# Supplementary material for: Multifamily QTL analysis and comprehensive design of genotypes for high-quality soft wheat
Source: PLoS One. 2020 Mar 11;15(3):e0230326. doi: 10.1371/journal.pone.0230326 (PMC7065826; doi:10.1371/journal.pone.0230326)
Supplement: S1 File — (XLSX) [file pone.0230326.s003.xlsx]

## Sheet: KK
Marker	LG	Pos [cM]	Chr_RefSeqV1	Start_RefSeqV1	End_RefSeqV1	KK1A01	KK1A02	KK1A03	KK1A04	KK1A05	KK1A06	KK1A07	KK1A08	KK1A09	KK1A10	KK1A11	KK1A12	KK1B01	KK1B02	KK1B03	KK1B04	KK1B05	KK1B06	KK1B07	KK1B08	KK1B09	KK1B10	KK1B11	KK1B12	KK1C01	KK1C02	KK1C03	KK1C04	KK1C05	KK1C06	KK1C07	KK1C08	KK1C09	KK1C10	KK1C11	KK1C12	KK1D01	KK1D02	KK1D03	KK1D04	KK1D05	KK1D06	KK1D07	KK1D08
tarc0445	1A	0	chr1A	7180632	7180942	A	B	A	A	B	A	A	B	A	B	B	B	B	A	A	B	B	B	A	A	A	A	B	B	A	B	B	A	B	A	A	A	B	A	B	A	B	B	A	B	A	A	B	A
snp1603	1A	1.06399	chr1A	3386172	3386335	A	B	A	A	B	A	A	B	A	B	B	B	B	A	A	B	B	B	A	A	A	A	B	B	A	B	B	A	B	A	A	A	B	A	B	A	B	B	A	B	A	A	B	A
tarc0427	1A	1.65225	chr1A	5494669	5494953	A	B	A	A	B	A	A	B	A	-	B	B	B	A	A	B	B	B	A	A	A	A	B	B	A	B	B	A	A	A	A	A	B	A	B	A	B	B	A	B	A	A	B	A
tarc0438	1A	14.2662	chr1A	21621360	21621663	A	B	A	A	B	A	A	B	A	A	A	B	B	A	A	B	B	A	A	A	A	A	A	B	A	B	B	A	B	A	A	A	B	A	B	A	B	B	A	B	A	B	B	A
wmc24	1A	22.9073				A	B	A	A	B	A	A	B	A	A	A	B	B	B	A	B	A	A	A	A	A	B	A	A	A	B	B	A	B	A	A	A	B	A	B	A	B	B	A	B	A	B	B	A
tarc0443	1A	26.6577	chr1A	27360758	27361067	A	B	A	A	B	A	A	B	A	A	A	B	B	B	A	B	B	A	A	A	A	B	B	A	A	B	B	B	B	A	A	A	B	A	B	A	B	B	A	B	A	B	B	A
tarc0414	1A	62.6667	chr1A	91500471	91500724	A	B	A	A	B	B	A	A	A	A	A	B	A	B	A	A	A	A	B	A	A	B	A	A	B	B	A	B	B	A	B	B	B	B	B	A	B	B	B	A	A	B	B	A
wmc120	1A	64.7956				A	B	A	A	B	B	A	A	A	A	A	B	A	B	A	A	A	A	B	A	A	B	A	A	B	B	A	B	B	A	B	B	B	B	B	A	B	A	B	A	A	B	B	A
tarc0448	1A	65.3276	chr1A	350756445	350756758	A	B	A	A	B	B	A	A	A	A	A	B	A	B	A	A	A	A	B	A	A	B	A	A	B	B	A	B	B	A	B	B	B	B	B	A	B	A	B	A	A	B	B	B
wmc84	1A	66.4088				A	B	A	A	B	B	A	A	A	A	A	B	A	B	A	A	A	A	B	A	A	B	A	A	B	B	A	B	B	A	B	B	B	B	B	A	B	A	B	A	A	B	B	B
tarc0444	1A	69.6566	chr1A	474189996	474190306	A	B	A	A	B	B	A	A	A	A	A	B	A	B	A	A	A	A	B	A	A	B	A	A	B	B	A	B	B	A	B	B	B	B	B	A	B	A	B	A	A	B	B	B
snp2584	1A	71.6444	chr1A	491148941	491149272	-	-	-	A	B	B	-	A	A	A	A	B	-	B	-	A	-	-	-	A	-	B	A	A	-	-	-	-	B	-	B	-	B	-	B	A	B	A	B	A	A	-	-	-
wmc716	1A	83.8831				A	B	A	A	B	B	A	A	A	A	A	B	B	B	A	A	A	A	B	A	A	B	A	A	B	B	B	B	B	A	B	B	B	B	B	A	B	A	B	A	A	B	B	B
wmc93	1A	83.8831	chr1D	414568581	414568733	A	B	A	A	B	B	A	A	A	A	A	B	B	B	A	A	A	A	B	A	A	B	A	A	B	B	B	B	B	A	B	B	B	B	B	A	B	A	B	A	A	B	B	B
snp6624	1A	108.363	chr1A	528668828	528669098	-	B	A	A	B	B	-	-	B	-	A	B	A	-	A	-	-	A	A	A	-	A	A	A	-	B	-	B	B	-	-	-	B	-	-	B	-	-	B	-	-	B	-	B
snp6934	1A	116.229	chr1A	532921329	532921626	A	B	B	A	B	A	A	A	B	A	A	B	A	B	A	B	A	B	A	A	A	A	A	A	B	B	B	B	B	A	B	A	B	B	A	B	B	B	B	B	B	B	B	B
snp2784	1A	132.641	chr1A	549846609	549846931	A	B	B	A	A	A	A	A	B	A	A	A	A	B	A	B	A	B	A	A	A	A	A	A	A	B	B	B	B	B	B	A	B	A	A	B	B	B	B	B	B	B	B	B
barc213	1A	133.19	chr1A	572229605	572229770	A	B	B	A	A	A	A	A	B	A	A	A	A	B	A	B	A	B	A	A	A	-	A	A	A	B	B	B	B	B	B	A	B	A	A	B	B	B	B	B	B	B	B	B
tarc0446	1A	139.643	chr1A	578520340	578520652	A	B	B	A	A	A	A	A	B	A	B	A	A	B	A	B	A	B	A	A	A	-	A	A	A	B	B	B	A	B	B	A	B	A	A	B	B	B	B	B	B	B	B	B
tarc0413	1A	146.64	chr1A	580188235	580188487	A	B	B	A	A	A	A	A	B	A	B	B	A	B	A	A	A	B	A	A	A	-	A	A	A	B	B	B	A	B	A	A	B	A	A	B	B	B	B	B	B	A	B	B
snp2035	1A	148.668	chr1A	581830553	581830842	A	B	B	A	A	-	-	A	B	-	B	-	A	B	A	-	-	B	-	-	A	-	-	A	A	B	-	-	A	B	-	-	-	A	A	-	B	B	-	B	B	-	B	B
tarc0827	1B	0	chr1B	10075839	10076110	A	B	B	A	B	B	A	A	A	A	B	A	A	B	A	A	A	B	B	B	A	B	A	A	B	A	B	A	B	B	B	B	B	A	B	B	A	B	B	A	A	A	A	B
snp4679	1B	1.59629	chrUn	2570279	2570522	A	B	B	A	B	B	A	A	A	A	B	A	A	B	A	A	A	B	B	B	A	B	A	A	B	A	B	A	B	B	B	B	B	A	B	B	A	B	B	A	A	A	A	B
tarc0843	1B	5.86192	chr1B	26186653	26186964	A	B	B	A	B	A	A	A	A	A	B	A	A	B	A	A	A	B	B	B	A	B	A	A	B	A	B	A	B	B	B	B	B	A	B	B	A	B	A	B	A	A	A	B
barc8	1B	34.0572				A	B	A	A	B	A	A	B	B	B	B	B	A	B	A	A	A	B	A	B	A	B	A	B	B	A	B	B	A	B	-	B	B	A	B	B	A	A	A	B	B	A	-	B
tarc0834	1B	35.1443	chr1B	42347311	42347591	A	B	A	A	B	A	A	B	B	B	B	B	A	B	A	A	A	B	A	B	A	B	A	B	B	A	B	B	A	B	B	B	B	A	B	B	A	A	A	B	B	A	B	B
wmc619	1B	38.3402	chr1B	65282680	65283285	A	B	A	A	B	A	A	B	B	B	B	B	A	B	A	A	A	A	A	B	A	A	A	B	B	A	B	B	A	B	B	B	B	A	B	B	A	A	A	B	B	A	B	B
tarc0822	1B	38.3402	chr1B	68079895	68080149	A	B	A	A	B	A	A	B	B	B	B	B	A	B	A	A	A	A	A	B	A	A	A	B	B	A	B	B	A	B	B	B	B	A	B	B	A	A	A	B	B	A	B	B
wmc128	1B	48.0343				A	B	A	A	B	A	B	B	B	B	B	B	A	B	A	A	A	A	B	B	A	A	A	B	B	A	B	B	A	B	A	B	B	A	B	A	A	A	A	A	A	A	B	B
tarc0821	1B	53.3737	chr1B	444786845	444787096	A	B	A	A	B	A	B	B	B	B	B	B	A	B	A	A	A	A	A	B	A	A	A	B	B	A	B	B	B	B	A	B	B	A	B	A	A	A	A	A	A	A	B	B
tarc0826	1B	53.9056	chr1B	415115855	415116126	A	B	A	A	B	A	B	B	B	B	B	B	A	B	A	A	A	A	A	B	A	A	A	B	B	A	B	B	B	B	A	B	B	A	B	A	A	A	A	A	A	A	B	B
tarc0836	1B	55.5019	chr1B	488208183	488208480	A	B	A	A	B	A	B	B	B	B	B	B	A	B	A	A	A	A	A	B	A	A	A	B	B	A	B	B	B	A	A	B	B	A	B	A	A	A	A	A	A	A	B	B
snp270	1B	56.0338	chr1B	510798432	510798668	A	B	A	A	B	A	B	B	B	B	B	B	A	B	A	A	A	A	A	B	A	A	A	B	B	A	B	B	B	A	A	B	B	A	B	A	A	A	A	A	A	A	B	B
snp3076	1B	67.4343	chr1B	565665360	565665680	A	B	-	-	-	A	-	-	B	-	-	-	-	-	-	B	-	-	B	-	-	-	B	-	-	-	-	-	B	-	-	-	-	-	-	-	A	-	-	A	-	A	-	B
tarc0813	1B	86.3975	chr1B	614451864	614452086	A	B	A	A	B	A	B	B	B	B	B	B	A	A	A	A	A	A	B	A	A	B	B	B	B	A	B	B	A	A	A	B	B	A	A	A	A	B	B	B	A	A	B	B
snp4154	1B	93.9408	chr1B	627946285	627946559	A	B	A	B	B	A	B	B	B	B	A	A	A	A	A	A	A	A	B	A	A	B	B	B	B	A	B	B	A	A	A	B	B	A	A	A	A	B	B	B	B	A	B	B
tarc0835	1B	102.032	chr1B	637832479	637832774	A	B	A	B	B	A	B	B	B	B	A	A	A	A	A	A	A	A	B	A	A	B	B	A	B	A	B	B	A	A	A	B	B	A	A	A	A	B	A	B	B	A	A	B
wms268	1B	103.096	chr1B	637368436	637368677	A	B	A	B	B	A	B	B	B	B	A	A	B	B	A	A	A	A	B	A	A	B	B	A	B	A	B	B	A	A	A	B	B	A	A	A	A	B	A	B	B	A	A	B
tarc0828	1B	117.296	chr1B	643590383	643590655	A	B	A	B	B	B	B	B	B	B	A	A	A	A	A	A	A	A	A	A	A	B	B	A	B	B	A	B	A	A	B	B	B	A	A	A	B	B	A	B	B	B	B	B
tarc0833	1B	142	chr1B	658913925	658914203	A	B	A	B	A	B	B	A	B	A	A	A	A	A	A	A	A	A	A	A	B	B	B	A	A	A	A	B	A	A	B	A	B	B	B	A	B	A	A	A	A	B	B	B
snp7992	1B	161.556	chr1B	664804114	664804309	A	B	B	B	B	B	B	A	B	B	A	A	B	A	A	A	A	A	A	A	B	B	B	B	B	A	A	B	A	B	B	A	B	B	B	B	B	A	A	B	A	B	A	B
tarc0825	1B	180.499	chr1B	670386299	670386560	A	B	A	B	A	B	B	A	B	A	A	A	A	B	A	A	A	B	A	A	B	B	B	A	A	A	A	A	A	A	A	A	B	B	B	A	B	A	A	A	B	B	A	B
wmc367	1B	192.422				A	B	B	B	A	B	B	A	B	A	A	A	A	B	A	B	A	A	A	A	B	B	B	A	A	A	B	A	A	B	A	A	B	B	B	A	A	A	A	A	B	B	A	B
wms140	1B	195.084	chr1B	684861788	684862310	A	B	B	B	A	B	B	A	B	A	A	A	B	B	A	A	A	B	A	A	B	B	B	A	A	A	B	A	A	B	A	A	B	B	B	A	A	A	A	A	B	B	A	B
tarc0846	1B	195.084	chr1B	686750751	686751065	A	B	B	B	A	B	B	A	B	A	A	A	B	B	A	A	A	B	A	A	B	B	B	A	A	A	B	A	A	B	A	A	B	B	B	A	A	A	A	A	B	B	A	B
tarc0831	1B	195.084	chr1B	687715484	687715758	A	B	B	B	A	B	B	A	B	A	A	A	B	B	A	A	A	B	A	A	B	B	B	A	A	A	B	A	A	B	A	A	B	B	B	A	A	A	A	A	B	B	A	B
tarc1268	1D	0	chr1D	2143781	2143982	A	B	A	B	A	A	B	B	B	B	A	A	B	B	B	A	A	B	B	A	A	A	B	B	B	A	A	B	B	B	B	A	A	A	B	A	B	A	B	B	A	B	B	B
tarc1372	1D	20.1773	chr1D	6338420	6338668	A	B	A	A	B	A	B	A	B	B	A	A	B	A	B	A	A	B	B	A	B	A	B	A	A	A	A	A	B	B	B	B	B	A	B	A	B	A	B	B	A	B	B	B
tarc0083	1D	26.0553	chr1D	7913148	7913473	A	B	A	A	B	A	B	A	B	B	A	A	B	A	B	A	A	B	B	A	B	A	B	A	A	A	B	A	B	B	B	B	A	A	B	A	B	A	B	B	A	B	B	B
wmc336	1D	34.6496	chr1D	10664607	10664719	A	B	A	A	B	A	B	A	B	B	A	A	B	A	B	A	A	B	B	A	B	A	B	A	A	A	B	A	B	B	B	B	A	A	B	A	B	A	B	B	B	B	B	A
snp4716	1D	34.6496	chr1D	10721131	10721340	A	B	A	A	B	A	B	A	B	B	A	A	B	A	B	A	A	B	B	A	B	A	B	A	A	A	B	A	B	B	B	B	A	A	B	A	B	A	B	B	B	B	B	A
tarc0074	1D	48.3132	chrUn	10171048	10171367	A	B	A	A	B	-	B	A	B	-	A	A	B	A	A	A	A	B	B	A	B	A	A	A	A	A	B	A	B	A	B	B	A	A	B	A	B	A	B	B	B	B	A	A
tarc0078	1D	65.6418	chr1D	86924004	86924309	A	B	B	A	A	A	B	A	B	B	A	A	B	A	A	A	A	B	B	A	B	B	A	A	B	A	B	A	B	A	A	B	A	A	A	B	B	A	B	B	B	B	A	A
tarc0043	1D	68.3039	chr1D	280226256	280226479	A	B	B	A	A	A	B	A	B	B	A	A	B	B	A	A	A	B	B	A	A	B	A	A	B	A	B	A	B	A	A	B	A	A	A	B	B	A	B	B	B	B	A	A
snp3481	1D	71.3847	chr1D	320395843	320396196	-	-	B	A	-	A	B	A	-	B	-	-	B	-	A	A	-	-	B	-	A	B	A	-	B	-	-	A	B	A	-	-	-	A	A	-	B	A	B	-	B	-	-	-
tarc1366	1D	73.6941	chr1D	356869966	356870213	A	B	B	A	A	A	B	A	B	B	A	A	B	B	A	A	A	B	B	A	A	B	A	A	B	A	B	A	B	A	A	B	A	A	A	B	B	A	B	A	B	B	A	A
tarc1392	1D	76.3562	chr1D	370626757	370627010	A	B	B	B	A	A	B	A	B	B	A	A	B	B	A	A	A	B	B	A	A	B	A	A	B	A	B	A	B	A	A	B	A	A	A	B	B	A	B	A	A	B	A	A
tarc0040	1D	82.2342	chr1D	402323802	402324053	A	B	B	A	A	A	B	A	B	B	A	A	B	B	A	A	A	B	B	A	A	B	A	A	B	A	B	A	B	B	A	B	A	A	B	B	B	A	B	A	A	B	A	A
tarc1477	1D	108.3	chr1D	420653152	420653445	A	B	B	B	A	A	A	B	B	B	A	A	A	B	B	A	A	A	B	A	A	B	A	A	B	B	A	A	A	B	B	B	A	A	B	B	B	A	B	A	A	B	A	A
tarc0056	1D	113.64	chr1D	431819147	431819481	A	B	B	B	A	A	A	B	B	B	A	A	A	B	B	A	A	A	B	A	B	B	A	A	B	B	A	A	A	A	B	B	A	A	B	B	B	A	B	A	A	B	A	A
tarc0033	1D	122.234	chr1D	439026806	439027072	A	B	B	B	A	A	A	B	B	B	A	A	A	B	B	A	A	A	B	A	B	B	A	B	B	B	A	A	A	A	B	B	A	A	B	B	A	A	B	A	A	B	A	A
tarc0063	1D	148.806	chr1D	455788859	455789152	A	B	B	-	A	B	A	-	B	-	A	A	A	B	-	B	-	A	-	B	-	A	A	-	B	B	A	-	-	-	B	A	A	B	B	B	B	-	B	B	-	B	-	B
tarc0047	1D	161.305	chr1D	467859452	467859706	A	B	B	B	A	B	A	B	B	B	A	A	B	B	B	B	B	A	B	B	B	-	A	B	B	B	A	A	B	A	A	B	A	B	B	A	A	B	B	B	A	A	A	B
tarc0062	1D	167.758	chr1D	473266913	473267127	A	B	B	B	A	B	A	B	B	B	A	A	B	B	B	B	B	A	A	B	B	A	B	B	B	B	A	A	B	A	A	B	A	B	B	A	A	B	A	B	A	A	A	B
tarc0032	1D	174.211	chr1D	476438841	476439105	A	B	B	B	B	B	A	B	B	B	A	A	B	B	B	B	B	A	A	B	B	-	B	B	B	B	A	A	B	A	A	B	A	B	B	A	A	B	A	B	A	A	A	B
tarc0051	1D	185.074	chr1D	480346721	480347065	A	B	B	B	B	B	A	B	B	B	A	A	B	B	B	B	B	A	A	B	B	-	B	B	B	B	A	A	B	A	A	B	A	B	B	A	B	B	A	B	B	A	B	B
tarc0053	1D	196.498	chr1D	484552875	484553208	A	B	B	B	B	B	A	B	B	B	A	A	B	B	A	B	B	A	A	B	B	-	B	A	B	A	A	A	B	A	A	B	B	A	B	A	A	B	A	B	B	A	B	B
tarc1388	1D	208.555	chr1D	494151605	494151856	A	B	B	B	B	B	A	B	B	A	B	A	B	B	A	B	B	A	A	B	B	-	B	A	B	A	A	A	B	A	A	A	B	A	B	A	A	B	A	B	B	A	B	B
tarc0461	2A.1	0	chr2A	2484570	2484795	A	-	A	A	A	-	B	A	B	A	-	-	B	B	A	A	A	B	A	A	-	-	A	-	A	B	A	-	B	A	B	B	B	A	-	B	A	-	-	A	A	A	A	A
snp6922	2A.1	11.0751	chr2A	4790026	4790253	A	B	A	A	A	B	B	A	B	A	B	B	B	B	A	A	A	B	B	A	B	B	A	B	A	B	A	B	B	A	B	B	B	A	B	B	A	B	B	B	A	A	A	B
wmc667	2A.1	14.288				A	B	A	A	-	B	B	A	B	A	B	B	B	B	A	A	A	B	B	A	B	B	A	B	A	B	A	B	B	A	B	B	B	B	B	B	A	B	B	B	A	A	A	B
snp1242	2A.2	0	chr2A	30047834	30048076	A	-	B	-	A	B	-	A	A	-	B	A	-	B	B	-	B	-	-	A	-	-	A	A	A	A	A	-	A	-	-	-	-	A	-	-	A	-	-	A	A	A	-	A
snp4441	2A.2	4.09074	chr2A	30452125	30452383	A	B	B	B	A	B	B	A	A	B	B	A	B	B	B	A	B	A	B	A	B	B	B	A	A	A	A	B	A	B	A	B	A	A	B	B	A	B	A	A	A	A	B	A
tarc0464	2A.2	7.28657	chr2A	33042431	33042668	A	B	B	B	A	B	B	A	A	B	B	A	B	B	B	A	B	A	B	A	B	B	B	A	A	A	A	B	A	B	A	B	A	A	B	B	A	B	A	A	A	A	B	A
wmc598	2A.2	12.0885				A	B	B	B	A	B	B	A	A	B	B	A	B	A	B	A	B	A	B	A	B	B	B	A	B	A	A	B	A	B	A	B	A	A	A	B	A	B	A	A	A	A	B	A
snp4213	2A.2	23.9331	chr2A	41236373	41236697	A	B	-	-	-	-	-	-	-	B	-	A	A	-	-	-	-	-	-	-	-	-	-	-	-	-	-	B	-	-	-	-	-	-	-	-	A	-	A	-	-	-	-	-
snp6250	2A.2	39.537	chr2A	51583911	51584161	A	B	A	A	A	A	B	A	B	B	A	B	A	A	B	A	B	A	B	A	B	B	B	A	B	A	A	B	A	B	B	B	A	A	A	B	B	B	A	B	A	A	B	B
wmc522	2A.2	56.7655				A	B	A	B	A	A	B	A	B	B	A	B	A	A	B	A	B	A	B	A	B	B	B	A	B	A	A	A	A	B	B	B	A	A	A	B	B	A	A	B	B	-	B	B
tarc0502	2A.2	61.6458	chr2A	69210681	69211000	A	B	A	B	A	A	B	A	B	B	A	A	A	A	B	A	B	A	B	A	B	B	B	A	B	A	A	A	A	B	B	B	A	A	A	B	B	A	A	B	B	A	B	B
snp5022	2A.2	63.7976	chr2A	70985003	70985204	A	B	A	B	A	A	B	A	B	B	A	A	A	A	B	A	B	A	B	A	B	B	B	A	B	A	A	A	A	B	B	B	A	A	A	B	B	A	A	B	B	A	B	B
wms122	2A.2	67.548				A	B	A	B	A	A	B	A	B	B	A	A	A	A	B	A	B	A	B	A	B	B	A	A	B	A	A	A	A	B	B	B	-	A	A	B	B	A	A	B	B	A	B	B
tarc0499	2A.2	76.1891	chr2A	542690088	542690407	A	B	A	B	A	A	A	A	B	B	A	A	A	A	B	A	B	A	B	A	B	A	A	A	B	A	A	A	A	B	A	B	A	A	A	A	B	A	A	B	A	A	B	B
snp3151	2A.2	80.4548	chr2A	558526422	558526689	A	B	A	B	A	A	A	A	A	B	A	A	A	A	B	A	B	A	A	A	B	A	A	A	B	A	A	A	A	B	A	B	A	A	A	B	B	A	A	B	A	A	B	B
tarc0495	2A.2	80.4548	chr2A	587443005	587443320	A	B	A	B	A	A	A	A	A	B	A	A	A	A	B	A	B	A	A	A	B	A	A	A	B	A	A	A	A	B	A	B	A	A	A	B	B	A	A	B	A	A	B	B
snp488	2A.2	80.4548	chr2A	602809636	602809853	A	B	A	B	A	A	A	A	A	B	A	A	A	A	B	A	B	A	A	A	B	A	A	A	B	A	A	A	A	B	A	B	A	A	A	B	B	A	A	B	A	A	B	B
snp1174	2A.2	80.4548	chr2A	603524431	603524584	A	B	A	B	A	A	A	A	A	B	A	A	A	A	B	A	B	A	A	A	B	A	A	A	B	A	A	A	A	B	A	B	A	A	A	B	B	A	A	B	A	A	B	B
tarc0470	2A.2	83.6506	chr2A	612844998	612845256	A	B	A	B	A	A	A	A	A	B	A	A	A	A	B	A	B	A	A	A	B	A	A	A	B	A	A	A	A	B	A	B	A	A	A	B	B	A	A	B	A	A	B	B
snp7547	2A.2	89.1981	chr2A	675896634	675896954	A	B	A	B	A	A	B	A	B	B	-	A	A	B	B	A	-	A	A	A	B	A	A	A	B	A	-	A	A	B	A	B	A	A	A	B	B	A	A	B	A	A	-	B
snp3597	2A.2	96.635	chr2A	694470460	694470768	A	B	A	B	A	-	-	B	B	B	A	A	A	-	B	B	-	A	A	A	-	A	A	A	B	B	-	A	A	-	-	B	-	A	B	-	B	A	-	-	A	A	B	A
tarc0469	2A.2	97.293	chr2A	696853278	696853534	A	B	A	B	A	B	B	B	B	B	A	A	A	B	B	B	B	A	A	A	B	A	A	A	B	B	A	A	A	A	B	B	A	A	B	B	B	A	B	B	A	A	B	A
wms294	2A.2	106.537	chr2A	716545524	716545623	A	B	A	B	A	B	B	B	B	B	A	B	A	B	A	B	B	A	A	A	B	B	A	A	B	B	A	A	A	A	B	A	A	A	B	A	B	B	B	A	A	A	B	A
tarc0460	2A.2	107.601	chr2A	718227332	718227557	A	B	A	B	A	B	B	B	B	B	A	B	A	B	A	B	B	A	A	A	B	B	A	A	B	B	A	A	A	A	B	A	A	A	B	A	B	B	B	A	A	A	B	A
tarc0490	2A.2	122.974	chr2A	729164623	729164931	A	B	A	B	A	B	A	B	B	B	A	B	B	B	A	B	B	A	A	A	A	B	A	A	A	A	A	B	A	A	B	B	A	A	B	A	A	B	B	A	A	A	B	A
tarc0480	2A.2	129.85	chr2A	734347331	734347617	A	B	A	A	A	B	A	B	B	B	A	B	B	B	A	B	B	A	B	A	A	B	A	A	A	A	B	B	A	A	B	B	A	A	B	A	A	B	B	A	A	A	A	A
tarc0500	2A.2	144.711	chr2A	740364547	740364866	A	B	B	A	A	B	A	B	B	B	A	B	B	A	A	A	B	A	B	A	A	B	A	A	A	A	B	B	A	B	B	B	B	A	A	A	A	B	B	B	A	A	A	A
snp4336	2A.2	145.279	chr2A	740847761	740848061	A	B	B	A	A	B	A	B	B	B	A	B	B	A	A	A	B	-	-	A	A	B	A	A	A	A	-	B	A	B	B	-	B	A	A	A	A	B	-	B	A	-	A	A
wmc726	2A.2	167.038				A	B	B	A	A	B	A	A	A	B	A	B	B	A	B	A	A	B	B	B	A	B	A	A	A	B	B	B	A	B	B	B	B	A	A	A	A	B	B	B	A	A	A	A
snp6797	2A.2	168.102	chr2A	757948086	757948344	A	B	B	A	A	B	A	A	A	B	A	B	B	A	B	A	A	B	B	B	A	B	A	A	A	B	B	B	A	B	B	B	B	A	A	A	A	B	B	B	A	A	A	A
tarc0487	2A.2	170.359	chr2A	759963985	759964289	A	-	-	A	A	-	A	A	A	-	A	-	B	A	B	A	A	-	B	-	A	-	A	A	A	-	B	B	A	B	-	B	B	A	A	A	A	B	-	B	A	A	A	A
snp1347	2A.2	171.111	chr2A	760565482	760565727	A	B	B	A	A	B	A	A	A	B	A	B	B	A	B	A	A	B	B	B	A	B	A	A	A	B	B	B	A	B	B	B	B	A	A	A	A	B	B	B	A	A	A	A
snp5161	2A.2	174.861	chr2A	771236785	771236961	A	B	B	A	A	B	A	A	A	B	A	B	B	A	B	A	A	B	B	B	A	B	A	B	B	B	B	B	A	B	B	B	B	A	A	A	B	B	B	B	A	A	A	A
snp4953	2B.1	0	chr2B	11084691	11084878	A	B	A	A	B	B	A	A	A	B	B	B	A	A	B	A	A	A	B	A	B	B	B	B	B	A	A	B	A	A	A	A	A	A	A	A	A	B	B	B	A	B	A	B
tarc0861	2B.1	3.19583	chr2B	4645927	4646149	A	B	A	A	B	B	A	A	A	B	B	A	A	A	B	A	A	A	B	A	B	B	B	B	B	A	A	B	B	A	A	A	A	A	B	A	A	B	B	B	A	B	A	B
tarc0855	2B.1	19.1408	chr2B	25023696	25023905	A	B	A	A	B	B	A	A	B	B	B	A	A	A	B	A	A	A	B	A	B	B	A	B	B	A	A	B	B	A	A	A	A	A	B	A	A	B	B	B	A	B	A	A
wms257	2B.2	0	chr2B	44745853	44746045	A	B	B	B	A	B	A	B	B	B	B	B	A	B	B	A	B	B	A	B	B	A	B	B	B	A	A	B	A	B	A	B	B	A	B	A	A	A	B	A	A	A	A	A
tarc0896	2B.2	18.9421	chr2B	56516886	56517165	A	B	B	B	A	B	A	B	B	B	B	B	A	A	A	A	B	B	A	A	B	A	B	A	B	A	B	B	A	B	A	B	A	A	B	A	A	A	B	A	B	A	B	A
snp2572	2B.2	19.4741	chr2B	58978670	58978905	A	B	B	B	A	B	A	B	B	B	B	B	A	A	A	A	B	B	A	A	B	A	B	A	B	A	B	B	A	B	A	B	A	A	B	B	A	A	B	A	B	A	B	A
tarc0884	2B.2	26.4336	chr2B	72578430	72578697	A	B	A	A	A	B	B	B	B	B	B	B	A	A	A	A	B	B	A	A	B	A	B	A	B	A	B	B	A	B	A	A	A	A	B	B	A	A	B	A	B	A	B	A
wmc770	2B.2	30.6992				A	B	A	A	A	B	B	B	B	B	B	B	A	A	A	A	B	B	A	A	B	A	B	A	B	A	B	B	A	B	A	A	A	A	B	B	A	A	A	A	A	A	B	A
tarc0876	2B.2	32.8282	chr2B	90401274	90401526	A	B	A	A	A	B	B	B	B	B	B	B	A	A	A	A	B	B	A	A	B	A	B	A	B	A	B	B	A	B	A	A	A	A	B	B	A	A	A	A	A	A	B	A
snp1763	2B.2	41.4224	chr2B	150707718	150707928	A	B	A	A	A	B	B	B	B	B	A	B	B	A	A	A	B	B	A	A	B	A	A	A	B	B	B	B	A	B	A	A	A	B	B	B	A	A	A	A	A	A	B	A
tarc0851	2B.2	43.5514	chr2B	171791797	171791999	A	B	A	A	A	B	B	B	B	B	A	B	B	A	A	A	B	B	A	A	B	A	A	A	B	B	B	B	A	B	A	A	A	B	B	B	A	A	A	B	A	A	B	A
tarc0904	2B.2	44.6154	chr2B	191542407	191542706	A	B	A	A	A	B	B	B	B	B	A	B	B	A	A	A	B	B	A	A	B	A	A	A	B	B	B	B	A	B	B	A	A	B	B	B	A	A	A	B	A	A	B	A
tarc0863	2B.2	51.5749	chr2B	259780870	259781092	A	B	A	A	B	B	B	B	B	B	A	B	B	A	A	A	B	B	A	A	B	A	A	A	B	B	B	B	A	B	B	A	A	A	B	B	A	A	A	B	A	A	B	A
tarc0881	2B.2	51.5749	chr2B	260758331	260758593	A	B	A	A	B	B	B	B	B	B	A	B	B	A	A	A	B	B	A	A	B	A	A	A	B	B	B	B	A	B	B	A	A	A	B	B	A	A	A	B	A	A	B	A
tarc0889	2B.2	51.5749	chr2B	392893471	392893742	A	B	A	A	B	B	B	B	B	B	A	B	B	A	A	A	B	B	A	A	B	A	A	A	B	B	B	B	A	B	B	A	A	A	B	B	A	A	A	B	A	A	B	A
barc18	2B.2	51.5749				A	B	A	A	B	B	B	B	B	B	A	B	B	-	A	A	B	B	A	A	B	-	A	-	B	B	B	B	A	B	B	A	A	A	B	B	A	A	A	B	A	A	B	A
tarc0867	2B.2	52.6389	chr2B	396927001	396927239	A	B	A	B	B	B	B	B	B	B	A	B	B	A	A	A	B	B	A	A	B	A	A	A	B	B	B	B	A	B	B	A	A	A	B	B	A	A	A	B	A	B	B	A
tarc0918	2B.2	53.7028	chr2B	417645235	417645554	A	B	A	B	B	B	B	B	B	B	A	B	B	A	A	A	B	B	A	A	B	A	A	A	B	B	B	B	A	B	B	A	A	A	B	B	A	A	A	B	A	B	B	A
snp1389	2B.2	70.7391	chr2B	660460888	660461217	-	-	A	B	-	-	B	-	-	A	-	-	B	-	-	A	-	B	-	-	B	-	-	A	B	-	-	-	-	B	B	-	-	-	A	B	A	-	-	B	-	B	-	B
snp1708	2B.2	77.9312	chr2B	690031540	690031831	A	-	-	B	-	-	-	-	-	A	A	-	A	-	-	-	B	-	-	-	-	-	-	A	-	-	-	-	-	A	-	-	A	-	A	-	-	-	-	-	-	-	-	-
snp7909	2B.2	94.7926	chr2B	724693411	724693671	A	B	A	A	B	-	B	B	B	A	A	B	A	A	A	A	B	A	-	A	B	B	A	A	-	B	B	-	A	A	B	B	-	-	A	B	A	B	A	B	B	B	-	B
tarc0854	2B.2	105.957	chr2B	747179351	747179558	A	B	B	A	B	B	B	B	B	A	A	B	A	A	A	A	B	A	B	A	A	B	A	A	B	B	A	B	A	A	B	B	A	A	A	B	A	B	A	B	B	B	B	A
snp8534	2B.2	123.789	chr2B	743745505	743745758	A	B	B	A	B	B	B	B	B	A	B	B	B	B	B	A	B	B	B	B	B	B	A	A	B	B	A	B	A	A	B	B	B	B	B	B	B	B	A	B	B	B	B	B
tarc0859	2B.2	163.705	chr2B	776813640	776813858	A	B	B	A	B	A	A	A	B	B	A	B	A	B	A	A	A	A	A	A	B	A	A	A	B	B	A	B	A	A	B	B	B	B	B	B	B	B	A	B	B	A	A	B
snp3474	2B.2	166.367	chr2B	777514066	777514264	A	B	B	A	B	A	A	A	B	B	A	B	A	B	A	A	A	A	A	A	B	A	A	A	B	B	A	B	A	A	B	B	B	B	B	B	B	B	A	B	B	A	A	B
tarc0892	2B.2	177.539	chr2B	788661645	788661921	A	B	B	A	B	-	A	A	B	B	B	B	A	B	A	A	-	A	A	A	B	A	A	-	B	B	A	B	A	A	B	B	B	B	B	B	B	B	B	B	B	A	A	B
wmc445	2B.2	182.5				A	B	B	A	B	A	A	A	B	B	B	B	A	B	A	A	A	A	A	A	B	A	A	A	B	A	A	B	A	A	B	B	B	B	B	B	B	B	B	B	B	A	A	B
tarc1430	2D.1	0	chr2D	387741	388016	A	B	A	B	B	B	B	B	A	A	A	B	A	A	A	A	B	B	A	B	A	B	B	A	B	A	A	A	A	B	A	B	B	B	A	A	B	A	B	B	A	A	B	A
tarc1334	2D.1	9.69414	chr2D	8686370	8686606	A	B	A	B	B	B	B	B	A	A	A	B	A	A	A	A	B	A	A	B	A	B	B	A	B	B	A	A	A	B	A	B	A	B	A	A	B	A	B	B	A	A	B	A
tarc1463	2D.1	11.8231	chr2D	10201425	10201711	A	B	A	B	B	B	B	B	A	A	A	B	A	A	A	A	B	A	A	A	A	B	B	A	B	B	A	B	A	B	A	B	A	B	A	A	B	A	B	B	A	A	B	A
tarc0147	2D.2	0	chr2D	26773238	26773482	A	B	A	A	B	A	B	B	A	B	B	A	A	B	B	A	B	B	A	B	A	B	B	A	A	B	A	A	A	B	B	B	B	B	B	A	A	A	A	B	A	B	B	A
snp989	2D.2	19.5569	chr2D	32792800	32793038	A	B	A	A	B	B	A	A	A	B	B	A	A	B	B	A	B	B	B	B	A	B	B	A	A	A	A	A	A	A	B	B	B	B	B	A	A	A	A	B	A	B	A	A
snp760	2D.2	19.5569	chr2D	34231410	34231692	A	B	A	A	B	B	A	A	B	B	B	A	A	B	B	A	B	A	B	B	A	B	B	A	A	A	A	A	A	A	B	B	B	B	B	A	A	A	A	B	A	B	A	A
snp927	2D.2	19.5569	chr2D	35683512	35683876	-	-	-	-	-	B	-	-	-	B	-	-	-	-	-	-	B	-	-	-	A	-	-	-	-	-	-	-	-	-	-	-	-	-	-	-	-	-	-	-	-	-	-	-
tarc1416	2D.2	36.6863	chr2D	48309729	48309997	A	B	A	A	B	B	A	A	B	B	B	B	A	B	B	B	B	A	B	B	B	B	B	B	A	A	A	A	A	A	B	B	A	A	B	A	A	A	A	B	A	B	A	B
tarc0137	2D.2	56.2432	chr2D	69537519	69537834	A	B	A	A	B	B	A	A	B	B	A	B	A	B	B	B	B	A	A	B	B	B	B	B	B	A	A	A	B	B	A	B	A	A	B	A	B	A	B	B	A	B	A	B
tarc0162	2D.2	65.9374	chr2D	76541462	76541820	A	B	A	A	B	B	A	A	B	B	A	B	A	B	B	B	B	A	A	B	B	A	B	A	B	A	A	A	B	B	A	B	A	A	B	A	B	A	A	B	A	B	A	A
snp209	2D.2	66.475	chr2D	76639678	76639875	A	B	A	A	B	B	A	A	B	B	A	B	A	B	B	B	B	A	A	B	B	A	B	A	B	A	A	A	B	B	A	B	A	A	B	A	B	A	A	B	A	B	A	A
tarc1532	2D.2	75.7187	chr2D	93054193	93054508	A	B	A	A	B	B	A	A	B	B	A	B	B	B	A	B	B	A	A	B	B	A	B	A	B	A	A	A	B	B	A	B	A	A	B	A	B	A	A	B	A	B	A	A
wmc18	2D.2	81.6605	chr2D	130832616	130832852	A	B	A	B	B	B	B	A	B	B	A	B	B	B	A	B	B	A	A	B	B	A	B	A	-	A	A	A	B	B	A	B	A	A	B	A	B	B	A	B	A	B	A	A
tarc0148	2D.2	87.3669	chr2D	236131892	236132190	A	B	A	B	B	B	B	A	B	B	A	B	B	B	A	B	B	A	A	A	B	A	B	A	B	A	A	A	B	B	A	B	A	A	B	A	B	B	A	B	A	B	A	A
snp2961	2D.2	87.3669	chr2D	320493918	320494192	A	B	A	B	B	B	B	-	B	B	A	B	B	B	A	B	-	A	-	A	B	A	B	A	B	-	A	-	B	-	A	-	A	A	B	A	B	B	A	B	A	B	A	A
tarc0125	2D.2	93.2449	chr2D	421823610	421823929	A	B	A	B	B	B	B	A	B	B	A	B	B	A	A	B	B	A	A	A	B	B	B	A	B	A	B	A	B	B	A	B	A	A	B	A	B	B	B	A	A	B	A	A
tarc1533	2D.2	100.28	chr2D	449065236	449065551	A	B	A	B	B	B	B	A	B	B	A	B	B	A	A	B	B	A	A	A	B	B	B	A	B	A	B	A	B	B	A	A	A	B	B	A	B	B	B	A	-	B	A	A
tarc1360	2D.2	125.984	chr2D	556930503	556930748	A	B	A	A	B	B	A	A	A	B	B	B	B	B	A	B	B	A	A	A	A	B	A	A	A	A	A	A	B	A	A	A	A	B	B	A	B	A	B	A	A	B	A	A
cfd233	2D.2	129.18	chr2D	561157470	561157752	A	B	A	A	B	B	A	A	A	B	B	B	B	B	A	B	B	A	A	A	A	B	A	B	A	A	A	A	B	A	A	A	A	B	B	A	B	A	B	A	A	B	A	A
tarc1289	2D.2	141.667	chr2D	570950065	570950281	A	B	A	B	B	B	A	A	A	B	B	B	B	B	A	B	B	A	B	A	B	A	A	B	A	A	A	A	B	A	A	B	A	B	B	A	B	A	B	A	B	B	A	A
tarc0100	2D.2	144.88	chr2D	573844272	573844607	A	B	A	B	B	B	A	A	A	B	B	B	B	B	A	A	B	A	B	A	B	A	A	B	A	A	A	A	B	A	A	B	A	B	B	A	B	A	B	A	B	B	A	A
tarc0106	2D.2	169.065	chr2D	594542492	594542806	A	B	A	B	B	B	A	A	A	B	A	B	B	B	A	A	A	A	B	A	B	A	A	B	A	A	A	B	B	A	A	B	A	B	B	A	A	A	B	A	B	A	B	B
wms349	2D.2	205.341	chr2D	629648566	629648798	A	B	B	B	B	A	A	A	A	B	A	B	B	B	B	B	B	A	A	A	B	B	A	A	A	B	B	A	A	A	A	A	B	B	B	B	A	A	B	A	B	A	B	B
tarc1431	2D.2	219.043	chr2D	644725206	644725481	A	B	B	B	B	A	A	A	A	B	A	B	B	B	B	B	B	A	A	A	A	B	A	A	B	B	B	A	A	A	A	A	B	B	B	B	A	B	A	A	B	A	B	B
tarc1540	2D.2	221.172	chr2D	641104415	641104732	A	B	B	B	B	B	A	A	A	B	A	B	B	B	B	B	B	A	A	A	A	B	A	A	B	B	B	A	A	A	A	A	B	B	B	B	A	B	A	A	B	A	B	B
MFT	3A.1	0	chr3A	7294005	7294305	A	B	B	B	A	B	B	A	A	B	B	B	B	A	B	A	B	B	A	A	A	A	A	B	B	B	A	B	B	B	B	A	B	A	A	A	A	A	A	B	B	B	A	B
tarc0528	3A.1	29.6406	chr3A	20844483	20844750	A	B	B	A	B	B	B	B	A	B	B	B	B	A	B	A	B	A	A	A	A	A	B	A	B	B	A	B	B	B	B	A	B	A	B	A	A	A	A	B	B	B	A	A
snp3939	3A.1	33.9062	chr3A	23652897	23653058	A	B	B	A	B	B	B	B	A	B	B	B	B	A	B	A	B	A	A	A	A	A	B	A	B	A	A	B	B	A	B	A	B	A	B	A	A	A	A	B	B	B	A	A
tarc0537	3A.2	0	chr3A	45599333	45599618	A	B	B	B	B	A	B	B	A	A	A	A	B	A	A	A	B	A	A	A	B	B	B	B	A	A	A	A	B	A	B	B	B	B	A	B	B	B	A	A	A	B	B	A
tarc0517	3A.2	7.23234	chr3A	59808720	59808962	A	B	B	B	A	B	B	B	A	A	A	A	B	B	A	A	B	A	A	A	B	B	B	B	B	A	B	A	B	A	B	A	B	B	A	B	B	B	A	B	A	B	B	A
tarc0526	3A.2	10.9627	chr3A	550722859	550723123	A	B	B	B	A	B	B	B	A	A	A	A	B	B	A	A	A	A	A	A	B	B	B	B	B	A	B	A	B	A	B	A	B	B	A	B	B	B	A	B	A	B	B	A
tarc0520	3A.2	12.0266	chr3A	227915793	227916040	A	B	B	B	A	B	B	B	A	A	A	A	B	B	A	A	A	A	A	A	B	B	B	B	B	A	B	A	B	A	B	A	B	B	A	B	B	B	A	B	A	B	B	A
tarc0535	3A.2	12.0266	chr3A	262523542	262523823	A	B	B	B	A	B	B	B	A	A	A	A	B	B	A	A	A	A	A	A	B	B	B	B	B	A	B	A	B	A	B	A	B	B	A	B	B	B	A	B	A	B	B	A
snp6256	3A.2	16.3152	chr3A	500977465	500977717	A	B	B	A	A	B	B	B	A	B	A	A	B	B	A	A	A	A	A	A	B	B	B	B	B	A	B	A	B	A	-	B	B	B	A	B	B	B	A	B	B	B	B	A
snp1378	3A.2	17.92	chr3A	514111458	514111784	A	-	B	A	-	-	-	-	-	B	A	-	B	-	-	-	-	A	A	A	-	-	-	-	B	-	-	-	B	-	-	B	-	-	-	-	B	-	-	-	-	-	-	A
snp132	3A.2	17.92	chr3A	536637375	536637613	A	B	B	A	A	B	B	B	A	B	A	A	B	B	A	A	A	A	A	A	B	B	B	B	B	A	B	A	B	B	B	B	B	B	A	B	B	A	A	A	B	B	B	-
cfa2134	3A.2	17.92				A	B	B	A	A	B	B	B	A	B	A	A	B	B	A	A	A	A	A	A	B	B	B	B	B	A	B	A	B	A	B	B	B	B	A	B	B	B	A	B	B	B	B	A
tarc0541	3A.2	26.0113	chr3A	595946825	595947117	A	B	B	A	B	A	A	B	A	B	B	A	B	B	A	A	A	A	A	A	B	B	B	B	B	A	B	B	B	B	B	B	B	B	A	B	A	B	A	A	B	B	B	A
tarc0510	3A.2	43.1408	chr3A	667794593	667794813	A	B	B	A	B	A	A	A	A	B	B	B	B	B	A	A	B	A	B	A	B	B	A	B	B	A	B	B	B	B	B	B	A	B	B	B	A	B	A	A	B	B	B	B
tarc0505	3A.2	48.4801	chr3A	684749702	684749906	A	B	B	A	B	A	B	A	A	B	B	B	B	B	B	A	B	A	B	A	B	B	A	B	B	A	B	B	B	A	B	B	A	B	B	B	A	B	A	A	B	B	B	B
tarc0504	3A.2	71.8547	chr3A	698863260	698863461	A	B	B	B	B	A	B	A	A	B	B	A	B	A	B	A	B	A	B	A	B	B	B	B	A	A	B	B	A	A	A	B	A	B	B	B	B	A	A	A	A	A	B	A
tarc0549	3A.2	87.073	chr3A	712132027	712132342	A	B	B	B	B	A	B	B	A	B	B	A	B	A	A	A	B	A	B	A	B	B	B	A	-	B	-	B	A	A	A	A	A	B	B	A	B	A	A	A	A	A	A	-
barc314	3A.2	89.2803	chr3A	712489104	712489387	A	B	B	B	B	A	B	B	A	B	B	A	B	A	A	A	B	A	B	A	B	B	-	A	A	-	-	A	A	A	A	-	A	B	-	A	B	-	-	A	A	A	A	A
tarc0519	3A.2	110.051	chr3A	726118087	726118333	A	B	B	B	B	B	B	B	A	B	B	B	B	A	B	A	B	A	B	A	B	A	B	A	A	B	B	A	A	A	A	A	B	B	A	A	B	A	B	B	A	A	B	A
snp2870	3A.2	141.2	chr3A	743757849	743757996	A	B	B	A	B	B	A	B	B	A	B	B	B	A	A	A	B	A	B	A	A	A	B	A	A	B	B	B	B	A	A	A	B	A	A	B	B	B	B	B	A	B	B	A
tarc0952	3B.1	0	chr3B	221007	221271	A	B	A	A	A	A	A	B	B	A	B	B	A	A	B	A	B	A	B	A	A	B	A	A	B	A	A	A	A	B	B	A	B	B	A	A	B	A	B	A	A	A	B	B
tarc0948	3B.1	5.87799	chrUn	35336782	35337039	A	B	A	A	A	A	A	B	B	A	B	B	A	A	B	A	B	A	B	A	A	B	A	A	B	A	A	A	A	B	B	A	B	B	A	A	B	A	B	B	A	A	B	B
snp4800	3B.1	8.54008	chr3B	7188514	7188717	A	B	A	A	A	A	A	B	B	B	B	B	A	A	B	A	B	A	B	A	A	B	A	A	B	A	A	A	A	B	B	A	B	B	A	A	B	A	B	B	A	A	B	B
barc133	3B.1	8.54008	chr3B	7607926	7608017	A	B	A	A	A	A	A	B	B	B	B	B	A	A	B	A	B	A	B	A	A	B	A	A	B	A	A	A	A	B	B	A	B	B	A	A	B	A	B	B	A	A	B	B
snp2493	3B.1	26.8729	chr3B	17081851	17082013	A	B	A	A	A	A	A	A	B	B	A	B	A	A	B	A	B	A	A	B	A	B	B	B	B	A	A	A	A	B	B	A	A	B	A	A	A	A	B	B	A	A	A	B
tarc0968	3B.1	38.2347	chr3B	23960332	23960617	A	B	A	A	A	A	A	A	B	B	A	B	A	A	B	B	B	A	A	B	A	B	B	B	A	A	B	A	A	A	B	A	A	B	A	A	A	A	B	B	B	A	A	B
tarc0940	3B.2	0	chr3B	43274700	43274943	A	B	A	A	A	A	B	A	A	B	B	B	B	A	B	A	B	A	B	B	A	B	B	B	A	A	B	B	B	B	B	A	A	A	A	B	A	A	B	A	B	B	A	B
snp6192	3B.2	12.4874	chr3B	60254775	60255043	A	B	B	B	A	A	B	A	A	B	B	B	B	A	B	A	B	A	B	B	A	B	B	B	A	A	A	B	B	B	B	A	A	A	A	B	A	A	B	A	B	A	A	A
snp347	3B.2	14.0836	chr3B	68881898	68882154	A	B	B	B	A	A	B	A	A	B	B	B	B	A	B	A	B	A	B	B	A	B	B	A	A	A	A	B	B	B	B	A	A	A	A	B	A	A	B	A	B	A	A	A
snp5925	3B.2	17.2795	chr3B	123456046	123456265	A	B	B	B	A	A	B	A	A	B	B	B	B	A	B	A	B	A	B	B	A	A	B	A	A	A	A	B	B	B	B	A	A	A	A	B	A	A	B	A	B	A	A	A
snp7294	3B.2	18.8758	chr3B	141126287	141126531	A	B	B	B	B	A	B	A	A	B	B	B	B	A	B	A	B	A	B	B	A	A	B	A	A	A	A	B	B	B	B	A	A	A	A	B	A	A	B	A	B	A	A	A
wmc612	3B.2	19.9397				A	B	B	B	B	A	B	A	A	B	B	B	B	A	B	A	B	A	B	B	A	A	B	A	A	A	A	B	B	B	A	A	A	A	A	B	A	A	B	A	B	A	A	A
wms144	3B.2	21.6646				A	B	B	B	B	A	-	A	A	B	-	A	B	A	B	A	B	A	B	B	B	A	-	A	A	A	-	B	B	B	A	A	A	A	A	-	A	A	-	A	B	A	A	A
wmc625	3B.2	22.2426	chr3B	245358695	245359060	A	B	B	B	B	A	B	A	A	B	B	B	B	A	B	A	B	A	B	B	B	A	B	A	A	A	A	B	B	B	A	A	A	A	A	B	A	A	B	A	B	A	A	A
tarc0974	3B.2	22.2426	chr3B	269257221	269257519	A	B	B	B	B	A	B	A	A	B	B	B	B	A	B	A	B	A	B	B	B	A	B	A	A	A	A	B	B	B	A	A	A	A	A	B	A	A	B	A	B	A	A	A
wmc762	3B.2	22.2426				A	B	B	B	B	A	B	A	A	B	B	B	B	A	B	A	B	A	B	B	B	A	B	A	A	A	A	B	B	B	A	A	A	A	A	B	A	A	B	A	B	A	A	A
snp210	3B.2	23.3066	chr3B	414017639	414017875	A	B	B	B	B	A	B	A	A	B	B	B	B	A	B	A	B	A	B	B	B	A	B	A	A	A	A	B	B	B	A	A	A	A	A	B	A	A	B	A	B	A	A	A
snp3000	3B.2	25.9687	chr3B	457014206	457014460	A	B	B	B	B	A	B	A	A	B	B	B	B	A	B	A	B	A	B	B	B	A	B	A	A	A	A	B	B	B	A	A	A	A	A	B	A	A	B	A	B	A	A	A
snp7510	3B.2	39.5941	chr3B	572254507	572254637	A	B	B	B	B	B	B	A	A	A	B	B	B	A	B	A	A	A	B	B	A	A	B	A	A	A	A	B	B	A	A	A	A	A	A	B	A	A	B	A	B	A	A	A
psp3144	3B.2	40.6754	chr3B	582993302	582993471	A	B	B	B	B	B	-	A	A	A	B	B	B	A	B	A	A	A	B	B	A	A	B	A	A	A	A	B	B	A	A	A	A	A	A	B	A	B	B	A	B	A	A	A
snp5711	3B.2	41.2159	chr3B	591458290	591458551	A	B	B	B	B	B	B	A	A	A	B	B	B	A	B	A	A	A	B	B	A	A	B	A	A	A	A	B	B	A	A	A	A	A	A	B	A	B	B	A	B	A	A	A
wmc827	3B.2	47.6339				A	B	B	B	A	B	B	A	B	A	B	B	B	A	B	A	A	A	B	B	A	B	B	A	A	A	A	B	B	A	A	B	A	A	A	B	A	B	B	A	B	A	A	A
tarc0929	3B.2	49.7629	chr3B	651276110	651276335	A	B	B	B	A	B	B	A	B	A	B	B	B	A	B	A	A	A	B	B	A	B	B	A	A	A	A	B	B	A	A	B	A	A	A	B	A	B	B	A	B	A	A	A
wmc787	3B.2	61.1247	chr3B	683107885	683108063	A	B	B	B	A	B	B	A	B	A	B	B	B	A	B	A	A	A	B	B	B	B	A	A	A	B	A	B	A	A	A	B	A	A	A	A	A	B	A	A	B	A	A	A
barc344	3B.2	62.7469				A	B	A	B	A	B	B	A	B	A	B	B	B	A	B	A	A	A	B	B	B	B	A	A	A	B	A	B	A	A	A	B	A	A	A	A	A	B	A	A	A	A	A	A
snp2360	3B.2	65.9947	chr3B	734428009	734428285	A	B	A	B	A	B	B	A	B	A	B	B	B	A	B	A	A	A	B	B	B	B	A	A	A	B	A	B	A	A	A	B	A	A	A	A	A	B	A	A	A	A	A	A
snp3667	3B.2	68.8881	chr3B	737764043	737764359	A	B	A	B	A	-	B	A	B	A	B	B	B	A	B	A	A	A	B	B	B	B	A	A	A	-	A	B	B	-	A	B	A	A	A	A	A	B	A	-	A	A	-	A
tarc0964	3B.3	0	chr3B	779624129	779624406	A	B	A	A	A	B	B	A	B	B	B	B	A	A	A	B	B	A	A	B	B	A	A	B	B	B	A	A	B	B	A	A	B	B	A	B	A	B	B	A	A	B	A	A
tarc0931	3B.3	2.12895	chr3B	784693598	784693829	A	B	A	A	A	B	B	A	B	B	B	B	A	A	A	B	B	A	A	B	B	A	A	B	B	B	A	A	B	B	A	A	A	B	A	B	A	B	B	A	A	B	A	A
barc77	3B.3	2.12895				A	B	A	A	A	B	B	A	B	B	B	B	A	A	A	B	B	A	A	B	B	-	A	B	B	B	A	A	B	B	A	A	A	B	A	B	A	B	B	A	A	B	A	A
snp2147	3B.4	0	chr3B	817821707	817822026	A	B	A	B	B	B	A	A	A	A	B	B	A	A	A	A	A	A	B	A	A	A	A	B	B	A	B	B	B	B	A	B	A	B	A	A	B	A	A	B	A	A	B	B
tarc0949	3B.4	4.26564	chr3B	822189319	822189577	A	B	A	B	B	B	B	A	A	A	B	B	A	A	A	A	A	A	B	A	A	A	A	B	B	A	B	B	B	B	A	B	A	B	A	A	B	A	A	B	A	A	B	B
tarc0221	3D.1	0	chr3D	27876987	27877269	A	B	B	A	A	B	B	B	A	B	B	B	A	A	A	B	B	B	B	B	A	B	B	A	B	B	B	A	B	A	B	A	B	B	A	B	B	A	A	B	B	A	A	B
tarc0217	3D.1	9.7473	chr3D	31725892	31726195	A	B	B	A	A	B	B	A	A	B	B	B	A	A	A	B	B	A	B	B	B	B	B	A	B	B	B	A	B	A	B	A	B	B	A	B	B	A	A	B	B	A	A	B
tarc1483	3D.1	25.7834	chr3D	45019086	45019381	A	B	B	A	A	B	B	A	A	A	B	B	A	A	A	B	B	A	B	B	B	B	B	A	B	B	A	A	B	A	B	A	B	B	A	B	B	A	A	B	A	A	A	A
tarc0228	3D.1	38.9851	chr3D	58117494	58117833	A	B	B	A	B	B	B	A	A	A	B	B	A	B	A	A	B	A	B	B	B	B	B	A	B	B	B	A	B	A	B	A	B	B	A	B	A	A	A	B	B	B	A	A
tarc0214	3D.1	42.2154	chr3D	74362923	74363182	A	B	B	A	B	B	B	A	A	A	B	B	A	B	A	A	B	A	B	B	B	B	B	B	B	B	B	A	B	A	B	A	B	B	A	B	A	A	A	B	B	B	A	A
tarc0220	3D.1	45.4284	chr3D	87925045	87925331	A	B	B	A	B	B	B	A	A	A	B	B	A	B	A	A	B	A	B	B	B	B	B	B	B	B	B	A	B	A	B	A	B	B	A	B	A	A	A	B	B	B	A	A
tarc1302	3D.1	50.2303	chr3D	263337252	263337475	A	B	B	A	B	B	B	A	A	A	B	B	A	B	A	A	B	A	B	B	B	B	A	B	B	B	B	A	B	A	B	A	B	B	A	B	A	A	A	A	B	B	A	A
tarc1299	3D.1	50.2303	chr3D	266644105	266644325	A	B	B	A	B	B	B	A	A	A	B	B	A	B	A	A	B	A	B	B	B	B	A	B	B	B	B	A	B	A	B	A	B	B	A	B	A	A	A	A	B	B	A	A
tarc0175	3D.1	51.2943	chr3D	339260067	339260336	A	B	B	A	B	B	B	A	A	A	B	B	A	B	A	A	B	A	B	B	B	B	A	B	B	B	B	A	B	A	B	A	B	B	A	B	A	A	A	A	B	B	A	A
tarc1510	3D.1	51.2943	chr3D	354620907	354621210	A	B	B	A	B	B	B	A	A	A	B	B	A	B	A	A	B	A	B	B	B	B	A	B	B	B	B	A	B	A	B	A	B	B	A	B	A	A	A	A	B	B	A	A
tarc1336	3D.1	54.4902	chr3D	422731954	422732190	A	B	B	A	B	B	B	A	A	A	B	B	A	B	A	A	B	A	B	B	B	B	A	B	B	B	B	A	B	A	B	A	B	B	A	B	A	A	A	A	B	B	A	A
tarc1358	3D.1	56.6191	chr3D	433310964	433311208	A	B	B	A	B	B	B	A	A	A	B	B	A	B	A	A	B	A	B	B	B	B	A	B	B	B	B	A	B	A	B	A	B	B	A	B	A	A	A	A	B	B	A	A
tarc0201	3D.1	63.0371	chr3D	450884394	450884685	A	B	B	B	B	B	B	A	A	A	B	B	A	B	A	A	B	B	B	B	B	B	A	B	B	B	B	A	B	A	B	A	B	B	A	B	A	A	A	A	B	B	A	A
tarc0211	3D.1	65.166	chr3D	473441353	473441695	A	B	B	B	B	B	B	A	A	A	A	B	A	B	A	A	B	B	B	B	B	B	A	B	B	B	B	A	B	A	B	A	B	B	A	B	A	A	A	A	A	B	A	A
tarc0202	3D.1	74.8602	chr3D	503853216	503853568	A	B	B	B	B	B	A	A	A	A	A	B	A	B	A	A	B	B	B	A	B	B	A	B	B	B	B	A	B	A	B	A	B	B	A	B	A	B	A	A	A	B	A	B
tarc0203	3D.1	79.1258	chr3D	514655262	514655585	A	B	B	B	B	B	A	A	A	A	A	B	A	B	A	A	B	B	B	A	B	B	A	B	B	B	B	A	B	A	B	A	B	B	A	B	A	B	A	A	A	B	A	B
wmc656	3D.1	79.1258				A	B	B	B	B	B	A	A	A	A	A	B	A	B	A	A	B	B	B	A	B	B	A	B	B	B	B	A	B	A	B	A	B	B	A	B	A	B	A	A	A	B	A	B
tarc0199	3D.1	92.1806	chr3D	543874631	543874966	A	B	B	B	B	B	A	A	B	A	A	B	A	B	A	A	A	B	B	A	B	B	A	B	B	A	A	B	B	A	B	B	B	B	A	B	A	B	B	A	A	B	A	B
tarc0177	3D.1	103.542	chr3D	552950597	552950910	A	B	B	A	B	B	A	A	B	A	A	B	B	A	A	A	A	A	B	A	B	B	A	B	B	A	A	B	A	A	B	B	B	B	A	B	A	B	B	A	B	B	A	A
wmc552	3D.2	0	chr3D	581880211	581880363	A	B	A	A	B	B	A	B	B	B	B	A	B	A	A	A	A	B	B	A	A	A	A	B	A	B	A	A	B	B	B	A	A	B	A	B	A	A	B	B	B	A	A	B
tarc0204	3D.2	11.9231	chr3D	585651705	585652030	A	B	A	A	A	B	A	B	A	B	B	A	B	A	A	A	A	B	A	A	A	A	A	B	A	B	A	A	B	B	B	A	A	B	B	B	B	A	B	B	B	A	A	B
tarc0180	3D.2	37.3039	chr3D	601919455	601919759	A	B	B	B	A	A	A	B	A	B	B	A	B	A	B	B	A	A	A	A	A	A	A	B	B	B	A	A	B	A	A	A	A	A	A	B	B	B	B	B	A	B	B	B
tarc1419	3D.2	39.4328	chr3D	604365419	604365689	A	B	B	B	A	A	A	B	A	B	A	A	B	A	B	B	A	A	A	A	A	A	A	B	B	B	A	A	B	A	A	A	A	A	A	B	B	B	B	B	A	B	B	B
snp1992	4A.1	0	chr4A	46123552	46123809	A	B	B	B	B	A	B	B	B	A	B	A	A	B	A	A	B	A	A	B	B	A	A	A	A	B	B	A	B	B	A	A	B	A	A	A	B	B	A	B	B	A	B	B
tarc0583	4A.1	0	chr4A	60047458	60047716	A	B	B	B	B	A	B	B	B	A	B	A	A	B	A	A	B	A	A	B	B	A	A	A	A	B	B	A	B	B	A	A	B	A	A	A	B	B	A	B	B	A	B	B
tarc0606	4A.1	2.66209	chr4A	175856831	175857118	A	B	B	B	B	A	B	B	B	A	B	A	A	B	A	A	B	A	A	B	B	A	A	A	A	B	B	A	B	B	B	A	B	A	A	A	B	B	A	B	B	A	B	B
tarc0568	4A.1	2.66209	chr4A	441762586	441762828	A	B	B	B	B	A	B	B	B	A	B	A	A	B	A	A	B	A	A	B	B	A	A	A	A	B	B	A	B	B	B	A	B	A	A	A	B	B	A	B	B	A	B	B
wmc680	4A.1	3.72608				A	B	B	B	B	A	B	B	A	A	B	A	A	B	A	A	B	A	A	B	B	A	A	A	A	B	B	A	B	B	B	A	B	A	A	A	B	B	A	B	B	A	B	B
tarc0619	4A.1	5.32236	chr4A	540435321	540435627	A	B	B	B	B	A	B	B	A	A	B	A	A	B	A	A	B	A	A	A	B	A	A	A	A	B	B	A	B	B	B	A	B	A	B	A	B	B	A	B	B	A	B	B
tarc0552	4A.1	9.588	chr4A	576158344	576158548	A	B	B	B	B	A	B	B	A	A	B	A	A	B	A	A	B	A	A	A	B	A	A	A	A	B	B	A	B	B	B	A	B	A	B	A	B	B	A	B	B	A	B	B
snp2606	4A.1	17.6355	chr4A	591700549	591700800	A	B	B	B	B	A	B	B	A	A	B	A	A	A	A	A	A	A	B	A	B	A	A	A	A	A	A	A	B	B	B	A	B	B	B	A	B	B	A	B	B	A	A	B
tarc0563	4A.1	24.0535	chr4A	595850483	595850720	A	B	B	B	A	A	B	B	A	A	B	A	A	A	A	B	A	A	B	A	A	A	A	A	A	A	A	B	B	A	B	A	B	B	B	A	B	B	A	B	B	A	A	B
wms397	4A.1	30.4715	chrUn	47327609	47327795	A	B	A	B	A	A	B	B	A	A	B	A	A	A	A	B	A	A	B	A	A	A	A	A	A	A	A	B	B	A	A	A	B	B	B	A	B	B	A	B	B	A	A	B
tarc0576	4A.1	33.1336	chr4A	602109006	602109257	A	B	A	B	A	A	B	B	A	A	A	A	A	A	A	B	A	A	B	A	A	A	A	A	A	A	A	B	B	A	A	A	B	B	B	A	B	B	A	B	B	A	A	B
wms269	4A.1	49.1697	chr4A	605766561	605766971	A	B	A	B	A	B	B	B	A	A	A	A	A	A	A	B	A	A	B	A	A	A	A	A	A	A	A	B	B	A	A	A	A	B	B	A	B	B	B	B	B	A	A	B
wmc650	4A.1	62.8717	chr4A	606657744	606658050	A	B	A	B	A	B	B	B	A	A	A	A	A	A	A	B	A	A	B	A	A	A	A	A	A	A	A	B	B	A	A	A	A	B	B	A	B	B	A	B	B	A	A	B
tarc0614	4A.1	64.468	chr4A	610495004	610495303	A	B	A	B	A	B	B	B	A	A	A	A	A	A	A	B	A	A	B	A	A	A	A	A	A	A	A	B	B	A	A	A	A	B	B	A	B	B	A	B	B	A	A	B
tarc0587	4A.1	75.8298	chr4A	617947285	617947548	A	B	A	B	A	B	B	B	A	B	A	B	A	A	A	B	A	A	B	A	A	B	A	A	A	B	A	B	B	A	A	A	A	A	B	A	B	A	A	A	B	A	A	B
wmc707	4A.1	77.9588	chr4A	621009796	621010272	A	B	A	B	A	B	B	B	A	B	A	B	A	A	A	B	A	A	B	A	A	B	A	A	A	B	A	B	B	A	A	A	A	A	B	A	B	A	A	A	B	A	A	B
tarc0605	4A.1	80.0877	chr4A	619184374	619184659	A	B	A	B	A	B	B	B	A	B	A	B	A	A	A	B	A	A	B	A	A	B	A	A	A	B	A	B	B	A	A	A	A	A	B	A	B	A	A	A	B	A	A	B
wmc161	4A.1	83.818				A	B	B	B	A	B	B	B	A	B	A	B	A	A	A	B	A	A	A	A	A	B	A	A	A	B	A	B	B	A	A	A	A	A	B	A	B	A	A	A	B	A	A	B
tarc0611	4A.1	87.5483	chr4A	627815907	627816202	A	B	B	B	A	B	B	B	A	B	A	B	A	A	A	B	A	A	B	A	A	B	A	A	A	A	B	B	B	A	A	A	A	A	B	A	B	A	A	A	B	A	A	B
tarc0577	4A.1	97.2425	chr4A	683912641	683912893	A	B	B	B	A	B	B	B	A	B	A	B	A	A	A	B	A	A	B	A	A	B	A	A	A	A	A	B	A	A	A	A	A	A	A	A	A	A	A	A	B	A	A	B
tarc0575	4A.1	101.508	chr4A	664487725	664487975	A	B	B	B	A	B	B	B	A	B	A	A	A	A	A	B	A	A	B	A	A	A	A	A	A	A	A	B	A	A	A	A	A	A	A	A	A	A	B	A	B	A	A	B
Wx-B1	4A.1	107.926	chr4A	688099808	688100120	A	B	B	B	A	B	B	B	A	B	A	A	A	A	A	B	A	A	B	A	A	A	A	A	A	A	A	B	A	A	A	A	A	A	A	A	A	A	B	A	B	A	A	B
wmc262	4A.1	109.522	chr4A	691143494	691143635	A	B	B	B	A	B	B	B	A	B	A	A	A	A	A	B	A	A	B	A	A	A	A	A	A	A	A	B	A	A	A	A	A	A	A	A	A	A	B	A	B	A	A	B
barc343	4A.1	112.718	chr4A	694903594	694903746	A	B	B	B	A	B	B	B	A	B	A	A	A	A	A	B	A	A	B	B	A	A	A	A	A	A	A	B	A	A	A	B	A	A	A	A	A	A	B	A	B	A	A	B
snp1066	4A.2	0	chr4A	712856471	712856754	A	B	A	A	A	B	A	B	B	A	A	A	B	A	A	B	A	B	B	B	A	A	A	B	B	A	B	B	B	A	A	A	A	B	A	B	B	A	A	A	B	A	A	B
snp2170	4A.2	0.537655	chr4A	713522055	713522221	A	B	A	A	A	B	A	B	B	A	A	A	B	A	A	B	A	B	B	B	A	A	B	B	B	A	B	B	B	A	A	A	A	B	A	B	B	A	A	A	B	A	A	B
barc78	4A.2	12.594				A	B	A	A	B	B	A	B	B	A	A	B	B	B	A	B	A	B	B	B	A	A	B	B	B	A	A	B	B	A	B	B	A	A	A	A	B	A	A	A	B	A	A	A
tarc1041	4B	0	chr4B	1782951	1783232	A	B	A	B	A	B	A	B	A	A	A	A	B	B	B	B	B	A	B	B	A	A	B	A	A	B	B	A	A	A	-	A	B	A	B	B	B	-	A	B	A	B	A	A
tarc0995	4B	7.11281	chr4B	9681046	9681259	A	B	A	B	A	B	A	B	A	A	A	B	B	B	B	B	B	A	B	B	A	A	B	A	A	B	B	A	A	A	B	A	B	A	B	B	B	B	B	B	A	B	A	A
tarc1053	4B	10.3086	chr4B	10610707	10611000	A	B	B	B	A	B	A	B	A	A	A	B	B	B	B	B	B	A	B	B	A	A	B	A	A	B	B	A	A	A	B	A	B	A	B	B	B	B	B	B	A	B	A	A
snp7266	4B	18.3561	chr4B	13976450	13976667	A	B	B	B	A	B	A	B	A	A	A	B	A	B	B	B	B	A	B	B	A	A	B	B	A	A	B	A	A	A	B	A	B	A	B	B	B	B	B	A	A	B	A	A
tarc1069	4B	39.1598	chr4B	21938744	21939059	A	B	B	B	B	B	A	B	A	A	A	B	A	B	A	A	B	A	B	B	A	B	B	B	A	A	A	A	A	A	B	A	B	B	A	B	B	B	B	A	A	A	B	A
tarc1043	4B	47.2073	chr4B	28403403	28403687	A	B	B	B	B	A	A	A	B	A	A	B	A	B	A	A	B	A	B	B	A	B	B	B	A	A	A	A	A	A	B	A	B	B	A	B	B	B	B	A	A	A	B	A
snp500	4B	49.3476	chr4B	28954370	28954643	A	B	B	B	B	A	A	A	B	A	A	B	A	B	A	A	B	A	B	B	A	B	B	B	A	A	A	A	A	A	B	A	B	B	A	B	B	B	B	A	A	A	B	A
tarc1064	4B	56.891	chr4B	71593557	71593869	A	B	B	B	B	A	B	A	B	A	A	B	A	B	A	A	B	A	B	B	A	B	B	B	A	A	A	A	A	A	B	A	B	B	A	B	A	B	B	A	A	A	B	B
tarc0996	4B	57.4229	chr4B	136529583	136529796	A	B	B	B	B	A	B	A	B	A	A	B	A	B	A	A	B	A	B	B	A	B	B	B	A	A	A	A	A	A	B	A	B	B	A	B	A	B	B	A	A	A	B	B
tarc1059	4B	59.5519	chr4B	171145660	171145963	A	B	B	B	B	A	B	A	B	A	A	B	A	B	A	A	B	A	B	B	A	B	B	B	A	A	A	A	A	A	B	A	B	B	B	B	A	B	B	A	A	A	B	B
wmc238	4B	60.0838	chr4B	236742906	236743133	A	B	B	B	B	A	B	A	B	A	A	B	A	B	A	A	B	A	B	B	A	B	B	B	A	A	A	A	A	A	B	A	B	B	B	B	A	B	B	A	A	A	B	B
tarc1061	4B	61.1478	chr4B	413447335	413447644	A	B	B	B	B	A	B	A	B	A	A	B	A	B	A	A	B	A	B	B	A	B	B	B	A	A	A	A	A	A	B	A	B	B	B	B	A	B	B	A	A	A	B	B
snp58	4B	62.2118	chr4B	423056711	423056929	A	B	B	B	B	A	B	A	B	A	A	B	A	B	A	A	B	A	B	B	A	B	B	B	A	A	A	A	A	A	B	A	B	B	B	B	A	B	B	A	A	A	B	B
tarc1014	4B	62.2118	chr4B	423359220	423359455	A	B	B	B	B	A	B	A	B	A	A	B	A	B	A	A	B	A	B	B	A	B	B	B	A	A	A	A	A	A	B	A	B	B	B	B	A	B	B	A	A	A	B	B
tarc0986	4B	62.7437	chr4B	427806785	427806989	A	B	B	B	B	A	B	A	B	A	A	B	A	B	A	A	B	A	B	B	A	B	B	B	A	A	A	A	A	A	B	A	B	B	B	B	A	B	B	A	A	A	B	B
tarc0987	4B	65.4058	chr4B	469012576	469012780	A	B	B	A	B	A	B	A	B	A	B	B	A	B	A	A	B	A	B	B	A	B	B	B	A	A	A	A	A	A	B	A	B	B	B	B	A	B	B	A	A	A	B	B
tarc1051	4B	65.4058	chr4B	483754018	483754311	A	B	B	A	B	A	B	A	B	A	B	B	A	B	A	A	B	A	B	B	A	B	B	B	A	A	A	A	A	A	B	A	B	B	B	B	A	B	B	A	A	A	B	B
wmc657	4B	65.4058				A	B	B	A	B	A	B	A	B	A	B	B	A	B	A	A	B	A	B	B	A	B	B	B	A	A	A	A	A	A	B	A	B	B	B	B	A	B	B	A	A	A	B	B
tarc1048	4B	68.6016	chr4B	553917957	553918249	A	B	B	B	B	A	B	A	B	A	B	B	A	B	A	A	B	A	B	B	A	B	B	B	A	A	A	A	A	A	B	A	B	B	B	B	A	B	B	A	A	A	B	B
snp4041	4B	71.2924	chr4B	613150235	613150517	A	B	B	B	B	A	B	A	B	A	B	B	A	B	A	A	B	A	B	B	B	B	B	B	A	A	A	A	A	A	B	A	B	B	B	B	A	B	B	A	A	A	B	A
wmc652	4B	74.5402	chr4B	622225590	622225753	A	B	B	B	B	A	B	A	B	A	A	B	A	A	A	A	A	A	B	B	B	B	B	B	-	A	A	A	A	A	B	A	B	B	B	B	A	B	B	A	A	A	B	A
tarc1019	4B	87.7419	chr4B	645429009	645429254	A	B	B	B	B	A	B	A	B	A	A	B	A	B	B	A	B	A	A	B	B	B	B	B	A	A	A	A	B	A	B	A	B	B	B	B	A	B	B	A	A	A	B	A
snp2031	4B	102.022	chr4B	650891872	650892070	A	B	B	B	A	A	B	A	B	B	A	A	A	B	B	A	B	A	A	B	B	B	B	A	A	A	B	A	B	A	B	B	B	B	B	B	A	B	A	A	A	A	A	B
snp2595	4B	102.022	chr4B	651991633	651991771	A	B	B	B	A	A	B	A	B	B	A	A	A	B	B	A	B	A	A	B	B	B	B	A	A	A	B	A	B	A	B	B	B	B	B	B	A	B	A	A	A	A	A	B
tarc1023	4B	110.113	chr4B	657186085	657186334	A	B	B	B	A	A	B	A	B	B	A	A	A	B	B	A	B	A	A	B	A	B	A	A	A	A	B	A	B	A	B	B	B	B	B	B	A	B	A	A	A	A	A	B
tarc1007	4B	111.718	chr4B	657991831	657992061	A	B	B	B	A	A	B	A	B	B	A	A	A	B	B	A	B	A	A	B	A	B	A	A	A	A	B	A	B	A	B	B	B	B	B	B	A	B	A	A	A	A	A	B
snp2178	4B	140.082	chr4B	670443645	670443831	A	B	B	B	A	A	B	A	A	B	B	A	A	B	B	A	B	A	B	A	A	B	A	A	A	A	B	A	A	A	B	A	B	B	B	B	A	B	A	A	B	A	B	B
tarc1073	4B	142.223	chr4B	671757041	671757359	A	B	B	B	A	A	B	A	A	B	B	A	A	B	B	A	B	A	B	A	A	B	A	B	A	A	B	A	A	A	B	A	A	B	B	B	B	B	A	A	B	A	B	B
tarc1481	4D	0	chr4D	5552443	5552737	A	B	A	B	B	A	B	B	B	A	B	A	A	B	A	A	A	B	B	A	B	B	A	A	B	B	A	B	B	A	B	A	B	A	B	B	A	B	B	A	A	B	A	B
tarc1277	4D	11.3618	chr4D	7772445	7772651	A	B	A	B	B	A	B	B	B	A	B	A	A	B	A	B	A	B	B	B	B	B	B	A	B	B	A	A	B	A	B	A	B	A	B	B	A	B	B	A	A	B	B	B
tarc0025	4D	28.4847	chr4D	12448253	12448593	A	B	A	B	B	A	A	A	B	A	A	B	A	B	-	B	A	A	B	B	B	B	B	B	B	B	-	A	B	B	B	A	A	A	B	B	A	B	B	A	A	B	B	B
tarc0029	4D	33.446	chr4D	12773029	12773283	A	B	A	A	B	A	A	A	B	A	A	A	A	B	A	B	A	A	B	B	B	B	B	B	B	A	A	A	B	B	B	A	A	A	B	B	A	B	B	A	A	B	B	B
tarc1473	4D	52.3882	chr4D	27161877	27162167	A	B	B	A	B	A	A	A	B	A	A	A	B	A	A	B	B	A	B	B	B	B	B	B	B	B	A	A	A	B	B	A	A	A	A	B	B	B	B	B	A	A	B	B
snp7344	4D	56.6538	chr4D	50151864	50152076	A	B	B	A	B	A	A	A	B	A	A	A	B	A	A	B	B	A	B	B	B	B	B	B	B	B	A	A	A	B	B	A	A	A	A	B	B	B	B	B	A	A	B	B
snp6277	4D	60.3841	chr4D	94593251	94593422	A	B	B	A	B	A	A	A	B	A	A	A	B	A	A	B	B	A	B	B	B	B	B	B	B	A	A	A	A	B	B	A	A	A	A	B	B	B	B	B	A	A	B	B
tarc0011	4D	61.9804	chr4D	346469350	346469663	A	B	B	A	B	A	A	A	B	A	A	A	B	A	A	B	B	A	B	B	B	B	B	B	B	A	A	A	A	B	B	A	A	A	A	B	B	B	B	B	A	A	B	B
tarc1362	4D	66.246	chr4D	422244761	422245007	A	B	B	A	B	A	A	A	B	A	A	A	B	A	A	B	B	A	B	B	B	B	B	B	B	A	A	A	A	B	B	A	A	A	A	B	B	B	B	B	A	A	B	B
tarc1342	4D	67.8423	chr4D	435230778	435231017	A	B	B	A	B	A	A	A	B	A	A	A	A	A	A	B	B	A	B	B	B	B	B	B	B	A	A	A	A	B	B	A	A	A	A	B	B	B	B	B	A	A	B	B
tarc0004	4D	73.8165	chr4D	465121519	465121832	A	B	B	A	B	A	A	A	B	A	A	A	A	A	A	B	B	A	B	B	B	A	B	A	B	A	A	A	A	B	B	A	A	A	A	B	B	B	B	B	A	A	B	B
tarc1351	4D	84.235	chr4D	478264603	478264845	A	B	A	B	B	A	A	A	B	A	A	A	A	A	B	B	B	A	B	B	B	A	B	A	B	A	B	A	A	B	B	A	A	A	A	B	B	A	B	B	B	A	B	B
tarc0016	4D	100.18	chr4D	488650539	488650736	A	B	A	A	B	A	A	A	B	A	A	A	A	A	B	B	B	A	A	B	A	A	B	A	B	A	B	A	A	B	B	A	A	A	A	B	B	A	B	B	B	A	B	B
tarc1319	4D	119.122	chr4D	499451345	499451576	A	B	A	A	B	B	A	A	B	A	A	A	B	A	B	B	B	B	A	B	A	A	A	A	A	A	B	B	A	B	B	B	A	A	A	A	B	A	A	B	B	A	B	B
tarc1375	4D	121.251	chr4D	500341852	500342100	A	B	A	A	B	B	A	A	B	A	A	A	B	A	B	B	B	B	A	B	A	A	A	A	A	A	B	B	A	B	B	B	A	A	A	A	B	A	A	B	B	A	B	B
tarc1534	4D	132.676	chr4D	505333086	505333401	A	B	A	A	A	B	A	A	B	A	A	B	B	A	B	B	B	A	A	A	A	B	A	A	A	B	B	B	A	B	B	B	A	A	A	A	B	A	A	B	B	A	B	B
wms194	4D	136.941	chrUn	126964155	126964387	A	B	A	A	A	B	A	A	B	A	A	B	B	A	B	B	B	A	A	A	A	B	A	A	A	B	B	B	A	B	B	B	A	A	A	A	B	A	B	B	B	A	B	B
tarc1410	4D	136.941	chrUn	126967745	126968008	A	B	A	A	A	B	A	A	B	A	A	B	B	A	B	B	B	A	A	A	A	B	A	A	A	B	B	B	A	B	B	B	A	A	A	A	B	A	B	B	B	A	B	B
tarc0009	4D	155.451	chr4D	506133557	506133842	-	-	-	-	-	-	-	-	-	-	-	-	-	A	-	-	-	-	-	-	-	-	-	-	-	B	-	B	A	-	-	-	-	B	-	A	B	-	-	A	-	-	-	-
tarc0017	4D	162.795	chrUn	29220973	29221155	A	B	B	A	A	A	A	B	B	A	A	B	A	A	B	B	A	A	A	B	A	B	B	A	A	B	B	B	A	B	A	B	A	B	A	A	B	A	A	A	B	B	B	A
snp4871	5A.1	0	chr5A	335362	335630	A	B	B	A	B	B	A	A	B	A	A	B	B	B	A	A	A	B	A	B	B	B	A	B	B	B	B	A	B	A	A	B	A	A	B	B	A	A	B	A	A	B	A	A
tarc0673	5A.1	15.3592	chr5A	7365239	7365551	A	B	B	A	B	B	A	B	B	A	A	B	B	B	A	B	A	B	A	B	B	B	A	B	A	B	B	B	B	A	A	B	A	A	B	B	A	A	A	A	A	B	A	A
snp3197	5A.1	18.555	chr5A	9840152	9840435	A	B	B	A	A	B	A	B	B	B	A	B	B	B	A	B	A	B	A	B	A	B	A	B	A	B	B	B	B	A	A	A	A	A	B	B	A	A	A	A	A	B	A	A
wms443	5A.1	24.433				A	B	B	A	A	A	A	B	B	B	A	B	B	B	A	B	A	B	B	B	A	B	A	B	A	A	B	B	B	A	A	A	A	A	B	A	A	A	A	A	A	B	A	A
wmc713	5A.1	33.0273				A	B	B	A	A	A	A	B	B	B	A	B	B	B	A	A	A	B	B	B	A	B	A	B	A	A	B	B	B	A	A	A	A	A	B	A	A	A	A	A	A	B	A	A
snp2378	5A.1	46.082	chr5A	20816391	20816619	A	B	B	A	A	A	A	B	B	B	A	B	B	A	A	A	A	B	B	B	B	A	A	B	A	A	B	B	B	A	A	A	A	A	B	A	A	B	A	A	A	B	A	A
snp3530	5A.1	66.2593	chr5A	36324604	36324870	A	B	B	A	A	A	A	B	B	B	B	A	B	B	A	A	A	B	B	A	B	A	B	A	A	A	B	B	A	A	B	A	A	B	B	A	B	B	B	A	A	B	A	A
barc303	5A.1	74.0567	chr5A	47948821	47949023	A	B	B	A	A	A	A	B	A	B	B	A	B	B	A	A	A	B	B	A	B	A	B	-	A	A	-	B	B	A	B	A	A	B	B	A	B	B	B	A	A	B	A	A
wms129	5A.1	84.9608	chr5A	205213423	205213643	A	B	B	B	B	B	A	B	A	B	A	A	B	B	A	A	B	B	B	A	B	A	A	A	A	A	B	B	B	A	B	A	A	B	A	B	B	B	B	A	A	B	A	A
barc56	5A.1	96.069				A	B	B	A	A	B	A	B	A	-	B	A	B	B	A	A	A	B	B	A	B	A	B	A	A	A	B	B	B	A	B	A	A	B	B	B	B	B	B	A	A	B	A	A
tarc0652	5A.1	99.8193	chr5A	358047542	358047786	A	B	B	A	A	B	A	B	A	B	B	A	B	B	A	A	A	B	B	A	B	A	B	A	A	A	B	B	B	A	B	A	A	B	B	B	B	B	B	A	A	B	A	A
tarc0640	5A.1	99.8193	chr5A	382545534	382545762	A	B	B	A	A	B	A	B	A	B	B	A	B	B	A	A	A	B	B	A	B	A	B	A	A	A	B	B	B	A	B	A	A	B	B	B	B	B	B	A	A	B	A	A
snp5184	5A.1	101.948	chr5A	422075534	422075819	A	B	B	A	A	B	A	B	A	B	B	A	B	B	A	A	A	A	B	A	B	A	B	A	A	A	B	B	B	A	B	A	A	B	B	B	B	B	B	A	A	B	A	A
tarc0662	5A.1	108.102	chr5A	457522774	457523054	A	-	-	-	-	-	A	-	A	-	-	A	-	-	A	A	A	-	B	A	-	A	A	-	A	-	-	-	B	A	-	A	A	-	-	A	-	-	-	A	A	-	A	A
wmc312	5A.1	110.144	chr1A	511452077	511452303	A	B	B	B	B	B	A	B	A	B	B	A	B	B	A	A	A	B	B	A	B	A	A	B	A	B	B	B	B	A	B	A	A	B	B	A	B	B	B	A	A	B	A	A
snp8013	5A.1	111.208	chr5A	462863117	462863466	A	B	B	B	B	B	A	B	A	B	B	A	B	B	A	A	A	B	B	A	B	A	A	B	A	B	B	B	B	A	B	A	A	B	B	A	B	B	B	A	A	B	A	A
tarc0655	5A.1	111.208	chr5A	464477063	464477310	A	B	B	B	B	B	A	B	A	B	B	A	B	B	A	A	A	B	B	A	B	A	A	B	A	B	B	B	B	A	B	A	A	B	B	A	B	B	B	A	A	B	A	A
barc141	5A.1	111.208	chr5A	468936035	468936301	A	B	B	B	B	B	A	B	A	B	B	A	B	B	A	A	A	B	B	A	B	A	A	B	A	B	B	B	B	A	B	A	A	B	B	A	B	B	B	A	A	B	A	A
tarc0635	5A.1	111.208	chr5A	471915943	471916160	A	B	B	B	B	B	A	B	A	B	B	A	B	B	A	A	A	B	B	A	B	A	A	B	A	B	B	B	B	A	B	A	A	B	B	A	B	B	B	A	A	B	A	A
tarc0277	5A.1	111.208	chr5D	367383789	367384101	A	B	B	B	B	B	A	B	A	B	B	A	B	B	A	A	A	B	B	A	B	A	A	B	A	B	B	B	B	A	B	A	A	B	B	A	B	B	B	A	A	B	A	A
tarc0677	5A.1	112.272	chr5A	476684608	476684926	A	B	B	B	B	B	A	B	A	B	B	A	B	B	A	A	A	B	B	A	B	A	A	B	A	B	B	B	B	A	B	A	A	B	B	A	B	B	B	A	A	B	A	A
snp1469	5A.1	130.604	chr5A	519955098	519955364	A	B	B	B	B	B	B	A	A	B	B	A	B	A	A	B	A	B	B	A	B	A	A	B	A	B	B	A	B	A	B	A	A	B	B	A	B	B	B	B	A	B	A	A
tarc0648	5A.1	153.979	chr5A	549345388	549345628	A	B	B	A	B	B	B	A	A	A	A	A	B	A	A	B	A	B	B	B	B	A	B	B	A	B	B	B	B	A	B	B	A	B	A	A	A	B	B	B	A	B	A	A
tarc0630	5A.1	160.397	chr5A	555540829	555541034	A	B	B	A	B	B	B	A	A	A	A	A	B	A	A	B	A	B	B	B	B	A	B	B	A	B	B	B	B	A	B	B	A	B	A	A	A	B	B	B	A	B	A	A
snp4980	5A.1	170.644	chr5A	565392449	565392679	A	B	B	A	B	B	B	B	A	A	A	A	B	B	A	B	A	B	B	B	B	B	A	B	A	A	B	B	B	A	B	B	B	B	A	A	B	B	B	B	A	B	A	A
snp5623	5A.1	179.788	chr5A	571786043	571786280	A	B	B	A	B	B	A	B	A	A	A	A	B	A	A	B	A	B	B	B	A	B	A	B	A	A	B	B	B	A	B	B	B	B	A	A	B	B	B	B	A	B	B	A
tarc0644	5A.1	188.931	chr5A	584416217	584416449	A	B	A	A	B	B	A	B	A	A	A	A	B	A	A	B	A	B	B	B	A	B	A	A	A	A	B	B	B	B	B	B	B	A	A	B	B	B	B	B	A	B	B	A
tarc0668	5A.2	0	chr5A	635934970	635935266	A	B	B	B	A	B	A	A	B	B	A	A	A	A	B	A	B	B	A	A	A	B	B	B	B	B	A	B	B	B	A	B	A	A	A	B	B	B	B	A	A	B	B	B
snp583	5A.2	9.90188	chr5A	617352261	617352603	A	B	B	A	A	-	A	A	B	-	A	A	A	A	B	A	A	B	A	A	A	-	B	B	A	B	A	-	-	-	-	-	-	A	A	B	-	B	-	A	A	-	B	B
tarc0627	5A.2	25.4192	chr5A	657045427	657045626	A	B	B	B	A	B	A	A	A	B	A	A	B	A	A	A	B	B	A	A	A	A	B	A	B	B	A	B	A	B	A	B	A	A	A	B	B	B	B	A	A	B	B	B
snp2802	5A.2	48.1406	chr5A	677135676	677135877	A	B	B	B	A	B	A	A	A	A	B	A	B	A	B	A	B	A	A	B	B	A	A	B	B	A	A	A	A	B	B	B	A	A	A	B	B	A	B	B	A	B	A	B
wmc524	5A.2	57.2837	chr5A	682714315	682714518	A	B	B	B	B	B	A	A	A	A	A	A	B	A	B	B	B	A	A	B	B	A	A	B	B	A	A	A	A	B	B	B	A	A	A	B	B	A	B	B	A	B	A	B
snp2947	5A.2	60.4795	chr5A	688318173	688318341	A	B	B	B	B	B	A	B	A	A	A	B	B	A	B	B	B	B	A	B	B	A	A	B	B	A	A	A	A	B	B	B	A	A	A	B	B	A	B	B	A	B	A	A
tarc0637	5A.2	65.8189	chr5A	689918113	689918337	A	B	B	B	A	B	A	B	A	A	A	B	B	A	B	B	B	B	B	B	B	A	A	B	B	A	A	A	A	B	B	B	A	A	A	B	B	A	B	B	A	B	A	A
tarc1113	5B.1	0	chrUn	65431547	65431829	A	B	A	B	A	A	A	B	A	B	A	B	B	A	A	A	A	B	B	A	A	A	B	A	B	A	A	B	A	A	A	B	A	A	B	B	B	A	A	B	A	B	A	B
tarc1117	5B.1	21.4363	chr5B	13700365	13700658	A	B	A	A	A	A	A	B	A	A	A	B	B	A	A	A	A	B	B	A	A	A	B	A	B	A	A	A	A	A	B	B	A	A	B	B	B	A	A	B	A	B	A	A
snp332	5B.1	35.0617	chr5B	20832466	20832634	A	B	A	A	A	A	A	B	A	A	A	B	B	A	A	A	A	B	B	A	A	A	B	A	B	A	A	A	A	A	B	A	A	A	B	B	B	A	A	B	A	B	A	A
snp7211	5B.1	40.9714	chr5B	26848123	26848432	A	B	B	A	A	A	A	B	A	A	A	B	B	A	A	A	A	B	A	A	A	A	B	A	B	A	A	A	A	A	B	A	A	A	B	B	B	A	A	A	A	B	A	A
tarc1105	5B.1	45.26	chr5B	35529643	35529912	A	B	B	A	A	A	A	B	A	A	A	B	B	A	A	A	B	B	A	A	A	A	B	A	B	B	A	A	A	A	B	A	A	A	B	B	B	A	A	A	A	B	A	A
tarc1114	5B.1	59.4596	chr5B	118532021	118532309	A	B	B	A	A	A	A	B	B	A	A	A	B	A	A	A	A	B	A	B	A	A	B	A	B	A	A	A	A	A	A	A	A	A	B	B	A	B	A	A	A	B	A	A
wmc616	5B.1	60.5292				A	B	B	A	A	A	A	B	B	A	-	A	B	B	A	A	A	B	A	B	A	A	B	A	B	A	A	A	A	A	A	A	A	A	B	B	A	B	A	A	A	B	A	A
tarc1123	5B.1	63.7595	chr5B	357120138	357120442	A	B	B	A	A	A	A	B	B	A	A	A	B	A	A	A	A	B	A	B	A	A	B	A	B	A	A	A	A	A	A	A	A	A	B	B	A	B	A	A	A	B	A	A
snp5742	5B.1	69.6693	chr5B	431075336	431075612	A	B	B	A	A	A	A	B	B	A	A	A	B	A	A	A	A	B	A	B	A	A	B	A	B	A	A	A	A	A	A	A	A	A	B	B	A	B	A	A	A	B	A	A
wms371	5B.1	71.2655				A	B	B	A	A	A	A	B	B	A	A	A	B	A	A	A	A	B	A	B	A	A	B	A	B	A	A	A	A	A	A	A	A	A	B	A	A	B	A	A	A	B	A	B
snp2181	5B.1	72.8618	chr5B	455738577	455738737	A	B	B	A	A	A	A	B	B	A	A	A	B	A	A	A	A	B	A	B	A	A	B	A	B	A	A	A	A	A	A	A	A	A	B	A	A	B	A	A	A	B	A	B
tarc1127	5B.1	73.9258	chr5B	462145321	462145628	A	B	B	A	A	A	A	B	B	A	A	A	B	A	A	A	A	B	A	B	A	A	B	A	B	A	A	A	A	A	A	B	A	A	B	A	A	B	A	A	A	B	A	B
snp2373	5B.1	88.7033	chr5B	515578039	515578262	A	B	B	A	B	A	B	B	B	A	A	A	B	A	B	A	A	B	B	B	A	A	B	A	B	A	A	A	A	A	A	A	A	A	B	A	A	A	B	B	A	B	A	B
tarc1134	5B.2	0	chr5B	557532763	557533076	A	B	B	B	B	A	B	B	B	B	A	A	B	B	A	A	B	B	A	A	B	B	B	B	B	A	A	A	A	A	A	A	B	B	A	B	A	A	B	B	A	B	B	A
barc346	5B.2	3.21297	chr5B	565540782	565540994	A	B	B	B	B	A	B	B	B	B	A	A	B	B	A	A	B	B	A	A	B	B	B	B	B	A	A	A	A	A	A	A	B	B	A	B	B	A	B	B	A	B	B	A
snp6718	5B.2	6.40881	chr5B	572356353	572356600	A	B	B	B	B	A	B	B	B	B	A	A	B	B	A	A	B	B	A	A	B	B	B	B	B	A	B	A	A	A	A	A	B	B	A	B	A	A	B	B	A	B	B	A
wms408	5B.2	10.1391				A	B	B	B	B	A	B	B	B	B	A	A	B	B	A	A	B	B	A	A	B	B	B	B	B	A	B	A	A	A	A	A	B	B	A	B	A	A	B	B	B	B	B	A
snp3800	5B.2	18.7334	chr5B	589372051	589372296	A	B	B	B	B	A	B	B	B	B	B	A	B	A	A	A	B	B	A	B	B	B	B	B	B	A	B	A	A	A	A	A	B	B	A	B	A	A	B	B	B	A	B	A
wmc810	5B.2	20.3297				A	B	B	B	B	A	B	B	B	B	B	A	B	A	A	A	B	B	A	B	B	B	B	B	B	A	B	A	A	A	A	A	B	B	A	B	A	A	B	B	B	A	B	A
snp7014	5B.2	22.4586	chr5B	601326617	601326940	A	B	B	B	B	A	B	B	B	B	B	A	B	A	A	A	B	B	B	B	B	B	B	B	B	A	B	A	A	A	A	A	B	B	A	B	A	A	B	B	B	A	B	A
tarc1095	5B.2	30.5061	chr5B	629987885	629988136	A	B	B	B	A	A	B	B	B	B	B	A	B	A	A	B	B	B	B	B	B	B	B	B	B	A	B	A	A	A	A	A	A	B	A	B	A	A	B	B	B	A	B	A
tarc1092	5B.2	37.4656	chr5B	643671712	643671958	A	B	B	B	A	A	B	B	B	B	B	A	B	A	A	B	B	B	B	B	B	B	B	B	B	A	B	A	A	A	A	A	A	B	B	B	A	A	B	B	B	A	B	A
tarc1101	5B.2	43.3436	chr5B	653707967	653708229	A	B	A	B	A	A	B	B	A	B	B	A	B	A	A	B	B	B	B	B	A	B	B	B	B	A	B	A	A	A	A	A	A	B	B	B	A	A	B	B	B	A	B	A
tarc1135	5B.2	71.5233	chr5B	682699025	682699343	A	B	A	B	A	B	A	A	B	B	B	B	B	A	B	B	B	A	B	B	A	B	B	B	A	A	A	B	A	B	A	A	A	A	B	B	A	A	B	A	B	A	B	A
tarc1099	5B.2	81.2174	chr5B	692634689	692634947	A	B	B	B	A	A	A	A	B	B	B	B	B	A	B	B	B	A	B	B	A	B	B	A	A	A	A	B	A	B	A	A	A	A	B	B	A	A	B	A	B	B	B	A
tarc1130	5B.2	87.0954	chr5B	700224060	700224368	A	B	B	B	A	A	A	A	B	A	B	B	B	A	B	B	B	A	B	B	A	B	B	A	A	A	A	B	A	B	A	A	A	A	B	B	A	A	B	A	B	B	B	A
barc130	5D	0	chr5D	6486214	6486488	A	B	B	A	B	A	B	B	B	A	B	A	A	A	B	B	A	A	B	B	A	A	A	A	B	B	B	B	A	A	A	A	B	B	B	B	B	B	A	B	B	B	A	B
tarc0280	5D	3.21297	chr5D	5797478	5797820	A	B	B	A	B	A	B	B	B	A	B	A	A	A	B	B	A	A	B	B	A	A	A	A	B	B	B	B	A	A	A	A	B	B	B	B	B	B	A	B	B	B	A	B
tarc1478	5D	9.12269	chr5D	8538694	8538987	A	B	B	A	B	A	B	B	B	A	B	A	A	A	B	B	A	A	B	B	A	A	A	A	B	B	B	B	A	A	A	A	B	B	B	B	B	B	B	A	B	B	A	B
snp6289	5D	27.4555	chr5D	32695554	32695729	A	B	B	A	B	A	B	B	B	A	B	A	A	A	A	B	A	A	B	B	A	A	A	A	A	A	B	B	A	A	A	A	B	B	A	B	B	B	B	A	A	B	A	B
snp6052	5D	49.0211	chr5D	188335387	188335722	A	B	B	A	B	A	A	A	B	B	B	B	B	A	A	A	A	B	B	B	A	B	A	B	B	A	B	B	A	B	A	A	B	B	B	B	A	B	B	A	A	B	B	B
tarc0286	5D	49.5559	chr5D	93066826	93067068	A	B	B	A	B	A	A	A	B	B	B	B	B	A	A	A	A	B	B	B	A	B	A	B	B	A	B	B	A	B	A	A	B	B	B	B	A	B	B	A	A	B	B	B
tarc0261	5D	51.6848	chr5D	263142284	263142592	A	B	B	A	B	A	A	A	B	B	B	B	B	A	A	A	A	B	B	B	A	B	A	B	B	A	B	B	A	B	B	A	B	B	B	B	A	B	B	A	A	B	B	A
tarc0233	5D	52.2168	chr5D	326740922	326741215	A	B	B	A	B	A	A	A	B	B	B	B	B	A	A	A	A	B	B	B	A	B	A	B	B	A	B	B	A	B	B	A	B	B	B	B	A	B	A	A	A	B	B	A
tarc1266	5D	62.4643	chr5D	365323153	365323353	A	B	B	A	B	A	A	A	B	B	B	B	B	A	A	A	A	B	A	B	A	B	A	A	B	A	B	B	A	B	B	A	A	A	A	A	A	A	A	A	A	B	B	A
tarc1505	5D	70.5118	chr5D	376442985	376443285	A	B	B	A	B	A	A	A	B	B	B	B	B	A	A	A	A	B	A	A	A	A	A	A	B	A	B	B	B	B	B	A	A	A	A	A	A	A	A	A	B	B	B	A
tarc0269	5D	82.4349	chr5D	393455622	393455907	A	B	B	A	B	B	A	A	B	B	B	B	B	B	A	A	A	B	A	A	A	A	A	B	B	A	A	B	B	B	B	A	A	A	A	A	A	A	A	A	B	B	B	A
tarc0276	5D	101.831	chr5D	423537920	423538249	A	B	B	A	A	B	A	A	B	B	B	A	B	B	A	A	A	B	A	A	B	A	A	B	B	A	A	A	B	B	B	A	A	A	A	A	B	A	A	A	B	B	B	A
tarc1444	5D	106.19	chr5D	431833468	431833748	A	B	B	A	A	B	A	A	B	B	A	A	B	B	A	A	A	B	A	A	B	A	A	B	B	A	A	A	B	B	A	A	A	A	A	A	B	B	A	A	B	A	B	A
wms174	5D	106.19	chr5D	431893815	431894217	A	B	B	A	A	B	A	A	B	B	A	A	B	B	A	A	A	B	A	A	B	A	A	B	B	A	A	A	B	B	A	A	A	A	A	A	B	B	A	A	B	A	B	A
snp1681	5D	124.491	chr5D	437807351	437807706	A	-	B	-	-	B	-	A	-	-	-	A	-	-	-	-	-	-	-	-	-	-	-	-	B	-	-	-	-	-	-	-	-	-	-	A	-	-	A	-	-	-	-	-
tarc0237	5D	145.185	chr5D	442099464	442099678	A	B	A	A	A	A	A	A	B	A	A	A	A	B	A	B	A	B	A	A	B	A	A	A	B	B	A	A	B	B	A	B	A	A	A	A	B	B	A	A	B	A	B	A
tarc0234	5D	175.573	chr5D	465368929	465369215	A	B	A	B	A	A	A	A	A	A	A	A	A	B	A	B	A	B	A	A	B	A	B	A	B	A	A	A	B	A	A	B	A	A	A	A	B	B	B	B	A	A	A	B
tarc0256	5D	176.105	chr5D	467603111	467603361	A	B	A	B	A	A	A	A	A	A	A	A	A	B	A	B	A	B	A	A	B	A	B	A	B	A	A	A	B	A	A	B	A	A	A	A	B	B	B	B	A	A	A	B
snp678	5D	187.467	chr5D	480750443	480750681	A	B	A	B	A	A	A	B	A	B	A	A	A	B	A	B	A	A	A	A	B	A	B	A	B	A	A	A	A	A	A	B	A	A	A	B	B	B	B	B	B	A	A	B
cfd29	5D	188.531	chr5D	481556052	481556232	A	B	A	B	A	A	A	B	A	B	A	A	A	B	A	B	A	A	A	A	B	A	B	A	B	A	A	A	A	A	A	B	A	A	A	B	B	B	B	B	B	A	A	B
tarc0275	5D	199.893	chr5D	488353995	488354256	A	B	A	B	A	A	A	B	B	B	A	A	A	B	A	B	A	A	B	A	B	A	B	A	B	A	A	A	A	B	A	B	A	A	A	B	B	B	A	B	A	B	B	B
tarc1348	5D	214.092	chr5D	498492015	498492256	A	B	A	A	A	A	A	A	B	B	A	B	A	B	A	A	A	A	B	A	A	B	B	A	B	A	B	A	A	B	B	B	A	A	A	A	B	B	A	B	A	B	B	B
tarc1377	5D	238.127	chr5D	521402685	521402933	A	B	A	B	B	B	A	A	A	B	B	B	A	A	A	B	A	A	B	A	B	B	B	B	B	A	A	B	B	A	B	B	A	A	A	A	B	A	B	B	A	B	B	B
tarc1379	5D	250.615	chr5D	530406293	530406541	A	B	A	B	B	B	A	A	A	B	B	B	A	A	A	B	A	A	B	B	B	B	B	B	B	A	A	B	B	A	B	A	B	B	A	A	B	A	B	B	A	B	B	B
snp2821	5D	266.909	chr5D	540286979	540287331	-	-	-	-	-	-	-	A	-	-	-	B	-	-	A	-	-	-	-	B	-	-	B	-	B	-	-	-	-	-	-	-	-	A	-	-	B	-	B	-	-	A	-	B
wmc765	5D	272.487	chr5D	547987501	547987673	A	B	B	B	B	A	B	A	B	B	B	B	A	A	A	A	B	A	B	B	B	A	B	B	A	A	A	B	B	A	B	A	B	A	A	A	B	A	B	A	A	A	B	B
snp699	5D	274.306	chr5D	547273498	547273787	A	B	B	-	-	-	-	-	-	-	-	-	-	-	-	-	-	-	-	B	-	-	-	-	A	-	-	B	B	-	B	-	-	-	-	-	-	-	-	-	-	-	-	B
tarc0260	5D	274.306	chr5D	548322556	548322847	A	B	B	B	B	A	B	A	B	B	B	B	A	A	A	A	B	A	B	B	B	A	B	B	A	A	A	B	B	B	B	A	B	A	A	A	B	A	B	A	A	A	B	B
barc144	5D	280.248	chr5D	555019983	555020215	A	B	B	B	B	A	B	A	B	B	B	A	A	A	A	A	B	A	B	B	B	A	B	B	A	A	A	B	B	B	B	A	B	A	A	A	B	A	B	A	A	A	B	-
tarc0264	5D	286.19	chr5D	558271104	558271383	A	B	B	B	B	A	B	A	B	B	B	A	A	A	A	A	B	A	B	B	B	A	B	B	A	B	B	B	B	B	B	A	B	A	A	A	B	A	B	A	A	A	B	B
snp4113	5D	287.786	chr5D	562653519	562653840	A	B	B	B	B	A	B	A	B	B	B	A	A	B	A	A	B	A	B	B	B	A	B	B	A	B	B	B	B	B	B	A	B	A	A	A	B	A	B	A	A	A	B	B
snp6937	6A.1	0	chr6A	616754	616945	A	B	A	B	A	A	A	A	B	B	A	A	A	B	A	A	B	A	A	B	B	B	B	A	B	B	A	A	B	B	B	A	B	A	B	A	A	B	B	A	B	A	B	A
tarc0720	6A.1	1.20505	chr6A	2765419	2765714	A	B	A	B	A	A	-	-	B	B	A	-	A	B	A	-	B	-	-	B	B	B	B	A	B	B	-	A	A	B	B	A	B	A	B	A	A	B	B	A	B	A	B	A
tarc0728	6A.1	2.41011	chr6A	5327295	5327600	A	B	A	B	A	A	A	A	B	B	A	A	A	B	A	A	B	A	A	B	B	B	B	A	B	B	A	A	A	B	B	A	B	A	B	A	A	B	B	A	B	A	B	A
tarc0682	6A.1	5.07219	chr6A	7201361	7201565	A	B	A	B	A	A	A	B	B	B	A	A	A	B	A	A	B	A	A	B	B	B	B	A	B	B	A	A	A	B	B	A	B	A	B	A	A	B	B	A	B	A	B	A
tarc0686	6A.1	15.8755	chr6A	11165376	11165594	A	B	A	A	A	B	B	B	B	B	A	A	A	B	A	B	B	A	A	B	B	B	B	B	A	B	B	A	A	B	B	A	B	A	B	A	A	B	B	A	B	A	B	B
tarc0731	6A.1	21.2149	chr6A	12286932	12287242	A	B	A	A	A	B	B	B	B	B	A	A	A	B	A	B	B	A	A	B	B	B	B	B	A	B	B	A	A	B	B	A	B	A	B	A	A	B	B	A	B	A	B	B
snp3322	6A.1	52.6803	chr6A	32662172	32662434	A	B	A	-	-	B	B	B	A	A	B	A	B	B	B	A	A	A	B	B	B	B	B	-	-	B	B	-	A	B	B	A	B	A	B	A	A	B	B	A	B	B	B	B
tarc0722	6A.1	61.8734	chr6A	39504009	39504306	A	B	A	A	A	B	B	B	A	A	B	A	B	B	A	A	A	B	B	B	B	B	B	A	B	A	B	A	A	B	B	A	B	A	B	A	A	B	B	A	B	B	A	B
tarc0726	6A.1	79.6021	chr6A	60022971	60023271	A	B	A	A	A	A	B	B	A	A	B	A	B	A	A	A	B	B	B	A	B	B	B	B	B	A	B	A	A	B	B	A	B	A	B	A	A	B	A	A	B	B	A	B
tarc0733	6A.1	82.7979	chr6A	65655528	65655846	A	B	A	A	A	A	B	B	A	A	B	A	B	A	A	A	B	B	B	A	B	B	B	B	B	A	B	A	A	B	B	A	B	A	B	A	A	B	A	A	B	B	A	B
tarc0684	6A.1	88.6759	chr6A	315621395	315621606	A	B	A	A	A	A	B	B	A	A	B	A	B	A	A	A	B	B	B	A	B	A	B	B	B	A	B	A	A	B	B	A	B	A	B	A	A	B	A	A	B	B	A	B
tarc0713	6A.1	92.9645	chr6A	501176767	501177054	A	B	A	A	A	A	B	B	A	A	B	A	B	A	A	A	B	B	B	A	B	A	B	B	B	A	B	A	B	B	B	A	B	A	B	A	B	B	A	A	B	B	A	B
snp1474	6A.1	95.6408	chr6A	544206434	544206667	-	B	A	-	A	-	B	-	-	A	-	A	-	A	A	-	-	-	-	B	B	-	-	B	-	A	B	-	-	B	-	A	-	A	-	A	B	-	-	A	-	B	-	-
tarc0690	6A.1	95.6408	chr6A	548411348	548411573	A	B	A	A	A	A	B	B	A	A	B	A	B	A	A	A	B	B	B	B	B	A	B	B	B	A	B	A	B	B	B	A	B	A	B	A	B	A	A	A	B	B	A	B
snp224	6A.1	95.6408	chr6A	550076349	550076601	A	B	A	A	A	A	B	B	A	A	B	A	B	A	A	A	B	B	B	B	B	A	B	B	B	A	B	A	B	B	B	A	B	A	B	A	B	A	A	A	B	B	A	B
psp3152	6A.1	95.6408				A	B	A	A	A	A	B	B	A	A	B	A	-	A	A	A	B	B	B	B	B	A	B	B	B	A	B	A	B	B	B	A	B	A	B	A	B	A	A	A	B	B	A	B
wmc256	6A.1	95.6408				A	B	A	A	A	A	B	B	A	A	B	A	B	A	A	A	B	B	B	B	B	A	B	B	B	A	B	A	B	B	B	A	B	A	B	A	B	A	A	A	B	B	A	B
tarc0709	6A.1	96.4674	chr6A	558974874	558975152	A	B	A	A	A	A	B	B	A	A	B	A	B	A	A	A	B	B	A	B	B	A	B	B	B	A	B	A	B	B	B	A	B	A	B	A	B	A	A	A	B	B	A	B
snp6550	6A.1	99.6632	chr6A	570380774	570381023	A	B	A	A	A	A	B	B	A	A	B	A	B	A	A	A	B	B	A	B	B	A	B	B	B	A	B	A	B	B	B	A	B	A	B	A	B	A	A	A	B	B	B	B
snp259	6A.1	107.166	chr6A	580198028	580198315	A	B	A	A	A	A	A	B	A	A	B	B	B	A	A	A	B	B	A	B	B	A	B	B	B	A	B	A	B	B	B	A	B	A	B	A	B	A	A	A	B	B	B	B
snp3066	6A.2	0	chr6A	609380504	609380793	A	B	B	B	B	B	B	B	A	A	B	B	A	A	B	B	A	B	A	B	B	B	B	A	B	B	B	B	A	A	B	A	B	A	A	B	B	B	A	A	B	B	B	A
tarc0715	6A.2	0.531935	chr6A	610904075	610904365	A	B	B	B	B	B	B	B	A	A	B	B	A	A	B	B	A	B	A	B	B	B	B	A	B	B	B	B	A	A	B	A	B	A	A	B	B	B	A	A	B	B	B	A
snp5747	6A.2	0.531935	chr6A	611858704	611858949	A	B	B	B	B	B	B	B	A	A	B	B	A	A	B	B	A	B	A	B	B	B	B	A	B	B	B	B	A	A	B	A	B	A	A	B	B	B	A	A	B	B	B	A
tarc1186	6B	0	chr6B	11299779	11300082	A	B	A	B	-	-	B	-	A	B	A	-	A	-	B	A	-	A	A	A	B	A	B	B	-	A	-	-	-	A	B	B	-	-	-	B	B	A	-	A	A	-	A	A
snp4633	6B	16.9757	chr6B	17405412	17405607	A	B	A	B	A	B	A	A	A	B	A	A	A	B	B	A	B	A	A	A	A	A	B	B	A	B	A	A	A	A	B	B	A	A	B	B	B	B	A	A	A	A	A	A
tarc1187	6B	23.6448	chrUn	290198438	290198742	A	B	A	B	A	B	A	A	A	B	A	A	A	B	B	A	B	A	A	A	A	A	B	B	A	B	A	A	B	A	B	B	A	A	B	B	B	B	A	A	A	A	B	A
tarc1201	6B	46.6973	chr6B	41973289	41973608	A	B	B	B	A	A	A	A	A	A	A	A	B	B	B	B	B	A	A	A	A	A	B	B	B	B	B	A	B	A	B	A	A	A	B	B	A	B	A	A	A	A	B	A
snp6494	6B	74.3412	chr6B	129272685	129272934	A	B	B	B	A	A	A	B	A	A	A	B	B	B	B	A	B	A	B	A	A	A	B	B	B	B	B	A	B	A	B	A	A	A	A	A	A	B	A	A	B	A	B	A
snp2937	6B	83.5343	chr6B	143436806	143437110	A	B	A	B	A	A	A	B	A	B	A	B	B	B	A	A	B	A	B	A	A	A	B	B	B	B	B	A	B	A	B	A	A	A	A	A	A	B	B	A	B	A	B	A
snp7896	6B	87.2646	chr6B	151130468	151130590	A	B	A	B	A	A	B	B	A	B	A	B	B	B	A	A	B	A	B	A	A	A	B	B	B	B	B	A	B	A	B	A	A	A	A	A	A	B	B	A	B	A	B	A
tarc1159	6B	93.1426	chr6B	203931048	203931306	A	B	A	B	A	A	B	B	A	B	A	B	B	B	A	A	B	A	B	A	A	A	B	B	B	B	B	A	B	A	B	A	A	A	A	A	A	B	B	A	B	A	B	A
tarc1173	6B	94.2066	chr6B	231679239	231679523	A	B	A	B	A	A	B	B	A	B	A	B	B	B	A	A	B	A	B	A	A	A	B	B	B	B	B	A	B	A	B	A	A	A	A	A	A	B	A	A	B	A	B	B
wmc397	6B	99.0085				A	B	A	B	B	A	B	B	A	B	A	B	B	B	A	A	B	A	B	A	A	A	A	B	B	B	B	A	B	A	B	A	A	A	A	A	A	B	A	A	B	A	A	B
tarc1168	6B	103.81	chr6B	447115380	447115647	A	B	A	B	A	A	B	B	A	B	A	B	B	B	A	A	B	A	A	A	A	A	B	B	B	B	B	A	B	A	B	A	A	A	A	A	A	B	A	A	B	B	B	B
tarc1181	6B	104.88	chr6B	496987972	496988268	A	B	A	B	A	A	B	B	A	B	A	B	B	B	A	A	B	A	A	A	A	A	B	B	B	B	B	A	B	A	B	A	A	A	A	A	A	B	B	A	B	B	B	B
tarc1180	6B	106.485	chr6B	578399770	578400064	A	B	A	B	A	A	B	B	A	B	A	B	B	B	A	A	B	A	A	A	A	A	B	B	B	B	B	A	B	A	B	A	A	A	A	A	A	B	B	A	B	B	B	B
snp6599	6B	108.081	chr6B	591250489	591250719	A	B	A	B	A	B	B	B	A	B	A	B	B	B	A	A	B	A	A	A	A	A	B	B	B	B	B	A	B	A	B	A	A	A	A	A	A	B	B	B	B	B	B	B
snp4339	6B	109.145	chr6B	623730276	623730502	A	B	A	B	A	B	B	B	A	B	A	B	B	B	A	A	B	A	A	A	A	A	B	B	B	B	B	A	B	A	A	A	A	A	A	A	A	B	B	B	B	B	B	B
snp670	6B	110.209	chr6B	633536081	633536384	A	B	A	B	A	B	B	B	A	B	A	B	B	B	A	A	B	A	A	A	A	A	B	B	B	B	B	A	B	A	A	A	A	A	A	A	A	B	B	B	B	B	B	B
snp1679	6B	112.338	chr6B	642348229	642348439	A	B	A	B	A	B	B	B	A	B	A	B	B	B	A	A	B	A	A	A	A	A	B	B	B	B	B	A	B	A	A	A	A	A	A	A	A	B	B	B	B	B	B	B
tarc1165	6B	115.604	chr6B	645485162	645485425	A	-	A	B	-	B	-	-	-	-	A	B	B	B	A	-	-	-	A	-	-	A	-	-	B	-	B	-	B	-	-	-	A	-	A	-	-	-	-	-	-	-	B	B
wms219	6B	130.129	chr6B	674843297	674843477	A	B	A	B	A	B	B	A	A	A	A	B	B	A	A	A	B	B	A	A	A	B	B	B	B	B	B	A	B	A	A	B	A	A	A	A	B	B	B	B	A	B	B	B
tarc1179	6B	163.085	chr6B	694122439	694122732	A	B	-	-	B	B	-	-	A	-	B	B	B	-	-	-	-	-	-	A	A	A	-	-	-	B	B	A	-	-	-	-	A	-	-	-	-	A	-	A	A	-	-	-
tarc0319	6D.1	0	chr6D	807374	807683	A	B	B	A	B	B	B	A	A	A	B	B	A	B	B	A	A	B	A	B	A	A	A	B	A	B	A	A	B	A	B	B	A	A	B	A	A	B	A	B	A	A	A	B
snp984	6D.1	1.59629	chr6D	3445212	3445395	A	B	B	A	B	B	B	A	A	A	B	B	A	B	B	A	A	B	A	B	A	A	A	B	A	B	A	A	B	A	B	B	A	A	B	A	A	B	A	B	A	A	A	B
tarc0320	6D.1	4.79212	chr6D	3980675	3980969	A	B	B	A	B	B	B	A	A	A	B	B	A	B	B	A	A	B	A	B	A	A	A	B	A	B	A	A	A	A	B	B	A	A	A	A	A	B	A	B	A	A	A	B
tarc0314	6D.2	0	chr6D	52538141	52538488	A	B	A	A	B	A	A	B	B	B	A	B	B	B	A	B	B	B	A	B	A	B	A	B	A	B	B	B	A	B	A	A	B	B	B	B	A	A	A	B	B	B	A	A
tarc1355	6D.2	8.18032	chr6D	81755879	81756122	A	B	A	B	B	A	A	B	B	B	A	B	B	B	B	B	B	B	A	B	A	B	B	A	A	B	B	B	A	B	A	A	B	B	B	A	A	A	A	B	B	B	A	A
tarc1261	6D.2	12.9823	chr6D	227416162	227416348	A	B	A	A	A	A	A	B	B	B	A	B	B	B	B	B	B	B	B	B	A	B	B	A	A	B	B	B	A	B	A	A	B	B	B	A	A	A	A	B	B	B	A	A
tarc0302	6D.2	12.9823	chr6D	269123898	269124238	A	B	A	A	A	A	A	B	B	B	A	B	B	B	B	B	B	B	B	B	A	B	B	A	A	B	B	B	A	B	A	A	B	B	B	A	A	A	A	B	B	B	A	A
tarc0296	6D.2	15.9443	chr6D	304766894	304767256	A	B	A	A	A	A	A	B	-	B	A	B	B	B	B	B	-	B	B	B	A	B	B	A	A	B	-	A	A	B	A	A	B	B	B	A	A	A	A	B	B	B	A	A
snp2175	6D.2	20.6456	chr6D	406339938	406340280	-	-	-	-	-	-	-	-	-	-	-	-	-	-	-	-	-	-	-	-	-	-	-	-	-	-	-	-	-	-	-	-	-	-	B	-	-	-	-	-	B	-	-	-
tarc1439	6D.2	26.4689	chr6D	373423780	373424058	A	B	A	B	A	A	A	A	B	B	A	B	B	B	B	B	B	B	B	B	A	B	B	A	A	B	B	A	A	B	A	A	B	B	B	A	A	A	A	B	B	B	A	A
tarc0287	6D.2	27.5329	chr6D	355871258	355871616	A	B	A	B	A	A	A	B	B	B	A	B	B	B	B	B	B	B	B	B	A	B	B	A	A	B	B	A	A	B	A	A	B	B	B	A	A	A	A	B	B	B	A	A
cfd76	6D.2	27.5329				A	B	A	B	A	A	A	B	B	B	A	B	B	B	B	B	B	B	B	B	A	B	B	A	A	B	B	A	A	B	A	A	B	B	B	A	A	A	A	B	B	B	A	A
tarc1445	6D.2	57.067	chr6D	436876224	436876504	A	B	A	B	B	B	A	B	A	B	B	A	A	A	B	B	A	B	B	B	A	B	B	B	A	B	B	A	A	B	A	A	B	A	A	A	A	A	A	B	B	A	A	B
tarc0293	6D.2	58.131	chr6D	437947776	437948101	A	B	A	B	B	B	A	B	A	B	B	A	A	A	B	B	A	B	B	B	A	B	B	B	A	B	B	A	A	B	A	A	B	A	A	A	A	A	A	B	B	A	A	B
tarc1411	6D.2	77.0732	chr6D	448791473	448791736	A	B	A	B	B	B	B	B	B	B	A	B	B	A	B	B	A	B	B	B	A	B	B	B	A	B	B	A	A	B	A	A	A	A	A	A	A	A	A	B	A	A	A	B
tarc0295	6D.2	81.3388	chr6D	450101287	450101610	A	B	A	B	B	B	B	B	B	B	A	B	B	A	B	A	A	B	B	B	A	B	B	A	A	B	B	A	A	B	A	A	A	A	A	A	A	A	A	B	A	A	A	B
snp2965	6D.2	110.243	chr6D	458365104	458365382	A	B	A	A	B	B	B	B	B	A	A	B	B	A	B	B	A	B	B	B	A	B	A	B	A	B	B	A	A	B	A	B	A	A	A	B	A	A	A	A	A	A	A	B
snp1924	6D.2	112.949	chr6D	461358814	461359187	-	-	-	-	-	B	-	-	-	-	-	-	-	-	-	-	-	-	-	-	-	-	-	-	-	-	-	-	-	-	-	-	-	A	-	-	A	-	-	-	-	-	-	-
wmc773	6D.2	112.949				A	B	A	B	B	B	B	B	B	A	A	A	B	A	B	B	A	B	B	A	A	B	A	B	A	B	B	A	A	B	A	B	A	A	A	B	A	A	A	A	A	A	A	B
snp5931	6D.2	115.24	chr6D	462627274	462627589	-	B	-	-	-	B	-	B	-	A	A	A	B	-	-	B	-	B	-	-	-	-	-	B	A	-	-	-	A	-	-	-	A	-	A	B	-	A	A	-	A	A	-	-
tarc0742	7A	0	chr7A	1719386	1719605	A	B	A	A	A	A	A	B	A	B	A	A	A	A	B	B	A	B	A	B	B	B	A	A	B	B	A	A	B	B	A	A	B	B	B	A	B	B	B	A	B	A	A	B
tarc0771	7A	0.531935	chr7A	4627401	4627671	A	B	A	A	A	A	A	B	A	B	A	A	A	A	B	B	A	B	A	B	B	B	A	A	B	B	A	A	B	B	A	A	B	B	B	A	B	B	B	A	B	A	A	B
tarc0807	7A	0.531935	chr7A	7587374	7587693	A	B	A	A	A	A	A	B	-	B	A	A	A	A	B	B	A	B	-	B	B	B	A	A	B	B	A	A	B	B	A	A	B	B	B	A	B	B	B	A	B	A	A	B
snp3979	7A	0.531935	chr7A	7588747	7588926	A	B	A	A	A	A	A	B	A	B	A	A	A	A	B	B	A	B	A	B	B	B	A	A	B	B	A	A	B	B	A	A	B	B	B	A	B	B	B	A	B	A	A	B
tarc0797	7A	2.66088	chr7A	12758865	12759171	A	B	A	A	A	A	A	B	A	B	A	A	A	A	B	B	A	B	A	B	B	B	A	A	B	B	A	A	B	B	A	B	B	B	B	A	B	B	B	A	B	A	A	B
wmc479	7A	10.7084				A	B	A	A	A	A	A	B	A	B	A	A	A	A	B	B	A	B	A	B	B	B	A	A	B	B	A	A	B	B	A	A	B	B	B	A	B	B	A	A	B	A	A	B
tarc0806	7A	23.7631	chr7A	30133982	30134300	A	B	A	A	A	A	A	B	A	B	A	A	A	A	B	A	A	B	B	B	B	B	A	A	B	B	A	B	B	B	A	A	A	B	B	A	B	A	A	A	B	A	A	B
wmc593	7A	44.139	chr7A	39273346	39273428	A	B	A	-	A	B	A	A	A	B	B	A	A	B	B	A	B	B	B	B	B	B	A	A	A	A	B	B	B	B	A	B	A	B	B	A	B	-	A	-	B	A	B	A
tarc0775	7A	53.9211	chr7A	41962535	41962772	A	B	A	B	A	B	A	A	A	B	B	A	A	B	B	A	A	A	B	B	A	B	A	A	A	A	B	B	B	B	B	B	A	B	A	A	B	A	A	A	B	A	B	A
snp4614	7A	77.2956	chr7A	52967172	52967361	A	B	B	B	B	B	A	A	A	B	A	A	A	A	B	A	A	A	B	B	A	B	A	A	A	A	B	B	B	B	A	B	A	B	A	B	A	A	A	A	B	A	B	A
tarc0758	7A	86.9898	chr7A	64931827	64932073	A	B	B	B	B	A	A	A	A	B	A	A	A	A	A	A	A	A	B	B	B	B	A	A	A	A	B	B	B	B	A	B	A	B	A	B	A	A	A	A	A	B	B	A
snp3831	7A	104.718	chr7A	83631450	83631760	A	B	B	B	B	A	B	A	B	B	B	A	A	A	A	A	A	A	A	B	B	A	A	A	A	A	A	B	B	A	A	B	A	B	A	B	B	A	A	A	A	B	B	A
wmc83	7A	110.596	chr7A	89970273	89970434	A	B	B	B	B	A	B	A	A	A	B	B	A	A	A	A	A	A	A	B	B	A	A	A	A	B	A	B	B	A	A	B	B	B	A	B	B	A	A	A	A	B	B	A
snp4181	7A	117.594	chr7A	108815542	108815725	A	B	B	B	B	A	B	A	A	A	B	B	A	B	A	A	A	A	A	A	B	A	A	A	A	B	A	B	B	A	A	B	B	B	A	B	B	A	A	A	A	B	B	A
snp4180	7A	117.594	chr7A	108816385	108816723	A	B	B	B	B	A	B	A	A	A	B	B	A	B	A	A	A	A	A	A	B	A	A	A	A	B	A	B	B	A	A	B	B	B	A	B	B	A	A	A	A	B	B	A
snp2820	7A	124.553	chr7A	127767357	127767613	A	B	B	B	B	A	B	A	A	A	B	B	A	A	A	A	A	A	A	A	B	A	A	A	A	B	A	A	A	B	A	A	B	B	A	B	B	A	B	A	A	B	B	A
tarc0746	7A	126.682	chr7A	167254862	167255090	A	B	B	B	B	A	B	A	A	A	B	B	A	A	A	A	A	A	A	A	B	A	A	A	A	B	A	A	A	B	A	A	B	B	A	B	B	A	B	A	B	B	B	A
tarc0751	7A	126.682	chr7A	217556482	217556716	A	B	B	B	B	A	B	A	A	A	B	B	A	A	A	A	A	A	A	A	B	A	A	A	A	B	A	A	A	B	A	A	B	B	A	B	B	A	B	A	B	B	B	A
snp5887	7A	126.682	chr7A	232747978	232748069	A	B	B	B	B	A	B	A	A	A	B	B	A	A	A	A	A	A	A	A	B	A	A	A	A	B	A	A	A	B	A	A	B	B	A	B	B	A	B	A	B	B	B	A
wmc9	7A	128.811	chr7A	394904915	394905092	A	B	B	B	B	A	B	A	A	A	B	B	A	A	A	A	A	A	A	A	B	A	A	A	A	B	A	A	A	B	A	A	B	B	A	B	B	A	B	A	B	B	B	A
tarc0737	7A	130.94	chr7A	237953644	237953849	A	B	B	B	B	A	B	A	A	A	B	B	A	A	A	A	A	A	A	A	B	A	A	A	A	B	A	A	A	B	A	A	B	B	A	B	B	A	B	A	B	B	B	A
tarc0767	7A	131.472	chr7A	438148157	438148422	A	B	B	B	B	A	B	A	A	A	B	B	A	A	A	A	A	A	A	A	B	A	A	A	A	B	A	A	A	B	A	A	B	B	A	B	B	A	B	A	B	B	B	A
tarc0765	7A	131.472	chr7A	459007347	459007611	A	B	B	B	B	A	B	A	A	A	B	B	A	A	A	A	A	A	A	A	B	A	A	A	A	B	A	A	A	B	A	A	B	B	A	B	B	A	B	A	B	B	B	A
barc29	7A	148.007	chr7A	616221111	616221302	A	B	B	B	A	A	B	A	A	A	B	B	B	B	B	B	B	B	A	B	A	B	B	B	B	A	A	B	B	B	B	A	A	A	B	B	B	B	B	A	B	B	B	A
wmc139	7A	169.572				A	B	B	B	A	A	B	A	A	A	A	B	B	B	A	B	B	A	B	B	B	A	B	A	A	B	B	A	B	A	B	B	B	A	A	A	B	B	B	A	A	A	B	A
snp2775	7A	186.202	chr7A	659371174	659371451	A	B	B	B	A	A	B	A	A	A	B	A	A	A	A	A	B	A	B	A	B	A	B	B	A	B	B	A	B	A	A	B	B	B	A	A	B	B	B	A	B	A	B	A
wmc607	7A	191.004				A	B	B	B	A	A	B	A	A	A	B	B	A	A	A	A	A	A	B	A	B	A	A	A	A	B	B	A	B	A	A	B	B	B	A	A	B	B	B	A	B	B	B	A
snp7549	7A	192.601	chr7A	625673058	625673394	A	B	B	B	A	A	B	A	A	A	B	B	A	A	A	A	A	A	B	A	B	A	A	A	A	A	B	A	B	A	A	B	B	B	A	A	B	B	B	A	B	B	B	A
tarc0779	7A	199.019	chr7A	594555305	594555585	A	B	B	B	A	A	B	A	A	A	B	B	A	A	A	A	A	A	B	A	B	A	A	A	A	B	B	A	A	A	A	A	B	B	A	A	B	B	B	A	B	B	B	A
wmc790	7A	218.072				A	B	B	B	A	A	B	A	A	A	A	B	A	A	A	A	A	-	B	A	B	A	A	A	A	B	B	A	A	A	A	A	B	B	A	A	B	B	B	A	B	B	B	A
snp4187	7A	245.716	chr7A	692344443	692344706	A	B	B	B	A	A	B	A	A	A	A	B	B	B	A	B	B	A	B	B	A	A	A	A	A	A	B	A	A	A	A	B	A	A	A	A	B	B	B	A	B	A	B	A
snp7184	7A	271.782	chr7A	708143201	708143393	A	B	B	B	A	A	B	A	A	A	B	B	B	B	A	B	B	B	B	B	A	B	A	A	B	A	A	A	A	A	A	A	A	A	A	A	B	B	A	A	A	A	B	A
tarc0799	7A	273.396	chr7A	709810146	709810459	A	B	B	A	A	A	B	A	A	A	B	B	B	B	A	B	B	B	B	B	A	B	A	A	B	A	A	B	A	A	A	A	A	A	A	A	B	B	A	A	A	A	B	A
snp2929	7A	274.165	chr7A	712059978	712060245	A	B	B	A	A	A	-	A	A	A	B	B	B	-	A	B	-	B	B	-	A	B	A	A	B	A	A	B	A	A	A	A	A	A	A	A	B	-	A	A	A	A	B	A
tarc0780	7A	276.457	chr7A	714597442	714597729	A	B	B	A	A	A	B	A	A	A	B	B	B	B	A	B	A	B	B	B	A	B	A	A	B	A	A	B	A	A	A	A	A	A	A	A	B	B	A	A	A	B	B	A
snp1271	7A	276.989	chr7A	715692945	715693170	A	B	B	A	A	A	B	A	A	A	B	B	B	B	A	B	A	B	B	B	A	B	A	A	B	A	A	B	A	A	A	A	A	A	A	A	B	B	A	A	A	B	B	A
snp7592	7A	298.425	chr7A	731269422	731269711	A	B	B	A	A	A	B	A	B	A	B	A	B	B	A	B	A	B	B	B	A	B	A	A	A	A	A	A	A	A	A	A	A	A	A	B	A	B	B	A	B	B	B	A
tarc0748	7A	298.957	chr7A	733361315	733361548	A	B	B	A	A	A	B	A	B	A	B	A	B	B	A	B	A	B	B	B	A	B	A	A	A	A	A	A	A	A	A	A	A	A	A	B	A	B	B	A	B	B	B	A
tarc1253	7B	0	chr7B	2936058	2936371	A	B	B	B	B	A	B	A	B	B	A	B	B	B	A	B	B	A	B	A	B	B	B	A	A	A	A	A	B	A	A	A	B	A	A	B	B	B	A	B	B	A	A	B
tarc1217	7B	8.13556	chr7B	4908915	4909142	A	B	B	B	B	A	B	A	B	B	A	B	A	B	A	B	B	A	B	A	B	B	B	A	B	A	A	A	B	A	A	B	B	A	A	B	B	B	A	B	B	B	A	B
snp1089	7B	31.8005	chr7B	15592499	15592734	A	B	B	B	B	A	B	A	B	B	A	B	A	B	A	B	B	B	A	B	A	B	A	A	B	A	A	A	B	A	A	B	B	A	B	B	B	B	A	B	B	A	A	B
wms400	7B	44.2878	chr7B	34294135	34294273	A	B	B	A	B	A	B	A	B	B	B	A	A	B	A	A	B	B	A	B	A	B	B	A	B	A	A	B	A	A	A	B	A	A	B	B	B	B	A	B	B	A	A	A
snp4018	7B	51.914	chr7B	48187897	48188220	A	B	B	A	B	A	B	A	-	B	A	A	A	B	B	A	B	B	A	B	A	B	B	A	B	A	A	B	A	A	A	A	A	A	B	B	B	B	B	B	B	A	A	A
snp518	7B	52.9952	chr7B	59605712	59605910	A	B	B	A	B	A	B	A	B	B	A	A	A	B	B	A	B	B	A	B	A	B	B	A	B	A	A	B	A	A	A	A	A	A	B	B	B	B	B	B	B	A	A	A
snp4516	7B	55.7452	chr7B	64725822	64726195	A	B	-	A	B	A	B	B	B	B	A	B	A	B	B	A	B	B	A	B	A	B	B	A	B	A	A	B	A	A	A	-	A	A	B	B	B	B	B	B	B	A	A	A
tarc1204	7B	61.262	chr7B	100030187	100030389	A	B	B	A	A	B	B	B	B	B	A	B	A	B	B	A	B	B	A	B	A	A	B	B	B	A	B	B	A	A	A	A	A	A	B	B	B	B	B	B	B	A	A	A
snp4380	7B	64.4579	chr7B	337637558	337637827	A	B	B	A	A	B	B	B	B	B	A	B	A	B	B	A	B	B	A	B	A	A	B	B	B	A	B	B	A	B	A	A	A	A	B	A	B	B	B	B	B	A	A	A
wmc696	7B	65.5219				A	B	B	A	A	B	B	B	B	B	A	B	A	B	B	A	B	B	A	B	A	A	B	B	B	A	B	B	A	B	A	A	A	A	B	A	B	B	B	B	B	A	A	A
snp4145	7B	66.1588	chr7B	393314189	393314539	A	-	-	A	A	B	B	-	B	B	A	-	-	B	B	A	-	-	-	B	A	-	B	B	B	-	-	-	A	B	-	-	A	A	B	A	B	B	B	B	B	A	A	-
snp1261	7B	68.0706	chr7B	451077415	451077651	A	B	B	A	A	B	B	B	B	B	A	B	A	B	B	A	B	B	A	B	A	A	B	B	B	A	B	A	A	B	A	A	A	A	B	A	B	B	B	B	B	A	A	A
snp6322	7B	68.0706	chr7B	457383860	457384153	A	B	B	A	A	B	B	B	B	B	A	B	A	B	B	A	B	B	A	B	A	A	B	B	B	A	B	A	A	B	A	A	A	A	B	A	B	B	B	B	B	A	A	A
tarc1220	7B	72.8725	chr7B	522528681	522528916	A	B	B	A	A	A	B	B	B	B	A	B	A	A	B	A	B	B	A	B	A	A	B	B	B	A	B	A	B	B	A	A	A	A	B	A	B	B	B	B	B	A	A	A
tarc1249	7B	77.6745	chr7B	565056060	565056365	A	B	B	A	A	B	B	B	B	B	A	B	A	A	B	A	B	B	B	B	A	A	B	B	B	A	B	A	B	B	A	A	A	A	B	A	A	B	B	B	B	A	A	A
tarc1256	7B	87.2087	chr7B	593642422	593642737	-	B	B	A	A	-	-	-	B	B	A	B	A	A	B	A	B	B	B	B	A	-	-	-	B	A	B	A	-	A	A	A	A	A	B	-	A	A	B	-	A	A	-	A
barc278	7B	87.2087	chr7B	595079511	595079803	A	B	B	A	A	B	B	B	B	B	A	B	A	A	B	A	B	B	B	B	A	A	B	B	B	A	B	A	B	A	A	A	A	A	B	A	A	A	B	B	A	A	B	A
tarc1218	7B	87.9281	chr7B	597465462	597465694	A	B	B	A	A	B	B	B	B	B	A	B	A	A	B	A	B	B	-	B	A	A	-	B	B	A	B	-	B	A	A	B	A	A	B	-	A	A	B	B	A	A	-	A
snp594	7B	88.5342	chr7B	603273698	603274012	A	B	B	A	A	B	B	B	B	B	A	B	A	A	B	A	B	B	B	B	A	A	B	B	B	A	B	A	B	A	A	B	A	A	B	A	A	A	B	B	A	A	B	A
tarc1259	7B	103.893	chr7B	627443392	627443707	A	B	A	A	B	B	B	B	B	B	A	B	A	A	B	A	B	B	B	B	A	B	B	B	B	A	B	B	B	A	B	A	A	A	B	A	A	A	B	B	A	A	B	A
wms302	7B	103.893	chr7B	633118352	633118999	A	B	A	A	B	B	B	B	B	B	A	B	A	A	B	A	B	B	B	B	A	B	B	B	B	A	B	B	B	A	B	A	A	A	B	A	A	A	B	B	A	A	B	A
wmc517	7B	110.891	chr7B	651500486	651500673	A	B	A	A	B	B	B	A	B	A	A	B	B	A	B	A	B	B	B	B	A	B	B	B	B	A	B	B	B	A	B	A	A	A	A	A	A	A	B	B	A	A	B	A
snp395	7B	112.495	chr7B	657871574	657871820	A	B	A	A	B	B	B	A	B	A	A	B	B	A	B	A	B	B	B	B	A	B	B	B	B	A	B	B	B	A	B	A	A	B	A	A	A	A	B	B	A	A	B	A
snp320	7B	112.495	chr7B	657933286	657933554	A	B	A	A	B	B	B	A	B	A	A	B	B	A	B	A	B	B	B	B	A	B	B	B	B	A	B	B	B	A	B	A	A	B	A	A	A	A	B	B	A	A	B	A
tarc1238	7B	130.224	chr7B	680114201	680114488	A	B	A	A	B	B	B	A	B	A	B	B	B	A	B	A	B	B	A	B	A	A	B	B	B	A	A	A	B	A	B	A	A	B	B	B	A	A	B	B	A	A	B	A
tarc1228	7B	130.756	chr7B	679800601	679800862	A	B	A	A	B	B	B	A	B	A	B	B	B	A	B	A	B	B	A	B	A	A	B	B	B	A	A	A	B	A	B	A	A	B	B	B	A	A	B	B	A	A	B	A
snp2191	7B	158.221	chr7B	700393099	700393322	A	B	A	A	A	B	A	A	B	A	A	B	B	A	A	A	B	A	A	B	A	A	B	B	B	A	A	A	B	A	B	A	B	A	B	B	A	A	B	B	A	A	B	A
tarc1260	7B	159.852	chr7B	700835653	700835968	A	B	A	A	A	B	A	A	B	A	A	B	B	A	A	A	B	A	A	B	A	A	B	B	B	A	A	A	B	-	B	A	-	A	B	B	B	A	B	B	A	A	B	A
snp4593	7B	169.763	chr7B	708115825	708115980	A	B	A	A	A	B	A	A	B	A	A	B	B	A	A	B	B	A	A	B	A	A	A	B	B	A	A	A	B	A	B	A	B	A	B	B	B	A	B	B	A	A	B	A
snp182	7B	177.81	chr7B	730179171	730179400	A	B	A	A	A	B	B	A	B	A	B	B	B	A	A	B	B	B	A	B	A	A	A	B	B	A	A	A	A	A	B	A	A	B	B	B	B	A	B	B	A	A	B	A
tarc1322	7D.1	0	chr7D	1296690	1296922	A	B	A	A	B	A	B	B	B	B	A	B	A	B	B	A	B	B	B	A	A	B	B	B	A	B	B	B	B	B	B	B	A	A	B	A	A	B	A	B	B	A	B	A
tarc0359	7D.1	1.74489	chr7D	5167511	5167886	A	B	A	A	B	-	B	B	B	B	A	B	A	B	B	A	B	B	B	A	A	B	B	B	A	B	B	B	B	-	B	B	A	A	B	A	A	B	A	B	B	A	B	A
tarc1525	7D.1	8.17547	chr7D	13296019	13296330	A	B	A	A	B	A	B	B	B	B	A	B	A	B	B	A	B	B	B	A	A	A	B	B	B	B	B	B	B	B	B	B	A	A	B	A	A	B	A	B	B	A	B	A
tarc1406	7D.1	32.2107	chr7D	25406484	25406745	A	B	A	B	B	A	B	B	B	B	A	B	A	B	B	A	A	B	B	A	B	B	A	B	A	B	B	A	B	B	B	B	B	B	B	A	A	B	A	B	A	B	B	A
tarc1421	7D.1	47.5699	chr7D	32942828	32943099	A	B	A	B	A	A	B	B	B	B	A	B	A	B	B	A	A	B	A	A	B	B	A	B	A	B	A	A	B	B	B	B	B	B	B	A	A	B	A	B	A	B	A	A
tarc1313	7D.1	52.3718	chr7D	34371057	34371286	A	B	A	B	A	A	B	B	B	B	A	B	A	B	B	A	A	B	A	A	B	B	A	B	A	A	A	A	B	B	B	B	B	B	B	A	A	B	A	B	A	B	A	A
tarc1433	7D.1	69.5013	chr7D	41140605	41140880	A	B	B	B	A	A	B	B	B	B	A	B	A	B	B	A	A	B	B	A	A	A	A	B	A	B	A	A	B	B	B	B	A	B	B	A	B	B	A	B	A	B	A	A
tarc1449	7D.1	83.1267	chr7D	51782170	51782452	A	B	B	B	A	A	B	B	B	B	A	B	A	B	A	A	A	B	B	B	A	A	A	B	A	B	A	B	B	B	B	B	A	A	B	A	B	B	A	B	A	B	A	A
tarc0372	7D.1	105.848	chr7D	64734055	64734281	A	B	B	B	A	A	B	B	B	B	A	A	B	B	A	A	A	B	A	B	A	B	B	B	A	A	A	B	B	A	B	B	A	A	B	A	B	B	A	B	A	B	A	B
tarc0392	7D.1	113.351	chr7D	71631397	71631743	A	B	B	B	B	A	B	B	B	B	A	A	B	B	A	A	A	A	A	A	A	B	B	B	A	A	A	B	B	A	B	B	A	A	B	A	B	B	A	B	A	B	A	A
tarc1356	7D.1	128.71	chr7D	90623463	90623706	A	B	B	B	B	A	B	B	B	B	B	A	B	B	A	A	B	A	A	A	A	B	B	B	A	A	A	B	B	A	B	B	A	A	B	A	B	B	A	A	B	B	A	B
tarc0370	7D.1	139.513	chr7D	104566132	104566407	A	B	B	B	B	A	B	B	B	B	B	A	B	B	A	A	B	A	A	A	A	B	B	B	A	A	A	B	A	A	B	A	A	A	B	A	A	B	A	A	B	B	A	B
tarc0365	7D.1	155.458	chr7D	153634122	153634443	A	B	B	B	B	A	B	B	B	A	A	A	B	B	B	A	A	A	A	A	B	A	A	B	A	A	B	B	A	B	B	A	A	A	B	A	A	B	A	B	B	B	A	B
tarc0375	7D.1	160.798	chr7D	184934098	184934402	A	B	B	B	B	A	B	B	B	A	A	A	B	B	B	A	A	A	A	A	A	A	A	B	A	A	A	B	A	B	B	A	A	A	B	A	A	B	A	B	B	B	A	B
snp2772	7D.1	163.038	chr7D	265699504	265699799	-	B	-	B	B	A	-	B	B	A	-	A	B	-	-	-	A	-	B	A	-	-	-	-	A	-	-	-	-	-	B	-	A	A	B	A	-	B	-	-	-	-	-	B
tarc0334	7D.1	165.278	chr7D	372902301	372902650	A	B	B	B	B	A	B	B	B	A	A	A	B	B	B	A	A	A	B	A	A	A	A	B	A	A	A	B	A	B	B	A	A	A	B	A	A	B	A	A	B	B	A	B
wms437	7D.1	169.049	chr7D	410520727	410520833	A	B	B	B	B	A	B	B	B	A	A	A	B	B	B	A	A	A	B	A	A	A	A	B	A	A	A	B	A	B	B	B	A	A	B	A	A	B	A	A	B	B	A	B
snp2273	7D.1	177.184	chr7D	501005636	501005814	A	B	B	B	B	A	B	B	B	B	A	A	B	B	B	A	A	A	B	A	A	A	A	A	A	A	A	B	B	B	B	A	A	A	B	A	A	B	A	A	B	B	A	B
tarc0338	7D.1	192.503	chr7D	549513039	549513407	A	B	B	A	B	A	B	B	B	B	A	A	B	A	B	A	B	A	A	A	B	A	A	A	A	A	B	B	B	B	B	A	A	A	B	A	A	B	A	B	B	B	A	B
gdm67	7D.1	201.16	chr7D	563309984	563310113	A	B	B	A	B	A	B	B	B	B	A	A	B	A	B	A	B	A	A	A	B	A	A	B	A	B	B	A	B	B	B	A	A	A	B	A	A	B	A	B	A	B	A	B
tarc1457	7D.1	211.408	chr7D	568949720	568950004	A	B	A	A	B	A	B	B	B	B	A	A	B	A	B	A	B	B	A	A	B	A	A	B	A	B	B	A	B	B	B	A	A	A	A	B	A	B	B	B	A	B	A	B
tarc1301	7D.1	214.07	chr7D	573837689	573837910	A	B	A	A	B	A	B	B	B	B	A	A	B	A	B	A	B	B	A	A	B	A	A	B	A	B	B	A	B	B	B	A	A	A	A	B	A	B	B	B	A	B	A	B
tarc1458	7D.1	235.385	chr7D	583063224	583063508	A	B	A	A	B	A	-	B	-	B	A	A	A	A	B	A	A	B	-	A	B	A	A	B	A	A	B	B	B	B	A	B	A	B	-	B	A	B	B	B	B	B	B	A
barc235	7D.2	0	chr7D	602846394	602846694	A	B	A	B	B	A	B	A	A	B	A	A	B	A	B	A	A	A	A	A	A	B	A	B	-	-	B	B	A	B	A	B	A	B	B	-	B	A	B	A	A	B	B	B
tarc0349	7D.2	1.87588	chr7D	603360505	603360811	A	B	A	B	B	A	B	A	A	B	A	A	B	A	B	A	A	A	A	A	A	B	A	B	A	A	B	B	A	B	A	B	A	B	B	A	B	A	B	A	A	B	B	B
wmc824	7D.2	16.6533	chr7D	611518114	611518642	A	B	A	B	A	A	B	A	A	B	A	A	B	A	B	A	A	A	A	B	A	B	A	A	A	A	B	B	A	B	A	B	A	B	B	A	B	A	B	A	A	B	B	A
tarc1396	7D.2	26.9008	chr7D	614540598	614540852	A	B	A	B	A	A	B	A	A	B	A	A	B	A	B	A	A	A	A	B	B	B	B	A	A	A	B	B	A	B	A	B	A	B	B	B	B	A	B	A	A	B	B	A
tarc1292	7D.2	43.4358	chr7D	625355043	625355259	A	B	A	B	A	A	B	A	A	B	A	A	A	A	B	A	B	B	B	B	A	B	B	B	A	A	B	B	A	B	A	B	A	B	B	B	B	A	B	A	A	B	B	A
tarc0354	7D.2	50.9384	chrUn	92745312	92745611	A	B	B	B	A	A	B	A	A	B	A	A	A	A	B	A	B	B	B	B	B	B	B	B	A	A	B	B	A	B	B	B	A	B	B	B	B	A	B	A	A	B	B	A
tarc1304	7D.2	61.1859	chr7D	631847328	631847552	A	B	B	B	A	A	B	A	A	B	A	A	A	A	B	A	B	B	B	B	A	B	B	B	A	A	B	B	A	B	B	B	A	B	B	B	B	A	A	A	B	B	B	A
tarc0416	Unassigned		chr1A	591154711	591154971	A	B	B	B	A	A	A	B	B	A	B	B	A	B	A	A	A	B	A	A	B	A	A	A	A	A	B	B	A	A	A	A	A	B	B	B	A	A	A	B	B	A	B	B
tarc1308	Unassigned		chr3D	11817290	11817518	A	B	B	A	B	B	B	B	A	B	B	A	B	B	A	A	A	B	B	A	B	A	A	A	A	B	A	A	B	A	A	A	A	B	B	B	A	A	A	B	B	A	A	B
tarc0562	Unassigned		chr4A	3220444	3220675	A	B	B	B	A	B	B	A	A	A	B	A	B	B	A	A	B	A	B	B	A	B	A	A	A	B	A	A	A	A	B	B	B	A	A	A	B	A	B	B	B	B	B	A
cfd23	Unassigned					A	B	A	B	A	B	B	A	A	A	A	B	B	A	A	A	B	B	A	A	A	B	B	B	B	B	B	A	B	A	A	B	A	A	A	A	B	B	B	B	A	B	B	B
tarc0259	Unassigned		chr5D	554505525	554505864	A	-	A	-	-	B	-	B	-	-	A	B	B	B	B	-	A	B	-	-	A	-	A	A	-	B	B	A	-	-	-	-	-	-	-	-	A	B	-	B	B	B	A	A
tarc1143	Unassigned		chr6B	718922775	718923006	A	B	B	B	B	B	B	A	B	A	A	B	B	A	B	A	A	B	A	B	B	A	B	A	B	B	A	A	B	A	A	B	A	A	B	B	B	A	A	A	B	A	A	B
[truncated: 148 more columns]

## Sheet: SK
Marker	LG	Pos [cM]	Chr_RefSeqV1	Start_RefSeqV1	End_RefSeqV1	SK1A01	SK1A02	SK1A03	SK1A04	SK1A05	SK1A06	SK1A07	SK1A08	SK1A09	SK1A10	SK1A11	SK1A12	SK1B01	SK1B02	SK1B03	SK1B04	SK1B05	SK1B06	SK1B07	SK1B08	SK1B09	SK1B10	SK1B11	SK1B12	SK1C01	SK1C02	SK1C03	SK1C04	SK1C05	SK1C06	SK1C07	SK1C08	SK1C09	SK1C10	SK1C11	SK1C12	SK1D01	SK1D02	SK1D03	SK1D04	SK1D05	SK1D06	SK1D07	SK1D08
snp1375	1A.1	0	chr1A	1176192	1176413	A	B	A	A	B	B	B	B	B	A	A	A	A	A	A	B	A	B	B	B	A	B	A	A	B	A	B	B	B	B	A	B	B	A	A	B	B	A	A	A	A	A	A	A
snp1603	1A.1	0	chr1A	3386172	3386335	A	B	A	A	B	B	B	B	B	A	A	A	A	A	A	B	A	B	B	B	A	B	A	A	B	A	B	B	B	B	A	B	B	A	A	B	B	A	A	A	A	A	A	A
tarc0427	1A.1	0.602439	chr1A	5494669	5494953	A	B	A	A	B	B	B	B	B	A	A	A	A	A	A	B	A	B	-	-	A	B	A	A	B	A	B	B	B	B	A	B	B	A	A	B	B	A	A	A	A	A	A	A
wms136	1A.1	0.602439				A	B	A	A	B	B	B	B	B	A	A	A	A	A	A	B	A	B	B	B	A	B	A	A	B	A	B	B	B	B	A	B	B	A	A	B	B	A	A	A	A	A	A	A
tarc0412	1A.1	6.51216	chr1A	12158053	12158303	A	B	A	A	B	B	B	B	B	A	A	A	A	A	A	B	A	B	B	B	A	B	A	A	B	A	B	B	B	B	A	B	B	A	A	B	B	A	A	A	A	A	A	A
snp2452	1A.1	8.6411	chr1A	13670656	13670787	A	B	A	A	B	B	B	B	B	A	A	A	A	A	A	B	A	B	B	B	A	B	A	A	B	A	B	B	B	B	A	B	B	A	A	B	B	A	A	A	A	A	A	A
tarc0449	1A.1	42.8369	chr1A	32086944	32087257	A	B	B	A	-	B	-	A	B	A	-	B	A	A	B	B	A	-	-	B	-	B	A	A	-	A	B	B	B	B	-	A	B	B	A	-	B	A	A	A	-	A	-	A
snp8238	1A.1	56.1423	chr1A	131964611	131964802	A	B	B	A	B	B	B	A	B	A	A	B	A	A	B	B	B	A	A	B	A	B	A	A	B	A	B	B	B	A	A	A	B	B	B	B	B	A	A	A	A	A	B	A
snp1803	1A.1	56.1423	chr1A	185141531	185141746	A	B	B	A	B	B	B	A	B	A	A	B	A	A	B	B	-	A	A	B	A	B	A	A	B	A	B	B	B	A	A	A	B	B	B	B	B	A	A	A	A	A	B	A
snp8116	1A.1	56.1423	chr1A	223937928	223938240	A	B	B	A	B	B	B	A	B	A	A	B	A	A	B	B	B	A	A	B	A	B	A	A	B	A	B	B	B	A	A	A	-	B	B	B	B	A	A	A	A	A	B	A
snp3882	1A.1	57.7386	chr1A	337677548	337677769	A	B	B	A	B	B	B	A	B	A	A	B	A	A	B	B	B	A	A	B	A	B	A	A	B	A	B	B	B	A	A	A	B	B	B	B	B	A	A	A	A	A	B	A
snp2762	1A.1	57.7386	chr1A	353254295	353254586	A	B	B	A	B	B	B	A	B	A	A	B	A	A	B	B	B	A	A	B	A	B	A	A	B	A	B	B	B	A	A	A	B	B	B	B	B	A	A	A	A	A	B	A
snp3665	1A.1	57.7386	chr1A	368815705	368816009	A	B	B	A	B	B	B	A	B	A	A	B	A	A	B	B	B	A	A	B	A	B	A	A	B	A	B	B	B	A	A	A	B	B	B	B	B	A	A	A	A	A	B	A
wms371	1A.1	58.8083				A	B	B	A	B	B	B	A	B	A	A	B	A	A	B	B	A	A	A	B	A	B	A	A	B	A	B	B	B	A	A	A	B	B	B	B	B	A	A	-	A	A	B	A
snp1806	1A.1	59.3431	chr1A	352137487	352137806	A	B	B	A	B	B	B	A	B	A	A	B	A	A	B	B	A	A	A	B	A	B	A	A	B	A	B	B	B	A	A	A	B	B	B	B	B	A	A	A	A	A	B	A
tarc0441	1A.1	59.3431	chr1A	368358766	368359070	A	B	B	A	B	B	B	A	B	A	A	B	A	-	B	B	A	A	A	B	A	B	A	A	B	A	B	B	B	A	A	A	-	B	B	B	B	A	A	A	A	-	B	A
wmc84	1A.1	59.3431				A	B	B	A	B	B	B	A	B	A	A	B	A	A	B	B	A	A	A	B	A	B	A	A	B	A	B	B	B	A	A	A	B	B	B	B	B	A	A	A	A	A	B	A
tarc0444	1A.1	59.8926	chr1A	474189996	474190306	A	B	B	A	B	B	B	B	B	A	A	B	A	A	B	B	A	A	A	B	A	B	A	A	B	A	B	B	B	A	A	A	B	B	B	B	B	A	A	A	A	A	B	A
barc83	1A.1	60.4481	chr1A	481673064	481673333	A	B	B	A	B	B	B	B	B	A	A	B	A	A	B	B	A	-	A	B	-	B	A	A	B	A	B	B	B	A	A	A	B	B	B	B	B	A	A	A	A	A	B	A
tarc0440	1A.1	61.5412	chr1A	491134954	491135258	A	B	B	A	B	B	B	B	B	A	A	B	A	A	B	B	A	A	A	B	A	B	A	A	B	A	B	B	B	A	A	A	B	B	B	B	B	A	A	A	A	A	B	A
snp2584	1A.1	61.5412	chr1A	491148941	491149272	A	B	B	A	B	B	B	B	B	A	A	B	A	A	B	B	A	A	A	B	A	B	A	A	B	A	B	B	B	A	A	A	B	B	B	B	B	A	A	A	A	A	B	A
wmc312	1A.1	65.8068	chr1A	511452077	511452303	A	B	B	A	B	B	B	B	B	A	A	B	A	B	B	B	A	A	A	B	A	B	A	A	B	A	B	B	B	A	A	A	B	B	B	B	B	A	A	A	A	A	B	A
wmc93	1A.1	65.8068	chr1D	414568581	414568733	A	B	B	A	B	B	B	B	B	A	A	B	A	B	B	B	A	A	A	B	A	B	A	A	B	A	B	B	B	A	A	A	B	B	B	B	B	A	A	A	A	A	B	A
snp4080	1A.1	73.8543	chr1A	531682420	531682605	A	B	B	A	B	B	A	B	A	A	A	A	A	B	B	B	A	A	B	B	B	B	A	A	B	A	B	B	B	A	A	A	B	B	B	B	B	A	B	A	A	B	A	A
wmc716	1A.2	0				A	B	A	B	B	A	A	B	A	A	A	A	A	B	B	B	A	A	A	B	B	A	A	A	B	A	B	B	B	B	B	B	A	A	B	A	A	B	A	B	B	B	B	A
snp2784	1A.2	13.0547	chr1A	549846609	549846931	A	B	B	A	B	A	A	B	A	A	A	A	A	B	B	B	A	A	A	B	B	A	A	A	B	A	B	B	B	B	B	A	A	A	B	A	A	B	A	B	B	A	B	A
tarc0446	1A.2	25.5421	chr1A	578520340	578520652	A	B	B	A	B	A	A	B	A	A	A	B	A	B	B	B	A	A	A	B	A	B	A	B	B	A	B	B	B	B	B	A	A	A	B	A	A	B	A	B	B	A	B	A
snp6312	1A.2	28.2042	chr1A	582424391	582424558	A	B	B	A	B	A	A	B	A	A	A	B	A	B	B	B	A	A	A	B	A	B	A	B	B	A	B	B	B	B	B	A	A	A	B	A	A	B	B	B	B	A	B	A
tarc0413	1A.2	28.739	chr1A	580188235	580188487	A	B	B	A	B	A	A	B	A	A	A	B	A	B	B	B	A	A	A	B	A	B	A	B	B	A	B	B	B	B	B	A	A	A	B	A	A	B	B	B	B	A	B	A
snp1560	1A.2	29.2737	chr1A	581585831	581586076	A	B	B	A	B	A	A	B	A	A	A	B	A	B	B	B	A	A	A	B	A	B	A	B	B	A	B	B	B	B	B	A	A	A	B	A	A	B	B	B	B	A	B	A
snp3977	1A.2	33.5394	chr1A	592313023	592313357	A	B	B	A	B	A	A	B	A	A	A	B	A	B	A	B	A	A	A	B	A	B	A	B	B	A	B	B	B	B	B	A	A	A	B	A	A	B	B	B	B	A	B	A
tarc0416	1A.2	34.0742	chr1A	591154711	591154971	A	B	B	A	B	A	A	B	A	A	A	B	A	B	A	B	A	A	A	B	A	B	A	B	B	A	B	B	B	B	B	A	A	A	B	A	A	B	B	B	B	A	B	A
snp1306	1A.2	50.2026	chr1A	589443984	589444249	A	B	B	A	A	A	A	B	A	A	A	B	A	A	A	A	A	A	A	A	A	A	A	B	B	A	B	B	B	A	B	A	-	A	B	A	A	A	B	B	B	B	A	A
tarc0827	1B.1	0	chr1B	10075839	10076110	A	B	A	A	A	A	A	A	A	A	A	A	A	A	A	A	A	A	A	A	A	A	B	A	A	A	B	A	A	B	B	A	A	A	A	B	B	A	B	A	A	A	A	B
snp61	1B.1	17.3287	chr1B	9078089	9078368	A	B	A	A	A	B	A	A	B	A	B	A	A	A	A	B	B	A	A	A	A	B	B	A	B	A	B	B	A	B	B	A	-	A	A	B	B	B	B	A	A	A	A	B
snp4679	1B.1	20.559	chrUn	2570279	2570522	A	B	A	A	A	B	A	A	B	A	B	A	A	A	-	B	A	A	A	A	A	B	B	A	B	A	B	B	A	B	B	A	A	A	A	B	B	A	B	A	A	A	A	B
tarc0843	1B.1	25.3868	chr1B	26186653	26186964	A	B	A	A	A	B	A	A	A	A	B	A	A	A	-	B	B	A	A	A	A	B	B	A	B	A	B	B	A	B	B	A	A	A	A	B	B	A	B	B	A	B	A	B
barc8	1B.1	43.5352				A	B	A	B	A	A	A	A	-	A	B	A	B	A	-	B	A	A	A	A	A	B	B	B	B	A	B	B	A	B	B	B	A	B	A	B	B	A	B	B	B	A	A	B
tarc0839	1B.1	44.6223	chr1B	45741767	45742070	A	B	A	B	A	A	A	A	B	A	B	A	B	A	A	B	B	A	A	A	A	B	B	B	B	A	B	B	A	B	B	B	A	B	A	B	B	A	B	B	B	A	A	B
wmc619	1B.1	48.934	chr1B	65282680	65283285	A	B	A	B	A	A	A	A	B	A	B	A	B	A	-	B	A	A	A	A	-	B	B	B	B	A	B	B	B	B	B	B	A	B	A	B	B	A	B	B	B	A	A	B
tarc0836	1B.1	54.3607	chr1B	488208183	488208480	A	B	A	B	A	A	A	A	B	A	B	A	B	A	A	B	A	A	A	A	A	B	B	B	B	A	B	B	B	B	B	A	A	B	A	B	B	A	B	B	B	A	A	B
snp270	1B.1	54.3607	chr1B	510798432	510798668	A	B	A	B	A	A	A	A	B	A	B	A	B	A	A	B	-	A	A	A	A	B	B	B	B	A	B	B	B	B	B	A	A	B	A	B	B	A	B	B	B	A	A	B
snp3076	1B.1	59.2146	chr1B	565665360	565665680	A	B	A	B	A	A	A	A	B	A	B	A	B	A	A	B	A	A	A	A	A	B	B	B	B	A	A	B	B	B	B	A	A	B	A	B	B	A	A	B	B	A	A	B
wmc134	1B.1	66.7579	chr1B	591090595	591090746	A	B	A	B	A	A	A	A	B	A	B	A	B	A	B	B	-	A	A	A	A	B	B	B	B	A	B	B	B	B	B	A	A	A	B	B	B	A	A	B	B	A	A	B
snp4154	1B.1	81.6191	chr1B	627946285	627946559	A	B	A	B	B	A	A	A	A	A	A	A	B	B	B	B	B	A	A	A	A	B	B	B	B	B	A	B	B	B	A	A	B	B	A	B	B	A	A	B	B	A	A	B
snp5915	1B.1	86.4469	chr1B	630832460	630832630	A	B	A	B	B	A	A	A	A	A	A	A	B	B	B	B	B	A	A	A	A	B	B	B	A	B	A	B	B	A	A	A	B	B	A	B	B	A	A	B	B	A	A	B
wms268	1B.1	90.2174	chr1B	637368436	637368677	A	B	A	B	B	A	A	A	A	A	A	A	B	B	B	B	B	A	A	A	A	B	B	B	A	B	A	B	A	A	A	A	B	B	A	A	A	A	A	B	B	A	A	B
tarc0835	1B.1	90.7522	chr1B	637832479	637832774	A	B	A	B	B	A	A	A	A	A	A	A	B	B	B	B	B	A	A	A	A	B	B	B	A	B	A	B	A	A	A	A	B	B	A	A	A	A	A	B	B	A	A	B
snp7992	1B.2	0	chr1B	664804114	664804309	A	B	A	B	B	A	A	B	B	B	B	A	B	B	B	B	A	A	B	B	B	B	A	B	B	B	B	B	A	A	A	A	B	A	A	A	A	B	B	A	A	A	B	B
snp8332	1B.2	5.33935	chr1B	664804064	664804338	A	B	A	B	B	A	A	B	B	B	B	B	B	B	B	B	A	A	B	B	B	B	A	B	B	B	B	B	A	A	A	B	B	A	A	A	A	B	B	A	A	A	B	B
tarc0846	1B.2	21.8743	chr1B	686750751	686751065	A	B	A	B	B	A	A	A	B	B	B	A	A	B	A	B	-	B	B	B	B	B	B	B	B	B	B	B	A	A	A	A	B	A	A	A	A	B	B	A	A	A	B	B
barc80	1B.2	21.8743	chr1B	686755072	686755178	A	B	A	B	B	A	A	A	B	B	B	A	A	B	A	B	-	B	B	B	B	B	B	B	B	B	B	B	A	A	A	A	B	A	A	A	A	B	B	A	A	A	B	B
snp6512	1B.2	21.8743	chr1B	687413557	687413819	A	B	A	B	B	A	A	A	B	B	B	A	A	B	A	B	A	B	B	B	B	B	B	B	B	B	B	B	A	A	A	A	B	A	A	A	A	B	B	A	A	A	B	B
tarc0831	1B.2	21.8743	chr1B	687715484	687715758	A	B	A	B	B	A	A	A	B	B	B	A	A	B	A	B	A	B	B	B	B	B	B	B	B	B	B	B	A	A	A	A	B	A	A	A	A	B	B	A	A	A	B	B
snp198	1B.2	21.8743	chr1B	687718486	687718715	A	B	A	B	B	A	A	A	B	B	B	A	A	B	A	B	A	B	B	B	B	B	B	B	B	B	B	B	A	A	A	A	B	A	A	A	A	B	B	A	A	A	B	B
wmc367	1B.2	24.0378				A	B	A	B	B	A	A	B	B	B	B	A	A	B	A	B	A	B	B	B	B	B	B	B	B	B	B	B	A	A	A	A	B	A	A	A	A	B	B	A	A	A	B	B
tarc1268	1D	0	chr1D	2143781	2143982	A	B	A	B	A	A	B	B	A	B	A	B	B	B	B	B	A	A	A	A	A	A	A	B	A	B	A	A	B	B	B	A	B	A	B	B	B	A	B	A	B	B	B	B
tarc1364	1D	4.38278	chr1D	576761	577008	A	B	A	B	A	A	B	B	A	B	A	B	B	B	B	B	A	A	A	A	A	A	A	B	B	B	A	A	A	B	B	B	B	A	B	B	B	A	B	A	B	B	B	B
tarc1372	1D	28.1958	chr1D	6338420	6338668	A	B	A	B	A	A	A	B	A	A	A	B	B	A	B	B	A	B	A	B	A	A	B	B	A	B	B	A	A	B	B	B	A	A	B	B	B	A	B	A	B	B	A	B
tarc0083	1D	40.8944	chr1D	7913148	7913473	A	B	A	B	A	A	A	B	A	A	A	A	B	A	B	A	-	B	A	B	A	A	B	B	A	B	B	A	B	B	B	B	A	A	A	B	B	A	B	A	A	B	A	B
snp5372	1D	43.0579	chr1D	10258754	10259078	A	B	A	B	A	A	A	B	A	A	A	A	B	A	B	A	A	B	A	B	A	A	B	B	A	B	B	A	B	B	B	B	A	A	A	A	B	A	B	A	A	B	A	A
wmc336	1D	47.8857	chr1D	10664607	10664719	A	B	A	B	B	B	A	B	A	A	A	A	B	A	B	A	A	B	A	B	A	A	B	B	A	B	B	A	B	B	B	B	A	A	A	A	B	A	B	A	A	B	A	A
snp7533	1D	48.9553	chr1D	10719569	10719891	A	B	A	B	B	B	A	B	A	A	A	A	B	A	B	A	A	B	A	B	A	A	B	B	A	B	B	A	B	B	B	B	A	A	A	A	B	A	B	A	A	B	A	A
snp4716	1D	48.9553	chr1D	10721131	10721340	A	B	A	B	B	B	A	B	A	A	A	A	B	A	B	A	A	B	A	B	A	A	B	B	A	B	B	A	B	B	B	B	A	A	A	A	B	A	B	A	A	B	A	A
snp8551	1D	57.0028	chr1D	18068308	18068585	A	B	A	B	B	B	A	B	A	A	B	A	B	B	B	A	B	B	A	B	A	A	B	B	A	B	B	A	B	B	B	B	A	A	A	A	B	A	B	A	A	A	A	A
tarc0074	1D	64.401	chrUn	10171048	10171367	A	B	A	B	B	B	A	B	B	-	B	A	B	A	B	A	-	B	A	B	A	B	B	B	-	B	A	A	B	B	B	B	A	A	A	A	B	A	B	B	A	-	A	A
tarc1423	1D	68.3641	chr1D	25741766	25742038	A	B	A	B	B	B	A	B	B	A	B	A	B	A	B	A	A	B	A	B	A	B	A	A	A	B	A	A	B	B	B	B	A	A	A	A	B	A	B	B	A	A	A	A
wmc590	1D	74.2421	chr1D	55619729	55620325	A	B	A	B	B	B	A	B	B	A	B	A	B	A	B	A	A	B	B	B	A	B	A	A	A	B	A	A	B	B	B	B	A	A	A	A	B	B	B	B	A	A	A	A
tarc1365	1D	76.3824	chr1D	198276484	198276731	A	B	A	A	B	B	A	B	B	A	B	A	B	A	B	A	A	B	A	B	A	B	A	A	A	B	A	A	B	B	B	B	A	A	A	A	A	B	B	B	A	A	A	A
tarc0078	1D	77.9872	chr1D	86924004	86924309	A	B	A	B	B	B	A	B	B	A	B	A	B	A	B	A	A	B	B	B	A	B	A	A	A	B	A	A	B	B	B	B	A	A	A	A	B	B	B	B	A	A	A	A
cfd72	1D	83.8652	chr1D	195010841	195011077	A	B	A	B	B	B	A	B	B	A	B	A	B	A	B	A	A	B	B	B	A	B	A	A	A	B	A	A	B	B	B	B	A	A	A	A	B	B	B	B	A	A	A	A
snp3481	1D	92.4595	chr1D	320395843	320396196	A	B	A	B	B	B	A	A	B	A	B	A	B	A	B	A	A	B	B	B	A	B	A	A	A	B	A	A	B	B	B	B	A	A	A	B	B	B	B	B	A	A	A	B
snp7154	1D	95.1216	chr1D	351439865	351440159	A	B	A	B	B	B	A	A	B	A	B	A	B	A	B	A	A	B	B	B	A	A	A	A	A	B	A	A	B	B	B	B	A	A	A	B	B	B	B	B	A	A	A	B
tarc1366	1D	96.1856	chr1D	356869966	356870213	A	B	A	B	B	B	A	A	B	A	B	A	B	A	B	A	A	A	B	B	A	A	A	A	A	B	A	A	B	B	B	B	A	A	A	B	B	B	B	B	A	A	A	A
tarc1392	1D	97.7819	chr1D	370626757	370627010	A	B	A	B	B	B	A	A	B	A	B	A	B	A	B	A	A	A	B	B	A	A	A	A	A	B	A	A	B	B	B	B	A	A	A	B	B	B	B	B	A	A	A	A
tarc0040	1D	103.66	chr1D	402323802	402324053	A	B	A	B	B	B	A	A	B	A	B	A	B	A	B	A	A	A	B	B	B	B	A	A	A	B	A	A	B	B	B	B	A	A	A	B	B	B	B	B	A	A	A	A
wmc36	1D	106.873	chr1D	408510725	408511127	A	B	A	B	B	B	A	A	B	B	B	A	B	A	B	A	A	B	B	B	B	B	A	A	A	B	A	A	B	B	B	B	A	A	A	B	B	B	B	B	A	A	A	A
tarc0045	1D	118.361	chr1D	435281939	435282281	A	B	A	B	A	B	A	B	A	B	B	B	B	A	B	A	-	B	A	B	B	B	A	A	A	B	A	A	B	B	A	A	A	A	A	B	B	B	B	B	A	A	A	A
snp3547	1D	118.896	chr1D	436193579	436193703	A	B	A	B	A	B	A	B	A	B	B	B	B	A	B	A	A	B	A	B	B	B	A	A	A	B	A	A	B	B	A	A	A	A	A	B	B	B	B	B	A	A	A	A
tarc0061	1D	151.834	chr1D	467529970	467530213	A	B	B	B	B	B	A	B	A	A	B	A	B	A	B	A	B	B	B	B	A	A	A	B	A	B	A	A	B	A	A	A	B	A	A	A	B	B	B	A	B	A	A	A
tarc0047	1D	152.372	chr1D	467859452	467859706	A	B	B	B	B	B	A	B	A	A	B	A	B	A	B	A	-	B	B	B	A	A	A	B	A	B	A	A	B	A	A	A	B	A	A	A	B	B	B	A	B	A	A	A
tarc0062	1D	159.956	chr1D	473266913	473267127	A	B	B	B	B	B	B	B	A	A	B	A	B	A	B	A	B	B	B	B	A	A	A	B	A	A	A	A	B	A	A	A	B	A	A	A	B	B	B	A	B	B	A	A
tarc0032	1D	163.707	chr1D	476438841	476439105	A	B	B	B	B	B	B	B	A	A	B	B	B	A	B	A	B	B	B	B	A	A	B	B	A	A	A	A	B	A	A	A	B	A	A	A	B	B	B	A	B	B	A	A
tarc0051	1D	167.498	chr1D	480346721	480347065	A	B	B	B	B	-	B	B	A	A	B	B	B	A	B	A	B	B	B	B	A	A	B	B	A	A	A	A	B	A	A	A	B	A	A	A	B	B	B	A	B	B	A	A
tarc1388	1D	171.268	chr1D	494151605	494151856	A	B	B	B	B	B	B	B	A	A	B	B	B	A	B	A	B	B	B	B	A	A	B	B	A	A	A	A	B	A	A	A	B	A	A	A	B	B	B	A	B	B	A	A
tarc0053	1D	171.857	chr1D	484552875	484553208	A	B	B	B	B	B	B	B	A	A	B	B	B	-	B	A	B	B	B	B	-	A	B	B	A	A	-	A	B	A	-	A	B	A	A	-	B	B	B	A	B	B	A	A
tarc0461	2A.1	0	chr2A	2484570	2484795	A	B	A	A	A	B	B	B	A	A	A	B	B	B	A	A	A	A	B	B	B	A	A	B	B	B	B	B	A	B	B	B	A	B	A	B	B	A	A	A	A	B	A	A
snp1562	2A.1	0.531935	chr2A	4216225	4216398	A	B	A	A	A	B	B	B	A	A	A	B	B	B	A	A	A	A	B	B	B	A	A	B	B	B	B	B	A	B	B	B	A	B	A	B	B	A	A	A	A	B	A	A
snp6922	2A.1	0.531935	chr2A	4790026	4790253	A	B	A	A	A	B	B	B	A	A	A	B	B	B	A	A	-	A	B	B	B	A	A	B	B	B	B	B	A	B	B	B	A	B	A	B	B	A	A	A	A	B	A	A
wmc667	2A.1	1.60737				A	B	A	A	A	B	B	B	A	A	A	B	B	B	A	A	A	A	B	B	B	A	A	B	B	B	B	B	A	B	A	B	A	B	A	B	B	A	A	A	A	B	A	A
snp7410	2A.2	0	chr2A	32146805	32147164	A	B	A	B	A	B	B	B	A	A	B	A	B	A	B	B	A	A	B	A	B	A	A	B	A	A	B	B	A	A	A	B	A	B	A	B	B	A	B	A	A	B	B	A
snp5762	2A.2	10.2475	chr2A	29877139	29877381	A	B	A	B	A	B	B	B	A	A	B	A	B	A	B	B	A	A	B	A	B	A	A	B	A	A	B	B	A	A	A	B	A	B	A	B	B	A	B	A	A	B	B	A
snp1242	2A.2	11.3115	chr2A	30047834	30048076	A	B	A	B	A	B	B	B	A	A	B	A	B	A	B	B	A	A	B	A	B	A	A	B	A	A	B	B	A	A	A	B	A	B	A	B	B	A	B	A	A	B	B	A
snp4441	2A.2	13.9736	chr2A	30452125	30452383	A	B	A	B	A	B	B	B	A	A	B	A	B	A	B	B	A	A	B	A	B	A	A	B	A	A	B	B	A	A	A	B	A	B	A	B	B	A	B	A	A	B	B	A
tarc0464	2A.2	18.2392	chr2A	33042431	33042668	A	B	A	B	A	B	B	A	A	A	B	A	B	A	B	B	A	A	B	A	B	A	A	B	A	A	B	B	A	A	A	B	A	B	A	B	B	A	B	A	A	B	B	A
snp5087	2A.2	18.2392	chr2A	33044197	33044570	A	B	A	B	A	B	B	A	A	A	B	A	B	A	B	B	A	A	B	A	B	A	A	B	A	A	B	B	A	A	A	B	A	B	A	B	B	A	B	A	A	B	B	A
tarc0497	2A.2	22.6954	chr2A	35498257	35498572	A	B	A	B	A	B	B	A	A	A	B	A	B	A	B	B	B	A	B	A	B	A	B	B	A	A	B	B	A	A	A	B	A	B	A	A	A	A	B	A	A	B	B	A
wmc598	2A.2	22.6954				A	B	A	B	A	B	B	A	A	A	B	A	B	A	B	B	B	A	B	A	B	A	B	B	A	A	B	B	A	A	A	B	A	B	A	A	A	A	B	A	A	B	B	A
Ppd-A1	2A.2	25.9609	chr2A	36936362	36938400	A	B	A	A	A	B	B	A	A	A	B	A	B	A	B	B	B	A	B	A	B	A	B	B	A	A	B	B	A	A	A	B	A	B	A	A	A	A	B	A	A	B	B	A
snp4212	2A.2	39.0157	chr2A	41237107	41237381	A	B	A	A	B	A	B	A	A	A	A	A	B	A	B	B	B	A	B	B	B	B	B	B	A	B	B	B	B	A	B	B	A	B	A	A	B	A	B	A	A	B	B	A
snp4215	2A.2	39.5476	chr2A	41235808	41236083	A	B	A	A	B	A	B	A	A	A	A	A	B	A	B	B	B	A	B	B	B	B	B	B	A	B	B	B	B	A	B	B	A	B	A	A	B	A	B	A	A	B	B	A
snp4213	2A.2	40.0795	chr2A	41236373	41236697	A	B	A	A	B	A	B	A	A	A	A	A	B	A	B	B	B	A	B	B	B	B	B	B	A	B	B	B	B	A	B	B	A	B	A	A	B	A	B	A	A	B	B	A
snp6477	2A.2	42.2085	chr2A	45120218	45120517	A	B	A	A	B	A	B	A	A	A	A	A	B	A	B	B	B	A	B	B	B	B	B	B	A	B	B	B	B	A	B	B	A	B	A	A	B	A	B	A	A	B	B	A
tarc0493	2A.2	43.2897	chr2A	48872437	48872749	A	B	A	A	B	A	B	A	A	A	A	A	B	A	B	B	B	A	B	B	B	B	B	B	A	B	B	B	B	A	B	B	A	B	A	A	B	A	B	A	A	B	B	A
snp6250	2A.2	49.2639	chr2A	51583911	51584161	A	B	A	A	B	A	B	A	A	A	B	A	B	A	B	B	B	A	B	B	B	B	B	B	A	B	B	B	B	A	B	B	A	B	A	A	B	A	B	A	B	B	B	A
wmc522	2A.2	56.8485				A	B	A	B	B	A	B	A	A	A	B	A	B	A	B	B	B	B	B	B	A	B	B	B	A	B	-	B	B	A	B	B	A	B	A	A	B	A	B	A	B	B	B	A
tarc0502	2A.2	61.8339	chr2A	69210681	69211000	A	B	B	B	B	A	B	B	A	A	B	A	B	A	B	B	B	B	B	B	A	B	B	B	A	B	A	B	B	A	B	B	A	B	A	A	B	A	B	A	B	B	B	A
snp5022	2A.2	64.2898	chr2A	70985003	70985204	A	B	B	B	A	A	B	B	A	A	B	A	B	A	B	B	B	B	B	B	A	B	B	B	A	B	A	B	B	A	B	B	A	B	A	A	B	B	B	A	B	B	B	A
wms122	2A.2	64.8275				A	B	B	B	A	A	B	B	A	A	B	A	B	A	B	B	B	B	B	B	A	B	B	B	A	B	A	B	B	A	B	B	A	B	A	A	B	B	B	A	B	B	B	A
tarc0479	2A.2	69.7615	chr2A	504329395	504329680	A	B	B	B	A	A	B	B	A	A	B	A	B	A	B	B	B	B	B	B	A	B	B	B	A	A	A	B	B	B	A	B	A	B	A	A	B	B	B	A	B	B	B	A
cfa2263	2A.2	70.3109				A	B	B	B	A	A	B	B	A	A	B	A	B	A	B	B	B	B	B	B	A	B	B	B	A	A	A	B	B	B	A	B	A	B	A	A	B	B	B	A	B	B	B	A
snp3151	2A.2	71.3922	chr2A	558526422	558526689	A	B	B	B	A	A	B	B	A	A	B	A	B	A	B	B	B	B	B	B	A	B	B	B	A	A	A	B	B	B	A	B	A	B	A	A	B	B	B	A	B	B	B	B
snp488	2A.2	72.4562	chr2A	602809636	602809853	A	B	B	B	A	A	B	B	A	A	B	A	B	A	B	B	B	B	B	B	A	B	B	B	A	A	A	B	B	B	A	B	A	B	A	A	B	B	B	A	B	B	B	B
snp1174	2A.2	72.9881	chr2A	603524431	603524584	A	B	B	B	A	A	B	B	A	A	B	A	B	A	B	B	B	B	B	B	A	B	B	B	A	A	A	B	B	B	A	B	A	B	A	A	B	B	B	A	B	B	B	B
tarc0469	2A.2	79.4759	chr2A	696853278	696853534	A	B	B	B	A	A	A	B	A	A	B	A	B	A	B	B	B	B	B	A	A	B	B	B	A	A	A	B	B	B	A	B	A	B	A	A	A	B	B	B	B	B	B	B
snp1275	2A.2	82.7062	chr2A	692934428	692934564	A	B	B	B	A	A	A	B	A	A	B	A	B	A	B	B	B	B	B	A	A	B	B	B	A	A	A	B	B	B	A	B	A	B	A	A	A	B	B	B	B	B	B	B
wms294	2A.2	94.6955	chr2A	716545524	716545623	A	B	B	B	A	A	B	B	A	A	B	A	B	A	A	B	B	A	B	A	A	B	B	B	A	A	A	B	B	B	A	B	A	B	B	A	A	B	B	B	B	B	B	B
tarc0460	2A.2	95.2303	chr2A	718227332	718227557	A	B	B	B	A	A	B	B	A	A	B	A	B	A	A	B	B	A	B	A	A	B	B	B	A	A	A	B	B	B	A	B	A	B	B	A	A	B	B	B	B	B	B	B
tarc0480	2A.2	114.284	chr2A	734347331	734347617	A	B	A	A	A	A	B	B	A	B	B	A	A	A	A	B	B	B	B	A	B	A	B	B	A	B	B	B	A	B	A	B	A	B	B	A	A	B	B	B	B	B	B	B
tarc0454	2A.2	125.708	chr2A	742154824	742155026	A	B	A	A	A	A	B	B	A	B	B	A	A	A	A	B	B	B	B	B	B	A	A	B	B	B	B	B	B	B	A	B	A	B	B	A	A	B	B	B	A	B	B	B
snp7727	2A.2	126.24	chr2A	743096605	743096940	A	B	A	A	A	A	B	B	A	B	B	A	A	A	A	B	B	B	B	B	B	A	A	B	B	B	B	B	B	B	A	B	A	B	B	A	A	B	B	B	A	B	B	B
snp4336	2A.2	126.772	chr2A	740847761	740848061	A	B	A	A	A	A	B	B	A	B	B	A	A	A	A	B	B	B	B	B	B	A	A	B	B	B	B	B	B	B	A	B	A	B	B	A	A	B	B	B	A	B	B	B
snp6548	2A.2	126.772	chr2A	741371138	741371446	A	B	A	A	A	A	B	B	A	B	B	A	A	A	A	B	B	B	B	B	B	A	A	B	B	B	B	B	B	B	A	B	A	B	B	A	A	B	B	B	A	B	B	B
snp3897	2A.2	127.304	chr2A	744447692	744447988	A	B	A	A	A	A	B	B	A	B	B	A	A	A	A	B	B	B	B	B	B	A	A	B	B	B	B	B	B	B	A	B	A	B	B	A	A	B	B	B	A	B	B	B
snp6839	2A.2	147.482	chr2A	779670434	779670661	A	B	A	A	A	A	B	B	A	B	B	A	A	A	A	B	B	A	B	B	A	A	B	B	B	B	B	B	B	A	A	B	A	B	B	B	A	B	B	B	A	A	B	A
tarc0487	2A.2	148.546	chr2A	759963985	759964289	A	-	A	A	A	A	-	-	A	B	-	A	A	A	A	B	-	A	B	-	A	A	-	-	-	B	-	B	-	A	A	-	A	B	B	-	A	-	-	-	A	A	-	A
snp1347	2A.2	148.546	chr2A	760565482	760565727	A	B	A	A	A	A	B	B	A	B	B	A	A	A	A	B	B	A	B	B	A	A	B	B	B	B	B	B	B	A	A	B	A	B	B	B	A	B	B	B	A	A	B	A
snp5161	2A.2	154.341	chr2A	771236785	771236961	A	B	A	A	A	A	B	B	A	B	B	A	A	A	A	B	B	A	B	B	A	A	B	B	B	B	A	B	B	A	A	B	A	B	B	B	A	B	B	A	A	A	B	A
snp4953	2B.1	0	chr2B	11084691	11084878	A	B	B	A	A	A	B	B	B	A	B	A	B	B	B	A	B	B	A	A	B	B	B	B	A	B	A	B	B	B	B	B	B	A	B	B	B	A	B	B	A	B	B	B
tarc0861	2B.1	8.0475	chr2B	4645927	4646149	A	B	B	A	A	A	B	B	B	A	B	A	B	B	B	A	B	A	A	A	B	B	B	B	A	A	A	B	B	B	B	B	B	A	B	B	B	A	B	B	A	B	A	B
wmc264	2B.1	11.7778				A	B	B	A	A	A	B	B	B	A	B	A	B	B	B	A	B	A	A	A	B	B	B	A	A	A	A	B	B	B	B	B	B	A	B	B	B	A	B	B	A	B	A	B
tarc0855	2B.1	22.0253	chr2B	25023696	25023905	A	B	B	A	A	A	B	B	A	A	B	A	B	B	B	A	B	A	A	A	B	A	B	A	B	A	A	B	A	B	B	B	A	A	A	B	B	A	B	B	A	B	A	B
wms257	2B.2	0	chr2B	44745853	44746045	A	B	B	A	A	A	B	B	A	A	B	A	A	B	A	A	B	A	B	A	B	A	A	B	A	A	B	B	A	A	A	B	A	B	A	A	B	A	A	B	B	B	A	A
tarc0896	2B.2	16.7262	chr2B	56516886	56517165	A	B	B	A	B	A	B	A	A	A	B	A	B	A	A	B	B	A	B	A	B	B	A	B	B	A	B	B	B	A	A	B	A	B	A	A	B	A	A	B	B	B	A	A
snp2572	2B.2	16.7262	chr2B	58978670	58978905	A	B	B	A	B	A	B	A	A	A	B	A	B	A	A	B	-	A	B	A	B	B	A	B	B	A	B	B	B	A	A	B	A	B	A	A	B	A	A	B	B	B	A	A
snp2571	2B.2	17.2639	chr2B	58978366	58978566	A	B	B	A	B	A	B	A	A	A	B	A	B	A	A	B	B	A	B	A	B	B	A	B	B	A	B	B	B	A	A	B	A	B	A	A	B	A	A	B	B	B	A	A
tarc0884	2B.2	24.8072	chr2B	72578430	72578697	A	B	B	A	B	A	B	A	A	A	B	A	B	A	A	B	B	A	A	A	B	B	A	A	B	A	B	A	B	A	A	B	B	B	A	A	B	A	A	B	B	B	A	A
tarc0876	2B.2	25.8827	chr2B	90401274	90401526	A	B	B	A	B	A	B	A	B	A	B	A	B	A	A	B	B	A	A	A	B	B	A	A	B	A	B	A	B	A	A	B	B	B	A	A	B	A	A	B	B	B	A	A
wmc770	2B.2	25.8827				A	B	B	A	B	A	B	A	B	A	B	A	B	A	A	B	B	A	A	A	B	B	A	A	B	A	B	A	B	A	A	B	B	B	A	A	B	A	A	B	B	B	A	A
snp4135	2B.2	29.633	chr2B	102977343	102977619	A	B	B	A	B	A	A	A	B	A	B	A	B	A	A	B	B	A	A	A	B	B	A	A	B	A	B	A	B	A	A	B	-	B	A	A	B	A	A	B	B	B	A	A
snp1763	2B.2	33.9216	chr2B	150707718	150707928	A	B	B	A	B	A	A	A	B	A	B	A	B	A	A	B	B	A	A	A	B	B	A	B	B	A	B	A	B	A	B	B	B	B	B	A	B	A	A	B	B	B	A	A
tarc0851	2B.2	33.9216	chr2B	171791797	171791999	A	B	B	A	B	A	A	A	B	A	B	A	B	A	A	B	B	A	A	A	B	B	A	B	B	A	B	A	B	A	B	B	B	B	B	A	B	A	A	B	B	B	A	A
tarc0904	2B.2	34.9913	chr2B	191542407	191542706	A	B	B	A	B	A	A	A	B	A	B	A	B	A	A	B	B	A	A	A	B	B	A	B	B	A	B	A	B	A	B	B	B	B	B	A	B	A	A	B	B	B	A	A
tarc0881	2B.2	37.6676	chr2B	260758331	260758593	A	B	B	A	B	A	A	A	B	B	B	A	B	A	A	B	B	A	A	A	B	B	A	B	B	A	B	A	B	A	B	A	B	B	B	A	B	A	A	B	B	B	B	A
tarc0874	2B.2	43.0357	chr2B	524009552	524009802	A	B	B	A	B	A	A	A	B	B	B	A	A	A	A	B	B	A	A	B	B	B	A	B	B	A	B	A	B	B	B	A	B	B	B	A	B	A	A	B	B	B	A	A
tarc0883	2B.2	45.7121	chr2B	582647143	582647409	A	B	B	A	B	A	A	A	B	B	B	A	A	A	A	B	B	A	A	B	B	A	A	B	B	A	B	A	B	B	B	A	B	B	B	A	B	B	A	B	B	B	A	A
tarc0869	2B.2	45.7121	chr2B	594849451	594849694	A	B	B	A	B	A	A	A	B	B	B	A	A	A	A	B	B	A	A	B	B	A	A	B	B	A	B	A	B	B	B	A	B	B	B	A	B	B	A	B	B	B	A	A
snp1393	2B.2	45.7121	chr2B	598971560	598971876	A	B	B	A	B	A	A	A	B	B	B	A	A	A	A	B	B	A	A	B	B	A	A	B	B	A	B	A	B	B	B	A	-	B	B	A	B	B	A	B	B	B	A	A
tarc0852	2B.2	46.244	chr2B	652408514	652408720	A	B	B	A	B	A	A	A	B	B	B	A	A	A	A	B	B	A	A	B	B	A	A	B	B	A	B	A	B	B	B	A	B	B	B	A	B	B	A	B	B	B	A	A
wms120	2B.2	46.244				A	B	B	A	B	A	A	A	B	B	B	A	A	A	A	B	B	A	A	B	B	A	A	B	B	A	B	A	B	B	B	A	B	B	B	A	B	B	A	B	B	B	A	A
snp3742	2B.2	48.9348	chr2A	709836542	709836742	A	B	B	A	B	A	A	A	B	B	B	A	A	A	A	B	B	A	A	B	B	A	A	B	B	A	B	A	B	B	B	A	B	B	B	A	B	B	A	B	B	B	A	A
snp1708	2B.2	50.5311	chr2B	690031540	690031831	A	B	B	A	B	A	A	A	B	B	B	A	A	A	A	B	A	A	A	B	B	A	A	B	B	A	B	A	B	B	B	A	B	B	B	A	B	B	A	B	B	B	A	A
snp7909	2B.2	53.744	chr2B	724693411	724693671	A	B	B	B	B	A	A	A	B	B	B	A	A	A	A	B	A	A	A	B	B	A	A	B	B	A	B	A	B	B	B	A	B	B	B	A	B	B	A	B	B	B	A	A
snp8406	2B.2	56.9743	chr2B	740805079	740805392	A	B	B	B	B	A	A	A	B	B	B	B	A	A	A	B	A	A	A	B	B	A	A	B	B	A	B	A	B	B	B	A	-	B	B	A	B	B	A	B	B	B	A	A
snp8534	2B.2	58.5878	chr2B	743745505	743745758	A	B	B	B	B	A	A	A	B	B	B	B	A	A	A	B	A	A	A	B	B	A	A	A	B	A	B	A	B	B	B	A	B	B	B	A	B	B	A	B	B	B	A	A
snp5810	2B.2	60.7167	chr2B	746036218	746036613	A	B	B	B	B	A	A	A	B	B	B	B	A	A	A	B	A	A	A	B	B	A	A	B	B	A	B	A	B	B	B	A	B	B	B	A	B	B	A	B	B	B	A	A
tarc0915	2B.2	65.0053	chr2B	759347786	759348102	A	B	B	B	B	A	A	A	B	B	B	B	A	A	A	B	A	A	A	B	B	A	A	B	B	A	B	A	B	B	B	B	B	B	B	A	B	B	A	B	B	B	A	A
snp3474	2B.2	94.1016	chr2B	777514066	777514264	A	B	B	B	A	B	A	B	B	B	A	B	B	A	A	B	A	A	B	B	B	A	A	B	B	A	B	A	A	B	B	B	A	B	B	A	B	B	A	B	B	B	A	A
tarc0892	2B.2	103.849	chr2B	788661645	788661921	A	B	B	B	A	B	B	B	B	B	A	B	B	A	A	B	A	A	B	B	B	A	A	B	B	A	B	A	A	B	A	B	A	B	B	A	B	B	A	B	A	B	A	A
wmc445	2B.2	106.54				A	B	B	B	A	B	B	B	B	B	A	B	B	A	A	B	A	A	B	B	B	A	A	B	B	A	B	A	A	B	A	B	A	B	B	A	B	B	A	B	B	B	A	A
tarc1430	2D	0	chr2D	387741	388016	A	B	A	A	B	B	B	B	A	B	A	B	A	B	A	A	A	B	A	A	A	B	B	B	A	A	A	B	B	B	B	A	B	A	A	A	A	B	A	B	A	B	A	A
tarc1334	2D	7.50261	chr2D	8686370	8686606	A	B	A	A	B	B	B	B	A	B	A	B	A	B	A	A	B	B	A	A	A	B	B	B	A	B	A	B	B	B	B	A	B	A	A	A	A	B	A	B	A	B	A	A
tarc1495	2D	11.8378	chr2D	13583303	13583601	A	B	A	A	B	B	B	B	A	B	A	B	A	B	A	A	-	B	A	A	A	B	B	A	B	B	A	B	B	B	B	A	B	A	A	A	A	B	A	B	A	B	A	A
snp1601	2D	11.8378	chr2D	13909572	13909897	A	B	A	A	B	B	B	B	A	B	A	B	A	B	A	A	B	B	A	A	A	B	B	A	B	B	A	B	B	B	B	A	B	A	A	A	A	B	A	B	A	B	A	A
snp4746	2D	13.4341	chr2D	14420695	14420874	A	B	A	A	B	B	B	B	A	B	A	B	A	B	A	A	B	B	A	A	A	B	B	A	B	B	A	B	B	B	B	A	B	A	A	A	A	B	A	B	A	B	A	B
snp4354	2D	13.4341	chr2D	14772683	14773068	A	B	A	A	B	B	B	B	A	B	A	B	A	B	A	A	B	B	A	A	A	B	B	A	B	B	A	B	B	B	B	A	B	A	A	A	A	B	A	B	A	B	A	B
tarc1374	2D	13.966	chr2D	14629070	14629318	A	B	A	A	B	B	B	B	A	B	A	B	A	B	A	A	B	B	A	A	A	B	B	A	B	B	A	B	B	B	B	A	B	A	A	A	A	B	A	B	A	B	A	B
wmc111	2D	15.03				A	B	A	A	B	B	B	B	A	B	A	B	A	B	A	A	B	B	A	A	A	B	B	A	B	B	A	B	B	B	B	A	B	A	A	A	A	B	A	B	A	B	A	B
tarc0170	2D	43.3947	chr2D	28637126	28637478	A	B	B	B	B	-	A	B	A	B	B	B	A	B	B	A	A	B	A	B	A	B	A	B	B	B	A	B	B	B	A	A	B	A	A	A	A	B	A	B	B	B	A	B
snp989	2D	57.6744	chr2D	32792800	32793038	A	B	B	B	B	B	A	B	A	B	B	B	A	B	B	A	B	B	A	A	A	B	B	B	A	B	A	B	A	A	A	B	B	A	A	A	B	B	A	B	B	B	A	B
Ppd-D1	2D	59.2966	chr2D	33957370	33958194	A	B	B	B	B	B	A	B	A	B	B	B	A	B	B	A	B	B	B	A	A	B	B	B	A	B	A	B	A	A	A	B	B	A	A	A	B	B	A	B	B	B	A	B
snp760	2D	60.9188	chr2D	34231410	34231692	A	B	B	B	B	B	A	B	A	B	B	B	A	B	B	A	A	B	B	A	A	B	B	B	A	B	A	B	A	A	A	B	B	A	A	A	B	B	A	B	B	B	A	B
snp927	2D	61.9828	chr2D	35683512	35683876	A	B	B	B	B	B	A	B	A	B	B	B	A	B	B	A	B	B	B	A	A	B	B	B	A	B	A	B	A	A	A	B	B	A	A	A	B	B	A	B	B	B	A	B
tarc1416	2D	78.709	chr2D	48309729	48309997	A	B	B	B	B	B	A	B	A	B	B	A	B	B	A	A	A	B	B	A	A	A	A	B	B	B	A	A	A	A	A	B	B	A	A	A	B	B	A	B	B	B	A	B
snp3248	2D	86.4629	chr2D	62288651	62289022	A	B	A	B	B	B	B	B	A	B	B	A	B	B	A	A	A	B	B	A	A	A	A	B	A	A	A	A	A	A	A	B	B	A	A	A	B	B	A	B	B	B	A	B
tarc0137	2D	88.1028	chr2D	69537519	69537834	A	B	A	B	B	B	B	B	A	B	B	A	B	A	A	A	A	B	B	A	A	A	A	B	A	A	A	A	A	A	A	B	B	A	A	A	B	B	A	B	B	B	A	B
snp6374	2D	89.1668	chr2D	67226208	67226532	A	B	A	B	B	B	B	B	A	B	B	A	B	A	A	A	A	B	B	A	A	A	A	B	A	A	A	A	A	A	A	B	B	A	A	A	B	B	A	B	B	B	A	B
snp209	2D	93.4324	chr2D	76639678	76639875	A	B	A	B	B	B	A	B	A	B	A	A	B	A	A	A	A	B	B	A	B	A	A	B	A	A	A	A	A	A	A	B	B	A	A	A	B	B	A	B	B	B	A	B
snp2722	2D	98.7718	chr2D	121780609	121780984	A	B	B	B	B	B	A	B	A	B	A	A	B	A	A	A	A	B	B	A	B	A	A	B	A	A	A	A	A	A	A	B	B	A	A	A	B	B	A	B	B	B	A	B
wmc18	2D	105.26	chr2D	130832616	130832852	A	B	B	B	B	B	A	B	A	B	A	A	B	A	A	A	A	B	-	A	B	A	A	A	A	A	A	A	A	A	A	B	B	A	A	A	B	B	A	B	B	B	A	B
snp5542	2D	112.844	chr2D	344297428	344297723	A	B	B	B	B	B	A	B	A	B	A	A	B	A	A	A	A	B	B	A	B	A	A	B	A	A	A	A	A	A	A	B	B	A	A	A	B	B	A	B	B	B	A	B
tarc0125	2D	113.92	chr2D	421823610	421823929	A	B	B	B	B	B	A	B	A	B	A	A	B	A	A	A	A	B	B	A	B	A	A	B	A	A	A	A	A	A	A	B	B	A	A	A	B	B	A	B	B	B	A	B
tarc1533	2D	117.185	chr2D	449065236	449065551	A	B	B	B	B	B	A	B	A	B	A	A	B	A	A	A	B	B	B	A	B	A	A	B	A	A	A	A	A	A	A	B	B	A	A	A	B	B	A	B	B	B	A	A
tarc0110	2D	123.93	chr2D	520645296	520645657	A	B	B	B	B	B	A	A	A	B	A	A	B	A	A	A	-	B	B	B	B	A	A	B	A	A	A	A	A	A	A	B	B	A	A	A	B	B	A	B	B	B	A	A
cfd233	2D	132.247	chr2D	561157470	561157752	A	B	B	B	B	B	A	A	A	B	A	B	B	A	A	A	A	B	B	B	B	A	A	A	A	A	A	A	A	A	A	B	B	A	B	A	B	B	A	A	B	B	A	A
tarc0100	2D	139.832	chr2D	573844272	573844607	A	B	B	B	B	A	A	A	A	B	A	B	B	A	A	B	A	B	A	B	A	A	A	A	B	A	A	A	A	B	A	B	B	A	B	A	B	B	B	A	B	B	A	A
tarc0101	2D	145.939	chr2D	582028712	582029071	A	B	B	B	B	A	A	A	A	B	A	B	B	A	A	B	A	-	A	B	A	A	A	A	B	A	A	A	A	A	A	B	B	A	B	A	B	B	B	A	B	A	A	A
snp3849	2D	175.271	chr2D	619558650	619558885	A	B	B	B	B	A	B	A	A	B	A	B	B	A	A	B	A	B	B	B	A	A	A	A	A	A	B	B	A	B	A	A	B	B	A	A	B	A	B	A	B	B	A	A
snp229	2D	175.803	chr2D	619559823	619560133	A	B	B	B	B	A	B	A	A	B	A	B	B	A	A	B	A	B	B	B	A	A	A	A	A	A	B	B	A	B	A	A	B	B	A	A	B	A	B	A	B	B	A	A
wms349	2D	190.921	chr2D	629648566	629648798	A	B	B	B	B	A	A	A	A	B	A	A	B	A	A	B	B	A	A	B	A	A	B	A	A	A	A	B	A	B	A	B	B	B	A	A	B	A	B	A	B	B	A	A
tarc1431	2D	205.447	chr2D	644725206	644725481	A	B	B	B	A	A	A	A	A	B	A	B	B	A	A	A	B	A	A	B	A	A	B	A	A	B	A	B	A	B	B	B	B	B	A	A	B	A	B	A	B	B	A	A
tarc1540	2D	208.138	chr2D	641104415	641104732	A	B	B	B	A	A	A	A	A	A	A	B	B	A	A	A	B	A	A	B	A	A	B	A	A	B	A	B	A	B	A	B	B	B	A	A	B	A	B	A	B	B	A	A
cfd50	2D	208.751	chr2D	637443897	637444139	A	B	B	B	A	A	A	A	A	A	A	B	B	A	A	A	B	A	A	B	A	A	B	A	A	B	A	B	A	B	A	B	B	B	A	A	B	A	B	A	B	B	A	A
tarc0124	2D	210.01	chr2D	638372937	638373277	A	B	B	B	A	A	A	A	A	A	A	B	B	A	A	A	B	A	A	B	A	A	B	A	A	B	A	B	A	B	A	B	B	B	A	A	B	A	B	A	B	B	A	A
MFT	3A	0	chr3A	7294005	7294305	A	B	A	B	B	B	B	A	A	A	B	B	A	B	B	A	-	A	B	A	A	B	B	B	A	B	B	A	A	B	A	B	A	B	A	A	A	A	B	A	A	B	B	A
barc12	3A	12.6274	chr3A	15454316	15454515	A	B	A	B	B	B	B	A	A	A	B	B	A	B	B	A	A	A	B	A	A	B	A	B	A	B	A	A	B	B	A	B	A	B	A	A	A	B	A	A	A	B	B	A
tarc0528	3A	22.8749	chr3A	20844483	20844750	A	B	A	B	A	B	A	A	A	A	B	A	A	B	B	A	A	A	B	A	A	B	A	B	A	B	A	A	B	B	A	B	A	B	A	A	A	B	A	A	A	B	B	A
snp3939	3A	27.6768	chr3A	23652897	23653058	A	B	A	B	A	B	A	A	A	A	B	A	A	B	B	A	A	A	A	A	A	B	A	B	A	B	A	A	B	B	A	B	A	B	A	A	A	B	A	A	A	B	B	A
tarc0537	3A	51.8479	chr3A	45599333	45599618	A	B	A	A	A	B	B	A	A	A	B	A	B	B	B	A	B	A	A	A	A	B	A	A	A	B	A	A	B	B	A	B	A	A	B	B	A	A	-	A	-	B	B	A
tarc0517	3A	55.2779	chr3A	59808720	59808962	A	B	A	A	A	B	B	A	A	A	B	A	B	B	B	A	B	A	A	A	B	B	A	A	A	B	A	A	B	B	A	B	A	A	B	B	A	A	A	A	A	B	B	A
snp5151	3A	56.3476	chr3A	95021211	95021486	A	B	A	A	A	B	B	A	A	A	B	A	B	B	B	A	B	A	A	A	B	B	A	A	A	B	A	-	B	B	A	B	-	A	-	B	A	A	A	A	A	B	-	A
tarc0526	3A	56.3476	chr3A	550722859	550723123	A	B	A	A	A	B	B	A	A	A	B	A	B	B	B	A	B	A	A	A	B	B	A	A	A	B	A	A	B	B	A	B	A	A	B	B	A	A	A	A	A	B	B	A
snp1308	3A	56.9649	chr3A	176558235	176558462	A	B	A	A	A	B	B	A	A	A	B	A	B	B	B	A	B	A	A	A	B	B	A	A	A	B	A	A	B	B	A	B	A	A	B	B	A	A	A	A	A	B	B	A
tarc0520	3A	56.9649	chr3A	227915793	227916040	A	B	A	A	A	B	B	A	A	A	B	A	B	B	B	A	B	A	A	A	B	B	A	A	A	B	A	A	B	B	A	B	A	A	B	B	A	A	A	A	A	B	B	A
tarc0535	3A	56.9649	chr3A	262523542	262523823	A	B	A	A	A	B	B	A	A	A	B	A	B	B	B	A	B	A	A	A	B	B	A	A	A	B	A	A	B	B	A	B	A	A	B	B	A	A	A	A	A	B	B	A
snp5786	3A	60.6952	chr3A	480105552	480105708	A	B	B	A	A	B	B	A	A	B	B	A	B	B	B	A	B	A	A	A	B	B	A	A	A	B	A	A	B	B	A	B	A	A	B	B	A	A	A	A	A	B	B	A
snp3936	3A	61.23	chr3A	479474039	479474223	A	B	B	A	A	B	B	A	A	B	B	A	B	B	B	A	A	A	A	A	B	B	A	A	A	B	A	A	B	B	A	B	A	A	B	B	A	A	A	A	A	B	B	A
snp5005	3A	61.7648	chr3A	480147276	480147532	A	B	B	A	A	B	B	A	A	B	B	A	B	B	B	A	B	A	A	A	B	B	A	A	A	B	A	A	B	B	A	B	A	A	B	B	A	A	A	A	A	B	B	A
snp1378	3A	63.8937	chr3A	514111458	514111784	A	B	B	A	A	B	B	A	A	B	B	A	B	B	B	A	B	A	A	A	B	B	A	B	A	B	A	A	B	B	A	B	A	A	B	B	A	A	A	A	A	B	B	A
tarc0545	3A	63.8937	chr3A	526527656	526527966	A	B	B	A	A	B	B	A	A	B	B	A	B	B	B	A	B	A	A	A	B	B	A	B	A	B	A	A	B	B	A	B	A	A	B	B	A	A	A	A	A	B	B	A
snp1998	3A	63.8937	chr3A	533662118	533662368	A	B	B	A	A	B	B	A	A	B	B	A	B	B	B	A	B	A	A	A	B	B	A	B	A	B	A	A	B	B	A	B	A	A	B	B	A	A	A	A	A	B	B	A
tarc0541	3A	70.3117	chr3A	595946825	595947117	A	B	B	A	A	B	B	B	A	B	B	A	B	B	B	A	B	A	A	A	B	B	A	B	A	B	A	A	B	B	A	B	A	A	A	B	A	A	A	A	A	B	B	A
snp4296	3A	81.1282	chr3A	649032062	649032398	A	B	B	A	A	A	B	B	A	-	-	A	B	B	B	A	B	B	A	A	B	A	A	B	A	B	A	A	B	B	A	B	A	A	A	-	A	A	A	A	A	B	B	A
snp1891	3A	82.3333	chr3A	659158405	659158576	A	B	B	A	A	A	B	B	A	B	B	A	B	B	B	A	B	B	A	B	B	A	A	B	A	B	A	A	B	B	A	B	A	A	A	B	A	A	A	A	A	B	B	A
Vp1A	3A	82.3333	chr3A	659553530	659553794	A	B	B	A	A	A	B	B	A	B	B	A	B	B	B	A	B	B	A	B	B	A	A	B	A	B	A	A	B	B	A	B	-	A	A	B	A	A	A	A	A	B	B	A
tarc0510	3A	83.4087	chr3A	667794593	667794813	A	B	B	A	A	A	B	B	A	B	B	A	B	B	B	A	B	B	A	B	B	A	A	B	A	B	A	A	B	B	A	B	B	A	A	B	A	A	A	A	A	B	B	A
tarc0505	3A	88.8353	chr3A	684749702	684749906	A	B	B	A	A	A	B	B	A	B	B	A	B	B	B	A	B	B	A	B	B	A	A	B	A	B	A	A	B	B	B	B	B	A	A	B	A	A	A	B	A	B	B	B
cfa2193	3A	95.8707				A	B	B	A	A	A	B	B	A	B	B	A	B	B	B	B	A	B	B	A	B	A	A	B	A	B	A	A	B	A	B	A	B	A	A	B	A	A	A	B	A	B	A	B
tarc0504	3A	111.816	chr3A	698863260	698863461	A	B	B	B	A	A	B	B	A	A	B	A	B	B	B	B	B	B	B	A	B	A	A	B	B	B	A	A	B	B	B	A	B	B	A	B	A	A	A	B	A	B	A	B
wmc153	3A	116.643				A	B	B	B	B	A	B	B	A	A	B	A	B	B	B	B	-	B	B	A	B	A	A	B	B	B	A	A	B	B	B	A	B	B	A	A	A	A	A	B	A	B	A	B
tarc0549	3A	129.18	chr3A	712132027	712132342	A	B	A	B	B	-	B	B	A	A	B	-	B	B	B	B	B	B	B	-	B	-	A	B	B	B	-	-	B	B	B	-	B	B	-	-	-	A	A	B	A	B	A	B
tarc0519	3A	159.661	chr3A	726118087	726118333	A	B	A	B	B	B	B	B	A	B	B	A	B	A	B	A	B	B	B	B	A	A	B	A	B	B	A	B	B	B	B	A	B	B	A	A	B	A	A	B	A	A	B	B
tarc0508	3A	161.266	chr3A	727070332	727070546	A	B	A	B	B	B	B	B	A	B	B	A	B	A	B	A	B	B	B	B	A	A	B	A	B	B	A	B	B	B	B	A	B	B	A	A	B	A	A	B	A	A	B	B
snp2870	3A	179.098	chr3A	743757849	743757996	A	B	A	B	B	B	B	B	A	B	B	B	B	A	B	A	B	B	B	A	A	A	B	A	A	B	A	B	B	B	B	A	B	B	A	A	B	B	B	B	A	A	B	B
snp3177	3A	180.703	chr3D	610346568	610346894	A	B	A	B	B	B	B	B	A	B	B	B	B	A	B	A	B	B	B	A	A	A	B	A	A	B	A	B	B	B	B	A	B	B	A	A	B	B	B	B	A	A	B	B
snp4800	3B.1	0	chr3B	7188514	7188717	A	B	A	A	B	B	B	A	A	A	A	B	A	A	A	B	-	B	B	A	A	A	B	B	B	A	A	A	B	B	A	B	B	A	B	A	A	A	B	B	A	A	B	B
snp2493	3B.1	15.1184	chr3B	17081851	17082013	A	B	A	A	B	B	B	A	A	A	A	B	A	A	B	B	A	B	A	B	A	A	A	B	B	A	A	A	A	B	A	B	B	A	B	A	A	A	A	B	A	A	A	B
tarc0968	3B.1	27.7458	chr3B	23960332	23960617	A	B	A	A	A	B	A	A	A	A	A	B	A	A	B	B	A	B	A	B	A	A	A	B	B	A	A	B	A	B	A	B	A	A	B	A	A	A	A	B	A	A	A	B
snp289	3B.1	33.0851	chr3B	16038423	16038643	A	B	A	A	A	A	A	A	A	A	A	A	A	A	B	B	A	B	A	B	A	A	A	B	B	A	A	B	A	B	A	B	B	A	B	B	A	A	A	B	A	A	A	B
tarc0940	3B.1	50.3136	chr3B	43274700	43274943	A	B	A	A	A	A	B	A	B	A	A	A	B	B	B	B	A	B	A	B	B	A	A	B	B	A	A	B	A	B	A	B	B	A	B	B	A	A	A	B	A	A	A	A
wmc78	3B.1	50.3136	chr3B	43680979	43681243	A	B	A	A	A	A	B	A	B	A	A	A	B	B	B	B	A	B	A	B	B	A	A	B	B	A	A	B	A	B	A	B	B	A	B	B	A	A	A	B	A	A	A	A
snp6632	3B.1	55.7699	chr3B	52729098	52729362	A	B	A	A	B	A	B	A	B	A	A	A	B	B	B	B	A	B	A	B	B	-	-	B	B	A	A	B	A	B	A	B	B	A	B	B	A	A	A	B	A	A	A	A
snp6192	3B.1	59.5817	chr3B	60254775	60255043	A	B	A	A	B	A	B	A	B	A	A	A	B	B	B	B	A	B	A	B	B	A	A	B	B	A	A	B	A	B	A	B	B	A	B	B	A	A	A	B	A	A	A	A
snp6919	3B.1	59.5817	chr3B	60868241	60868441	A	B	A	A	B	A	B	A	B	A	A	A	B	B	B	B	A	B	A	B	B	A	A	B	B	A	A	B	A	B	A	B	B	A	B	B	A	A	A	B	A	A	A	A
snp5325	3B.1	60.1136	chr3B	68878246	68878349	A	B	A	A	B	A	B	A	B	A	A	A	B	B	B	B	A	B	A	B	B	A	A	B	B	A	A	B	A	B	A	B	B	A	B	B	A	A	A	B	A	A	A	A
snp347	3B.1	60.1136	chr3B	68881898	68882154	A	B	A	A	B	A	B	A	B	A	A	A	B	B	B	B	A	B	A	B	B	A	A	B	B	A	A	B	A	B	A	B	B	A	B	B	A	A	A	B	A	A	A	A
snp5925	3B.1	60.1136	chr3B	123456046	123456265	A	B	A	A	B	A	B	A	B	A	A	A	B	B	B	B	A	B	A	B	B	A	A	B	B	A	A	B	A	B	A	B	B	A	B	B	A	A	A	B	A	A	A	A
wmc777	3B.1	60.1136				A	B	A	A	B	A	B	A	B	A	A	A	B	B	B	B	A	B	A	B	B	A	A	B	B	A	A	B	A	B	A	B	B	A	B	B	A	A	A	B	A	A	A	A
snp7294	3B.1	61.189	chr3B	141126287	141126531	A	B	B	A	B	A	B	A	B	A	A	A	B	B	B	B	A	B	A	B	B	A	A	B	B	A	A	B	A	B	A	B	B	A	B	B	A	A	A	A	A	A	A	A
wmc612	3B.1	61.7355				A	B	B	A	B	A	B	A	B	A	A	A	B	B	B	B	A	B	A	B	B	A	A	B	B	A	A	B	A	B	A	B	B	A	B	B	A	A	A	A	A	A	A	A
snp6244	3B.1	62.2942	chr3B	145904333	145904491	A	B	B	A	B	A	B	A	B	A	A	A	B	-	-	B	A	B	A	-	B	A	A	-	B	A	A	B	A	B	A	B	B	A	B	B	A	A	A	A	A	A	A	A
snp5977	3B.1	63.3933	chr3B	145364720	145365013	A	B	B	A	B	A	B	A	B	A	A	A	B	B	B	B	A	B	A	B	B	A	A	B	B	A	A	B	A	B	A	B	B	A	B	B	A	A	A	A	A	A	A	A
wmc762	3B.1	69.2713				A	B	A	A	B	A	B	A	B	A	A	A	B	B	B	B	A	B	A	B	B	A	A	B	B	A	A	B	A	B	A	B	B	B	B	B	A	A	A	A	A	A	A	A
tarc0951	3B.1	74.6685	chr3B	238312622	238312885	A	B	A	A	B	A	B	A	B	A	A	A	B	B	B	B	A	B	A	B	B	A	A	B	B	A	A	B	A	B	A	B	B	A	B	B	A	A	A	A	A	A	A	A
wmc625	3B.1	74.6685	chr3B	245358695	245359060	A	B	A	A	B	A	B	A	B	A	A	A	B	B	B	B	A	B	A	B	B	A	-	B	B	A	A	B	A	B	A	B	B	A	B	B	A	A	A	A	A	A	A	A
tarc0974	3B.1	75.209	chr3B	269257221	269257519	A	B	A	A	B	A	B	A	B	A	A	A	B	B	B	B	A	B	A	B	B	A	A	B	B	A	A	B	A	A	A	B	B	A	B	B	A	A	A	A	A	A	A	A
wms144	3B.1	75.741				A	B	A	A	B	A	B	A	B	A	A	A	B	B	B	B	A	B	A	B	B	A	A	B	B	A	A	B	A	B	A	B	B	A	B	B	A	A	A	A	A	A	A	A
snp5638	3B.1	76.2815	chr3B	379994920	379995120	A	B	A	A	B	A	B	A	B	A	A	A	B	B	B	B	A	B	A	B	B	A	A	B	B	A	A	B	A	B	A	B	B	A	B	B	A	A	A	A	A	A	A	A
snp210	3B.1	76.8221	chr3B	414017639	414017875	A	B	A	A	B	A	B	A	B	A	A	A	B	B	B	B	A	B	A	B	B	A	A	B	B	A	A	B	A	B	A	B	B	A	B	B	A	A	A	A	A	A	A	A
snp6814	3B.1	77.9212	chr3B	431589299	431589693	A	B	A	A	B	A	B	A	B	A	A	A	B	B	B	B	A	B	A	B	B	A	A	B	B	A	A	B	A	B	A	B	B	A	B	B	A	A	A	A	A	A	-	A
snp3000	3B.1	78.4706	chr3B	457014206	457014460	A	B	B	A	B	A	B	A	B	A	A	A	B	B	B	B	A	B	A	B	B	A	A	B	B	A	A	B	A	B	A	B	B	A	B	B	A	A	A	A	A	A	A	A
snp6793	3B.1	78.4706	chr3B	470046620	470046820	A	B	B	A	B	A	B	A	B	A	A	A	B	B	B	B	A	B	A	B	B	A	A	-	B	A	A	B	A	B	A	B	B	A	B	B	A	A	A	A	A	A	A	A
snp4452	3B.1	78.4706	chr3B	470046834	470047014	A	B	B	A	B	A	B	A	B	A	A	A	B	B	B	B	A	B	A	B	B	A	A	B	B	A	A	B	A	B	A	B	B	A	B	B	A	A	A	A	A	A	A	A
snp2022	3B.1	84.4124	chr3B	565637331	565637621	A	B	B	A	B	A	B	A	B	A	A	A	B	B	B	B	A	B	A	B	B	A	A	B	B	A	A	B	A	B	B	B	A	A	B	B	B	A	B	A	A	A	A	A
snp7510	3B.1	87.6083	chr3B	572254507	572254637	A	B	B	A	A	A	B	A	B	A	A	A	B	B	B	B	A	B	A	B	B	A	A	B	B	A	A	B	A	B	B	B	A	A	B	B	B	A	B	A	A	A	A	A
snp238	3B.1	89.7601	chr3B	572746787	572747042	A	B	B	A	A	A	B	A	B	A	A	A	B	B	B	B	A	B	A	B	B	A	A	B	B	A	A	B	A	B	B	B	A	A	B	B	B	A	B	A	A	A	A	A
snp4218	3B.1	90.8356	chr3B	586732288	586732541	A	B	B	A	A	A	B	A	B	A	A	A	B	B	B	B	A	B	A	B	B	A	A	B	B	A	A	B	A	B	B	B	A	A	B	B	B	A	B	A	A	A	A	A
snp5711	3B.1	90.8356	chr3B	591458290	591458551	A	B	B	A	A	A	B	A	B	A	A	A	B	B	B	B	A	B	A	B	B	A	A	B	B	A	A	B	A	B	B	B	A	A	B	B	B	A	B	A	A	A	A	A
wmc827	3B.1	91.3732				A	B	B	A	A	A	B	A	B	A	A	A	B	B	B	B	A	B	A	B	B	A	A	B	B	A	A	B	A	B	B	B	A	A	B	B	B	A	B	A	A	A	A	A
snp1598	3B.1	94.6035	chr3B	659787886	659788074	A	B	B	A	A	A	B	A	B	A	A	A	B	B	B	B	A	B	A	B	B	B	A	B	B	A	A	B	A	B	B	B	A	A	B	B	B	A	B	A	A	A	A	A
snp3244	3B.1	94.6035	chr3B	665258965	665259272	A	B	B	A	A	A	B	A	B	A	A	A	B	B	B	B	A	B	A	B	B	B	A	B	B	A	A	B	A	B	B	B	A	A	B	B	B	A	B	A	A	A	A	A
snp4841	3B.1	98.4152	chr3B	674426921	674427240	A	B	B	A	A	A	B	A	B	A	A	A	B	B	B	B	A	B	A	B	B	B	A	B	B	A	A	B	A	B	B	B	A	A	B	B	B	A	B	A	A	A	A	A
wmc787	3B.1	98.4152	chr3B	683107885	683108063	A	B	B	A	A	A	B	A	B	A	A	A	B	B	B	B	A	B	A	B	B	B	A	B	B	A	A	B	A	B	B	B	A	A	B	B	B	A	B	A	A	A	A	A
snp2063	3B.1	100.083	chr3B	719087917	719088197	A	B	B	A	A	A	B	A	B	A	A	A	B	B	B	B	A	B	B	B	B	B	A	B	B	A	A	B	A	B	B	B	A	A	B	B	B	A	B	A	A	A	A	A
snp5871	3B.1	100.083	chr3B	723032362	723032530	A	B	B	A	A	A	B	A	B	A	A	A	B	B	B	B	A	B	B	B	B	B	A	B	B	A	A	B	A	B	B	B	A	A	B	B	B	A	B	A	A	A	A	A
barc344	3B.1	100.083				A	B	B	A	A	A	B	A	B	A	A	A	B	B	B	B	A	-	-	B	B	B	A	B	B	A	A	B	A	B	B	B	A	A	B	B	B	A	B	A	A	A	A	A
tarc0976	3B.1	100.62	chr3B	725389097	725389398	A	B	B	A	A	A	B	A	B	A	A	A	B	B	B	B	A	B	B	B	B	B	A	B	B	A	A	B	A	B	B	B	A	A	B	B	B	A	B	A	A	A	A	A
snp2360	3B.1	102.242	chr3B	734428009	734428285	A	B	B	B	A	A	B	A	B	A	A	A	B	B	B	B	A	B	B	B	B	B	A	B	B	B	A	B	A	B	B	B	-	A	B	B	B	A	B	A	A	A	A	A
snp3667	3B.1	103.847	chr3B	737764043	737764359	A	B	B	B	A	A	B	A	B	A	A	A	B	B	B	B	A	B	B	B	B	B	A	B	B	B	A	B	A	B	B	B	A	A	B	B	B	A	B	A	A	A	A	A
snp5014	3B.1	104.379	chr3B	739124043	739124413	A	B	B	B	A	A	B	A	B	A	A	A	B	B	B	B	A	B	B	B	B	B	A	B	B	B	B	B	A	B	B	B	A	A	B	B	B	A	B	A	A	A	A	A
snp2462	3B.1	104.911	chr3B	739170581	739170825	A	B	B	B	A	A	B	A	B	A	A	A	B	B	B	B	A	B	B	B	B	B	A	B	B	B	B	B	A	B	B	B	A	A	B	B	B	A	B	A	A	A	A	A
tarc0931	3B.2	0	chr3B	784693598	784693829	A	B	B	B	A	A	B	A	B	A	A	B	B	B	B	A	B	A	B	B	B	A	A	B	B	B	A	B	A	A	B	B	A	A	B	A	A	A	A	B	A	B	A	A
snp1756	3B.2	26.761	chr3B	822192214	822192593	A	B	B	B	B	A	B	A	B	B	A	A	B	B	B	A	B	A	B	B	B	B	A	B	B	B	A	B	B	A	B	A	A	A	B	A	A	B	A	B	A	B	A	A
snp2148	3B.2	28.9129	chr3B	817821706	817822027	A	B	B	B	B	A	B	A	B	B	A	A	B	B	B	A	B	A	B	B	B	B	A	B	B	B	A	B	B	A	B	A	A	A	B	A	A	B	A	B	A	A	A	A
snp2147	3B.2	28.9129	chr3B	817821707	817822026	A	B	B	B	B	A	B	A	B	B	A	A	B	B	B	A	-	A	B	B	B	B	A	B	B	B	A	B	B	A	B	A	A	A	B	A	A	B	A	B	A	A	A	A
tarc1308	3D	0	chr3D	11817290	11817518	A	B	A	A	A	B	A	B	B	B	B	B	B	A	A	A	B	B	A	B	A	B	B	B	B	B	B	B	A	B	B	B	B	B	B	A	A	B	A	A	B	B	B	A
tarc0221	3D	32.5969	chr3D	27876987	27877269	A	B	A	B	A	A	B	B	B	B	B	B	B	A	B	A	-	B	A	B	A	B	A	A	B	A	B	B	A	B	B	B	B	A	B	A	A	A	A	A	A	A	B	B
tarc0217	3D	43.5201	chr3D	31725892	31726195	A	B	B	B	A	A	B	B	B	B	B	A	B	A	B	A	-	B	A	B	A	B	A	A	A	A	B	A	A	B	B	B	B	A	B	A	A	A	A	A	A	A	A	B
tarc1483	3D	56.1475	chr3D	45019086	45019381	A	B	B	B	A	A	B	B	A	A	B	A	B	A	B	A	-	B	A	A	A	A	A	B	A	A	B	A	A	B	A	B	B	A	B	A	A	A	A	B	A	A	A	B
tarc0228	3D	58.8382	chr3D	58117494	58117833	A	B	A	B	A	A	B	B	A	A	B	A	B	A	B	A	B	B	A	A	A	A	A	B	A	A	B	A	A	B	A	B	B	A	B	A	A	A	A	B	A	A	A	B
snp7672	3D	60.4345	chr3D	80947225	80947430	A	B	A	B	A	A	B	B	A	A	B	A	B	A	B	A	B	B	A	A	A	A	A	B	A	A	B	A	A	B	A	B	B	A	B	A	A	A	A	B	B	A	A	B
tarc0220	3D	60.4345	chr3D	87925045	87925331	A	B	A	B	A	A	B	B	A	A	B	A	B	A	B	A	B	B	A	A	A	A	A	B	A	A	B	A	A	B	A	B	B	A	B	A	A	A	A	B	B	A	A	B
tarc1484	3D	62.0567	chr3D	144303644	144303939	A	B	A	B	A	A	B	B	A	A	B	A	B	A	B	A	B	B	A	A	A	A	A	B	A	A	B	A	A	B	A	B	B	A	B	A	B	A	A	B	B	A	A	B
tarc0219	3D	63.138	chr3D	158075904	158076225	A	B	A	B	A	A	B	B	A	A	B	A	B	A	B	A	B	B	A	A	A	A	A	B	A	A	B	A	A	B	A	B	B	A	B	A	B	A	A	B	B	A	A	B
tarc1443	3D	63.8373	chr3D	313281917	313282197	A	B	A	B	A	A	B	B	A	-	B	A	B	-	B	A	B	B	A	A	A	A	-	B	-	A	B	-	-	B	A	B	-	A	B	A	B	A	A	-	-	A	-	B
snp7468	3D	67.3395	chr3D	340711842	340712065	A	B	A	B	A	B	B	B	A	A	B	A	B	A	B	A	B	B	A	A	A	A	A	B	A	A	B	A	A	B	A	B	B	A	B	A	B	A	A	B	B	A	A	B
tarc1336	3D	72.7077	chr3D	422731954	422732190	A	B	A	B	A	B	B	B	A	A	B	A	A	A	B	A	B	B	A	A	A	A	A	B	A	A	B	A	A	B	A	B	B	B	B	B	B	A	A	B	B	A	A	B
tarc1358	3D	74.3125	chr3D	433310964	433311208	A	B	A	B	A	B	B	B	A	A	B	B	A	A	B	A	B	B	A	A	A	A	A	B	A	A	B	A	A	B	A	B	B	B	B	B	B	A	A	B	B	A	A	B
tarc0201	3D	76.9746	chr3D	450884394	450884685	A	B	A	B	A	B	B	B	A	A	B	B	A	A	B	A	B	B	A	A	A	A	A	B	A	A	B	A	A	B	A	B	B	B	B	B	B	A	A	B	B	A	A	B
tarc0211	3D	80.1875	chr3D	473441353	473441695	A	B	A	B	A	B	B	B	A	A	B	B	A	A	B	A	B	B	A	A	B	A	A	B	A	A	B	A	B	B	A	B	B	B	B	B	B	A	A	B	B	A	A	A
tarc0196	3D	83.4005	chr3D	502888695	502889037	A	B	A	B	A	B	B	B	A	A	B	B	A	A	B	A	B	B	A	A	B	A	A	B	A	A	B	A	B	B	A	B	B	B	B	B	B	A	B	B	B	A	A	A
tarc0208	3D	86.6135	chr3D	511300449	511300788	A	B	A	B	A	B	B	B	A	A	B	B	A	A	B	A	B	B	A	A	B	A	A	B	A	A	B	A	A	B	A	B	B	B	B	B	B	A	B	B	B	A	A	A
wmc656	3D	87.154				A	B	A	B	A	B	B	B	A	A	B	B	A	A	B	A	B	B	A	A	B	A	A	B	A	A	B	A	A	B	A	B	B	B	B	B	B	A	B	B	B	A	A	A
tarc0207	3D	94.2279	chr3D	536437742	536438023	A	B	B	B	A	B	B	B	A	A	B	B	A	A	B	A	B	B	A	A	A	A	A	B	A	A	B	A	A	B	A	B	B	A	B	B	B	A	B	B	B	A	A	A
wms314	3D	109.587				A	B	B	B	A	A	B	B	A	A	B	B	A	A	B	A	B	B	A	A	A	A	A	B	A	A	B	A	A	B	B	B	B	A	B	B	B	A	B	B	B	A	A	B
wms3	3D	142.295	chr3D	579890974	579891053	A	B	B	B	A	A	B	B	A	A	B	B	A	A	A	B	B	A	A	A	B	A	B	B	B	B	B	A	A	B	A	B	A	A	A	A	B	A	A	B	A	A	A	B
wmc552	3D	149.922	chr3D	581880211	581880363	A	B	B	B	A	A	B	B	A	A	B	A	A	A	A	B	B	A	A	A	B	A	B	B	B	B	B	A	A	B	A	B	A	A	A	A	A	A	A	B	A	A	A	B
tarc0204	3D	154.28	chr3D	585651705	585652030	A	-	B	B	A	A	B	B	A	A	A	A	A	A	A	B	B	A	A	A	B	A	B	B	B	B	B	A	A	B	A	B	A	A	A	A	A	A	A	B	A	A	A	B
tarc0180	3D	176.11	chr3D	601919455	601919759	A	B	B	B	A	A	B	B	A	A	A	A	A	B	A	A	-	A	A	A	B	A	B	B	B	A	B	A	A	B	B	B	A	B	B	A	A	A	A	B	A	A	B	B
snp4683	3D	182.562	chr3D	611251921	611252211	A	B	B	B	A	A	B	B	A	B	A	A	A	B	A	A	B	A	A	A	B	A	B	B	B	A	B	A	A	B	B	B	B	B	B	A	B	A	A	B	A	A	B	B
snp6725	3D	183.626	chr3D	611251568	611251792	A	B	B	B	A	A	B	B	A	B	A	A	A	B	A	A	A	A	A	A	B	A	B	B	B	A	B	A	A	B	B	B	B	B	B	A	B	A	A	B	A	A	B	B
snp4081	3D	184.69	chr3D	613696004	613696228	A	B	B	B	A	A	B	B	A	B	A	A	A	B	A	A	A	A	A	A	B	A	B	B	B	A	B	A	A	B	B	B	B	B	B	A	B	A	A	B	A	A	B	B
snp7526	3D	184.69	chr3D	613699114	613699470	A	B	B	B	A	A	B	B	A	B	A	A	A	B	A	A	A	A	A	A	B	A	B	B	B	A	B	A	A	B	B	B	B	B	B	A	B	A	A	B	A	A	B	B
snp643	3D	186.819	chr3D	613390002	613390377	A	B	B	B	A	A	B	B	A	B	A	A	A	B	A	A	B	A	A	A	B	A	B	B	B	A	B	A	A	B	B	B	B	B	B	A	B	A	A	B	A	A	B	B
snp7274	3D	194.867	chr3D	612901540	612901906	A	B	B	B	A	B	B	B	A	B	B	A	A	B	A	A	B	A	A	A	B	A	B	B	B	A	B	A	A	B	B	B	B	B	B	A	B	A	A	B	B	B	B	B
snp6137	4A	0	chr4A	3444934	3445180	A	B	B	A	A	B	A	A	B	B	B	B	B	A	A	A	B	A	A	B	A	A	A	A	A	A	A	A	A	B	A	A	A	B	B	B	B	B	A	A	A	B	B	B
snp7632	4A	28.1796	chr4A	12680659	12680789	A	B	B	A	A	B	A	A	B	A	A	B	B	A	A	B	A	B	A	A	A	A	A	A	A	A	B	A	A	B	A	A	A	B	B	B	B	B	A	B	A	B	A	B
tarc0583	4A	50.255	chr4A	60047458	60047716	A	B	B	B	A	B	A	A	B	A	A	B	A	A	B	B	A	B	A	A	A	A	A	B	A	B	B	A	A	A	A	A	B	B	B	B	A	A	B	B	B	B	A	B
wmc680	4A	52.4069				A	B	B	B	B	B	A	A	B	A	A	B	A	A	B	B	A	B	A	A	A	A	A	A	A	B	B	A	A	A	A	A	B	B	B	B	A	A	B	B	B	B	A	B
tarc0613	4A	54.6986	chr4A	569882914	569883211	A	B	B	B	B	-	A	-	A	A	-	B	A	A	B	B	A	-	-	A	A	A	A	A	A	B	B	A	A	-	A	A	B	B	B	B	A	A	B	B	B	-	A	B
snp2606	4A	63.046	chr4A	591700549	591700800	A	B	B	B	B	B	A	A	A	A	A	B	B	A	B	B	A	B	A	A	A	A	A	A	A	B	B	A	A	A	A	A	A	B	B	B	A	A	A	B	B	B	B	B
tarc0569	4A	74.9691	chr4A	598721395	598721638	A	B	B	B	B	B	B	A	A	A	A	B	B	B	B	B	A	B	A	A	A	A	A	A	A	B	B	A	A	B	A	A	A	B	B	B	A	A	A	A	B	B	B	B
tarc0576	4A	82.4717	chr4A	602109006	602109257	A	B	B	B	B	B	B	A	A	A	A	B	B	B	B	B	A	B	A	A	A	A	A	A	B	B	B	A	A	B	A	A	A	B	B	B	A	A	A	A	B	B	B	B
wmc650	4A	89.4312	chr4A	606657744	606658050	A	B	B	B	B	B	B	A	A	A	A	B	B	B	A	A	A	B	A	A	A	A	A	A	B	B	B	A	A	B	A	A	A	A	B	B	A	B	A	A	B	B	B	B
tarc0614	4A	91.583	chr4A	610495004	610495303	A	B	B	B	B	B	B	A	A	A	A	B	B	B	A	A	A	B	A	A	A	A	A	A	B	B	B	A	A	B	A	A	A	A	B	B	A	B	A	A	B	B	B	B
tarc0587	4A	104.21	chr4A	617947285	617947548	A	B	A	B	B	B	B	A	A	A	B	B	B	B	A	B	A	B	B	A	B	A	A	A	A	B	B	A	A	B	A	A	A	A	B	B	A	B	A	A	B	B	B	B
tarc0605	4A	105.274	chr4A	619184374	619184659	A	B	A	B	B	B	B	A	A	A	B	B	B	A	A	B	A	B	B	A	B	A	A	A	A	B	B	A	A	B	A	A	A	A	B	B	A	B	A	A	B	B	B	B
wmc161	4A	106.888				A	B	A	B	B	B	B	A	A	A	B	B	B	A	A	B	A	B	B	B	B	A	A	A	A	B	B	A	A	B	A	A	A	A	B	B	A	B	A	A	B	B	B	B
tarc0577	4A	115.576	chr4A	683912641	683912893	A	B	A	B	B	B	B	A	B	A	B	B	B	A	A	B	A	B	B	B	B	A	A	A	B	B	B	B	A	B	B	B	A	A	B	B	A	B	A	A	B	B	B	B
barc343	4A	125.324	chr4A	694903594	694903746	A	B	A	B	B	B	B	A	B	A	B	B	B	A	A	B	A	B	B	B	B	A	A	A	B	B	B	B	A	B	B	B	A	A	B	B	B	B	B	B	B	B	B	B
wmc262	4A	126.393	chr4A	691143494	691143635	A	B	A	B	B	B	B	A	B	A	B	B	B	A	A	B	A	B	B	B	B	A	A	A	B	B	B	B	A	B	B	B	A	A	B	B	B	B	B	B	B	B	B	B
Wx-B1	4A	128.534	chr4A	688099808	688100120	A	B	A	B	B	B	B	A	B	A	B	A	B	A	A	B	A	B	B	B	B	A	A	A	B	B	B	B	A	B	B	B	A	A	B	B	B	B	B	B	B	B	B	B
snp1066	4A	150.743	chr4A	712856471	712856754	A	B	A	B	B	B	B	B	B	B	B	B	B	B	A	B	B	B	B	A	B	A	B	A	B	B	B	B	B	B	B	B	A	B	A	B	B	B	B	B	A	A	B	B
snp2170	4A	151.807	chr4A	713522055	713522221	A	B	A	B	B	B	B	B	B	B	B	B	B	B	A	B	B	B	B	A	B	A	B	A	B	B	B	B	B	B	B	B	A	B	A	B	B	B	B	B	A	A	B	B
tarc1041	4B	0	chr4B	1782951	1783232	A	B	B	B	B	A	A	B	A	B	B	A	A	A	A	B	B	B	B	B	A	B	B	A	A	A	A	A	B	A	A	A	B	A	B	A	B	B	A	B	B	B	A	A
tarc0995	4B	10.8629	chr4B	9681046	9681259	A	B	B	B	B	A	A	B	B	B	B	A	A	A	A	B	B	B	B	B	A	A	B	A	A	A	A	A	B	A	A	B	B	A	B	A	B	B	A	A	B	B	A	A
tarc1053	4B	11.9269	chr4B	10610707	10611000	A	B	B	B	B	A	A	B	B	B	B	A	A	A	A	B	B	A	B	B	A	A	B	A	A	A	A	A	B	A	A	B	B	A	B	A	B	B	A	A	B	B	A	A
snp7266	4B	22.1744	chr4B	13976450	13976667	A	B	B	A	B	A	B	B	B	B	B	A	A	A	A	B	B	A	B	A	A	A	B	A	A	A	B	A	A	A	A	B	B	A	B	A	B	B	A	A	B	B	B	A
snp500	4B	44.384	chr4B	28954370	28954643	A	B	B	A	B	A	B	A	B	A	B	A	A	A	B	B	B	A	A	A	A	A	B	A	A	A	B	A	B	A	A	B	A	A	B	A	B	A	A	A	B	A	B	A
tarc1064	4B	49.7521	chr4B	71593557	71593869	A	B	B	A	B	A	B	A	B	A	B	A	A	A	B	B	B	A	A	A	A	A	B	A	A	A	B	A	B	A	A	B	A	A	A	A	B	A	A	A	B	A	B	A
barc20	4B	53.0176	chr4B	75736370	75736549	A	B	-	A	B	A	B	A	B	A	B	A	B	A	B	B	B	A	A	A	A	A	B	A	B	A	B	A	B	A	A	B	-	A	A	B	B	A	A	A	B	A	B	A
tarc1059	4B	57.3764	chr4B	171145660	171145963	A	B	B	A	B	A	B	A	B	B	B	A	A	A	B	B	B	A	A	A	A	A	B	A	A	A	B	A	B	A	A	B	A	A	A	A	B	A	A	A	B	A	B	A
wmc238	4B	58.4404	chr4B	236742906	236743133	A	B	B	A	B	A	B	A	B	B	B	A	A	A	B	B	B	A	A	A	A	A	B	A	A	A	B	A	B	A	A	B	B	A	A	A	B	A	A	A	B	A	B	A
snp58	4B	59.5044	chr4B	423056711	423056929	A	B	B	A	B	A	B	A	B	B	B	A	A	A	B	B	B	A	A	A	A	A	B	A	A	A	B	A	B	A	A	B	B	A	A	A	B	A	A	A	B	A	B	A
tarc0987	4B	60.5857	chr4B	469012576	469012780	A	B	B	A	B	A	B	A	A	B	B	A	A	A	B	B	B	A	A	A	A	A	B	A	A	A	B	A	B	A	A	B	B	A	A	A	B	A	A	A	B	A	B	A
wmc657	4B	60.5857				A	B	B	A	B	A	B	A	A	B	B	A	A	A	B	B	B	A	A	A	A	A	B	A	A	A	B	A	B	A	A	B	B	A	A	A	B	A	A	A	B	A	B	A
tarc1048	4B	62.7375	chr4B	553917957	553918249	A	B	B	A	B	A	B	A	A	B	B	A	A	A	B	B	B	A	A	A	A	A	B	A	A	A	B	A	B	A	A	B	B	A	B	A	B	A	A	A	B	A	B	A
snp4041	4B	63.284	chr4B	613150235	613150517	A	B	B	A	B	A	B	A	A	B	B	A	A	A	B	B	B	A	A	A	A	A	B	A	A	A	B	A	B	A	A	B	B	A	B	A	B	A	A	A	B	A	B	A
wmc349	4B	74.3922	chr4B	640976588	640976688	A	B	B	A	B	A	B	B	A	B	B	B	A	A	B	B	B	A	B	A	A	A	B	A	A	A	B	A	A	A	A	A	B	B	A	A	A	B	A	A	B	B	B	A
tarc1019	4B	80.3664	chr4B	645429009	645429254	A	B	B	A	B	A	B	B	A	B	A	A	A	A	B	B	B	A	B	A	A	A	B	A	A	A	B	B	A	A	A	A	B	B	A	A	A	B	A	A	B	B	A	A
snp2031	4B	92.9938	chr4B	650891872	650892070	A	B	B	B	B	A	B	B	A	B	B	A	A	B	A	A	B	A	A	A	A	A	B	A	A	A	B	B	A	A	A	A	B	A	A	A	A	B	A	A	B	B	A	A
snp2595	4B	94.0578	chr4B	651991633	651991771	A	B	B	B	B	A	B	B	A	B	B	A	A	B	A	A	B	A	A	A	A	A	B	A	A	A	B	B	A	A	A	A	B	A	A	A	A	B	A	A	B	B	A	A
tarc1011	4B	109.773	chr4B	660662321	660662555	A	B	A	B	B	A	B	B	A	B	B	A	A	B	A	A	A	A	A	A	A	A	A	A	A	A	B	B	A	B	A	A	B	A	A	A	A	B	A	A	A	A	A	B
snp2178	4B	126.695	chr4B	670443645	670443831	A	B	A	B	B	A	B	B	A	B	B	B	A	B	A	A	A	A	A	A	A	A	A	A	B	A	B	B	B	B	A	A	A	A	A	A	B	B	A	A	B	A	A	B
tarc1277	4D	0	chr4D	7772445	7772651	A	B	A	B	B	A	A	A	A	A	A	B	A	A	A	B	A	B	A	B	A	B	A	A	B	B	A	A	B	B	B	A	B	A	A	A	B	B	A	A	B	A	A	A
tarc0025	4D	16.63	chr4D	12448253	12448593	A	B	A	B	B	A	A	A	A	B	A	B	B	B	A	B	-	B	A	B	A	A	B	A	B	B	A	A	B	A	B	B	B	A	B	A	B	B	A	A	B	A	A	B
tarc0029	4D	20.9186	chr4D	12773029	12773283	A	B	A	B	B	A	A	A	A	B	A	B	B	B	A	B	B	B	A	B	A	A	B	A	B	B	A	A	B	A	B	B	B	A	B	A	B	B	A	A	B	A	A	B
tarc0018	4D	24.1144	chr4D	15358499	15358830	A	B	A	B	B	A	A	A	A	B	A	A	B	B	A	B	A	B	A	B	A	A	B	A	B	B	A	A	B	A	B	B	B	A	B	A	B	B	A	A	B	A	A	B
tarc1473	4D	37.7399	chr4D	27161877	27162167	A	B	A	A	A	A	A	A	A	B	A	A	B	B	A	B	A	B	A	B	A	A	B	A	B	B	A	A	B	A	A	B	A	A	B	B	B	B	A	A	B	A	A	B
tarc0024	4D	43.1371	chr4D	43070630	43070996	A	B	A	A	A	A	A	A	A	B	A	A	B	B	A	B	B	B	B	B	A	A	B	A	B	B	A	A	B	A	A	B	-	B	B	B	B	B	A	A	B	A	A	B
tarc0020	4D	43.1371	chr4D	47983175	47983499	A	B	A	A	A	A	A	A	A	B	A	A	B	B	A	B	B	B	B	B	A	A	B	A	B	B	A	A	B	A	A	B	-	B	B	B	B	B	A	A	B	A	A	B
snp7344	4D	43.6718	chr4D	50151864	50152076	A	B	A	A	A	A	A	A	A	B	A	A	B	B	A	B	A	B	B	B	A	A	B	A	B	B	A	A	B	A	A	B	A	B	B	B	B	B	A	A	B	A	A	B
tarc0021	4D	43.6718	chr4D	50151865	50152076	A	B	A	A	A	A	A	A	A	B	A	A	B	B	A	B	A	B	B	B	A	A	B	A	B	B	A	A	B	A	A	B	A	B	B	B	B	B	A	A	B	A	A	B
snp5381	4D	44.2038	chr4D	62469519	62469776	A	B	A	A	A	A	A	A	A	B	A	A	B	B	A	B	A	B	B	B	A	A	B	A	B	B	A	A	B	A	A	B	A	B	B	B	B	B	A	A	B	A	A	B
snp6277	4D	44.7357	chr4D	94593251	94593422	A	B	A	A	A	A	A	A	A	B	A	A	B	B	A	B	B	B	B	B	A	A	B	A	B	B	A	A	B	A	A	B	A	B	B	B	B	B	A	A	B	A	A	B
tarc0028	4D	44.7357	chr4D	98453559	98453859	A	B	A	A	A	A	A	A	A	B	A	A	B	B	A	B	B	B	B	B	A	A	B	A	B	B	A	A	B	A	A	B	A	B	B	B	B	B	A	A	B	A	A	B
tarc0022	4D	45.2676	chr4D	121817790	121818135	A	B	A	A	A	A	A	A	A	B	A	A	B	B	A	B	A	B	B	B	A	A	B	A	B	B	A	A	B	A	A	B	A	B	B	B	B	B	A	A	B	A	A	B
tarc0011	4D	45.2676	chr4D	346469350	346469663	A	B	A	A	A	A	A	A	A	B	A	A	B	B	A	B	B	B	B	B	A	A	B	A	B	B	A	A	B	A	A	B	A	B	B	B	B	B	A	A	B	A	A	B
cfd23	4D	45.2676				A	B	A	A	A	A	A	A	A	B	A	A	B	B	A	B	-	B	B	B	A	A	B	A	B	B	A	A	B	A	A	B	A	B	B	B	B	B	A	A	B	A	A	B
tarc1342	4D	46.3373	chr4D	435230778	435231017	A	B	A	A	A	A	A	A	A	B	A	A	B	B	A	B	-	B	B	B	A	A	B	A	B	B	A	A	B	A	A	B	A	B	B	B	B	B	A	A	B	A	A	B
wmc331	4D	47.407	chr4D	453327676	453327807	A	B	A	A	A	A	A	A	A	B	A	A	B	B	A	B	-	B	B	B	A	A	B	A	B	B	A	A	B	A	A	B	A	B	B	B	B	B	A	A	B	A	A	B
tarc0004	4D	47.407	chr4D	465121519	465121832	A	B	A	A	A	A	A	A	A	B	A	A	B	B	A	B	A	B	B	B	A	A	B	A	B	B	A	A	B	A	A	B	A	B	B	B	B	B	A	A	B	A	A	B
tarc0008	4D	53.8597	chr4D	474559367	474559644	A	B	A	A	A	A	A	A	A	B	A	A	B	B	A	B	B	B	B	A	A	A	B	B	B	B	A	A	B	A	A	B	A	B	B	B	B	B	A	A	B	A	A	B
tarc1351	4D	62.454	chr4D	478264603	478264845	A	B	A	A	A	A	A	A	A	B	A	A	B	B	A	B	A	B	B	B	A	B	B	A	B	B	A	A	B	A	A	B	A	B	B	B	B	B	A	A	B	A	A	B
snp3471	4D	65.6498	chr4D	483058229	483058520	A	B	A	A	A	A	A	A	A	B	A	A	B	B	A	B	A	A	B	B	A	B	B	A	B	B	A	A	B	A	A	B	A	B	B	B	B	B	A	A	B	A	A	B
tarc0015	4D	80.0827	chr4D	488653604	488653953	A	B	A	A	A	A	A	A	A	B	A	A	B	B	B	-	A	A	A	B	A	B	B	A	A	B	A	B	B	B	A	B	A	B	B	A	B	B	A	B	B	A	A	B
cfd84	4D	98.9012				A	B	A	A	A	A	A	A	A	B	A	B	B	B	A	B	B	B	A	B	A	B	B	A	A	B	A	B	B	A	B	A	A	B	B	B	B	B	A	B	A	A	A	B
tarc1319	4D	103.19	chr4D	499451345	499451576	A	B	A	A	A	A	A	A	A	B	A	B	B	B	A	B	B	B	B	B	B	B	B	A	A	B	A	B	B	A	B	A	A	B	B	B	B	B	A	B	A	A	A	B
tarc1375	4D	105.319	chr4D	500341852	500342100	A	B	A	A	A	A	A	A	A	B	A	B	B	B	A	B	B	B	B	B	B	B	B	A	A	B	B	B	B	A	B	A	A	B	B	B	B	B	A	B	A	A	A	B
wmc622	4D	107.981				A	B	A	A	A	A	A	A	B	B	A	B	B	B	A	B	B	B	B	B	B	B	B	A	A	B	B	B	B	A	B	A	B	B	B	B	B	B	A	B	A	A	A	B
tarc1410	4D	121.109	chrUn	126967745	126968008	A	B	A	A	A	A	A	A	B	B	A	B	B	B	B	B	-	B	B	B	B	B	B	A	A	B	B	B	B	B	B	A	B	B	A	A	B	B	B	B	A	A	B	B
wms194	4D	121.652	chrUn	126964155	126964387	A	B	A	A	A	A	A	A	B	B	A	B	B	B	B	B	B	B	B	B	B	B	B	A	A	B	B	B	B	B	B	A	B	B	A	A	B	B	B	B	A	A	B	B
snp4871	5A	0	chr5A	335362	335630	A	B	A	B	B	A	A	B	B	A	A	B	B	B	A	A	A	B	B	A	A	A	A	A	B	A	A	A	A	A	B	B	B	B	A	B	B	A	A	A	B	B	A	B
tarc0673	5A	16.1284	chr5A	7365239	7365551	A	B	A	A	B	A	A	B	B	A	A	B	A	A	A	A	A	B	A	A	A	A	A	A	A	A	A	A	A	A	B	B	B	B	A	B	B	A	A	A	B	B	B	A
snp3197	5A	22.0702	chr5A	9840152	9840435	A	B	A	A	B	A	A	B	B	A	A	B	A	A	A	A	A	B	A	A	A	A	A	B	A	A	A	A	A	A	B	B	B	B	A	B	B	A	A	A	B	B	B	A
wms443	5A	28.5229				A	B	A	A	B	A	A	B	B	B	A	B	A	A	A	A	A	B	A	A	B	A	A	B	A	A	A	A	A	A	B	B	B	B	A	B	B	A	A	A	B	B	A	A
wmc713	5A	37.1172				A	B	A	A	B	A	A	B	B	B	A	B	A	A	A	A	A	B	A	A	B	A	A	B	A	A	A	A	A	A	B	B	B	B	A	B	B	A	A	B	B	B	A	A
snp1062	5A	41.6494	chr5A	19980109	19980382	A	B	A	A	B	A	B	B	B	B	A	B	A	A	A	A	A	B	A	A	B	B	A	B	A	A	A	A	A	A	A	B	-	B	A	B	B	A	A	B	B	B	A	A
snp2378	5A	43.3546	chr5A	20816391	20816619	A	B	A	A	B	A	B	B	A	B	A	B	A	A	A	A	-	B	A	A	B	B	A	B	A	A	A	A	A	A	A	B	B	B	A	B	B	A	A	B	B	B	A	A
snp3365	5A	43.8922	chr5A	21410990	21411231	A	B	A	A	B	A	B	B	A	B	A	B	A	A	A	A	B	B	A	A	B	B	A	B	A	A	A	A	A	A	A	B	B	B	A	B	B	A	A	B	B	B	A	A
barc56	5A	59.2514				A	B	A	B	B	A	B	B	A	B	B	B	A	A	A	B	B	B	A	A	B	B	A	B	A	A	A	B	A	A	A	B	A	A	A	B	B	A	A	B	B	A	A	B
snp6237	5A	63.0631	chr5A	63376752	63377028	A	B	A	B	B	A	B	B	A	B	B	B	A	A	A	B	-	B	A	A	B	B	A	B	A	A	A	B	A	A	A	B	A	A	A	B	B	B	A	B	B	A	A	B
snp7226	5A	63.6066	chr5A	60117994	60118254	A	B	A	B	B	A	B	B	A	B	B	B	A	A	A	B	A	B	A	A	B	B	A	B	A	A	A	B	A	A	A	B	A	A	A	B	B	B	A	B	B	A	A	B
wms156	5A	76.234				A	B	A	B	B	-	B	B	A	B	B	B	A	A	A	B	-	B	A	A	A	B	A	A	A	A	A	A	A	A	A	B	A	B	A	B	B	B	A	B	B	A	A	B
tarc0662	5A	80.0046	chr5A	457522774	457523054	A	B	A	B	B	A	B	B	A	B	B	B	A	A	A	B	A	B	A	A	A	B	A	A	A	A	A	A	A	A	A	A	A	B	A	B	B	B	A	B	B	A	A	B
snp8013	5A	87.0017	chr5A	462863117	462863466	A	B	A	B	B	A	B	B	A	B	B	B	A	A	A	B	A	B	A	A	A	B	B	A	A	A	A	A	A	A	A	B	-	B	B	B	B	B	A	B	B	A	A	B
barc141	5A	91.8295	chr5A	468936035	468936301	A	B	A	B	B	A	B	B	A	B	B	A	A	A	A	B	A	B	A	A	A	B	A	A	A	A	A	A	A	A	A	B	A	B	A	B	B	B	A	B	B	A	A	B
snp850	5A	92.905	chr5A	458967999	458968260	A	B	A	B	B	A	B	B	A	B	B	B	A	A	A	B	-	B	A	A	A	B	A	A	A	A	A	A	A	A	A	B	A	B	A	B	B	B	A	B	B	A	A	B
tarc0655	5A	92.905	chr5A	464477063	464477310	A	B	A	B	B	A	B	B	A	B	B	B	A	A	A	B	-	B	A	A	A	B	A	A	A	A	A	A	A	A	A	B	A	B	A	B	B	B	A	B	B	A	A	B
snp2172	5A	93.9804	chr5A	462870146	462870439	A	B	A	B	B	A	B	B	A	B	B	B	A	A	A	B	A	B	A	A	A	B	A	A	A	A	A	A	A	A	A	B	A	B	A	A	B	B	A	B	B	A	A	B
tarc0663	5A	105.97	chr5A	506142316	506142598	A	B	A	B	A	A	B	B	A	B	B	B	A	B	A	B	-	B	A	A	A	B	A	A	A	A	A	A	B	A	A	B	A	B	A	A	B	B	B	B	B	A	A	B
snp1469	5A	107.575	chr5A	519955098	519955364	A	B	A	B	A	A	B	B	A	B	B	B	A	B	A	B	B	B	A	A	A	B	A	A	A	A	A	A	B	A	A	B	A	B	A	A	B	B	B	B	B	A	A	B
snp4980	5A	141.084	chr5A	565392449	565392679	A	B	A	A	A	B	B	B	A	B	B	A	A	B	A	B	A	B	B	A	A	B	A	B	A	A	A	A	B	A	B	B	A	B	A	A	B	A	A	B	B	A	B	B
snp5945	5A	146.962	chr5A	567917164	567917419	A	B	A	B	A	B	B	B	B	B	A	A	A	B	A	B	A	B	B	A	A	B	A	B	A	B	A	A	B	A	B	B	A	B	A	A	B	A	A	B	B	A	B	B
snp4390	5A	149.091	chr5A	569546953	569547256	A	B	A	B	A	B	B	B	B	B	A	A	A	B	A	B	A	B	B	A	A	B	A	B	A	B	A	A	B	A	B	B	A	B	A	A	B	A	A	B	B	A	B	B
snp5623	5A	151.22	chr5A	571786043	571786280	A	B	A	B	A	B	B	A	B	B	A	A	A	B	A	B	A	B	B	A	A	B	A	B	A	B	A	A	B	A	B	B	A	B	A	A	B	A	A	B	B	A	B	B
snp3625	5A	152.29	chr5A	580948194	580948321	A	B	A	B	A	B	B	A	B	B	A	A	A	B	A	B	A	B	B	A	A	B	A	B	A	B	A	A	B	A	B	B	A	B	A	A	B	A	A	B	B	A	B	B
tarc0644	5A	152.29	chr5A	584416217	584416449	A	B	A	B	A	B	B	A	B	B	A	A	A	B	A	B	A	B	B	A	A	B	A	B	A	B	A	A	B	A	B	B	A	B	A	A	B	A	A	B	B	A	B	B
VrnA1	5A	155.628	chr5A	587420421	587423643	A	B	A	B	A	B	B	A	B	B	A	A	A	B	-	B	A	B	B	A	A	B	A	B	A	B	A	A	B	A	B	B	A	B	A	A	B	A	A	A	B	A	B	B
tarc0661	5A	161.238	chr5A	595374503	595374781	A	B	A	B	A	B	B	A	B	B	A	A	A	B	A	B	A	B	B	A	A	B	A	A	A	B	A	A	B	A	B	B	A	B	A	A	B	A	B	A	B	A	B	A
tarc0668	5A	186.942	chr5A	635934970	635935266	A	B	B	B	A	B	B	A	B	A	B	B	A	B	B	B	A	B	B	A	B	A	A	A	B	A	A	A	B	A	B	B	A	B	B	B	B	A	B	A	B	A	B	A
tarc0627	5A	200.644	chr5A	657045427	657045626	A	B	B	B	A	B	B	A	B	A	B	B	A	B	B	A	A	B	A	A	A	A	A	A	B	A	A	A	B	A	B	B	A	A	B	B	B	A	B	B	A	A	B	A
tarc0641	5A	206.554	chr5A	662528010	662528238	A	B	B	B	A	B	B	A	B	A	B	B	A	B	B	A	A	B	A	A	A	A	B	A	B	A	B	A	B	A	B	B	A	A	B	B	B	A	B	B	A	A	B	A
snp7162	5A	220.833	chr5A	673776083	673776343	A	B	B	B	A	B	B	A	B	A	B	B	A	B	B	A	A	B	A	A	A	A	B	A	B	A	B	B	B	A	B	B	A	A	B	B	B	A	B	B	A	B	B	A
snp2802	5A	224.046	chr5A	677135676	677135877	A	B	B	B	A	B	B	A	B	A	B	B	A	B	B	A	A	B	A	A	A	A	B	B	B	A	B	B	B	A	B	B	A	A	B	B	B	A	B	B	A	B	B	A
wmc524	5A	229.415	chr5A	682714315	682714518	A	B	B	B	A	A	B	A	B	A	B	B	B	B	A	A	A	B	A	A	A	A	B	B	B	A	B	B	B	A	B	B	A	A	B	B	A	A	A	B	A	B	B	A
snp2947	5A	233.165	chr5A	688318173	688318341	A	B	B	B	A	A	B	A	B	A	B	B	B	B	A	A	A	B	A	A	A	A	B	B	B	A	B	B	B	A	B	B	A	A	B	B	A	B	A	B	A	B	B	A
tarc0637	5A	237.477	chr5A	689918113	689918337	A	B	B	B	A	A	B	A	B	A	B	B	B	B	A	A	A	B	A	A	A	A	B	A	B	A	B	B	B	A	B	B	A	A	B	B	A	B	A	B	A	B	A	A
tarc1113	5B	0	chrUn	65431547	65431829	A	B	A	B	B	B	B	A	B	A	B	A	A	A	B	B	A	A	A	A	A	A	A	A	A	A	B	B	A	A	A	B	A	B	B	B	A	A	B	B	A	B	B	B
snp757	5B	6.4527	chr5B	7706389	7706562	A	B	A	B	B	B	B	A	B	A	B	A	A	A	B	B	A	A	A	A	A	A	A	A	A	A	B	B	A	B	A	B	A	B	B	B	A	A	B	A	A	B	B	B
tarc1117	5B	21.8993	chr5B	13700365	13700658	A	B	A	B	B	B	B	B	B	A	B	A	A	A	B	B	A	A	A	A	B	A	A	A	B	A	B	B	A	B	B	B	A	B	A	B	A	A	B	A	A	B	B	B
snp3606	5B	22.4341	chr5B	14509866	14510075	A	B	A	B	B	B	B	B	B	A	B	A	A	A	B	B	A	A	A	A	B	A	A	A	B	A	B	B	A	B	B	B	A	B	A	B	A	A	B	A	A	B	B	B
snp332	5B	34.9214	chr5B	20832466	20832634	A	B	A	A	B	B	A	B	B	A	B	A	A	A	B	B	B	A	B	A	B	A	B	B	B	A	B	B	A	B	B	A	A	B	B	B	A	A	B	A	A	B	B	B
snp1143	5B	43.5157	chr5B	26950756	26951089	A	B	A	A	B	B	A	B	B	B	B	A	A	A	A	B	B	A	B	A	B	A	B	B	B	A	B	B	A	B	B	A	B	B	B	B	A	A	B	B	A	B	B	B
tarc1105	5B	49.9684	chr5B	35529643	35529912	A	B	A	A	B	B	A	B	B	B	B	A	A	A	A	A	-	A	B	A	B	A	B	B	B	A	B	B	A	B	B	A	A	B	B	B	A	A	B	A	A	B	B	B
wmc616	5B	56.4211				A	B	A	A	B	B	A	B	B	B	B	A	A	A	A	A	A	A	B	A	B	A	B	B	B	A	B	B	A	A	B	A	A	B	B	B	A	A	B	A	A	B	B	B
tarc1087	5B	56.9559	chr5B	75905811	75906045	A	B	A	A	B	B	A	B	B	B	B	A	A	A	A	A	A	A	B	A	B	A	B	B	B	A	B	B	A	A	B	A	A	B	B	B	A	A	B	A	A	B	B	B
wms67	5B	60.2037				A	B	-	-	B	B	A	B	B	B	B	A	B	A	A	A	A	A	B	A	B	A	B	B	B	A	B	B	A	A	B	A	A	B	B	B	B	A	B	A	A	B	B	B
tarc1110	5B	63.4515	chr5B	295215149	295215427	A	B	A	A	B	B	A	B	B	B	B	A	A	A	A	A	A	A	B	A	B	A	B	B	B	A	B	B	A	A	B	A	A	B	B	B	A	A	B	A	A	B	B	B
barc109	5B	64.5155	chr5B	231254388	231254615	A	B	A	A	B	B	A	B	B	B	B	A	A	A	A	A	A	A	B	A	B	A	B	B	A	A	B	B	A	A	B	A	A	B	B	B	A	A	B	A	A	B	B	B
snp7127	5B	67.7113	chr5B	404188516	404188799	A	B	A	A	B	B	A	B	B	B	B	A	A	A	A	A	B	A	B	A	B	A	B	B	B	A	B	B	A	A	B	A	A	B	B	B	A	A	B	A	A	B	B	B
snp123	5B	68.2433	chr5B	410531773	410532042	A	B	A	A	B	B	A	B	B	B	B	A	A	A	A	A	B	A	B	A	B	A	B	B	B	A	B	B	A	A	B	A	A	B	B	B	A	A	B	A	A	B	B	B
snp4422	5B	68.2433	chr5B	415649327	415649710	A	B	A	A	B	B	A	B	B	B	B	A	A	A	A	A	B	A	B	A	B	A	B	B	B	A	B	B	A	A	B	A	A	B	B	B	A	A	B	A	A	B	B	B
snp5742	5B	68.7752	chr5B	431075336	431075612	A	B	A	A	B	B	A	B	B	B	B	A	A	A	A	A	B	A	B	A	B	A	B	B	B	A	B	B	A	A	B	A	A	B	B	B	A	A	B	A	A	B	B	B
snp5845	5B	68.7752	chr5B	431799459	431799734	A	B	A	A	B	B	A	B	B	B	B	A	A	A	A	A	B	A	B	A	B	A	B	B	B	A	B	B	A	A	B	A	A	B	B	B	A	A	B	A	A	B	B	B
snp721	5B	68.7752	chr5B	432156210	432156463	A	B	A	A	B	B	A	B	B	B	B	A	A	A	A	A	B	A	B	A	B	A	B	B	B	A	B	B	A	A	B	A	A	B	B	B	A	A	B	A	A	B	B	B
tarc1136	5B	68.7752	chr5B	434633886	434634205	A	B	A	A	B	B	-	B	B	B	B	A	A	A	A	A	B	A	B	A	B	A	B	B	B	A	B	B	A	A	B	A	A	B	B	B	A	A	B	A	A	B	B	B
wmc120	5B	71.4805				A	B	A	A	B	B	A	B	B	B	B	A	A	A	A	A	B	A	B	A	B	A	B	B	B	A	B	B	A	A	B	B	A	B	B	B	A	A	B	-	A	B	B	B
snp2181	5B	74.1569	chr5B	455738577	455738737	A	B	A	A	B	B	A	B	A	B	B	A	A	A	A	A	B	A	B	A	B	A	B	B	B	A	B	B	A	A	B	A	A	A	B	B	A	A	B	A	A	B	B	B
tarc1127	5B	74.6888	chr5B	462145321	462145628	A	B	A	A	B	B	A	B	A	B	B	A	A	A	A	A	B	A	B	A	B	A	B	B	B	A	B	B	A	A	B	A	A	A	B	B	A	A	B	A	A	B	B	B
snp2373	5B	83.8319	chr5B	515578039	515578262	A	B	A	A	B	B	A	B	A	B	B	A	A	A	A	A	B	A	B	A	B	A	B	B	B	B	B	B	B	A	B	B	A	A	B	B	A	A	B	A	A	B	B	B
tarc1134	5B	114.636	chr5B	557532763	557533076	A	B	A	B	B	B	B	B	A	B	A	A	A	B	B	B	B	B	B	A	B	A	B	A	B	B	B	B	B	A	B	B	A	A	A	B	A	B	B	A	A	A	B	A
barc346	5B	117.883	chr5B	565540782	565540994	A	B	A	B	B	B	B	B	A	B	A	A	A	B	B	B	B	B	B	A	B	A	B	A	B	B	B	B	B	A	B	B	A	A	A	B	A	B	B	A	A	A	B	B
wms408	5B	121.634				A	B	A	B	B	B	B	B	A	B	A	A	A	B	B	B	B	B	B	A	B	A	B	A	B	B	B	B	B	A	B	B	A	A	A	B	A	B	B	A	A	A	B	B
wmc810	5B	130.827				A	B	A	B	B	B	B	B	B	B	A	A	A	B	B	B	B	B	B	A	B	A	B	A	B	B	A	B	A	A	B	B	A	A	A	A	A	B	B	A	A	A	B	B
snp2500	5B	130.827	chr5D	481985592	481985891	A	B	A	B	B	B	B	B	B	B	A	A	A	B	B	B	B	B	B	A	B	A	B	A	B	B	A	B	A	A	B	B	A	A	A	A	A	B	B	A	A	A	B	B
barc275	5B	140.02	chr5B	585397746	585398010	A	B	A	B	B	B	B	B	A	B	A	-	A	B	B	B	B	B	B	A	B	A	B	A	B	B	A	B	A	A	B	B	A	A	A	A	A	B	B	A	A	A	B	B
tarc1095	5B	158.061	chr5B	629987885	629988136	A	B	A	B	A	B	B	B	B	B	B	A	B	B	B	B	B	B	B	A	B	A	B	A	A	B	A	B	A	A	B	B	A	A	A	A	A	B	B	A	A	A	B	B
snp4762	5B	160.213	chr5B	643673856	643674041	A	B	A	B	A	B	B	B	B	B	B	A	B	B	B	B	B	B	B	A	B	A	B	A	A	B	A	B	A	A	B	B	A	A	A	A	A	B	B	A	A	A	B	B
snp6902	5B	188.393	chr5B	680852768	680852938	A	B	A	B	A	B	A	A	B	A	B	B	B	B	A	B	B	B	B	B	B	A	A	B	A	B	A	B	A	B	A	B	B	A	A	A	B	B	B	B	A	A	A	B
tarc1130	5B	211.114	chr5B	700224060	700224368	A	B	A	A	A	A	A	A	B	A	B	B	B	A	A	B	A	B	B	A	B	A	A	B	A	B	A	B	A	B	A	B	B	A	B	A	B	A	A	B	A	A	A	B
tarc1102	5B	224.74	chr5B	706170013	706170276	A	B	A	A	A	A	B	A	B	B	B	B	B	A	A	B	B	B	A	A	B	A	B	B	A	A	A	A	A	B	A	B	B	B	B	A	B	A	A	A	A	A	A	B
barc130	5D	0	chr5D	6486214	6486488	A	B	A	B	A	B	B	B	A	B	A	A	A	A	A	A	-	B	B	B	A	B	A	A	B	B	B	A	A	B	B	A	B	A	B	B	A	B	A	B	A	B	B	A
tarc0280	5D	5.57859	chr5D	5797478	5797820	A	B	A	B	A	-	-	B	A	-	A	A	-	A	A	A	A	B	B	B	-	B	A	A	B	B	-	A	A	-	B	-	B	A	B	-	A	B	A	B	-	B	B	A
tarc1478	5D	13.5187	chr5D	8538694	8538987	A	B	A	B	A	B	B	B	A	B	A	A	A	A	A	B	-	B	B	B	A	A	A	A	B	B	B	A	A	B	B	A	B	A	B	B	A	B	A	B	A	B	B	A
wms190	5D	16.7665	chr5D	8746873	8747085	A	B	A	B	A	B	B	A	A	B	B	B	B	A	A	B	A	B	B	B	A	A	A	A	B	B	B	A	B	B	B	A	B	A	B	B	A	B	A	B	A	B	B	A
snp6289	5D	38.2027	chr5D	32695554	32695729	A	B	A	B	A	B	B	A	B	B	B	A	B	A	A	B	A	A	B	B	B	A	A	A	B	B	B	B	B	B	B	A	B	A	B	B	A	A	A	A	A	A	B	A
cfd78	5D	54.1477				A	B	A	B	A	A	A	A	B	B	B	B	B	A	B	B	A	A	B	B	B	A	A	B	B	A	B	B	B	B	B	A	A	A	B	B	A	A	A	B	A	A	B	B
tarc0233	5D	55.2174	chr5D	326740922	326741215	A	B	A	B	A	A	A	A	B	B	B	B	B	A	B	B	A	A	B	B	B	A	A	B	B	A	B	B	B	B	B	A	A	A	B	B	A	A	A	B	A	A	B	B
barc143	5D	55.2174				A	B	A	B	A	A	A	A	B	B	B	B	B	A	B	B	A	A	B	B	B	A	A	B	B	A	B	B	B	B	B	A	A	A	B	B	A	A	A	B	A	A	B	B
tarc1389	5D	55.7521	chr5D	66757140	66757392	A	B	A	B	A	A	A	A	B	B	B	B	B	A	B	B	A	A	B	B	B	A	A	B	B	A	B	B	B	B	B	A	A	A	B	B	A	A	A	B	A	A	B	B
tarc0261	5D	55.7521	chr5D	263142284	263142592	A	B	-	B	A	A	A	A	B	B	B	B	B	A	B	B	A	A	B	B	B	A	A	B	B	A	B	B	B	B	B	A	A	A	B	-	A	A	A	B	A	A	B	B
cfd40	5D	55.7521				A	B	A	B	A	A	A	A	B	B	B	B	B	A	B	B	A	A	B	B	B	A	A	B	B	A	B	B	B	B	B	A	A	A	B	B	A	A	A	B	A	A	B	B
tarc0269	5D	75.8474	chr5D	393455622	393455907	A	B	A	B	A	A	A	B	A	A	B	A	B	B	B	A	A	A	B	B	A	A	A	B	B	A	B	B	B	B	B	A	A	A	B	A	A	B	A	A	A	A	B	A
cfd8	5D	76.965	chr5D	396417785	396417940	A	B	A	B	A	A	A	B	A	A	B	A	B	B	B	A	A	A	B	B	A	A	A	B	B	A	B	B	B	B	B	A	A	A	B	A	A	B	A	A	A	A	B	A
barc286	5D	88.0108	chr5D	420964129	420964377	A	B	A	B	A	A	A	B	A	B	B	A	B	B	B	B	A	A	A	B	A	A	A	B	B	A	B	B	B	B	B	A	A	B	B	A	B	A	A	A	A	A	B	A
wms174	5D	100.709	chr5D	431893815	431894217	A	B	A	B	A	A	A	B	A	B	B	A	B	B	B	B	A	A	A	B	A	A	A	B	B	B	A	B	B	B	B	B	A	A	B	A	B	A	A	A	A	A	B	A
snp1681	5D	114.335	chr5D	437807351	437807706	A	B	A	B	A	A	A	B	A	B	B	B	B	B	B	B	A	A	A	B	B	A	A	A	B	B	A	B	B	B	B	B	A	A	B	A	B	A	A	A	A	B	A	A
tarc0237	5D	126.258	chr5D	442099464	442099678	A	B	A	B	A	A	A	A	A	B	B	B	B	B	B	B	B	A	A	B	A	A	B	A	A	B	A	B	B	B	B	B	B	B	A	A	B	B	A	A	A	B	A	A
tarc0263	5D	144.095	chr5D	460746631	460746996	A	B	A	B	A	A	A	B	B	B	A	B	A	B	-	B	-	-	-	-	-	A	-	A	A	B	B	B	A	-	-	B	-	B	A	A	B	B	A	B	A	A	A	A
VrnD1	5D	147.705	chr5D	467183262	467183593	A	B	A	B	B	A	A	B	B	B	A	B	A	B	B	B	B	A	A	B	B	B	A	A	A	B	B	B	A	B	B	B	B	B	A	A	B	B	A	B	B	A	A	A
cfd29	5D	158.009	chr5D	481556052	481556232	A	B	A	B	B	A	A	B	B	B	A	B	A	B	B	B	B	A	A	B	B	A	A	B	A	B	A	B	A	A	A	B	B	B	A	A	B	B	A	B	B	A	B	A
snp678	5D	158.552	chr5D	480750443	480750681	A	B	A	B	B	A	A	B	B	B	A	B	A	B	B	B	-	A	A	B	B	A	A	B	A	B	A	B	A	A	A	B	B	B	A	A	B	B	A	B	B	A	B	A
tarc0275	5D	167.289	chr5D	488353995	488354256	A	B	B	B	B	A	A	B	B	B	A	B	A	B	B	B	-	A	A	B	B	A	A	B	A	B	A	B	A	A	A	B	B	B	A	A	B	B	A	B	B	A	B	A
tarc1348	5D	178.777	chr5D	498492015	498492256	A	B	B	B	B	A	A	B	B	B	A	B	A	B	B	B	A	A	A	B	B	A	A	B	A	B	A	B	A	A	A	B	B	B	A	B	B	B	A	B	B	B	B	A
tarc1424	5D	187.418	chr5D	515251542	515251815	A	B	B	A	B	A	A	B	B	B	B	B	A	B	B	B	A	A	A	B	B	A	A	A	A	B	A	B	A	A	A	B	B	A	A	B	B	B	A	B	B	B	B	B
tarc1377	5D	192.22	chr5D	521402685	521402933	A	B	B	A	B	A	A	B	B	B	B	B	A	B	B	B	A	A	A	B	B	A	A	A	A	B	A	B	A	A	A	B	B	A	B	B	B	B	A	B	B	B	B	B
tarc1379	5D	204.708	chr5D	530406293	530406541	A	B	B	A	B	A	A	B	A	B	B	B	A	B	A	B	A	A	A	B	B	A	A	A	B	B	A	B	A	A	A	B	A	A	B	B	B	B	B	B	B	B	A	B
snp2821	5D	216.069	chr5D	540286979	540287331	A	B	B	A	B	A	A	B	A	B	A	B	A	B	A	B	B	A	A	B	B	A	A	A	B	B	A	B	A	B	A	B	A	A	B	A	B	B	B	B	B	B	A	B
snp6409	5D	217.666	chr5D	542659855	542660149	A	B	B	A	B	A	A	B	A	B	A	B	A	B	A	B	B	A	A	B	B	A	A	A	B	B	A	B	A	B	A	B	A	A	B	A	B	B	B	B	B	B	A	B
tarc0246	5D	233.025	chr5D	549892290	549892624	A	B	B	A	B	A	A	B	B	A	A	B	B	B	B	B	B	A	A	B	B	A	A	A	B	B	A	B	A	B	A	B	A	A	B	A	B	B	B	A	B	B	A	B
tarc0254	5D	239.984	chr5D	549633117	549633455	A	B	B	A	A	A	A	B	A	A	A	B	B	B	A	B	B	A	A	B	B	A	A	A	B	B	A	B	A	B	A	B	A	A	B	A	B	B	B	A	B	B	A	B
snp699	5D	241.048	chr5D	547273498	547273787	A	B	B	A	A	A	A	B	A	A	A	B	B	B	A	B	B	A	A	B	B	A	A	A	B	B	A	B	A	B	A	B	A	A	B	A	B	B	B	A	B	B	A	B
wmc765	5D	243.189	chr5D	547987501	547987673	A	B	B	A	A	A	B	A	A	A	A	B	B	B	A	B	B	A	A	B	B	A	A	A	B	B	A	B	A	B	A	B	A	A	B	A	B	B	B	A	B	B	A	B
tarc1332	5D	244.793	chr5D	546858459	546858694	A	B	B	A	A	A	A	B	A	A	A	B	B	B	A	B	B	A	A	B	B	A	A	A	B	B	A	B	A	B	A	B	A	A	B	A	B	B	B	A	B	B	A	B
tarc0239	5D	246.969	chr5D	545214049	545214363	A	B	B	A	A	A	A	B	A	A	A	B	B	B	A	B	-	A	A	B	B	A	A	A	B	B	A	B	A	B	A	B	A	A	B	A	B	B	B	B	B	B	A	B
tarc0250	5D	247.509	chr5D	544613610	544613960	A	B	B	A	B	A	A	B	A	A	A	B	B	B	A	B	A	A	A	B	B	A	A	A	B	B	A	B	A	B	A	B	A	A	B	A	B	B	B	B	B	B	A	B
snp6189	5D	248.573	chr5D	544697706	544698018	A	B	B	A	B	A	A	B	A	A	A	B	B	B	A	B	B	A	A	B	B	A	A	A	B	B	A	B	A	B	A	B	A	A	B	A	B	B	B	B	B	B	A	B
tarc0274	5D	248.573	chr5D	544699455	544699797	A	-	-	A	-	A	A	B	A	A	A	-	-	-	A	B	-	A	A	B	-	A	A	A	B	-	A	-	A	B	A	-	A	A	B	A	-	B	-	-	-	-	A	-
tarc0272	5D	250.615	chr5D	551825548	551825824	A	-	-	A	A	A	A	B	A	A	A	-	B	-	A	B	A	A	A	B	B	A	A	A	B	B	A	-	A	B	A	-	A	A	B	A	B	B	B	A	A	B	A	B
tarc0259	5D	253.672	chr5D	554505525	554505864	A	-	B	A	-	A	A	B	A	-	A	B	-	B	A	B	B	A	A	B	B	A	A	A	B	A	A	B	A	B	-	B	-	A	-	A	B	B	B	A	-	A	A	B
barc144	5D	253.672	chr5D	555019983	555020215	A	B	B	-	A	A	A	B	A	A	A	B	B	B	A	B	-	A	A	B	B	A	A	A	B	A	A	B	A	B	A	B	A	A	B	A	B	B	B	A	A	A	A	B
tarc0264	5D	259.906	chr5D	558271104	558271383	A	B	B	A	A	A	B	B	A	A	A	B	B	B	A	B	B	A	A	B	B	A	A	A	B	A	A	B	A	B	A	B	A	A	A	A	B	B	B	A	A	A	B	B
snp1427	5D	260.438	chr5D	561706167	561706360	A	B	B	A	A	A	B	B	A	A	A	B	B	B	A	B	B	A	A	B	B	A	A	A	B	A	A	B	A	B	A	B	A	A	A	A	B	B	B	A	A	A	B	B
snp4113	5D	260.97	chr5D	562653519	562653840	A	B	B	A	A	A	B	B	A	A	A	B	B	B	A	B	B	A	A	B	B	A	A	A	B	A	A	B	A	B	A	B	A	A	A	A	B	B	B	A	A	A	B	B
wms272	5D	261.505				A	B	B	A	A	A	B	B	A	A	A	B	B	B	A	B	B	A	A	B	B	A	A	A	B	A	A	B	A	B	A	B	A	A	A	A	B	B	B	A	A	A	B	B
snp4561	5D	268.502	chr5D	562654546	562654793	A	B	B	A	A	A	B	B	A	A	A	B	B	B	A	B	A	A	A	B	B	A	A	A	B	A	A	B	A	B	A	B	A	A	A	A	A	B	A	A	A	A	B	B
tarc0249	5D	277.516	chr5D	562006569	562006761	A	B	A	A	A	A	B	-	A	A	A	-	B	B	A	A	-	A	A	-	-	A	A	A	-	A	A	-	A	-	A	-	A	A	A	A	B	-	-	A	A	A	-	B
snp6937	6A.1	0	chr6A	616754	616945	A	B	A	B	B	B	B	A	A	B	B	B	A	A	A	B	B	A	B	B	B	A	B	B	B	B	B	A	B	A	B	A	B	B	A	B	B	B	B	A	B	B	B	A
tarc0720	6A.1	4.80194	chr6A	2765419	2765714	A	B	B	B	B	B	B	A	A	B	B	B	A	A	A	B	B	A	B	B	B	A	B	B	B	B	B	A	B	A	B	A	B	B	A	B	B	B	B	A	B	B	B	A
tarc0728	6A.1	6.41541	chr6A	5327295	5327600	A	B	B	B	B	B	B	A	A	B	B	B	A	A	A	B	B	A	B	B	B	A	B	B	B	B	B	A	B	A	B	A	B	B	A	B	B	B	B	A	B	B	B	A
tarc0682	6A.1	11.8126	chr6A	7201361	7201565	A	B	B	B	B	B	B	A	A	B	B	B	A	A	A	B	B	A	B	B	B	A	B	B	B	B	B	A	B	A	B	A	B	B	A	B	B	B	B	B	B	B	B	A
tarc0707	6A.1	21.5068	chr6A	11965302	11965577	A	B	B	B	B	A	B	B	A	B	B	B	A	A	A	B	B	B	B	B	B	A	B	B	B	B	B	A	B	A	B	A	B	B	B	B	B	A	B	B	B	B	B	A
snp612	6A.1	57.9974	chr6A	31354146	31354393	A	B	B	B	B	A	B	B	A	B	B	B	A	A	B	B	A	B	B	B	B	A	A	B	A	B	B	B	B	B	A	A	B	B	B	B	B	A	B	B	B	B	B	A
snp3322	6A.1	57.9974	chr6A	32662172	32662434	A	B	B	B	B	A	B	B	A	B	B	B	A	A	B	B	A	B	B	B	B	A	A	B	A	B	B	B	B	B	A	A	B	B	B	B	B	A	B	B	B	B	B	A
snp1335	6A.1	58.5293	chr6A	24771565	24771822	A	B	B	B	B	A	B	B	A	B	B	B	A	A	B	B	A	B	B	B	B	A	A	B	A	B	B	B	B	B	A	A	B	B	B	B	B	A	B	B	B	B	B	A
snp8510	6A.1	59.5933	chr6A	30466654	30466949	A	B	B	B	B	A	B	B	A	B	B	B	A	A	B	B	A	B	B	B	B	A	A	B	A	B	B	B	B	B	A	A	B	B	B	B	B	A	B	B	B	B	B	A
tarc0722	6A.1	67.0959	chr6A	39504009	39504306	A	B	B	B	B	A	B	B	A	A	B	B	A	A	B	B	A	B	B	B	B	A	A	B	A	B	B	B	B	B	A	A	B	B	B	A	B	A	B	B	B	B	B	A
tarc0726	6A.1	71.4077	chr6A	60022971	60023271	A	B	B	A	B	A	B	B	A	A	B	B	A	A	A	B	-	B	B	B	B	A	A	B	A	B	B	B	B	B	B	A	B	B	B	A	B	A	B	B	B	B	B	B
snp2685	6A.1	71.9453	chr6A	64313340	64313551	A	B	B	A	B	A	B	B	A	A	B	B	A	A	A	B	B	B	B	B	B	A	A	B	A	B	B	B	B	B	B	A	B	B	B	A	B	A	B	B	B	B	B	B
snp2687	6A.1	72.483	chr6A	64315753	64316034	A	B	B	A	B	A	B	B	A	A	B	B	A	A	A	B	A	B	B	B	B	A	A	B	A	B	B	B	B	B	B	A	B	B	B	A	B	A	B	B	B	B	B	B
tarc0733	6A.1	72.483	chr6A	65655528	65655846	A	B	B	A	B	A	B	B	A	A	B	B	A	A	A	B	A	B	B	B	B	A	A	B	A	B	B	B	B	B	B	A	B	B	B	A	B	A	B	B	B	B	B	B
tarc0713	6A.1	81.4673	chr6A	501176767	501177054	A	B	B	A	B	A	B	B	A	A	B	B	A	A	A	B	-	B	B	B	B	A	A	A	A	B	B	B	A	B	B	A	B	B	A	A	A	A	B	B	B	B	B	B
snp5074	6A.1	82.5786	chr6A	548405258	548405524	A	B	B	A	B	A	B	B	A	A	B	B	A	A	A	B	B	A	B	B	B	A	A	A	A	B	B	B	A	B	B	A	B	B	B	A	A	A	B	B	B	B	B	B
snp741	6A.1	83.1106	chr6A	542827921	542828249	A	B	B	A	B	A	B	B	A	A	B	B	A	A	A	B	B	A	B	B	B	A	A	A	A	B	B	B	A	B	B	A	B	B	B	A	A	A	B	B	B	B	B	B
snp1474	6A.1	83.1106	chr6A	544206434	544206667	A	B	B	A	B	A	B	B	A	A	B	B	A	A	A	B	B	A	B	B	B	A	A	A	A	B	B	B	A	B	B	A	B	B	B	A	A	A	B	B	B	B	B	B
snp4929	6A.1	83.1106	chr6A	544475812	544476030	A	B	B	A	B	A	B	B	A	A	B	B	A	A	A	B	B	A	B	B	B	A	A	A	A	B	B	B	A	B	B	A	B	B	B	A	A	A	B	B	B	B	B	B
snp4865	6A.1	83.1106	chr6A	545832431	545832631	A	B	B	A	B	A	B	B	A	A	B	B	A	A	A	B	-	A	B	B	B	A	A	A	A	B	B	B	A	B	B	A	B	B	B	A	A	A	B	B	B	B	B	B
snp6508	6A.1	83.1106	chr6A	548411348	548411679	A	B	B	A	B	A	B	B	A	A	B	B	A	A	A	B	B	A	B	B	B	A	A	A	A	B	B	B	A	B	B	A	B	B	B	A	A	A	B	B	B	B	B	B
tarc0690	6A.1	83.1106	chr6A	548411348	548411573	A	B	B	A	B	A	B	B	A	A	B	B	A	A	A	B	B	A	B	B	B	A	A	A	A	B	B	B	A	B	B	A	B	B	B	A	A	A	B	B	B	B	B	B
psp3152	6A.1	83.1106				A	B	B	A	B	A	B	B	A	A	B	B	A	A	A	B	-	A	B	B	B	A	A	A	A	B	B	B	A	B	B	A	B	B	B	A	A	A	B	B	B	B	B	B
tarc0709	6A.1	83.657	chr6A	558974874	558975152	A	B	B	A	B	A	B	B	A	A	B	B	A	A	A	B	A	A	B	B	B	A	A	A	A	B	B	B	A	B	B	A	B	B	B	A	A	A	B	B	B	B	B	B
snp6194	6A.1	87.9227	chr6A	573479732	573479989	A	B	B	A	B	A	B	B	A	A	B	B	A	A	A	B	-	A	B	B	B	A	A	A	A	B	B	B	A	B	B	A	B	B	B	A	A	A	A	B	B	B	B	B
snp3023	6A.1	87.9227	chr6A	573506433	573506813	A	B	B	A	B	A	B	B	A	A	B	B	A	A	A	B	A	A	B	B	B	A	A	A	A	B	B	B	A	B	B	A	B	B	B	A	A	A	A	B	B	B	B	B
wmc553	6A.1	89.0039	chr6A	574283605	574283964	A	B	B	A	B	A	B	B	A	A	B	B	A	A	A	B	B	A	B	B	B	A	A	A	A	B	B	B	A	B	B	A	B	B	B	A	A	A	A	B	B	B	B	B
snp6316	6A.2	0	chr6A	608631964	608632249	A	B	A	B	A	A	B	A	A	A	A	B	A	A	A	B	-	A	A	B	B	A	B	B	B	B	B	B	A	A	B	A	A	B	B	B	B	B	A	B	A	B	A	B
tarc0715	6A.2	0	chr6A	610904075	610904365	A	B	A	B	A	A	B	A	A	A	A	B	A	A	A	B	-	A	A	B	B	A	B	B	B	B	B	B	A	A	B	A	A	B	B	B	B	B	A	B	A	B	A	B
snp3066	6A.2	0.537655	chr6A	609380504	609380793	A	B	A	B	A	A	B	A	A	A	A	B	A	A	A	B	A	A	A	B	B	A	B	B	B	B	B	B	A	A	B	A	A	B	B	B	B	B	A	B	A	B	A	B
snp2054	6A.2	1.60165	chr6A	611298342	611298607	A	B	A	B	A	A	B	A	A	A	A	B	A	A	A	B	A	A	A	B	B	A	B	B	B	B	B	B	A	A	B	A	A	B	B	B	B	B	A	B	A	B	A	B
snp5747	6A.2	2.13643	chr6A	611858704	611858949	A	B	A	B	A	A	B	A	A	A	A	B	A	A	A	B	-	A	A	B	B	A	B	B	B	B	B	B	A	A	B	A	A	B	B	B	B	B	A	B	A	B	A	B
snp2795	6A.2	5.3494	chr6A	615455182	615455394	A	B	A	B	A	A	B	A	A	A	A	B	A	A	B	B	-	A	A	B	B	A	B	B	B	B	B	B	A	A	A	A	A	B	A	B	B	B	A	B	A	B	A	B
snp4633	6B	0	chr6B	17405412	17405607	A	B	B	A	B	B	A	A	A	B	B	B	B	A	B	B	B	A	A	B	A	A	B	A	B	A	B	B	B	A	B	B	B	A	B	A	A	B	B	A	A	B	A	A
tarc1186	6B	14.0746	chr6B	11299779	11300082	A	B	B	A	B	B	A	A	A	-	B	B	B	A	B	B	B	-	-	A	A	A	B	A	B	A	B	B	B	A	B	B	B	A	-	A	A	B	B	A	A	-	B	-
tarc1189	6B	14.6461	chr6B	4492500	4492806	A	B	B	A	B	B	A	A	A	B	B	B	B	A	B	B	B	A	A	A	A	A	B	A	B	A	B	B	B	A	B	B	B	A	B	A	A	B	B	A	A	B	B	A
tarc1171	6B	15.178	chr6B	4875512	4875785	A	B	B	A	B	B	A	A	A	B	B	B	B	A	B	B	B	A	A	A	A	A	B	A	B	A	B	B	B	A	B	B	B	A	B	A	A	B	B	A	A	B	B	A
tarc1201	6B	34.2315	chr6B	41973289	41973608	A	B	B	A	B	B	A	B	A	B	B	B	B	A	A	A	B	A	A	B	A	A	B	A	B	B	B	B	B	A	B	B	B	A	B	A	A	B	B	A	A	B	A	A
tarc1149	6B	41.2287	chr6B	48412636	48412876	A	B	B	A	B	B	A	B	A	B	B	B	B	A	A	A	B	A	A	B	A	B	B	A	B	B	B	B	B	A	B	B	B	A	B	A	A	B	B	A	A	A	A	A
wmc494	6B	51.5895	chr6B	67927822	67928039	A	B	B	A	B	A	A	B	A	B	B	A	B	A	A	A	B	A	A	B	A	B	B	A	B	B	B	B	B	A	B	A	B	A	B	B	A	B	A	A	A	A	A	A
snp2937	6B	77.9909	chr6B	143436806	143437110	A	B	B	B	B	A	A	B	A	B	B	B	B	B	B	A	B	A	A	B	A	B	B	A	A	B	B	B	B	A	B	A	A	B	B	B	A	B	B	B	A	A	B	A
snp7896	6B	80.1198	chr6B	151130468	151130590	A	B	B	B	B	A	A	B	A	B	B	B	B	B	B	A	B	A	A	B	A	B	B	A	A	B	B	B	B	A	B	A	A	B	B	B	A	B	B	B	A	A	B	A
tarc1159	6B	86.0295	chr6B	203931048	203931306	A	B	B	B	B	A	A	B	A	B	B	B	B	B	B	A	B	A	A	B	A	B	B	A	A	B	B	B	B	A	B	A	A	B	B	B	A	B	B	B	A	A	B	A
tarc1173	6B	86.0295	chr6B	231679239	231679523	A	B	B	B	B	A	A	B	A	B	B	B	B	B	B	A	B	A	A	B	A	B	B	A	A	B	B	B	B	A	B	A	A	B	B	B	A	B	B	B	A	A	B	A
snp5748	6B	86.0295	chr6B	236576557	236576868	A	B	B	B	B	A	A	B	A	B	B	B	B	B	B	A	B	A	A	B	A	B	B	A	A	B	B	B	B	A	B	A	A	B	B	B	A	B	B	B	A	A	B	A
tarc1185	6B	86.0295	chr6B	257994650	257994952	A	B	B	B	B	A	A	B	A	B	B	B	B	B	B	A	B	A	A	B	A	B	B	A	A	B	B	B	B	A	B	A	A	B	B	B	A	B	B	B	A	A	B	A
wms88	6B	90.3413				A	B	B	B	B	A	A	B	A	B	B	B	B	B	B	A	B	A	A	B	A	B	B	A	A	B	B	B	B	A	B	A	A	B	B	B	A	B	B	B	A	A	B	A
tarc1199	6B	94.1323	chr6B	352064293	352064609	A	B	B	B	B	A	A	B	A	B	B	B	B	B	B	A	B	A	A	B	A	B	B	A	A	B	B	B	B	A	B	A	A	B	B	B	A	B	B	B	A	A	B	A
tarc1181	6B	98.444	chr6B	496987972	496988268	A	B	B	B	B	A	A	B	A	B	B	B	B	B	B	A	B	A	A	B	A	A	B	A	A	B	B	B	B	A	A	A	B	A	B	B	A	B	B	B	A	A	B	A
wmc726	6B	98.444				A	B	B	B	B	A	A	B	A	B	B	B	B	B	B	A	B	A	A	B	A	A	B	A	A	B	B	B	B	A	A	A	B	A	B	B	A	B	B	B	A	A	B	-
snp6599	6B	101.135	chr6B	591250489	591250719	A	B	B	B	B	A	A	B	A	B	B	B	B	B	B	A	B	A	A	B	A	A	B	B	A	B	A	B	B	A	A	A	B	A	B	B	A	B	B	A	A	A	B	A
snp1679	6B	104.331	chr6B	642348229	642348439	A	B	B	B	B	A	A	B	A	B	B	B	B	B	B	A	B	B	B	B	A	A	B	B	A	B	A	B	B	A	A	A	B	A	B	B	A	B	B	A	A	A	B	A
wms219	6B	112.378	chr6B	674843297	674843477	A	B	B	B	B	A	B	A	A	B	B	B	B	B	B	B	B	B	B	B	B	A	B	B	A	B	A	B	B	A	A	A	B	B	B	A	A	B	B	A	A	A	B	A
tarc1179	6B	134.95	chr6B	694122439	694122732	A	B	B	B	B	A	B	B	B	A	B	A	-	B	B	B	B	A	B	A	B	-	-	B	A	A	A	A	-	A	-	-	-	B	-	A	A	A	-	A	A	A	B	-
cfd49	6D.1	0	chr6D	1768143	1768358	A	B	A	A	A	B	A	B	A	A	A	A	B	B	B	B	-	B	A	A	A	B	A	A	A	A	B	B	A	B	A	B	B	A	B	B	A	B	B	B	A	A	B	A
snp2338	6D.1	0	chr6D	1770852	1771080	A	B	A	A	A	B	A	B	A	A	A	A	B	B	B	B	A	B	A	A	A	B	A	A	A	A	B	B	A	B	A	B	B	A	B	B	A	B	B	B	A	A	B	A
snp984	6D.1	3.75033	chr6D	3445212	3445395	A	B	A	A	A	B	A	B	A	A	B	A	B	B	B	B	B	B	A	A	A	B	A	A	A	A	B	B	A	B	A	B	B	A	B	B	A	B	B	B	A	A	B	A
tarc0320	6D.1	4.29383	chr6D	3980675	3980969	A	B	A	A	A	B	A	B	A	A	B	A	B	B	B	B	A	B	A	A	A	B	A	A	A	A	B	B	A	-	A	B	B	A	B	B	A	B	B	B	A	A	B	A
tarc1407	6D.2	0	chr6D	24403956	24404218	A	B	A	B	A	B	A	A	A	A	B	A	A	B	B	B	B	B	B	A	A	B	A	B	A	A	B	B	A	B	B	A	B	A	B	B	A	B	A	B	A	B	B	B
cfd132	6D.2	18.5484	chrUn	96582839	96582952	A	B	A	B	B	B	A	A	B	A	B	A	B	B	B	A	B	B	B	B	A	B	A	B	A	A	B	A	A	A	B	A	B	A	B	B	A	B	A	-	A	B	A	B
cfd33	6D.2	36.59	chrUn	19738283	19738452	A	B	A	B	B	B	B	A	B	A	B	A	B	A	B	A	-	A	B	B	B	B	A	B	A	B	B	A	B	A	B	A	B	A	B	B	B	B	A	B	A	B	A	B
tarc1387	6D.2	38.1948	chr6D	53775062	53775312	A	B	B	B	B	B	B	A	B	A	B	A	B	A	B	A	B	A	B	B	B	B	A	B	A	B	B	A	B	A	B	A	B	A	B	B	B	B	A	B	A	B	A	B
tarc0314	6D.2	39.185	chr6D	52538141	52538488	A	-	B	-	B	-	-	A	-	A	A	A	B	-	B	-	-	A	B	B	B	B	A	B	-	-	B	A	B	A	B	A	B	A	B	-	B	B	A	B	-	B	A	B
tarc1355	6D.2	45.1538	chr6D	81755879	81756122	A	B	B	B	B	B	B	A	B	A	A	A	B	A	B	A	-	A	B	B	B	B	A	B	A	B	B	A	B	A	B	A	B	A	B	B	B	B	B	B	A	B	A	B
tarc1261	6D.2	46.7673	chr6D	227416162	227416348	A	B	B	B	B	B	B	A	B	A	A	A	B	A	B	A	-	A	B	B	B	B	A	B	A	B	B	A	B	A	A	A	B	A	B	B	B	B	B	B	A	B	A	B
cfd76	6D.2	50.0151				A	B	B	B	B	B	B	A	A	A	A	A	B	A	B	A	A	A	B	A	B	B	A	B	A	A	B	A	B	A	A	A	B	A	B	B	B	B	B	A	A	B	A	B
tarc0308	6D.2	52.5597	chr6D	363478415	363478763	A	B	B	B	-	B	-	A	A	-	A	A	B	-	B	A	B	A	B	A	B	B	-	-	A	A	B	A	B	-	-	A	B	A	B	-	B	B	B	A	A	-	-	-
tarc1439	6D.2	55.0828	chr6D	373423780	373424058	A	B	B	B	B	B	B	A	A	A	A	A	B	A	B	A	A	A	B	A	B	B	A	B	A	A	B	A	B	A	A	A	B	A	B	B	B	B	B	A	A	B	A	B
tarc1529	6D.2	58.8332	chr6D	401307775	401308089	A	B	B	B	B	B	B	A	A	A	A	A	B	A	B	A	A	A	B	A	A	B	A	B	A	A	B	B	B	A	A	A	B	A	B	B	B	B	B	A	A	B	A	B
snp2175	6D.2	58.8332	chr6D	406339938	406340280	A	B	B	B	B	B	B	A	A	A	A	A	B	A	B	A	A	A	B	A	A	B	A	B	A	A	B	B	B	A	A	A	B	A	B	B	B	B	B	A	A	B	A	B
snp7616	6D.2	60.4466	chr6D	409343980	409344309	A	B	B	B	B	B	B	A	A	A	B	A	B	A	B	A	B	A	B	A	A	B	A	B	A	A	B	B	B	A	A	A	B	A	B	B	B	B	B	A	A	B	B	B
tarc1445	6D.2	83.3071	chr6D	436876224	436876504	A	B	B	A	B	A	B	A	B	A	A	B	A	B	B	A	-	A	B	A	A	A	A	B	A	A	B	B	B	A	B	B	A	A	B	A	A	B	B	A	A	B	B	B
tarc1468	6D.2	89.2168	chr6D	441908988	441909275	A	B	B	A	B	A	A	A	B	B	A	B	A	B	B	A	-	A	B	A	A	A	A	B	A	A	B	B	B	A	B	B	A	A	B	A	A	B	B	A	A	B	B	B
tarc1411	6D.2	102.919	chr6D	448791473	448791736	A	B	A	A	B	A	A	A	B	B	A	B	A	B	B	A	B	B	B	B	A	A	B	B	A	A	B	B	A	A	B	B	A	A	A	A	A	B	B	A	A	B	B	B
tarc0295	6D.2	107.864	chr6D	450101287	450101610	A	B	A	A	-	A	A	A	B	B	A	B	B	B	B	A	-	B	B	B	A	A	B	B	A	A	B	B	A	A	-	B	-	A	A	A	A	B	B	A	-	B	B	B
tarc1288	6D.2	114.954	chr6D	452843337	452843551	A	B	A	A	B	A	A	A	B	B	A	B	B	B	B	A	A	B	B	B	A	A	B	B	A	A	B	B	A	A	A	B	A	B	A	A	A	B	B	A	A	B	B	B
tarc0305	6D.2	126.379	chr6D	458025772	458026096	A	B	A	B	B	A	A	A	A	B	A	B	B	B	B	A	B	B	B	B	A	A	B	B	A	A	A	B	A	A	A	B	A	B	A	A	A	B	B	A	A	B	B	A
snp6939	6D.2	126.379	chr6D	458362554	458362808	A	B	A	B	B	A	A	A	A	B	A	B	B	B	B	A	B	B	B	B	A	A	B	B	A	A	A	B	A	A	A	B	A	B	A	A	A	B	B	A	A	B	B	A
snp2965	6D.2	126.379	chr6D	458365104	458365382	A	B	A	B	B	A	A	A	A	B	A	B	B	B	B	A	B	B	B	B	A	A	B	B	A	A	A	B	A	A	A	B	A	B	A	A	A	B	B	A	A	B	B	A
snp8060	6D.2	126.379	chr6D	458768381	458768619	A	B	A	B	B	A	A	A	A	B	A	B	B	B	B	A	B	B	B	B	A	A	B	B	A	A	A	B	A	A	A	B	A	B	A	A	A	B	B	A	A	B	B	A
tarc1311	6D.2	127.983	chr6D	459832373	459832601	A	B	A	B	B	A	A	A	A	B	A	B	B	B	B	A	B	B	B	B	A	A	B	B	A	A	A	B	A	A	A	B	A	B	A	A	A	B	B	A	A	B	B	A
snp1924	6D.2	128.521	chr6D	461358814	461359187	A	B	A	B	B	A	A	A	A	B	A	B	B	B	B	A	B	B	B	B	A	A	B	B	A	A	A	B	A	A	A	B	A	B	A	A	A	B	B	A	A	B	B	A
wmc773	6D.2	128.521				A	B	A	B	B	A	A	A	A	B	A	B	B	B	B	A	B	B	B	B	A	A	B	B	A	A	A	B	A	A	A	B	A	B	A	A	A	B	B	A	A	B	B	A
snp5591	6D.2	129.591	chr6D	461712046	461712442	A	B	A	B	B	A	A	A	A	B	A	B	B	B	B	A	B	B	B	B	A	A	B	A	A	A	A	B	A	A	A	B	A	B	A	A	A	B	B	A	A	B	B	A
snp4056	6D.2	131.731	chr6D	462536881	462537026	A	B	A	B	B	A	A	A	A	B	A	B	B	B	B	A	B	B	B	B	A	A	B	B	A	A	A	B	A	A	A	B	A	B	A	A	A	B	B	A	A	B	B	A
snp5931	6D.2	132.263	chr6D	462627274	462627589	A	B	A	B	B	A	A	A	A	B	A	B	B	B	B	A	B	B	B	B	A	A	B	B	A	A	A	B	A	A	A	B	A	B	A	A	A	B	B	A	A	B	B	A
tarc1413	6D.2	143.066	chr6D	471926676	471926941	A	B	A	B	B	A	A	A	A	B	A	B	B	B	B	A	B	B	B	A	A	A	B	B	A	A	A	B	A	A	A	B	A	B	A	A	B	B	B	A	A	B	A	B
tarc0299	6D.2	143.066	chr6D	472889963	472890239	A	B	A	B	B	A	A	A	A	B	A	B	B	B	B	A	B	B	B	A	A	A	B	B	A	A	A	B	A	A	A	B	A	B	A	A	B	B	B	A	A	B	A	B
snp203	6D.2	143.066	chr6D	472890571	472890884	A	B	A	B	B	A	A	A	A	B	A	B	B	B	B	A	B	B	B	A	A	A	B	B	A	A	A	B	A	A	A	B	A	B	A	A	B	B	B	A	A	B	A	B
tarc1539	6D.2	143.604	chr6D	473096067	473096383	A	B	A	B	B	A	A	A	A	B	A	B	B	B	B	A	B	B	B	A	A	A	B	B	A	A	A	B	A	A	A	B	A	B	A	A	B	B	B	A	A	B	A	B
snp3979	7A	0	chr7A	7588747	7588926	A	B	A	B	A	B	A	A	B	A	B	B	B	A	A	B	A	B	B	A	A	B	B	A	B	A	B	B	B	B	A	A	A	B	B	A	B	B	B	B	B	A	B	A
tarc0769	7A	10.3039	chr7A	20294628	20294895	A	B	A	B	A	B	A	A	B	A	A	B	B	A	A	B	-	B	B	A	A	B	B	A	B	B	A	A	B	B	B	A	A	B	B	A	A	A	B	A	B	B	A	A
tarc0787	7A	11.3735	chr7A	22946099	22946394	A	B	A	B	A	B	A	A	B	A	A	B	B	A	A	B	-	B	B	A	A	B	B	A	B	B	A	A	B	B	B	A	A	B	B	A	A	A	B	A	B	B	A	A
wmc593	7A	37.2426	chr7A	39273346	39273428	A	B	A	A	A	B	A	A	B	A	A	A	B	A	A	B	B	B	A	A	A	B	B	A	B	B	A	A	B	A	B	A	A	B	B	A	A	B	B	A	A	B	A	A
tarc0775	7A	43.7303	chr7A	41962535	41962772	A	B	A	A	A	B	A	A	B	A	A	A	B	A	A	B	B	B	A	A	A	B	B	A	B	B	A	A	B	A	B	A	A	B	B	A	A	B	B	A	A	B	A	A
snp4614	7A	53.9778	chr7A	52967172	52967361	A	B	A	A	A	B	A	A	A	B	A	A	B	A	A	B	B	B	A	A	A	B	B	A	A	B	A	A	B	A	B	A	A	B	A	A	A	B	B	A	A	B	A	A
tarc0758	7A	68.1774	chr7A	64931827	64932073	A	B	A	A	A	A	B	A	A	B	A	A	B	A	A	B	B	B	A	B	A	B	B	A	B	A	B	A	B	A	B	A	B	B	A	A	A	B	B	A	A	B	A	A
snp8390	7A	72.466	chr7A	67578211	67578383	A	B	A	A	A	A	B	A	A	B	A	A	B	A	A	B	B	B	A	A	A	B	B	A	B	A	B	A	B	A	B	A	B	B	A	A	A	B	B	A	A	B	A	A
snp3831	7A	85.0934	chr7A	83631450	83631760	A	B	A	A	A	A	B	A	A	B	A	B	B	A	A	B	B	B	A	B	A	B	B	A	B	A	B	A	B	A	B	A	B	B	A	B	A	B	B	B	A	B	A	A
snp4426	7A	86.6982	chr7A	84745133	84745450	A	B	A	A	A	A	B	A	A	B	A	B	B	A	A	B	B	B	A	B	A	B	B	A	B	A	B	A	B	A	B	A	B	A	A	B	A	B	B	B	A	B	A	A
wmc83	7A	92.0954	chr7A	89970273	89970434	A	B	A	A	A	A	B	A	A	B	A	B	B	A	A	B	B	B	A	B	A	B	B	A	B	A	B	A	B	A	B	B	B	A	A	B	B	B	B	B	A	B	A	A
tarc0788	7A	94.2473	chr7A	93060734	93061030	A	B	A	A	A	B	B	A	A	B	A	B	B	A	A	B	B	B	B	B	A	B	B	A	B	A	B	A	B	A	B	B	B	A	A	B	B	B	B	B	A	B	A	A
snp4181	7A	95.8436	chr7A	108815542	108815725	A	B	A	A	A	B	B	A	A	B	A	B	B	A	A	B	B	B	B	B	A	B	B	A	B	A	B	A	B	A	B	B	B	A	B	B	B	B	B	B	A	B	A	A
snp4180	7A	95.8436	chr7A	108816385	108816723	A	B	A	A	A	B	B	A	A	B	A	B	B	A	A	B	B	B	B	B	A	B	B	A	B	A	B	A	B	A	B	B	B	A	B	B	B	B	B	B	A	B	A	A
snp2820	7A	99.5739	chr7A	127767357	127767613	A	B	B	A	A	B	B	A	A	B	A	B	B	A	A	B	B	B	B	B	A	B	B	A	A	A	B	A	B	A	B	B	B	A	B	B	B	B	B	B	A	B	A	A
snp7731	7A	99.5739	chr7A	127838513	127838689	A	B	B	A	A	B	B	A	A	B	A	B	B	A	A	B	B	B	B	B	A	B	B	A	A	A	B	A	B	A	B	B	B	A	B	B	B	B	B	B	A	B	A	A
snp363	7A	100.106	chr7A	129060149	129060342	A	B	B	A	A	B	B	A	A	B	A	B	B	A	A	B	B	B	B	B	A	B	B	A	A	A	B	A	B	A	B	B	B	A	B	B	B	B	B	B	A	B	A	A
snp334	7A	101.702	chr7A	166332986	166333221	A	B	B	A	A	B	B	A	A	B	A	B	B	A	A	A	B	B	B	B	A	B	B	A	A	A	B	A	B	A	B	B	B	A	B	B	B	B	B	B	A	B	A	A
snp3187	7A	102.766	chr7A	157402671	157402908	A	B	B	A	A	B	B	A	A	B	A	B	B	A	A	B	B	B	B	B	A	B	B	A	A	A	B	A	B	A	B	B	B	A	B	B	B	A	B	B	A	B	A	A
tarc0746	7A	103.298	chr7A	167254862	167255090	A	B	B	A	A	B	B	A	A	B	A	B	B	A	A	B	B	B	B	B	A	B	B	A	A	A	B	A	B	A	B	B	B	A	B	B	B	B	B	B	A	B	A	A
snp305	7A	103.298	chr7A	169304028	169304198	A	B	B	A	A	B	B	A	A	B	A	B	B	A	A	B	B	B	B	B	A	B	B	A	A	A	B	A	B	A	B	B	B	A	B	B	B	B	B	B	A	B	A	A
tarc0751	7A	103.298	chr7A	217556482	217556716	A	B	B	A	A	B	B	A	A	B	A	B	B	A	A	B	B	B	B	B	A	B	B	A	A	A	B	A	B	A	B	B	B	A	B	B	B	B	B	B	A	B	A	A
snp5887	7A	103.833	chr7A	232747978	232748069	A	B	B	A	A	B	B	A	A	B	A	B	B	A	A	B	B	B	B	B	A	B	B	A	A	A	B	A	B	A	B	B	B	A	B	B	B	B	B	B	A	B	A	A
tarc0737	7A	103.833	chr7A	237953644	237953849	A	B	B	A	A	B	B	A	A	B	A	B	B	A	A	B	B	B	B	B	A	B	B	A	A	A	B	A	B	A	B	B	B	A	B	B	B	B	B	B	A	B	A	A
wmc9	7A	103.833	chr7A	394904915	394905092	A	B	B	A	A	B	B	A	A	B	A	B	B	A	A	B	B	B	B	B	A	B	B	A	A	A	B	A	B	A	B	B	B	A	B	B	B	B	B	B	A	B	A	A
tarc0767	7A	103.833	chr7A	438148157	438148422	A	B	B	A	A	B	B	A	A	B	A	B	B	A	A	B	B	B	B	B	A	B	B	A	A	A	B	A	B	A	B	B	B	A	B	B	B	B	B	B	A	B	A	A
tarc0765	7A	103.833	chr7A	459007347	459007611	A	B	B	A	A	B	B	A	A	B	A	B	B	A	A	B	B	B	B	B	A	B	B	A	A	A	B	A	B	A	B	B	B	A	B	B	B	B	B	B	A	B	A	A
wmc603	7A	104.368	chr7A	488729983	488730318	A	B	B	A	A	B	B	A	A	B	A	B	B	A	A	A	B	B	B	B	A	B	B	A	A	A	B	A	B	A	B	B	B	A	B	B	B	B	B	B	A	B	A	A
tarc0804	7A	104.902	chr7A	529326069	529326387	A	B	B	A	A	B	B	A	A	B	A	B	B	A	A	A	B	B	B	B	A	B	B	A	A	A	B	A	B	A	B	B	B	A	B	B	B	B	B	B	A	B	A	A
wmc139	7A	110.242				A	B	B	A	A	B	B	A	A	B	A	B	B	A	A	A	B	B	B	B	A	B	B	A	A	A	B	A	B	A	B	B	B	A	B	B	B	B	B	B	A	B	A	A
snp2437	7A	115.044	chr7A	608725908	608726068	A	B	B	A	A	B	B	A	A	B	A	B	B	A	A	A	B	B	B	B	A	B	B	A	A	A	B	A	B	A	B	B	B	A	B	B	B	B	B	B	A	B	A	A
snp1502	7A	115.044	chr7A	610929411	610929653	A	B	B	A	A	B	B	A	A	B	A	B	B	A	A	A	B	B	B	B	A	B	B	A	A	A	B	A	B	A	B	B	B	A	B	B	B	B	B	B	A	B	A	A
tarc0750	7A	115.578	chr7A	612993031	612993265	A	B	B	A	A	B	B	A	A	B	A	B	B	A	A	A	B	B	B	B	A	B	B	A	A	A	B	A	B	A	B	B	B	A	B	B	B	B	B	B	A	B	A	A
wmc607	7A	117.201				A	B	B	A	A	B	B	A	A	B	A	B	B	A	A	A	B	B	B	B	A	B	B	A	A	A	A	A	B	A	B	B	B	A	B	B	B	B	B	B	A	B	A	A
snp593	7A	118.282	chr7A	642022968	642023260	A	B	B	A	A	B	B	A	A	B	A	B	B	A	A	A	B	B	B	B	A	B	B	A	A	A	A	A	B	A	B	B	B	A	B	B	B	B	B	B	A	B	A	A
snp7432	7A	118.817	chr7A	625739555	625739725	A	B	B	A	A	B	B	A	A	B	A	B	B	A	A	A	B	B	B	B	A	B	B	A	A	A	A	A	B	A	B	B	B	A	B	B	B	B	B	B	A	B	A	A
snp7549	7A	122.567	chr7A	625673058	625673394	A	B	B	A	A	A	B	A	A	A	A	B	B	A	A	A	B	B	B	A	A	B	B	A	A	A	A	A	B	A	B	B	B	A	B	A	B	B	B	B	A	B	A	A
snp2775	7A	128.477	chr7A	659371174	659371451	A	B	B	A	A	B	B	A	A	B	A	B	B	A	A	A	B	B	B	B	A	B	B	A	A	A	A	A	B	A	B	B	B	A	B	B	B	B	B	B	A	B	A	A
wmc790	7A	139.28				A	B	B	A	A	B	B	A	A	B	A	B	B	A	A	A	B	A	B	B	A	B	B	A	A	A	A	A	B	A	B	B	B	A	A	A	B	B	B	A	A	A	A	A
snp4187	7A	149.528	chr7A	692344443	692344706	A	B	B	A	B	B	B	A	A	B	A	B	B	A	A	A	B	A	B	B	A	B	B	A	A	B	A	B	B	B	B	A	B	A	A	A	B	B	B	A	A	A	A	A
snp7184	7A	174.908	chr7A	708143201	708143393	A	B	B	A	B	B	B	A	B	B	B	B	B	A	A	B	B	A	B	A	A	A	B	A	A	B	A	B	B	B	B	A	A	A	A	A	B	A	A	A	B	A	A	A
snp2929	7A	182.956	chr7A	712059978	712060245	A	B	B	A	B	B	B	A	B	B	B	B	A	A	A	B	B	A	B	A	A	A	B	A	A	B	A	B	B	B	B	A	A	A	A	A	B	A	A	A	B	A	A	B
tarc0805	7A	209.022	chr7A	726768914	726769232	A	B	B	A	A	B	B	A	B	B	B	A	B	A	A	B	B	A	B	A	A	B	B	A	A	B	A	B	B	B	A	A	A	A	A	A	B	B	A	A	A	A	A	B
snp7592	7A	210.103	chr7A	731269422	731269711	A	B	B	A	A	B	B	A	B	B	B	A	B	A	A	B	B	A	B	A	A	B	B	A	A	B	A	B	B	B	A	A	A	A	A	A	B	B	A	A	A	A	A	B
tarc0748	7A	210.644	chr7A	733361315	733361548	A	B	B	A	A	B	B	A	B	B	B	A	B	A	A	B	B	A	B	A	A	B	B	A	A	B	A	B	B	B	A	A	A	A	A	A	A	B	A	A	A	A	A	B
wms344a	7A	233.788				A	B	B	A	B	B	B	A	B	B	B	A	B	A	B	B	B	A	B	A	B	B	B	B	B	B	A	B	B	B	A	A	B	A	A	-	B	B	B	A	A	B	A	B
tarc1253	7B.1	0	chr7B	2936058	2936371	A	B	B	B	B	B	A	A	B	A	B	A	B	A	B	B	B	A	B	A	A	B	B	B	B	B	B	B	B	A	B	B	B	B	B	B	A	B	B	A	B	B	A	A
tarc1217	7B.1	4.28856	chr7B	4908915	4909142	A	B	B	B	B	B	A	A	B	A	B	A	B	A	B	B	B	A	B	A	A	B	B	B	B	B	B	A	B	A	B	B	B	B	B	B	B	B	B	A	B	B	A	A
snp1525	7B.1	6.95065	chr7B	5922915	5923139	A	B	B	B	B	B	A	A	B	A	B	A	B	A	B	B	B	A	B	A	A	B	B	B	B	B	B	A	B	A	B	B	B	B	B	B	B	B	B	A	B	B	A	A
snp1089	7B.1	31.2869	chr7B	15592499	15592734	A	B	B	B	B	B	A	B	A	A	B	A	B	B	B	B	A	A	B	A	A	B	B	B	B	B	B	A	B	B	B	A	A	B	B	B	B	B	B	A	B	B	B	A
wms400	7B.1	39.5125	chr7B	34294135	34294273	A	B	B	B	B	B	A	B	A	A	B	A	A	B	B	B	A	A	B	A	A	B	B	B	A	B	B	A	B	B	B	A	A	B	A	B	B	A	B	A	B	B	B	A
snp518	7B.1	46.5863	chr7B	59605712	59605910	A	B	B	B	B	B	A	B	A	A	B	A	A	B	B	B	A	A	B	B	A	B	B	B	A	B	B	A	B	B	A	A	A	A	A	B	B	A	B	A	B	B	B	A
snp4018	7B.1	47.1182	chr7B	48187897	48188220	A	B	B	B	B	B	A	B	A	A	B	A	A	B	B	B	A	A	B	B	A	B	B	B	A	B	B	A	B	B	A	A	A	A	A	B	B	A	B	A	B	B	B	A
snp4017	7B.1	48.1937	chr7B	48188276	48188539	A	B	B	B	B	B	A	B	A	A	B	A	A	B	B	B	B	A	B	B	A	B	B	B	A	B	B	A	B	B	A	A	A	A	A	B	B	A	B	A	B	B	B	A
snp4516	7B.1	49.8159	chr7B	64725822	64726195	A	B	B	B	B	B	A	B	A	A	B	A	A	B	B	B	B	A	B	B	A	B	B	B	A	B	B	A	B	B	A	A	-	A	A	B	B	A	B	A	B	B	B	A
tarc1204	7B.1	54.1747	chr7B	100030187	100030389	A	B	B	B	B	B	A	B	A	A	B	A	A	B	B	B	-	B	B	B	A	A	B	B	A	B	B	A	B	B	A	A	A	A	A	B	B	A	B	A	B	B	B	A
snp4145	7B.1	57.9864	chr7B	393314189	393314539	A	B	B	B	B	B	A	B	A	A	B	A	A	B	B	A	-	B	B	B	B	A	B	B	A	B	B	A	B	B	B	A	-	A	A	B	B	A	B	A	B	B	B	A
wmc335	7B.1	57.9864				A	B	B	B	B	B	A	B	A	A	B	A	A	B	B	A	-	B	B	B	B	A	B	B	A	B	B	A	B	B	B	A	A	A	A	B	B	A	B	A	B	B	B	A
wmc364	7B.1	57.9864				A	B	B	B	B	B	A	B	A	A	B	A	A	B	B	A	-	B	B	B	B	A	B	B	A	B	B	A	B	B	B	A	A	A	A	B	B	A	B	A	B	B	B	A
snp1261	7B.1	60.1499	chr7B	451077415	451077651	A	B	B	B	B	B	A	B	A	A	B	A	A	B	B	A	B	B	B	B	B	A	B	B	A	B	A	A	B	B	B	A	A	A	A	B	B	A	B	A	B	B	B	A
barc65	7B.1	60.6847	chr7B	452495629	452495728	A	B	B	B	B	B	A	B	A	A	B	A	A	B	B	A	B	B	B	B	B	A	B	B	A	B	A	A	B	B	B	A	A	A	A	B	B	A	B	A	B	B	B	A
snp6322	7B.1	60.6847	chr7B	457383860	457384153	A	B	B	B	B	B	A	B	A	A	B	A	A	B	B	A	B	B	B	B	B	A	B	B	A	B	A	A	B	B	B	A	-	A	A	B	B	A	B	A	B	B	B	A
tarc1220	7B.1	61.2224	chr7B	522528681	522528916	A	B	B	B	B	B	A	B	A	A	B	A	A	B	B	A	-	B	B	B	B	A	B	B	A	B	A	A	B	B	B	A	A	A	A	B	B	A	B	A	B	B	B	A
tarc1218	7B.1	72.2065	chr7B	597465462	597465694	A	B	B	B	-	A	A	B	A	B	B	A	A	B	B	A	-	B	B	B	B	A	B	B	A	B	A	A	B	B	B	A	B	A	A	B	B	A	B	B	B	A	B	A
tarc1256	7B.1	72.7471	chr7B	593642422	593642737	A	B	B	B	B	A	A	B	A	B	-	A	A	B	B	A	-	B	B	B	B	A	B	B	A	B	A	A	B	B	B	A	B	A	A	B	B	A	B	B	B	A	B	-
snp594	7B.1	72.7471	chr7B	603273698	603274012	A	B	B	B	B	A	A	B	A	B	B	A	A	B	B	A	B	B	B	B	B	A	B	B	A	B	A	A	B	B	B	A	B	A	A	B	B	A	B	B	B	A	B	A
tarc1259	7B.1	83.5636	chr7B	627443392	627443707	A	B	-	-	-	A	A	-	A	B	-	A	A	B	-	A	A	-	-	-	A	A	-	A	A	-	A	A	-	-	-	A	-	A	A	B	-	A	A	B	-	A	-	A
wms302	7B.1	83.5636	chr7B	633118352	633118999	A	B	B	B	B	A	A	B	A	B	B	A	A	B	B	A	-	B	B	B	A	A	B	A	A	B	A	A	B	B	B	A	B	A	A	B	B	A	A	B	B	A	B	A
snp6588	7B.1	86.221	chr7B	645123522	645123699	A	B	B	B	B	A	A	B	A	B	B	A	A	B	B	A	A	B	B	B	A	A	B	A	A	B	A	A	B	B	B	A	B	A	A	B	B	A	A	B	B	A	B	A
snp3928	7B.1	86.221	chr7B	645131236	645131431	A	B	B	B	B	A	A	B	A	B	B	A	A	B	B	A	A	B	B	B	A	A	B	A	A	B	A	A	B	B	B	A	B	A	A	B	B	A	A	B	B	A	B	A
wmc517	7B.1	89.9513	chr7B	651500486	651500673	A	B	B	B	B	A	A	B	B	B	B	A	A	B	B	A	A	B	B	B	A	A	B	A	A	B	A	A	B	B	B	A	B	A	A	B	B	A	A	B	B	A	B	-
snp836	7B.1	89.9513	chr7B	655041324	655041598	A	B	B	B	B	A	A	B	B	B	B	A	A	B	B	A	A	B	B	B	A	A	B	A	A	B	A	A	B	B	B	A	B	A	A	B	B	A	A	B	B	A	B	A
snp394	7B.1	89.9513	chr7B	657872518	657872736	A	B	B	B	B	A	A	B	B	B	B	A	A	B	B	A	A	B	B	B	A	A	B	A	A	B	A	A	B	B	B	A	B	A	A	B	B	A	A	B	B	A	B	A
snp320	7B.1	89.9513	chr7B	657933286	657933554	A	B	B	B	B	A	A	B	B	B	B	A	A	B	B	A	A	B	B	B	A	A	B	A	A	B	A	A	B	B	B	A	B	A	A	B	B	A	A	B	B	A	B	A
snp395	7B.1	91.0153	chr7B	657871574	657871820	A	B	B	B	B	A	A	B	B	B	B	A	A	B	B	A	A	B	B	B	A	A	B	A	A	B	A	A	B	B	B	A	B	A	A	B	B	A	A	B	B	A	B	A
tarc1228	7B.1	106.55	chr7B	679800601	679800862	A	B	B	B	B	A	A	B	B	B	A	B	A	B	B	A	A	B	B	B	B	A	B	A	B	B	B	A	B	B	B	B	B	A	B	B	B	A	A	B	B	A	B	A
snp2191	7B.2	0	chr7B	700393099	700393322	A	B	A	A	B	A	B	B	B	B	A	B	B	B	B	A	A	A	A	A	B	A	B	A	B	A	A	B	B	B	A	B	B	A	A	B	B	B	A	A	B	B	A	B
snp4864	7B.2	0.540562	chr7B	700818508	700818858	A	B	A	A	B	A	B	B	B	B	A	B	B	B	B	A	-	A	A	A	B	A	B	A	B	A	A	B	B	B	A	B	B	A	A	B	B	B	A	A	B	B	A	B
snp2193	7B.2	1.08112	chr7B	701172201	701172423	A	B	A	A	B	A	B	B	B	B	A	B	B	B	B	A	-	A	A	A	B	A	B	A	B	A	A	B	B	B	A	B	B	A	A	B	B	B	A	A	B	B	A	B
snp4593	7B.2	10.4276	chr7B	708115825	708115980	A	B	A	A	B	A	B	B	B	B	A	A	B	A	B	A	A	A	B	A	B	A	A	B	B	A	A	B	B	B	A	B	B	A	A	B	A	B	A	A	B	B	A	B
snp180	7B.2	27.2512	chr7B	730179681	730179962	A	B	A	A	B	A	B	A	A	A	A	A	B	A	B	A	A	A	B	A	B	A	A	B	B	A	A	A	B	B	A	B	B	A	A	B	A	B	B	A	A	B	A	B
snp182	7B.2	28.8475	chr7B	730179171	730179400	A	B	A	A	B	A	B	A	A	A	A	A	B	A	B	A	A	A	B	A	B	A	A	B	B	A	A	A	B	B	A	B	B	A	A	B	A	B	B	A	A	B	A	B
Psy-B1	7B.2	32.0434	chr7B	739442347	739445659	A	B	A	A	B	A	B	A	A	A	A	A	A	A	B	A	A	A	B	A	B	A	A	B	B	A	A	A	B	B	A	A	B	A	A	B	A	B	B	A	A	B	A	B
wms344b	7B.2	35.8139				A	B	A	A	B	A	B	A	A	A	A	A	A	A	B	A	A	A	B	A	B	A	A	B	B	A	A	A	B	B	A	A	B	A	A	-	A	B	B	A	A	B	A	B
wmc506	7D.1	0				A	B	A	A	B	A	B	A	B	A	A	A	B	B	A	B	A	B	A	A	B	B	B	B	A	B	A	B	A	B	B	A	B	A	B	A	A	A	A	A	B	A	A	A
snp8425	7D.1	2.84397	chr7D	10021842	10022120	A	B	A	A	B	A	B	A	B	-	A	A	B	B	A	B	A	-	A	A	B	B	-	B	A	B	A	B	A	B	B	A	B	-	B	A	A	A	B	A	B	A	A	-
tarc0384	7D.1	5.19865	chr7D	10712603	10712915	A	B	A	A	B	A	B	A	B	A	A	A	B	B	A	B	B	B	A	A	B	B	B	B	A	B	A	B	A	B	B	A	B	A	B	A	A	A	A	A	B	A	A	A
tarc1525	7D.1	6.99583	chr7D	13296019	13296330	A	B	A	A	B	A	-	A	B	A	A	A	B	B	A	B	B	B	A	A	B	B	-	B	A	B	A	B	A	B	B	A	B	A	B	A	A	A	A	A	B	A	-	A
tarc1406	7D.1	27.902	chr7D	25406484	25406745	A	B	A	A	A	A	B	A	B	B	B	A	B	B	A	B	-	B	B	A	A	B	B	A	A	A	B	B	A	B	B	A	B	B	B	B	A	A	A	A	B	A	A	A
gdm88	7D.1	36.5432	chr7D	32939976	32940092	A	B	A	A	A	A	B	A	B	B	B	A	A	B	A	B	-	B	B	A	A	B	B	A	B	B	B	B	A	B	B	A	B	B	B	B	A	A	A	A	B	A	A	A
tarc1421	7D.1	36.5432	chr7D	32942828	32943099	A	B	A	A	A	A	B	A	B	B	B	A	A	B	A	B	-	B	B	A	A	B	B	A	B	B	B	B	A	B	B	A	B	B	B	B	A	A	A	A	B	A	A	A
tarc1313	7D.1	39.2195	chr7D	34371057	34371286	A	B	B	A	A	A	B	A	B	B	B	A	A	B	A	B	-	B	B	A	A	B	B	A	B	B	B	B	A	B	B	A	B	B	B	B	A	A	A	A	B	A	A	A
tarc1433	7D.1	48.4632	chr7D	41140605	41140880	A	B	B	A	A	A	B	A	A	B	B	B	A	B	A	B	A	B	B	A	A	B	B	A	B	B	B	A	A	B	B	A	B	B	B	B	A	A	A	A	B	B	A	A
tarc1449	7D.1	68.2529	chr7D	51782170	51782452	A	B	B	B	A	A	B	B	A	A	B	B	B	B	A	A	-	B	B	A	A	B	B	A	B	B	A	A	B	A	B	A	B	B	B	B	B	A	A	B	A	B	A	A
wms295	7D.1	70.4401	chr7D	53640904	53641162	A	B	B	B	A	A	B	B	A	A	B	B	B	B	A	A	-	B	B	A	A	B	B	A	B	B	A	A	B	A	A	A	B	B	B	B	B	A	A	B	A	B	A	A
tarc0372	7D.1	87.462	chr7D	64734055	64734281	A	B	B	B	A	A	B	B	A	A	A	B	B	B	B	A	B	B	B	A	A	B	A	A	B	B	A	A	B	A	A	A	B	A	B	B	B	A	B	B	A	A	A	A
tarc1356	7D.1	101.241	chr7D	90623463	90623706	A	B	A	B	A	A	A	A	A	B	A	B	B	B	B	A	B	B	B	A	A	B	A	A	B	B	A	A	B	A	A	B	B	A	B	B	B	A	B	A	A	A	A	A
snp1902	7D.1	121.539	chr7D	530035371	530035679	A	B	A	B	A	B	B	A	B	A	A	B	B	A	B	A	B	B	B	A	A	A	A	B	B	B	A	B	B	A	A	B	B	B	B	B	B	A	B	A	A	A	B	A
snp2273	7D.1	125.804	chr7D	501005636	501005814	A	B	A	B	A	B	B	A	A	B	A	B	B	A	B	A	A	B	B	A	A	A	A	B	B	B	A	B	B	A	A	B	B	B	B	B	B	A	B	A	A	A	B	A
snp1537	7D.1	126.868	chr7D	451050559	451050773	A	B	A	B	A	B	B	A	A	B	A	B	B	A	B	A	A	B	B	A	A	A	A	B	B	B	A	B	B	A	A	B	B	B	B	B	B	A	B	A	A	A	B	A
snp2772	7D.1	130.064	chr7D	265699504	265699799	A	B	A	B	A	B	B	A	A	B	A	B	B	A	B	A	B	B	B	A	A	A	A	B	B	A	A	B	B	A	A	B	B	B	B	B	B	A	B	A	A	A	B	A
snp2208	7D.1	130.064	chr7D	370181336	370181728	A	B	A	B	A	B	B	A	A	B	A	B	B	A	B	A	B	B	B	A	A	A	A	B	B	A	A	B	B	A	A	B	B	B	B	B	B	A	B	A	A	A	B	A
wms437	7D.1	142.45	chr7D	410520727	410520833	A	B	A	B	A	B	B	A	A	B	A	B	B	A	A	A	A	B	B	A	A	B	A	B	B	A	A	B	B	A	A	B	B	B	B	B	B	A	B	A	A	A	B	A
tarc0349	7D.2	0	chr7D	603360505	603360811	A	B	A	B	B	A	B	B	A	B	B	A	A	B	A	A	B	B	B	A	A	A	A	A	B	A	B	A	A	B	A	B	B	A	B	B	B	B	A	B	A	B	B	A
tarc1396	7D.2	16.63	chr7D	614540598	614540852	A	B	B	B	A	A	B	A	A	B	B	B	A	B	A	A	B	B	B	A	A	A	A	A	B	A	B	B	A	B	A	B	B	A	A	B	B	B	A	A	A	A	B	A
tarc0354	7D.2	33.7595	chrUn	92745312	92745611	A	B	B	B	A	A	B	A	A	B	B	A	A	B	B	B	B	B	B	B	A	A	A	A	B	A	B	B	A	B	A	B	B	A	A	A	B	A	A	A	B	A	B	A
tarc1304	7D.2	42.9026	chr7D	631847328	631847552	A	B	B	B	A	A	B	A	A	B	B	A	A	B	B	B	B	B	B	B	A	A	A	A	B	A	B	B	A	B	A	A	B	A	A	A	B	B	A	A	B	A	B	A
snp4062	Unassigned		chr7A	585065955	585066159	A	B	B	B	B	B	A	B	B	A	B	A	B	B	B	B	B	B	B	B	B	B	B	B	B	B	B	A	B	B	B	A	B	A	B	B	B	A	B	A	A	B	B	B
[truncated: 148 more columns]

## Sheet: TK
Marker	LG	Pos [cM]	Chr_RefSeqV1	Start_RefSeqV1	End_RefSeqV1	TK1A01	TK1A02	TK1A03	TK1A04	TK1A05	TK1A06	TK1A07	TK1A08	TK1A09	TK1A10	TK1A11	TK1A12	TK1B01	TK1B02	TK1B03	TK1B04	TK1B05	TK1B06	TK1B07	TK1B08	TK1B09	TK1B10	TK1B11	TK1B12	TK1C01	TK1C02	TK1C03	TK1C04	TK1C05	TK1C06	TK1C07	TK1C08	TK1C09	TK1C10	TK1C11	TK1C12	TK1D01	TK1D02	TK1D03	TK1D04	TK1D05	TK1D06	TK1D07	TK1D08
snp1603	1A	0	chr1A	3386172	3386335	A	B	B	A	B	A	B	B	A	A	A	A	A	A	A	B	B	A	A	A	B	A	B	B	B	B	B	A	B	B	B	A	A	A	A	A	B	A	A	A	B	B	A	B
snp1375	1A	4.8803	chr1A	1176192	1176413	A	B	B	A	B	A	B	A	A	A	A	A	A	A	A	B	B	A	A	A	B	A	B	B	B	B	B	A	B	B	B	A	A	A	A	B	B	A	A	A	B	B	A	B
tarc0427	1A	4.8803	chr1A	5494669	5494953	A	B	B	A	B	A	B	A	A	A	A	A	A	A	A	B	B	A	A	A	B	A	B	B	B	B	B	A	B	B	B	A	A	A	A	B	B	A	A	A	B	B	A	B
snp2452	1A	11.9445	chr1A	13670656	13670787	A	B	B	A	B	A	B	B	A	A	A	A	A	A	A	-	B	A	A	A	B	A	B	B	B	B	B	A	B	B	B	A	A	A	A	B	B	A	A	A	B	B	A	A
wmc24	1A	33.5318				A	B	B	A	B	B	B	A	A	A	A	A	B	B	A	B	B	A	B	A	B	A	B	B	B	B	A	A	B	A	B	A	A	A	B	A	B	A	B	A	A	B	A	A
snp8238	1A	70.3031	chr1A	131964611	131964802	A	B	A	A	B	A	B	A	B	A	B	A	B	B	A	B	A	A	A	A	B	B	B	A	B	B	A	A	B	B	B	B	A	A	A	B	A	B	A	B	A	B	-	A
snp3882	1A	78.9241	chr1A	337677548	337677769	A	B	A	A	B	B	B	A	B	A	B	A	B	B	B	B	A	A	A	A	B	B	B	-	-	B	B	-	B	B	B	B	B	B	B	B	B	B	-	B	A	B	A	A
snp2762	1A	84.0374	chr1A	353254295	353254586	A	B	A	A	B	B	B	A	B	A	B	A	B	B	B	B	A	A	A	A	B	B	B	A	B	B	B	B	B	B	B	B	B	B	B	B	B	B	B	B	B	B	A	A
snp1803	1A	90.3647	chr1A	185141531	185141746	A	B	A	A	B	-	B	A	-	A	B	A	B	-	A	B	A	-	A	-	B	B	B	A	-	B	B	A	B	B	B	B	A	B	B	B	B	-	-	B	-	B	-	A
snp8116	1A	91.0183	chr1A	223937928	223938240	A	B	A	A	B	B	B	A	B	A	B	A	B	B	A	B	A	A	A	A	B	B	B	A	B	B	-	A	B	B	B	B	A	B	B	B	B	B	B	B	A	B	A	A
tarc0448	1A	91.5559	chr1A	350756445	350756758	A	B	A	A	B	B	B	A	B	A	B	A	B	B	A	B	A	A	A	A	B	B	B	A	B	B	B	A	B	B	B	B	A	B	B	B	B	B	B	B	A	B	A	A
tarc0441	1A	91.5559	chr1A	368358766	368359070	A	-	A	A	B	-	B	A	B	A	B	A	B	B	A	B	A	A	A	A	-	B	B	A	B	B	B	A	B	B	B	B	A	B	B	B	B	B	B	B	A	B	A	A
wmc120	1A	91.5559				A	B	A	A	B	B	B	A	B	A	B	A	B	B	A	B	A	A	A	A	B	B	B	A	B	B	B	A	B	B	B	B	A	B	B	B	B	B	B	B	A	B	A	A
tarc0414	1A	92.6199	chr1A	91500471	91500724	A	B	A	A	B	B	B	A	B	A	B	A	B	B	A	B	A	A	A	A	B	B	B	A	B	B	B	A	B	B	B	B	B	B	B	B	B	B	B	B	A	B	A	A
snp1806	1A	92.6199	chr1A	352137487	352137806	A	B	A	A	B	B	B	A	B	A	B	A	B	B	A	B	A	A	A	A	B	B	B	A	B	B	B	A	B	B	B	B	B	B	B	B	B	B	B	B	A	B	A	A
tarc0397	1A	93.1519	chr1A	369503578	369503777	A	B	A	A	B	B	B	A	B	A	B	A	B	B	A	B	A	A	A	A	B	B	B	A	B	B	B	A	B	B	B	B	B	B	B	B	B	B	B	B	A	B	A	A
wmc84	1A	93.6924				A	B	A	A	B	B	B	A	B	A	B	A	B	B	A	B	A	A	A	A	B	B	B	A	B	B	B	A	B	B	B	B	-	B	B	B	B	B	B	B	A	B	A	A
snp3665	1A	94.233	chr1A	368815705	368816009	A	B	A	A	B	B	B	A	B	A	B	A	B	B	A	B	A	A	A	A	B	B	B	A	B	B	B	A	B	B	B	B	B	B	B	B	B	B	B	B	A	B	A	A
snp7021	1A	97.4288	chr1A	462434660	462434992	A	B	A	A	B	B	B	A	B	A	B	A	B	B	A	B	A	A	A	A	B	B	B	A	B	B	B	A	A	B	B	B	B	B	B	B	B	B	B	A	A	B	A	A
snp2584	1A	104.388	chr1A	491148941	491149272	A	B	A	A	B	A	B	A	B	A	B	A	B	B	A	B	A	A	A	A	B	B	A	A	B	B	B	A	A	B	B	B	A	B	B	B	B	B	B	B	A	B	A	A
tarc0419	1A	110.266	chr1A	508640740	508641001	A	B	A	A	B	A	B	A	B	A	B	A	B	B	A	B	A	A	A	A	B	B	A	A	B	A	B	A	A	B	B	B	A	A	B	B	B	B	B	B	A	B	A	A
wmc312	1A	112.395	chr1A	511452077	511452303	A	B	A	A	B	A	B	A	B	A	B	A	B	B	A	B	A	A	A	A	B	B	A	B	B	A	B	A	A	B	B	B	B	A	B	B	B	B	B	B	A	B	A	A
wmc93	1A	112.395	chr1D	414568581	414568733	A	B	A	A	B	A	B	A	B	A	B	A	B	B	A	B	A	A	A	A	B	B	A	B	B	A	B	A	A	B	B	B	B	A	B	B	B	B	B	B	A	B	A	A
tarc0424	1A	123.757	chr1A	519626451	519626727	A	B	A	A	B	A	B	A	B	B	B	A	A	B	A	B	A	A	A	A	B	B	A	B	B	A	B	A	A	B	B	B	B	A	B	B	B	B	B	B	B	B	A	A
snp6624	1A	130.717	chr1A	528668828	528669098	A	B	A	A	B	A	B	A	B	B	B	A	A	B	A	B	A	A	B	A	B	B	A	B	A	A	B	A	A	B	B	B	B	A	B	B	B	B	B	B	B	B	A	A
snp4080	1A	134.982	chr1A	531682420	531682605	A	B	A	A	B	A	B	B	B	B	B	A	A	B	A	A	B	A	B	A	B	B	A	B	A	A	B	A	A	B	A	B	B	A	B	B	B	B	B	B	B	B	A	A
snp6934	1A	138.713	chr1A	532921329	532921626	A	B	A	A	B	A	B	B	A	B	B	A	A	B	A	A	B	A	B	A	B	B	A	B	A	A	B	A	A	B	A	B	B	A	B	B	B	B	B	B	B	B	A	A
tarc0404	1A	141.908	chr1A	534263869	534264100	A	B	A	A	B	A	B	B	A	B	B	A	A	B	A	A	B	A	B	A	B	B	A	B	A	A	B	A	A	B	A	B	B	A	B	B	A	B	B	B	B	B	A	A
tarc0425	1A	146.174	chr1A	535063570	535063851	A	B	A	A	B	A	B	A	A	B	B	A	A	B	A	A	B	B	B	A	B	B	A	B	A	A	B	A	A	B	A	B	A	A	B	B	A	B	B	B	B	B	A	A
snp1195	1A	160.032	chr1A	544054712	544054922	A	B	A	B	B	A	B	B	A	B	B	-	A	B	A	A	B	B	B	A	A	B	A	A	A	A	B	A	A	B	A	B	B	A	B	B	B	B	B	B	B	B	B	A
snp2784	1A	164.367	chr1A	549846609	549846931	A	B	A	B	B	A	B	B	A	B	B	B	A	B	A	A	B	B	B	A	A	B	A	A	A	A	B	A	A	B	A	B	B	A	A	B	A	B	B	B	B	B	B	A
barc213	1A	164.367	chr1A	572229605	572229770	A	B	A	B	B	A	B	-	A	B	B	B	A	B	A	A	B	B	B	A	A	B	A	A	A	A	B	A	A	B	A	B	-	A	A	B	A	B	B	B	B	B	B	A
wmc716	1A	164.367				A	B	A	B	B	A	B	B	A	B	B	B	A	B	A	A	B	B	B	A	A	B	A	A	A	A	B	A	A	B	A	B	B	A	A	B	A	B	B	B	B	B	B	A
tarc0446	1A	176.05	chr1A	578520340	578520652	A	B	A	B	B	A	B	A	A	A	B	B	A	B	A	A	B	B	B	A	A	A	A	A	A	A	B	A	A	B	A	B	A	A	A	B	A	B	B	B	B	B	B	A
tarc0413	1A	183.553	chr1A	580188235	580188487	A	B	A	B	B	A	B	A	A	A	B	B	A	B	A	A	B	B	B	A	A	A	A	A	A	A	A	A	A	B	A	A	A	A	A	B	B	B	B	B	B	B	B	B
snp2035	1A	187.819	chr1A	581830553	581830842	A	B	A	B	B	A	B	B	A	A	B	B	A	B	A	A	B	B	B	A	A	A	A	A	A	A	A	A	A	B	A	A	B	A	A	B	B	B	B	B	B	B	B	B
snp1560	1A	201.143	chr1A	581585831	581586076	-	B	A	B	B	-	B	A	A	A	B	-	A	B	B	A	B	B	B	B	A	A	-	B	-	-	-	B	B	B	-	B	B	A	-	B	B	B	B	B	B	B	B	B
tarc0406	1A	225.36	chr1A	588298294	588298529	A	B	B	A	B	B	B	B	A	A	A	B	A	B	A	A	A	B	B	A	A	A	B	A	A	B	A	A	A	B	A	A	B	A	A	B	B	B	B	B	B	B	B	B
tarc0827	1B	0	chr1B	10075839	10076110	A	B	A	B	B	B	B	A	B	B	A	A	A	A	B	A	B	A	A	A	B	A	A	A	A	B	B	B	A	A	A	A	A	A	B	A	B	A	A	A	A	A	B	A
snp4679	1B	1.59629	chrUn	2570279	2570522	A	B	A	B	A	B	B	A	B	B	A	A	A	A	B	A	B	A	A	A	B	A	A	B	A	B	B	B	A	A	A	A	A	A	B	A	B	A	A	A	A	A	B	A
tarc0834	1B	20.5384	chr1B	42347311	42347591	A	B	A	B	A	B	B	A	B	B	A	A	A	A	A	A	A	A	A	A	B	A	A	B	A	B	B	B	A	A	A	A	A	A	B	A	B	B	A	A	A	A	B	A
barc8	1B	20.5384				A	B	A	B	A	B	B	A	B	-	A	-	A	A	A	A	A	A	A	-	B	A	A	-	A	B	B	B	A	A	A	A	-	A	B	A	B	B	A	A	A	A	B	A
snp2578	1B	23.0249	chr1B	59601874	59602197	A	B	A	-	A	B	B	A	B	B	A	A	A	A	A	A	A	A	A	B	B	-	A	B	A	B	B	B	A	A	A	A	B	A	B	-	B	B	A	B	A	A	B	A
wmc619	1B	23.6167	chr1B	65282680	65283285	A	B	A	B	A	B	B	A	B	B	A	A	B	A	A	A	A	A	A	B	B	A	A	B	A	B	B	B	A	A	A	A	B	A	B	A	B	B	A	B	A	A	B	A
tarc0822	1B	23.6167	chr1B	68079895	68080149	A	B	A	B	A	B	B	A	B	B	A	A	B	A	A	A	A	A	A	B	B	A	A	B	A	B	B	B	A	A	A	A	B	A	B	A	B	B	A	B	A	A	B	A
tarc0809	1B	30.5762	chr1B	299446218	299446422	A	B	A	A	A	B	B	A	B	B	A	A	B	A	A	A	A	A	A	B	B	A	A	B	A	B	B	B	A	A	A	A	B	A	B	B	B	B	A	A	A	B	B	A
tarc0826	1B	33.772	chr1B	415115855	415116126	A	B	B	A	B	B	B	A	B	B	A	A	B	A	A	A	A	A	A	B	B	A	A	B	A	B	B	B	A	A	A	A	B	A	B	B	B	B	A	A	A	B	B	A
tarc0821	1B	34.304	chr1B	444786845	444787096	A	B	B	A	B	B	B	A	B	B	A	A	B	A	A	A	A	A	A	B	B	A	A	B	A	B	B	B	A	A	A	A	B	A	B	B	B	B	A	A	A	B	B	A
snp270	1B	35.9002	chr1B	510798432	510798668	A	B	B	A	B	B	B	A	B	B	A	A	B	A	A	A	A	A	A	B	B	A	A	B	A	B	B	B	A	A	B	A	B	A	B	B	B	B	A	A	A	B	B	A
tarc0836	1B	39.6306	chr1B	488208183	488208480	A	B	B	A	B	B	B	A	B	B	A	A	B	A	A	A	A	A	A	A	B	A	A	B	A	B	B	B	A	A	B	A	A	A	B	B	B	B	A	A	A	B	B	A
snp3076	1B	49.3247	chr1B	565665360	565665680	A	B	B	A	B	B	B	A	B	B	A	A	B	A	A	A	A	B	A	A	A	B	B	B	A	B	B	B	A	A	B	A	A	A	B	B	B	B	A	A	A	B	B	A
wmc134	1B	64.6838	chr1B	591090595	591090746	A	B	B	A	B	B	B	A	B	B	A	A	B	A	A	B	A	B	A	B	A	B	B	B	A	B	B	B	A	A	A	A	B	B	B	B	B	B	B	B	A	B	B	A
tarc0813	1B	72.7313	chr1B	614451864	614452086	A	B	B	A	B	B	B	A	B	B	A	A	B	A	A	B	A	B	A	B	A	B	B	B	A	B	B	B	A	A	A	A	B	A	B	B	A	B	B	B	A	A	B	A
snp4154	1B	83.387	chr1B	627946285	627946559	A	B	B	A	A	B	B	A	B	B	A	A	B	A	A	B	B	A	A	A	A	B	B	B	A	B	B	B	A	A	A	A	A	A	B	B	A	B	B	B	A	A	B	A
snp5915	1B	90.6194	chr1B	630832460	630832630	A	B	B	A	A	B	B	B	B	B	A	A	B	A	A	B	B	A	A	B	A	B	B	B	A	B	B	B	A	A	A	B	B	A	B	B	A	B	B	B	A	A	B	A
wms268	1B	93.9392	chr1B	637368436	637368677	A	B	B	A	A	B	B	-	B	B	A	A	B	A	B	B	B	A	A	-	A	B	B	B	A	B	B	B	A	A	A	B	-	A	B	B	A	B	B	B	A	A	B	A
tarc0835	1B	93.9392	chr1B	637832479	637832774	A	B	B	A	A	B	B	A	B	B	A	A	B	A	B	B	B	A	A	A	A	B	B	B	A	B	B	B	A	A	A	B	A	A	B	B	A	B	B	B	A	A	B	A
tarc0828	1B	106.994	chr1B	643590383	643590655	A	B	A	A	A	B	B	A	B	B	A	A	B	B	B	B	B	A	B	A	A	B	B	B	A	A	B	B	A	A	A	B	A	A	B	A	A	B	A	B	B	A	B	B
tarc0833	1B	127.171	chr1B	658913925	658914203	A	B	A	A	A	A	B	A	B	B	A	B	A	B	B	A	B	B	B	A	A	B	B	B	A	A	B	B	B	A	A	B	A	B	A	A	A	B	A	B	B	A	B	B
tarc0825	1B	149.893	chr1B	670386299	670386560	A	B	A	A	A	A	B	B	B	B	A	B	A	B	B	A	B	B	B	B	B	A	A	B	A	A	A	B	B	A	A	A	A	B	A	A	A	B	A	B	B	A	B	B
tarc0846	1B	162.44	chr1B	686750751	686751065	A	B	A	A	A	A	B	B	B	B	A	B	A	B	B	A	B	B	B	B	B	A	A	B	B	A	A	B	B	A	A	A	A	B	A	A	B	A	A	B	B	A	A	B
tarc0831	1B	162.999	chr1B	687715484	687715758	A	B	A	A	A	A	B	B	B	B	A	B	A	B	B	A	B	B	B	B	B	A	A	B	B	A	A	B	B	A	A	A	A	B	A	A	B	A	A	B	B	A	A	B
barc80	1B	163.531	chr1B	686755072	686755178	A	B	A	A	A	A	B	B	B	B	A	B	A	B	B	A	B	B	B	B	B	A	A	B	B	A	A	B	B	A	A	A	A	B	A	A	B	A	A	B	B	A	A	B
snp6512	1B	164.063	chr1B	687413557	687413819	A	B	A	A	A	A	B	B	B	B	A	B	A	B	B	A	B	B	B	B	B	A	A	B	B	A	A	B	B	A	A	A	A	B	A	A	B	A	A	B	B	A	A	B
snp198	1B	166.417	chr1B	687718486	687718715	A	B	-	A	A	-	B	B	B	B	A	B	A	B	B	A	B	B	-	B	B	A	A	B	B	-	A	B	B	A	A	A	A	B	A	A	B	A	A	-	B	A	A	B
wmc367	1B	172.362				A	B	A	A	A	A	-	A	B	B	A	B	A	B	B	A	B	B	B	A	B	A	A	B	B	A	A	B	B	A	A	A	A	B	A	A	A	A	A	B	B	A	A	B
tarc1268	1D.1	0	chr1D	2143781	2143982	A	B	A	A	A	A	A	A	B	A	A	A	B	A	A	A	B	A	B	A	B	A	A	B	B	A	A	B	A	B	B	B	A	B	B	B	A	A	B	B	A	A	B	B
tarc1372	1D.1	15.9937	chr1D	6338420	6338668	A	B	A	A	A	A	A	A	B	A	A	A	B	A	A	A	B	A	B	A	B	A	B	B	B	A	A	B	A	B	B	B	A	B	B	A	A	B	B	A	A	A	A	B
tarc0083	1D.1	24.0164	chr1D	7913148	7913473	A	B	B	A	A	A	A	A	-	A	A	A	B	A	A	A	B	A	B	A	B	A	B	A	B	A	A	B	A	B	B	B	A	B	B	A	A	B	B	A	A	B	A	B
snp5372	1D.1	31.544	chr1D	10258754	10259078	A	B	B	A	A	B	A	A	B	A	A	B	B	A	A	A	B	A	B	A	A	A	B	A	B	A	A	A	A	B	A	B	A	B	B	A	A	B	B	A	B	B	A	B
wmc336	1D.1	33.1662	chr1D	10664607	10664719	A	B	B	A	A	B	A	A	B	A	A	B	B	A	A	A	B	A	B	A	A	A	B	A	A	A	A	A	A	B	A	B	A	B	B	A	A	B	B	A	B	-	A	B
snp7533	1D.1	33.701	chr1D	10719569	10719891	A	B	B	A	A	B	A	A	B	A	A	B	B	A	A	A	B	A	B	A	A	A	B	A	A	A	A	A	A	B	A	B	A	B	B	A	A	B	B	A	B	B	A	B
snp4716	1D.1	33.701	chr1D	10721131	10721340	A	B	B	A	A	B	A	A	B	A	A	B	B	A	A	A	B	A	B	A	A	A	B	A	A	A	A	A	A	B	A	B	A	B	B	A	A	B	B	A	B	B	A	B
tarc0074	1D.1	50.2359	chrUn	10171048	10171367	A	B	B	A	A	B	A	A	B	B	A	B	B	B	A	A	B	A	B	A	A	A	B	A	A	A	A	B	A	B	A	B	A	B	B	A	A	B	B	A	B	B	A	A
cfd72	1D.1	79.8765	chr1D	195010841	195011077	A	B	A	A	A	B	A	A	B	B	A	A	B	B	A	A	B	B	B	B	A	A	B	A	A	A	A	B	A	B	A	A	A	B	B	A	A	A	A	B	B	A	A	A
tarc0078	1D.1	91.3648	chr1D	86924004	86924309	A	B	A	A	A	B	A	A	B	B	A	B	B	B	A	A	B	B	B	B	A	A	B	A	A	A	A	B	A	B	A	A	A	B	B	B	A	B	A	B	B	A	A	A
tarc0043	1D.1	96.2187	chr1D	280226256	280226479	A	B	A	A	A	B	A	A	B	B	A	B	B	B	A	A	B	B	B	A	A	A	B	A	A	A	A	B	A	B	B	A	A	B	B	B	A	B	A	B	B	A	A	B
snp3481	1D.1	98.3477	chr1D	320395843	320396196	A	B	A	A	A	B	A	A	B	B	A	B	B	B	B	A	B	B	B	A	A	A	B	A	A	A	A	B	A	B	B	A	A	B	B	B	A	B	A	B	B	A	A	B
tarc1298	1D.1	98.3477	chr1D	328075225	328075445	A	B	A	A	A	B	A	A	B	B	A	B	B	B	B	A	B	B	B	A	A	A	B	A	A	A	A	B	A	B	B	A	A	B	B	B	A	B	A	B	B	A	A	B
tarc0049	1D.1	103.693	chr1D	372860726	372861066	A	B	A	A	A	B	A	A	B	B	A	B	B	B	A	A	B	B	B	A	A	A	B	A	A	A	A	B	A	B	B	A	A	B	B	B	A	B	A	B	B	A	A	B
snp7154	1D.1	110.842	chr1D	351439865	351440159	A	B	A	A	A	B	A	A	B	B	A	B	B	B	A	A	B	B	B	B	A	A	B	A	A	A	A	B	A	B	B	A	A	B	B	B	A	B	A	B	B	A	A	B
tarc0050	1D.1	115.723	chr1D	386119937	386120234	A	B	A	A	A	B	A	A	B	B	A	B	B	B	A	A	B	B	B	B	A	A	B	A	A	A	A	B	A	B	B	A	A	B	B	B	A	B	A	B	B	A	A	B
tarc0048	1D.1	119.514	chr1D	391275429	391275706	A	B	A	A	A	B	A	A	B	B	A	B	B	B	A	A	B	B	B	B	B	A	A	A	A	A	A	B	A	B	B	A	A	B	B	B	A	B	A	B	B	A	A	B
tarc0040	1D.1	125.932	chr1D	402323802	402324053	A	B	A	A	A	B	A	A	B	B	A	B	B	B	A	A	B	B	B	A	B	A	A	A	A	A	A	B	A	B	B	A	A	B	B	B	A	B	A	B	B	A	A	B
wmc36	1D.1	130.197	chr1D	408510725	408511127	A	B	A	A	A	B	A	A	A	B	A	B	B	A	A	A	B	B	B	A	B	A	A	A	A	A	A	B	A	B	B	A	A	B	B	B	A	B	A	B	B	A	A	B
tarc1477	1D.1	144.397	chr1D	420653152	420653445	A	B	A	B	A	B	A	A	A	B	A	B	B	A	A	A	B	A	B	A	B	A	A	A	A	B	A	B	A	B	B	A	A	B	B	B	B	B	A	B	B	A	A	B
tarc0056	1D.1	152.761	chr1D	431819147	431819481	A	B	A	B	A	B	A	A	A	B	A	B	B	A	A	A	B	A	B	B	B	A	A	A	A	B	A	B	A	B	B	A	A	B	B	B	B	B	A	B	A	A	A	B
snp3547	1D.1	167.368	chr1D	436193579	436193703	A	B	A	B	A	B	A	A	A	B	A	B	B	A	A	A	B	A	B	A	B	A	A	A	A	B	A	-	A	B	B	A	A	B	B	B	B	A	A	B	A	A	A	B
tarc0062	1D.2	0	chr1D	473266913	473267127	A	B	B	A	B	B	A	B	A	B	B	B	A	A	A	B	B	B	A	B	A	B	A	A	B	B	B	B	A	B	B	A	A	A	B	B	B	A	B	B	A	B	A	A
tarc0039	1D.2	0	chr1D	473636696	473637004	A	B	B	A	B	B	A	B	A	B	B	B	A	A	A	B	B	B	A	B	A	B	A	A	B	B	B	B	A	B	B	A	A	A	B	B	B	A	B	B	A	B	A	A
tarc0032	1D.2	10.8033	chr1D	476438841	476439105	A	B	B	A	B	B	A	A	A	B	A	B	A	A	A	B	B	B	B	B	A	B	A	B	B	B	B	B	A	B	B	A	A	A	B	B	B	A	B	B	A	A	A	A
tarc0051	1D.2	21.0508	chr1D	480346721	480347065	A	B	B	B	A	A	A	A	A	B	A	B	A	A	A	B	B	B	B	A	A	B	A	B	A	A	B	B	A	B	A	A	A	A	A	B	B	A	B	B	A	A	A	A
tarc0053	1D.2	32.4755	chr1D	484552875	484553208	A	B	B	A	A	A	A	A	A	B	A	B	A	A	B	B	B	B	B	-	A	B	A	B	A	A	B	B	A	B	A	A	A	A	A	A	B	A	B	A	A	A	A	B
tarc1388	1D.2	49.704	chr1D	494151605	494151856	A	B	B	A	A	A	B	A	B	B	B	B	A	A	B	A	B	B	B	-	A	B	B	A	A	A	B	A	A	B	A	B	A	A	A	A	B	B	B	A	A	A	A	B
tarc0461	2A.1	0	chr2A	2484570	2484795	A	B	A	A	B	A	A	A	B	A	B	B	A	B	A	-	B	B	B	A	B	A	B	B	B	B	A	A	A	A	A	A	A	A	A	A	A	A	-	A	-	-	A	B
tarc0459	2A.1	1.21975	chrUn	249551135	249551357	A	B	A	A	B	A	A	A	B	A	B	B	A	B	A	B	B	B	B	A	B	A	B	B	B	B	A	A	A	A	A	A	A	A	A	A	A	A	B	A	B	B	A	B
snp6922	2A.1	4.95006	chr2A	4790026	4790253	A	B	A	A	B	A	B	A	B	A	B	B	A	B	A	B	B	B	B	A	B	A	B	B	B	B	A	A	A	A	A	A	A	A	A	A	A	A	B	A	B	B	A	B
wmc667	2A.1	7.62641				A	B	A	A	B	A	B	A	B	A	B	B	A	B	A	A	B	B	B	-	B	A	B	B	B	B	A	A	A	A	A	A	A	A	A	A	A	A	B	A	B	B	A	B
snp1562	2A.1	16.3629	chr2A	4216225	4216398	A	B	A	A	B	A	B	B	B	A	B	B	A	B	A	B	B	B	B	B	B	A	B	B	B	B	A	B	A	A	A	A	A	A	A	A	A	A	B	A	B	B	A	B
snp5762	2A.2	0	chr2A	29877139	29877381	A	B	A	A	B	A	B	A	A	B	A	B	A	A	B	A	B	A	B	A	B	A	A	B	B	A	B	B	A	B	B	A	B	A	A	B	B	A	B	A	B	A	A	B
snp1242	2A.2	0	chr2A	30047834	30048076	A	B	A	A	B	A	B	A	A	B	A	B	A	A	B	A	B	A	B	A	B	A	A	B	B	A	B	B	A	B	B	A	B	A	A	B	B	A	B	A	B	A	A	B
snp4441	2A.2	4.80194	chr2A	30452125	30452383	A	B	A	A	B	A	B	A	A	B	A	B	A	A	B	A	A	A	B	A	B	A	A	B	B	A	A	B	A	B	B	A	A	A	A	B	B	A	B	A	B	A	A	B
tarc0464	2A.2	6.39823	chr2A	33042431	33042668	A	B	A	A	B	A	B	A	A	B	A	B	A	A	B	A	A	A	B	A	B	A	A	B	B	A	A	B	A	B	B	A	A	A	A	B	B	A	B	B	B	A	A	B
snp5087	2A.2	6.39823	chr2A	33044197	33044570	A	B	A	A	B	A	B	A	A	B	A	B	A	A	B	A	A	A	B	A	B	A	A	B	B	A	A	B	A	B	B	A	A	A	A	B	B	A	B	B	B	A	A	B
wmc598	2A.2	11.2002				A	B	A	A	B	A	B	A	A	B	A	B	A	A	B	A	A	A	B	A	B	A	A	B	B	A	A	B	A	B	A	A	A	A	A	A	B	A	B	B	B	A	A	B
Ppd-A1	2A.2	12.7965	chr2A	36936362	36938400	A	B	A	A	B	A	B	A	A	B	A	B	A	A	B	A	A	A	B	A	B	A	A	B	B	A	A	B	A	B	A	A	A	A	A	A	B	A	B	B	B	A	A	B
snp4215	2A.2	27.6711	chr2A	41235808	41236083	A	B	A	A	B	A	B	B	B	B	B	B	A	A	B	A	A	A	B	B	A	-	A	B	B	A	A	A	A	B	A	A	A	A	A	A	B	A	B	B	B	A	B	-
snp4212	2A.2	36.3461	chr2A	41237107	41237381	A	B	A	A	B	A	B	B	-	B	A	B	A	A	B	B	A	A	B	A	A	A	A	B	B	A	A	A	A	B	A	A	A	A	A	A	B	A	B	-	B	A	A	B
snp4213	2A.2	43.309	chr2A	41236373	41236697	A	B	A	A	B	A	B	A	A	B	A	-	A	A	B	A	A	A	B	A	A	A	A	B	B	A	A	A	A	B	A	A	A	A	A	A	A	A	B	B	B	A	A	B
snp6477	2A.2	49.1839	chr2A	45120218	45120517	A	B	A	B	B	A	B	A	A	B	A	B	A	A	B	A	A	A	B	A	A	A	A	B	B	B	A	A	A	B	A	A	A	A	A	A	B	A	B	B	B	A	A	B
snp6250	2A.2	53.4495	chr2A	51583911	51584161	A	B	A	B	B	A	B	A	A	B	A	B	A	A	B	A	A	A	B	A	A	A	A	B	B	B	A	A	A	B	A	A	A	A	A	A	B	A	A	B	B	A	A	B
snp6566	2A.2	62.7664	chr2A	61287576	61287924	A	B	A	B	B	A	B	B	A	B	A	-	A	-	B	A	A	A	B	A	A	B	A	-	B	-	A	A	B	B	A	A	B	-	A	A	-	A	A	B	B	A	A	A
wmc522	2A.2	63.4243				A	B	A	B	B	A	B	B	A	B	A	B	A	B	B	A	A	A	B	A	A	B	A	A	B	B	A	A	B	B	A	A	B	A	A	A	B	A	A	B	B	A	A	A
tarc0502	2A.2	65.9422	chr2A	69210681	69211000	A	B	A	-	B	A	B	B	A	B	-	B	A	B	B	A	A	A	B	A	A	B	A	A	B	B	A	A	B	B	A	A	B	A	A	-	B	A	A	B	B	A	A	A
snp5022	2A.2	67.8298	chr2A	70985003	70985204	A	B	A	B	B	A	B	B	A	B	A	B	A	B	B	A	A	A	B	A	A	B	A	A	B	B	A	A	B	B	A	A	B	A	A	A	B	A	A	B	B	A	A	A
wms122	2A.2	72.1184				A	B	A	B	B	A	B	A	A	B	A	B	A	B	B	A	A	A	B	A	A	B	A	A	B	B	A	A	B	B	A	A	A	A	A	A	B	A	A	B	B	B	A	A
snp488	2A.2	77.4865	chr2A	602809636	602809853	A	B	A	B	B	A	B	A	A	B	A	B	A	B	B	A	A	A	B	A	A	B	A	A	B	B	A	A	B	B	A	A	A	A	A	A	B	A	A	A	B	B	A	A
snp1174	2A.2	78.6495	chr2A	603524431	603524584	A	B	A	-	-	A	B	-	A	B	A	B	A	B	B	-	A	A	B	-	-	B	A	A	B	B	A	A	B	B	A	A	A	A	A	A	B	A	A	A	B	B	A	A
cfa2263	2A.2	83.3416				A	B	A	B	B	A	B	B	A	B	A	B	A	B	B	A	A	A	B	A	A	B	A	A	B	B	A	A	B	B	A	A	B	A	A	A	B	A	B	A	B	B	A	A
snp3151	2A.2	90.6559	chr2A	558526422	558526689	A	B	B	B	B	A	B	B	A	B	A	B	A	B	B	A	A	A	B	A	A	B	A	A	B	B	B	A	B	B	B	A	A	A	A	A	B	A	A	B	B	B	A	B
snp7547	2A.2	112.522	chr2A	675896634	675896954	A	B	A	B	B	A	B	B	A	B	A	B	A	B	B	A	A	A	B	B	A	B	B	A	B	B	A	B	B	B	A	A	B	B	A	A	B	A	A	A	B	B	A	B
snp1275	2A.2	131.404	chr2A	692934428	692934564	A	B	A	B	A	A	B	B	B	B	A	B	A	B	B	A	A	A	B	A	A	B	A	A	A	B	A	A	A	B	A	A	B	A	A	B	B	B	A	A	B	A	A	B
snp3597	2A.2	131.936	chr2A	694470460	694470768	A	B	A	B	A	A	B	B	B	B	A	B	A	B	B	A	A	A	B	A	A	B	A	A	A	B	A	A	A	B	A	A	B	A	A	B	B	B	A	A	B	A	A	B
tarc0460	2A.2	141.63	chr2A	718227332	718227557	A	B	A	B	A	A	B	B	B	B	A	B	A	B	B	A	A	B	B	A	A	B	A	A	A	B	A	A	A	B	A	A	B	B	B	B	B	B	A	A	B	A	A	B
wms294	2A.2	142.162	chr2A	716545524	716545623	A	B	A	B	A	A	B	B	B	B	A	B	A	B	B	A	A	B	B	A	A	B	A	A	A	B	A	A	A	B	A	A	B	B	B	B	B	B	A	A	B	A	A	B
snp3897	2A.3	0	chr2A	744447692	744447988	A	B	A	A	A	A	A	A	A	A	A	A	A	B	B	A	A	A	B	A	A	A	A	B	B	A	A	A	B	A	A	B	A	B	B	A	B	B	A	A	B	A	A	B
snp7727	2A.3	2.12895	chr2A	743096605	743096940	A	B	A	A	A	A	A	B	A	A	A	A	A	B	B	A	A	A	B	A	A	A	A	B	B	A	A	A	B	A	A	B	B	B	B	A	B	B	A	A	B	A	A	B
snp4336	2A.3	2.66088	chr2A	740847761	740848061	A	B	A	A	A	A	A	B	A	A	A	A	A	B	B	A	A	A	B	A	A	A	A	B	B	A	A	A	B	A	A	B	B	B	B	B	B	B	A	A	B	A	A	B
snp6548	2A.3	2.66088	chr2A	741371138	741371446	A	B	A	A	A	A	A	B	A	A	A	A	A	B	B	A	A	A	B	A	A	A	A	B	B	A	A	A	B	A	A	B	B	B	B	B	B	B	A	A	B	A	A	B
snp6797	2A.3	19.1958	chr2A	757948086	757948344	A	B	A	A	B	B	A	B	A	A	A	A	A	B	B	B	A	A	B	A	A	A	A	B	A	A	A	A	B	A	A	B	B	B	B	A	B	B	A	A	B	B	A	B
snp1347	2A.3	23.9978	chr2A	760565482	760565727	A	B	A	A	B	B	A	A	A	A	A	A	A	B	B	B	A	A	B	A	A	A	A	B	A	A	A	A	B	A	A	B	A	B	B	A	B	B	A	A	B	B	A	B
gdm93	2A.3	23.9978				A	B	A	A	B	B	A	A	A	A	A	A	A	B	B	B	A	A	B	A	A	A	A	B	A	A	A	A	B	A	A	B	A	B	B	A	B	B	A	A	B	B	A	B
tarc0487	2A.3	25.7226	chr2A	759963985	759964289	A	B	A	A	-	-	A	A	A	A	A	A	A	B	B	B	A	A	-	A	A	A	A	B	A	A	A	A	B	A	A	-	A	-	-	A	B	-	A	A	-	B	A	B
snp5161	2A.3	32.0859	chr2A	771236785	771236961	A	B	A	A	B	B	A	A	A	A	-	-	A	B	B	B	-	-	B	A	A	B	-	B	A	A	A	A	B	A	A	B	A	B	B	A	B	B	A	A	B	B	A	B
snp6839	2A.3	42.1616	chr2A	779670434	779670661	A	B	A	A	B	B	A	A	A	A	A	A	A	B	A	B	A	-	B	A	A	A	A	B	A	A	A	A	B	A	A	B	A	B	B	A	B	A	A	A	B	A	A	B
snp4953	2B.1	0	chr2B	11084691	11084878	A	B	B	A	A	A	A	A	B	B	B	A	B	A	A	B	A	B	A	A	B	B	A	A	A	A	B	B	A	A	B	B	A	B	B	A	B	A	B	A	B	B	B	A
tarc0861	2B.1	3.19583	chr2B	4645927	4646149	A	B	B	A	A	A	A	A	B	B	B	A	B	A	A	B	A	B	A	A	B	B	A	A	A	A	B	B	A	A	B	B	A	B	B	B	B	A	B	A	B	B	B	A
tarc0855	2B.1	17.9733	chr2B	25023696	25023905	A	B	B	A	B	A	A	A	B	A	B	A	B	A	A	B	A	B	B	A	B	B	A	A	A	A	B	B	A	A	A	B	A	A	A	B	B	A	B	A	B	B	B	A
tarc0884	2B.2	0	chr2B	72578430	72578697	A	B	A	B	B	A	A	A	B	A	B	A	B	A	A	B	B	A	B	A	A	A	A	A	A	B	A	A	B	B	B	B	A	A	A	B	A	B	B	B	B	B	B	B
wmc770	2B.2	8.0475				A	B	A	B	B	A	A	A	B	A	B	A	B	A	A	B	B	B	B	A	A	A	A	A	B	B	A	A	B	B	B	B	A	A	A	B	A	B	B	B	B	B	B	B
tarc0876	2B.2	10.7096	chr2B	90401274	90401526	A	B	A	B	B	A	A	A	B	A	B	A	B	A	A	B	B	B	B	B	A	A	A	A	B	B	A	A	B	B	B	B	A	A	A	B	A	B	B	B	B	B	B	B
snp4135	2B.2	14.9752	chr2B	102977343	102977619	A	B	A	B	B	A	A	A	B	A	B	A	B	A	A	B	A	B	B	B	A	A	A	A	B	B	A	A	B	B	B	B	A	A	A	B	B	B	B	B	B	A	B	B
tarc0851	2B.2	22.4778	chr2B	171791797	171791999	A	B	A	B	A	A	B	A	B	A	B	A	B	A	A	A	A	B	B	B	A	A	A	A	B	B	B	A	B	B	B	B	A	A	A	B	B	B	A	B	B	A	B	B
snp1763	2B.2	27.0886	chr2B	150707718	150707928	A	B	-	B	A	A	B	-	B	A	B	A	B	A	A	A	A	B	B	A	A	A	A	A	B	B	B	A	B	B	B	B	A	A	A	B	B	B	A	B	B	A	-	-
tarc0881	2B.2	37.5849	chr2B	260758331	260758593	A	B	A	B	A	B	B	A	A	A	B	A	A	A	A	A	A	B	B	A	A	A	A	A	B	B	B	A	A	B	B	B	A	A	A	B	B	B	A	A	B	A	B	B
tarc0874	2B.2	42.3869	chr2B	524009552	524009802	A	B	A	B	A	B	B	A	A	A	B	A	A	A	A	A	A	B	B	A	A	B	A	A	B	B	B	A	A	B	B	B	A	A	A	B	B	B	A	A	B	A	B	B
tarc0893	2B.2	42.9188	chr2B	529266382	529266660	A	B	A	B	A	B	B	A	A	A	B	A	A	A	A	A	A	B	B	A	A	B	A	A	B	B	B	A	A	B	B	B	A	A	A	B	B	B	A	A	B	A	B	B
snp1393	2B.2	50.4906	chr2B	598971560	598971876	A	B	A	B	A	B	B	A	A	A	B	A	A	A	A	A	A	B	B	A	A	B	A	A	B	B	B	A	A	B	B	B	A	A	A	-	B	B	A	A	A	A	B	B
snp1389	2B.2	54.5457	chr2B	660460888	660461217	A	B	A	B	A	B	B	A	A	A	B	A	A	A	A	A	A	B	B	B	A	B	A	A	A	B	B	A	A	B	B	B	A	A	A	B	B	B	A	A	A	A	B	B
snp3742	2B.2	61.5052	chr2A	709836542	709836742	A	B	A	B	A	B	B	A	A	A	B	A	A	A	B	B	A	B	B	A	A	B	A	A	A	B	B	A	A	B	B	B	A	A	A	B	B	B	A	A	A	A	B	B
snp1708	2B.2	62.0458	chr2B	690031540	690031831	A	B	A	B	A	B	-	A	A	A	B	A	A	A	B	B	A	B	B	A	A	B	A	A	A	B	B	A	A	B	B	B	A	A	A	B	B	B	A	A	A	A	B	B
tarc0910	2B.2	66.9261	chr2B	722632971	722633277	A	B	A	B	A	B	B	A	A	A	B	A	A	A	B	B	A	A	B	-	A	B	A	A	A	B	B	A	A	B	B	B	A	A	A	B	A	B	A	A	A	A	B	B
snp7909	2B.2	66.9261	chr2B	724693411	724693671	A	B	A	B	A	B	B	A	A	A	B	A	A	A	B	B	A	A	B	A	A	B	A	A	A	B	B	A	A	B	B	B	A	A	A	B	A	B	A	A	A	A	B	B
tarc0900	2B.2	68.5841	chr2B	708983987	708984277	A	B	A	B	A	B	B	A	A	A	B	A	A	A	B	B	A	A	B	B	A	B	A	A	A	B	B	A	A	B	B	B	A	A	A	B	B	B	A	A	A	A	B	B
snp8406	2B.2	78.8316	chr2B	740805079	740805392	A	B	A	B	A	B	B	A	A	A	B	A	A	A	B	B	B	A	B	B	A	B	A	A	A	B	B	A	A	B	A	B	A	A	A	B	A	B	B	B	A	A	B	B
snp8534	2B.2	89.6946	chr2B	743745505	743745758	A	B	A	B	B	B	B	A	A	A	B	A	A	A	B	B	B	A	B	B	A	B	A	A	A	B	B	A	A	B	A	B	A	B	B	B	B	B	B	B	A	A	B	B
snp3474	2B.3	0	chr2B	777514066	777514264	A	B	A	B	B	B	A	A	B	B	A	B	B	B	A	A	B	B	B	A	A	A	A	A	A	A	B	B	A	A	A	-	A	A	A	B	B	B	A	B	B	A	A	B
tarc0892	2B.3	20.2478	chr2B	788661645	788661921	A	B	A	B	B	B	B	B	B	B	A	B	B	B	A	A	A	B	A	A	B	A	B	A	A	B	B	B	B	A	A	B	A	A	B	A	B	B	B	B	A	A	A	A
wmc445	2B.3	22.3767				A	B	A	B	B	B	B	B	B	B	A	B	B	B	A	A	A	B	A	A	B	A	B	A	A	B	B	B	B	A	A	B	A	A	B	A	B	B	B	B	A	A	A	A
tarc1430	2D.1	0	chr2D	387741	388016	A	B	A	A	A	A	B	A	B	B	B	A	B	A	B	B	B	B	B	A	B	A	B	A	A	A	B	B	B	B	A	B	A	A	B	A	A	B	B	B	A	A	B	A
tarc1334	2D.1	7.50261	chr2D	8686370	8686606	A	B	A	A	A	A	B	A	B	B	B	A	B	B	B	B	B	B	B	A	A	A	B	A	A	A	B	B	B	B	A	B	A	A	B	A	A	B	B	B	A	B	B	A
tarc1463	2D.1	10.1647	chr2D	10201425	10201711	A	B	A	A	A	A	B	A	A	B	B	A	B	B	B	B	B	B	B	A	A	A	B	A	A	A	B	B	B	B	A	A	A	A	B	A	A	B	B	B	A	B	B	A
tarc0147	2D.2	0	chr2D	26773238	26773482	A	B	A	A	A	B	B	A	A	A	A	A	A	B	B	B	B	B	B	A	A	A	B	A	A	B	A	A	A	A	B	A	A	A	B	B	A	A	B	B	B	B	B	B
snp989	2D.2	13.6254	chr2D	32792800	32793038	A	B	A	B	A	B	B	A	A	A	A	B	B	A	B	B	B	B	B	A	A	A	B	A	A	A	A	A	A	A	B	A	A	A	B	B	A	A	B	B	A	B	B	B
Ppd-D1	2D.2	16.2875	chr2D	33957370	33958194	A	B	B	B	A	B	B	A	A	B	A	B	B	A	B	B	B	B	B	A	A	A	B	A	A	A	A	A	A	A	B	A	A	A	B	B	A	A	B	B	A	B	B	B
snp760	2D.2	16.2875	chr2D	34231410	34231692	A	B	B	B	A	B	B	A	A	B	A	B	B	A	B	B	B	B	B	A	A	A	B	A	A	A	A	A	A	A	B	A	A	A	B	B	A	A	B	B	A	B	B	B
snp927	2D.2	18.3157	chr2D	35683512	35683876	A	B	-	-	A	-	B	A	A	B	-	B	B	A	-	B	-	B	B	A	A	A	B	A	A	-	A	A	A	A	B	A	A	A	B	-	B	A	B	B	A	B	-	B
tarc1416	2D.2	35.1393	chr2D	48309729	48309997	A	B	B	B	A	B	B	A	A	B	A	B	A	A	A	A	A	B	B	A	A	B	B	A	A	A	A	A	B	A	B	A	A	A	B	B	B	A	B	B	A	B	B	B
snp6374	2D.2	44.9729	chr2D	67226208	67226532	A	-	-	-	A	-	-	A	A	-	A	-	A	A	A	A	A	-	-	A	A	-	B	-	A	A	A	A	-	A	-	A	A	A	-	-	-	A	A	-	A	-	-	-
tarc0137	2D.2	45.9831	chr2D	69537519	69537834	A	B	B	B	A	B	B	A	A	B	A	B	A	A	A	A	A	B	B	A	A	B	B	B	A	A	A	A	B	A	B	A	A	A	B	B	B	A	B	B	A	B	B	B
snp209	2D.2	54.3476	chr2D	76639678	76639875	A	B	B	B	A	B	B	A	A	B	A	B	A	A	A	A	A	B	B	A	A	B	B	B	A	A	A	A	B	A	B	A	A	A	B	B	B	A	B	B	A	B	B	B
tarc1532	2D.2	64.595	chr2D	93054193	93054508	A	B	B	B	A	B	B	A	A	B	A	B	B	B	A	A	A	A	B	A	B	B	A	B	A	A	A	A	B	A	B	A	A	A	A	B	B	A	B	B	A	B	B	B
wmc18	2D.2	66.7354	chr2D	130832616	130832852	A	B	B	B	A	B	B	A	A	B	A	B	B	B	A	A	A	A	B	A	B	B	A	B	A	A	A	A	B	A	B	A	A	A	A	B	B	A	B	B	A	B	B	A
tarc0148	2D.2	67.8051	chr2D	236131892	236132190	A	B	B	B	A	B	B	A	A	B	A	B	B	B	A	A	B	A	B	A	B	B	A	B	A	A	A	A	B	A	B	A	A	A	A	B	B	A	B	B	A	B	B	A
snp2961	2D.2	67.8051	chr2D	320493918	320494192	A	B	B	B	A	B	B	A	A	B	A	B	B	B	A	A	B	A	B	A	B	B	A	B	A	A	A	A	B	A	B	A	A	A	A	B	B	A	B	B	A	B	B	A
tarc0125	2D.2	75.1194	chr2D	421823610	421823929	A	B	B	B	A	B	B	A	A	B	A	B	B	B	A	A	B	B	B	A	B	B	A	B	A	A	A	A	B	A	B	A	A	A	A	B	B	A	B	B	A	B	B	A
tarc1533	2D.2	84.7333	chr2D	449065236	449065551	A	B	B	B	A	B	B	A	A	B	A	A	B	B	A	B	B	B	A	A	B	B	A	B	A	A	A	A	B	A	B	A	A	A	A	B	B	A	B	B	A	B	B	B
tarc1360	2D.2	100.678	chr2D	556930503	556930748	A	B	B	B	A	B	B	B	A	B	A	B	A	B	A	B	B	B	A	B	B	B	A	B	A	A	A	A	B	A	B	A	A	A	A	B	A	A	B	B	A	A	B	B
cfd233	2D.2	105.48	chr2D	561157470	561157752	A	B	A	B	A	B	B	B	A	B	A	B	A	B	A	B	B	B	A	B	B	B	A	B	A	A	A	A	B	A	B	A	A	A	A	B	A	A	B	B	A	A	B	B
tarc1289	2D.2	115.728	chr2D	570950065	570950281	A	B	A	A	A	A	B	A	A	B	A	B	A	B	A	B	B	B	A	A	B	B	A	B	A	A	A	A	B	B	A	A	A	A	A	B	A	A	B	B	B	A	B	B
tarc0100	2D.2	117.857	chr2D	573844272	573844607	A	B	A	A	A	A	B	A	A	B	A	B	A	B	A	B	B	B	A	A	B	B	A	B	A	A	A	A	B	B	A	A	A	A	A	B	A	A	B	B	B	A	B	B
tarc0106	2D.2	145.322	chr2D	594542492	594542806	A	B	A	A	B	A	B	B	A	B	A	B	A	B	B	B	B	B	A	B	A	B	A	B	A	B	B	A	B	A	A	A	A	A	A	A	B	A	B	B	B	A	B	A
tarc0114	2D.2	161.267	chr2D	607421454	607421800	A	B	B	A	A	A	B	B	A	B	A	B	A	B	B	B	B	B	A	B	A	B	A	B	A	B	B	A	B	A	A	A	A	A	A	A	B	A	B	B	B	B	A	A
tarc0085	2D.2	162.342	chr2D	609487923	609488222	A	B	B	A	A	A	B	B	A	B	A	A	A	B	B	B	B	B	A	B	A	B	A	B	A	B	B	A	B	A	A	A	A	A	A	A	B	A	B	B	B	B	A	B
tarc0122	2D.2	165.033	chr2D	613440924	613441198	A	B	B	A	A	A	B	B	A	B	A	A	A	B	B	B	B	B	A	B	A	B	B	B	A	B	B	A	B	A	A	A	A	A	A	A	B	A	B	B	B	B	A	B
tarc0131	2D.2	180.978	chr2D	626594352	626594665	A	B	B	A	A	B	B	B	A	B	A	A	B	B	A	B	B	B	A	A	A	A	B	A	A	B	B	A	A	A	A	A	A	A	A	B	B	A	B	B	B	B	A	B
tarc0128	2D.2	190.703	chr2D	633198584	633198901	A	B	B	A	A	B	B	B	A	B	A	A	B	B	A	B	B	B	A	A	A	B	B	A	A	B	B	A	B	A	A	A	A	A	A	B	B	A	B	B	B	B	A	B
tarc1431	2D.2	201.262	chr2D	644725206	644725481	A	B	B	A	A	B	B	-	A	B	-	A	B	B	A	B	B	B	A	A	A	B	B	A	A	B	B	A	B	A	A	A	A	A	A	B	B	A	B	B	B	B	A	B
wms301	2D.2	205.137				A	B	B	A	B	A	B	-	B	B	A	A	B	B	A	B	B	B	A	A	A	B	B	A	A	B	B	A	B	A	A	A	A	A	A	B	B	A	B	A	B	B	A	B
tarc1540	2D.2	206.786	chr2D	641104415	641104732	A	B	B	A	B	A	B	-	B	B	B	A	B	B	A	B	B	B	A	A	A	B	B	A	A	B	B	A	B	B	A	A	A	A	A	B	B	A	B	A	B	B	A	B
MFT	3A.1	0	chr3A	7294005	7294305	A	B	A	A	A	B	A	A	A	B	A	B	B	A	A	B	B	B	B	A	A	B	B	B	A	B	A	A	A	B	B	B	B	B	A	A	A	B	B	B	A	B	A	A
barc12	3A.1	20.3981	chr3A	15454316	15454515	A	B	A	A	A	B	A	A	A	A	A	A	B	B	A	A	B	A	B	A	A	B	B	B	-	B	A	A	A	B	B	B	A	B	A	A	-	A	B	B	A	B	A	A
tarc0533	3A.1	37.005	chr3A	20336835	20337110	A	B	A	A	A	B	A	A	B	A	A	A	B	B	A	A	B	B	B	A	A	B	B	B	A	B	B	A	A	B	B	B	A	B	A	B	A	B	B	A	A	B	A	A
tarc0528	3A.1	37.537	chr3A	20844483	20844750	A	B	A	A	A	B	A	A	B	A	A	A	B	B	A	A	B	B	B	A	A	B	B	B	A	B	B	A	A	B	B	B	A	B	A	B	A	B	B	A	A	B	A	A
snp3939	3A.1	44.0441	chr3A	23652897	23653058	A	B	A	A	A	B	A	A	A	A	A	-	B	B	-	A	B	-	B	A	A	B	B	B	A	B	A	A	A	B	A	B	A	B	A	B	A	B	-	A	A	B	A	-
tarc0517	3A.2	0	chr3A	59808720	59808962	A	B	A	B	B	B	B	B	B	B	A	B	B	B	B	A	B	A	B	A	A	A	B	B	B	A	A	B	B	B	A	B	B	B	B	B	B	A	A	A	B	B	A	A
tarc0526	3A.2	2.66209	chr3A	550722859	550723123	A	B	A	B	B	B	B	B	B	B	A	B	B	B	B	A	B	A	B	A	A	A	A	B	B	A	A	B	B	B	A	B	B	B	B	B	B	A	A	A	B	B	A	A
snp1308	3A.2	9.13068	chr3A	176558235	176558462	A	B	A	A	B	-	B	A	B	B	A	B	B	B	B	A	B	A	-	A	A	A	A	B	B	A	A	B	B	B	A	B	A	-	B	B	B	A	A	A	B	B	-	A
snp5005	3A.2	13.8228	chr3A	480147276	480147532	A	B	A	B	B	B	B	A	B	B	A	B	B	B	B	A	A	A	B	A	A	A	A	B	B	A	A	B	B	B	A	B	A	B	B	B	B	A	A	A	B	B	A	A
snp5786	3A.2	14.9593	chr3A	480105552	480105708	A	-	A	B	-	B	B	A	B	B	A	-	B	B	B	A	A	A	B	A	A	-	A	B	B	A	A	B	B	B	-	B	A	B	B	B	B	A	-	A	B	B	A	A
snp3936	3A.2	16.0959	chr3A	479474039	479474223	A	B	A	B	B	B	B	A	B	B	A	B	B	B	B	A	A	A	B	A	A	A	A	B	B	A	A	B	B	B	A	B	A	B	B	B	B	A	A	A	B	B	A	A
snp143	3A.2	16.6278	chr3A	487437236	487437539	A	B	A	B	B	B	B	A	B	B	A	B	B	B	B	A	A	A	B	A	A	A	A	B	B	A	A	B	B	B	A	B	A	B	B	B	B	A	A	A	B	B	A	A
snp6256	3A.2	17.1626	chr3A	500977465	500977717	A	B	A	B	B	B	B	A	B	B	A	B	B	B	B	A	A	A	B	A	A	A	A	B	B	A	A	B	B	B	A	B	A	B	B	B	B	A	A	A	B	B	A	A
snp1378	3A.2	20.3756	chr3A	514111458	514111784	A	B	A	B	B	B	B	A	B	B	A	A	A	B	B	A	A	A	B	A	A	A	A	B	B	A	A	B	B	B	A	B	A	B	B	B	B	A	A	A	B	B	A	A
snp132	3A.2	20.9075	chr3A	536637375	536637613	A	B	A	B	B	B	B	A	B	B	A	A	A	B	B	A	A	A	B	A	A	A	A	B	B	A	A	B	B	B	A	B	A	B	B	B	B	A	A	A	B	B	A	A
snp1998	3A.2	28.1806	chr3A	533662118	533662368	A	B	A	B	B	B	B	A	B	B	A	A	A	B	B	B	A	B	B	A	B	A	A	B	B	A	A	B	B	B	A	-	B	B	B	B	B	A	A	A	B	B	B	A
snp1983	3A.2	33.7592	chr3A	562352004	562352281	A	B	A	B	B	B	B	B	B	B	A	A	A	B	B	A	A	A	B	A	A	A	A	B	B	A	A	B	B	B	A	B	B	B	B	B	B	A	A	A	B	B	A	A
tarc0541	3A.2	42.9523	chr3A	595946825	595947117	A	B	B	A	B	B	B	B	B	B	A	A	A	B	B	B	A	A	B	A	A	A	A	B	B	A	A	A	B	B	A	B	B	B	B	A	B	A	B	A	B	B	A	A
tarc0546	3A.2	57.232	chr3A	627826278	627826590	A	B	B	A	B	B	A	B	B	B	A	A	A	B	A	B	A	A	B	A	A	A	A	A	B	A	A	A	B	B	A	B	B	B	B	A	A	A	B	B	B	B	A	A
snp1891	3A.2	68.9155	chr3A	659158405	659158576	A	-	B	A	B	B	B	B	B	B	A	A	B	A	A	B	A	A	B	A	A	A	A	A	B	A	A	B	A	B	A	B	B	B	B	A	-	A	B	B	B	A	A	B
snp4296	3A.2	83.5	chr3A	649032062	649032398	A	B	-	A	B	B	B	A	B	B	A	A	A	B	A	B	A	A	B	B	A	A	A	A	B	A	A	A	A	B	B	B	A	B	-	A	A	A	B	B	B	A	B	-
tarc0510	3A.2	92.6931	chr3A	667794593	667794813	A	B	B	A	B	B	B	A	B	B	A	A	A	A	A	B	A	A	B	A	A	A	A	A	B	A	A	A	A	B	A	B	A	B	B	A	A	A	A	B	B	A	A	A
tarc0505	3A.2	98.0324	chr3A	684749702	684749906	A	B	B	A	B	B	B	A	B	B	A	A	A	A	A	B	A	A	B	A	A	A	A	A	B	A	A	A	A	B	A	B	A	B	B	A	A	A	A	B	B	A	A	B
cfa2193	3A.2	104.992				A	B	B	A	B	B	B	A	B	B	A	A	A	A	A	A	A	B	B	A	A	A	A	A	B	A	A	A	A	B	A	B	A	B	B	A	A	A	A	B	B	B	A	B
tarc0504	3A.2	119.769	chr3A	698863260	698863461	A	B	B	A	A	B	B	A	B	B	A	A	A	A	A	A	A	B	B	A	A	A	A	A	A	A	B	A	A	B	B	B	A	B	B	B	B	A	A	B	A	A	A	B
wmc153	3A.2	123.602				A	B	B	A	A	B	B	A	B	B	A	A	A	A	A	B	A	B	B	A	A	A	A	A	A	B	B	A	A	B	B	B	-	B	B	B	B	A	A	B	A	A	A	B
tarc0549	3A.2	131.247	chr3A	712132027	712132342	A	B	B	A	A	B	B	A	B	-	-	-	-	A	A	B	A	B	B	A	B	A	-	B	A	A	B	A	-	B	B	B	A	B	B	B	B	A	A	B	A	-	B	B
tarc0508	3A.3	0	chr3A	727070332	727070546	A	B	A	A	A	B	A	A	B	A	A	A	A	B	B	A	A	A	A	B	B	B	A	B	A	A	B	A	B	A	A	B	B	B	B	A	A	B	A	B	B	A	B	A
snp2870	3A.3	28.0467	chr3A	743757849	743757996	A	B	A	A	A	A	-	A	-	B	B	A	A	B	B	A	A	A	B	-	B	B	A	B	B	A	B	A	B	A	A	-	-	B	B	B	A	A	B	B	B	A	A	A
tarc0948	3B.1	0	chrUn	35336782	35337039	A	B	B	A	B	B	A	A	B	B	A	A	A	B	A	A	A	A	B	A	A	B	B	A	A	B	A	A	B	A	A	B	A	A	B	A	A	B	A	A	B	A	A	B
snp4800	3B.1	2.12895	chr3B	7188514	7188717	A	B	B	A	B	B	A	A	B	B	A	A	A	B	A	A	A	A	B	A	A	B	B	A	A	B	B	A	B	A	A	B	A	B	B	A	A	B	A	A	B	A	A	B
barc133	3B.1	2.12895	chr3B	7607926	7608017	A	B	B	A	B	B	A	A	B	B	A	A	A	B	A	A	A	A	B	A	A	B	B	A	A	B	B	A	B	A	A	B	A	B	B	A	A	B	A	A	B	A	A	B
snp2493	3B.1	17.4881	chr3B	17081851	17082013	A	B	B	A	A	B	A	A	B	B	A	B	A	B	A	A	A	A	A	A	A	A	B	A	A	B	B	B	B	B	A	B	B	B	A	B	A	B	A	B	B	A	A	B
snp289	3B.1	31.4251	chr3B	16038423	16038643	A	B	B	A	B	B	-	-	B	B	A	B	A	B	B	B	A	A	A	A	A	A	B	A	A	B	A	B	B	B	A	B	B	B	A	B	B	A	A	B	B	A	A	B
tarc0940	3B.1	66.7675	chr3B	43274700	43274943	A	B	A	B	B	B	B	A	A	A	B	B	B	B	B	B	A	A	A	A	A	A	A	A	A	B	A	B	A	B	A	B	A	B	A	B	B	A	A	B	A	A	A	A
snp6192	3B.1	73.727	chr3B	60254775	60255043	A	B	A	B	B	B	B	A	A	A	B	B	B	B	B	B	A	A	A	A	A	A	A	A	A	B	A	B	A	B	A	B	A	B	A	B	B	A	A	B	A	A	A	A
snp6919	3B.1	73.727	chr3B	60868241	60868441	A	B	A	B	B	B	B	A	A	A	B	B	B	B	B	B	A	A	A	A	A	A	A	A	A	B	A	B	A	B	A	B	A	B	A	B	B	A	A	B	A	A	A	A
snp5325	3B.1	75.3232	chr3B	68878246	68878349	A	B	A	B	B	B	B	A	A	A	B	B	B	B	B	B	A	A	A	A	A	A	A	A	A	B	A	B	A	B	A	B	A	B	A	B	B	A	A	B	A	A	A	A
snp347	3B.1	75.3232	chr3B	68881898	68882154	A	B	A	B	B	B	B	A	A	A	B	B	B	B	B	B	A	A	A	A	A	A	A	A	A	B	A	B	A	B	A	B	A	B	A	B	B	A	A	B	A	A	A	A
wmc777	3B.1	77.9853				A	B	A	B	B	B	B	B	A	A	B	B	B	B	B	B	B	A	A	A	A	A	A	A	A	B	A	B	A	B	A	B	B	B	A	B	B	A	A	B	A	A	A	A
wmc612	3B.1	81.1812				A	B	A	B	B	B	B	B	A	A	B	B	B	B	B	B	B	A	A	A	A	A	A	A	A	B	A	B	A	B	A	B	B	B	A	B	B	A	A	A	A	A	A	A
wmc625	3B.1	83.3101	chr3B	245358695	245359060	A	B	A	B	B	B	B	B	A	A	B	B	B	B	B	B	B	A	A	A	A	A	A	A	A	B	A	B	A	B	A	B	B	B	A	B	B	A	B	A	A	A	A	A
snp5638	3B.1	83.842	chr3B	379994920	379995120	A	B	A	B	B	B	B	B	A	A	B	B	B	B	B	B	B	A	A	A	A	A	A	A	A	B	A	B	A	B	A	B	B	B	A	B	B	A	B	A	A	A	A	A
snp210	3B.1	83.842	chr3B	414017639	414017875	A	B	A	B	B	B	B	B	A	A	B	B	B	B	B	B	B	A	A	A	A	A	A	A	A	B	A	B	A	B	A	B	B	B	A	B	B	A	B	A	A	A	A	A
snp6814	3B.1	87.6958	chr3B	431589299	431589693	A	B	A	B	B	B	B	A	A	A	B	B	B	A	B	B	B	A	A	A	A	A	A	A	A	B	A	B	A	B	A	B	A	B	A	B	B	A	B	A	A	A	A	A
snp6793	3B.1	91.5496	chr3B	470046620	470046820	A	B	A	A	B	B	B	B	A	A	B	B	B	A	B	B	B	A	A	A	A	A	A	A	A	B	A	B	A	B	A	B	B	B	A	A	B	A	B	A	A	A	A	A
snp4452	3B.1	91.5496	chr3B	470046834	470047014	A	B	A	A	B	B	B	B	A	A	B	B	B	A	B	B	B	A	A	A	A	A	A	A	A	B	A	B	A	B	A	B	B	B	A	A	B	A	B	A	A	A	A	A
snp2022	3B.1	107.026	chr3B	565637331	565637621	A	B	B	B	B	B	B	A	B	A	B	B	B	A	B	B	B	B	A	A	A	A	A	A	A	B	A	A	A	B	A	B	A	A	A	-	B	A	B	B	B	A	B	A
snp7510	3B.1	112.604	chr3B	572254507	572254637	A	B	B	B	B	B	B	A	A	A	B	B	B	A	B	B	B	A	A	A	A	A	A	A	A	B	A	A	A	B	A	B	A	A	A	A	B	A	B	B	A	A	A	A
snp238	3B.1	113.136	chr3B	572746787	572747042	A	B	A	B	B	B	B	A	A	A	B	B	B	A	B	B	B	A	A	A	A	A	A	A	A	B	A	A	A	B	A	B	A	A	A	A	B	A	B	B	A	A	A	A
snp5711	3B.1	115.798	chr3B	591458290	591458551	A	B	A	B	B	B	B	A	A	A	B	B	B	A	B	B	A	A	A	A	A	A	A	A	A	B	A	A	A	B	A	B	A	A	A	B	B	A	B	B	A	A	A	A
snp4218	3B.1	118.047	chr3B	586732288	586732541	A	B	A	B	A	B	B	A	A	A	-	B	B	A	B	B	A	A	A	A	A	A	A	A	A	B	A	A	A	B	A	A	A	A	A	B	B	A	B	B	A	A	A	A
wmc827	3B.1	122.553				A	B	A	B	B	B	B	A	A	A	B	B	B	A	B	B	A	A	A	A	A	A	A	A	A	B	A	A	A	B	A	B	A	A	A	B	B	A	B	B	A	A	A	A
tarc0929	3B.1	125.749	chr3B	651276110	651276335	A	B	A	B	B	B	B	B	A	A	B	B	B	A	B	B	A	A	A	B	A	B	A	A	A	B	A	A	A	B	A	B	A	A	A	B	B	A	B	B	A	A	A	A
snp1598	3B.1	128.945	chr3B	659787886	659788074	A	B	A	B	B	B	B	A	A	A	B	B	B	A	B	A	A	A	A	A	A	B	A	A	A	B	A	A	A	B	A	B	A	A	A	B	B	A	B	B	A	A	A	A
wmc787	3B.1	130.541	chr3B	683107885	683108063	A	B	A	B	B	B	B	A	A	A	B	B	B	A	B	A	A	A	A	A	A	B	A	A	A	B	A	A	A	B	A	B	A	A	A	B	B	A	B	B	A	A	A	A
snp2063	3B.1	133.203	chr3B	719087917	719088197	A	B	A	B	B	B	B	A	A	A	B	B	B	A	B	A	A	B	A	A	A	B	A	A	A	B	A	A	A	B	-	B	A	A	A	B	B	A	B	B	A	A	A	A
snp5871	3B.1	133.203	chr3B	723032362	723032530	A	B	A	B	B	B	B	A	A	A	B	B	B	A	B	A	A	B	A	A	A	B	A	A	A	B	A	A	A	B	A	B	A	A	A	B	B	A	B	B	A	A	A	A
tarc0976	3B.1	133.203	chr3B	725389097	725389398	A	B	A	B	B	B	B	A	A	A	B	B	B	A	B	A	A	B	A	A	A	B	A	A	A	B	A	A	A	B	A	B	A	A	A	B	B	A	B	B	A	A	A	A
barc344	3B.1	133.203				A	B	A	B	B	B	B	A	A	A	B	B	B	A	B	A	A	B	A	A	A	B	A	A	A	B	A	A	A	B	A	B	A	A	A	B	B	A	B	B	A	A	A	A
snp2360	3B.1	135.332	chr3B	734428009	734428285	A	B	A	B	B	B	B	A	A	A	B	B	B	A	B	A	A	B	A	A	A	B	A	A	A	B	A	A	A	B	A	B	A	A	A	B	B	A	B	B	A	A	A	A
snp5014	3B.1	137.995	chr3B	739124043	739124413	A	B	A	B	B	B	B	A	A	A	B	B	B	A	B	A	A	A	A	A	A	B	A	A	A	B	A	A	A	B	A	B	A	A	A	B	B	A	B	B	A	A	A	A
snp2462	3B.1	137.995	chr3B	739170581	739170825	A	B	A	B	B	B	B	A	A	A	B	B	B	A	B	A	A	A	A	A	A	B	A	A	A	B	A	A	A	B	A	B	A	A	A	B	B	A	B	B	A	A	A	A
snp3667	3B.1	138.526	chr3B	737764043	737764359	A	B	A	B	B	B	B	A	A	A	B	B	B	A	B	A	A	A	A	A	A	B	A	A	A	B	A	A	A	B	A	B	A	A	A	B	B	A	B	B	A	A	A	A
snp4841	3B.1	150.551	chr3B	674426921	674427240	A	B	A	B	B	B	B	A	-	A	B	B	B	A	A	A	A	A	A	A	A	A	A	A	A	B	A	A	A	A	A	A	A	A	-	B	B	A	B	B	A	A	A	A
barc84	3B.1	190.451	chr3B	771167906	771168017	A	B	A	B	B	B	A	A	B	A	A	B	A	B	A	A	A	A	A	B	B	B	B	B	A	B	B	A	A	A	B	A	A	A	A	B	A	A	B	B	A	B	A	A
tarc0931	3B.1	205.229	chr3B	784693598	784693829	A	B	A	A	A	B	A	A	B	A	A	B	A	B	A	A	A	A	A	B	B	B	B	B	A	B	B	A	A	A	B	A	A	A	A	B	A	A	A	B	A	B	A	A
snp2147	3B.2	0	chr3B	817821707	817822026	A	B	B	B	B	B	A	A	A	B	B	B	B	B	B	A	B	A	B	A	A	B	B	B	B	B	B	B	B	A	B	A	A	A	B	B	B	A	A	A	A	B	A	B
tarc0949	3B.2	2.66209	chr3B	822189319	822189577	A	B	B	B	B	B	A	B	A	B	B	B	B	B	B	A	B	A	B	B	A	B	B	B	B	B	B	B	B	A	B	A	A	A	B	B	B	A	A	A	A	B	A	B
tarc0226	3D	0	chr3D	28326605	28326926	A	B	A	A	A	A	B	A	B	A	A	A	B	A	A	B	A	B	B	B	B	B	B	A	B	B	A	B	A	B	B	A	A	A	A	B	A	A	B	A	B	A	B	A
tarc0218	3D	3.81171	chr3D	31693385	31693709	A	B	A	B	A	A	B	A	B	A	A	A	B	A	A	B	B	B	B	B	B	B	B	B	B	B	A	B	A	B	B	A	A	A	A	B	A	A	B	A	B	A	B	A
tarc0217	3D	3.81171	chr3D	31725892	31726195	A	B	A	B	A	A	B	A	B	A	A	A	B	A	A	B	B	B	B	B	B	B	B	B	B	B	A	B	A	B	B	A	A	A	A	B	A	A	B	A	B	A	B	A
tarc0228	3D	25.248	chr3D	58117494	58117833	A	B	B	B	B	A	B	A	B	B	A	A	B	A	A	A	A	B	B	A	B	B	A	B	B	B	A	B	B	A	B	B	A	A	A	B	A	A	B	A	B	B	B	A
tarc0214	3D	33.8423	chr3D	74362923	74363182	A	B	B	B	B	A	A	B	B	B	A	A	B	A	A	A	A	B	B	B	B	B	A	B	B	B	A	B	B	A	B	B	A	A	A	B	A	A	B	B	B	B	B	A
snp7468	3D	51.7783	chr3D	340711842	340712065	A	B	A	B	A	A	A	A	B	B	A	A	A	A	B	A	A	B	B	B	B	B	A	B	B	B	A	B	B	A	A	B	A	A	B	B	A	A	B	B	B	A	B	A
tarc1336	3D	64.4056	chr3D	422731954	422732190	A	B	B	B	B	A	A	A	B	B	A	A	B	B	B	A	A	B	B	A	B	B	A	B	B	B	A	B	B	A	A	B	A	A	B	B	B	A	B	B	B	A	B	A
tarc1358	3D	64.9376	chr3D	433310964	433311208	A	B	B	B	B	A	A	A	B	B	A	A	B	B	B	A	A	B	B	A	B	B	A	B	B	B	A	B	B	A	A	B	A	A	B	B	B	A	B	B	B	A	B	A
tarc0201	3D	70.2769	chr3D	450884394	450884685	A	B	B	B	B	A	A	A	B	B	A	A	B	B	A	A	A	B	B	A	A	B	A	B	B	B	A	B	B	A	A	B	A	A	B	B	B	A	B	B	B	A	B	A
tarc0211	3D	79.42	chr3D	473441353	473441695	A	B	B	B	B	A	A	A	B	B	A	A	B	B	A	A	B	B	B	A	A	B	A	B	B	B	A	B	B	A	B	B	A	A	B	B	B	A	B	B	B	A	B	A
tarc0203	3D	93.6196	chr3D	514655262	514655585	A	B	B	B	B	A	A	B	B	B	A	A	A	B	A	A	B	B	B	B	A	B	B	B	B	B	A	B	B	A	B	B	A	A	B	B	A	A	A	B	B	A	B	A
wmc656	3D	93.6196				A	B	B	B	B	A	A	B	B	B	A	A	A	B	A	A	B	B	B	B	A	B	B	B	B	B	A	B	B	A	B	B	A	A	B	B	A	A	A	B	B	A	B	A
tarc0202	3D	101.374	chr3D	503853216	503853568	A	B	-	B	B	A	A	B	B	B	A	B	A	B	A	A	B	B	B	B	B	B	B	B	B	B	A	-	B	A	B	B	-	A	B	B	A	A	A	B	B	B	B	-
tarc0199	3D	121.147	chr3D	543874631	543874966	A	B	B	B	B	A	A	B	B	B	A	B	A	B	A	A	B	B	B	B	B	B	B	A	B	B	B	A	A	A	A	B	A	A	A	B	A	A	A	B	B	A	B	B
tarc0177	3D	132.509	chr3D	552950597	552950910	A	B	B	B	B	A	A	A	B	B	A	B	A	B	A	A	A	B	B	B	B	B	B	A	A	B	B	A	A	A	A	B	A	A	A	B	B	A	A	B	A	A	B	B
wms3	3D	171.483	chr3D	579890974	579891053	A	B	B	B	A	A	B	A	A	A	B	A	A	B	B	A	A	B	B	A	B	B	B	A	A	B	B	B	A	A	B	B	A	B	B	A	B	B	A	A	B	B	A	A
wmc552	3D	179.574	chr3D	581880211	581880363	A	B	B	B	A	A	B	A	A	A	B	B	A	B	B	A	A	B	B	A	B	B	B	B	A	B	B	B	A	A	B	B	A	B	B	B	B	B	A	A	B	B	A	A
tarc0204	3D	188.767	chr3D	585651705	585652030	A	B	B	B	A	A	B	A	A	A	B	A	B	B	B	A	A	B	B	A	B	B	B	A	A	B	B	B	A	A	B	B	A	B	B	B	B	B	A	A	B	B	A	A
tarc0180	3D	215.34	chr3D	601919455	601919759	A	B	B	B	A	A	B	A	A	A	A	A	A	B	B	A	A	B	A	A	B	A	B	A	A	A	A	B	B	A	B	B	A	A	A	A	A	B	B	A	B	B	A	A
tarc1419	3D	217.491	chr3D	604365419	604365689	A	B	B	B	A	A	B	B	A	A	A	A	A	B	B	A	A	B	A	A	B	A	B	A	A	A	A	B	B	A	A	B	A	A	A	A	A	B	B	A	B	B	A	A
snp1992	4A	0	chr4A	46123552	46123809	A	B	B	A	A	B	A	A	A	B	A	A	A	A	B	B	B	A	B	B	A	A	A	A	B	A	B	A	A	A	B	B	B	B	B	A	A	B	A	A	A	A	B	B
tarc0583	4A	1.06399	chr4A	60047458	60047716	A	B	B	A	A	B	A	A	A	B	A	A	A	A	B	B	B	A	B	B	A	A	A	A	B	A	B	A	A	A	B	B	B	B	B	A	A	B	A	A	A	A	B	B
snp5652	4A	4.25982	chr4A	105249043	105249348	A	B	B	A	A	B	A	A	A	B	A	A	A	A	B	B	B	A	B	B	A	A	A	A	B	A	B	A	A	A	B	B	B	B	B	A	A	B	A	A	A	A	B	B
tarc0606	4A	5.85611	chr4A	175856831	175857118	A	B	B	A	A	B	A	A	A	B	A	A	A	A	B	B	B	A	B	B	A	A	A	A	B	A	B	A	A	A	B	B	B	B	B	A	A	B	A	A	A	A	B	B
wmc680	4A	6.9201				A	B	B	A	A	B	A	A	A	B	A	A	A	A	B	B	B	A	B	B	A	A	A	A	A	A	B	B	A	A	B	B	B	B	B	A	A	B	A	A	A	A	B	B
tarc0619	4A	7.98409	chr4A	540435321	540435627	A	B	B	A	A	B	A	A	A	B	A	A	A	A	B	B	B	A	B	B	A	A	A	A	A	A	B	B	A	A	B	B	B	B	B	A	A	B	A	A	A	B	B	B
tarc0552	4A	9.58038	chr4A	576158344	576158548	A	B	B	A	A	B	A	A	A	B	A	A	A	A	B	B	B	A	B	B	A	A	A	A	A	A	B	B	A	A	B	B	B	B	B	A	A	B	A	A	A	B	B	B
snp2606	4A	17.083	chr4A	591700549	591700800	A	B	B	A	B	B	A	A	A	A	A	A	A	A	B	B	B	A	B	B	A	A	A	A	A	A	B	B	A	A	B	B	B	B	B	A	A	B	A	A	A	B	B	B
tarc0576	4A	33.618	chr4A	602109006	602109257	A	B	B	A	B	B	A	A	A	A	A	A	A	B	B	B	B	A	B	A	A	B	A	A	A	A	B	B	B	A	B	B	A	B	B	A	A	B	A	A	A	B	B	B
wmc650	4A	41.7092	chr4A	606657744	606658050	A	B	B	A	B	B	B	A	A	A	A	A	A	B	B	A	B	A	A	-	A	B	A	A	A	A	B	B	B	A	B	B	A	B	B	A	A	B	A	A	A	B	A	B
tarc0589	4A	54.6265	chr4A	617234133	617234398	A	B	B	A	B	B	B	A	A	A	A	A	A	B	B	A	B	A	A	B	B	B	B	A	A	A	B	B	B	A	B	B	B	A	B	A	A	B	A	A	A	B	A	B
tarc0605	4A	57.3615	chr4A	619184374	619184659	A	B	B	A	B	B	B	A	A	B	A	A	A	B	B	A	B	A	A	B	B	B	B	A	B	A	B	B	B	A	B	B	B	A	B	A	A	B	A	A	A	B	A	B
wmc161	4A	63.2712				A	B	B	A	B	B	B	A	A	B	A	A	A	B	B	A	B	A	A	A	A	B	B	A	B	A	B	B	B	A	B	B	A	A	A	A	A	B	A	A	A	B	A	B
tarc0611	4A	65.4231	chr4A	627815907	627816202	A	B	B	A	B	B	B	A	A	B	A	A	A	B	B	A	B	A	A	A	A	B	B	A	B	A	B	B	B	A	B	B	A	A	A	A	A	B	A	A	A	B	A	B
tarc0575	4A	70.8203	chr4A	664487725	664487975	A	B	B	A	B	B	B	A	A	B	A	A	A	B	B	A	B	A	A	A	A	B	B	A	B	A	B	B	A	A	B	B	A	A	A	A	A	B	A	A	A	B	A	B
tarc0577	4A	75.1088	chr4A	683912641	683912893	A	B	B	A	B	B	B	A	A	B	A	A	A	B	B	A	B	A	A	B	A	B	B	A	B	A	B	B	A	A	B	B	B	A	A	A	A	B	A	A	A	B	A	B
tarc0564	4A	76.7051	chr4A	640249792	640250029	A	B	B	A	B	B	B	A	A	B	A	A	A	B	B	A	B	A	A	B	A	B	B	A	B	A	B	B	A	A	B	B	B	A	A	A	A	B	A	A	A	B	A	B
Wx-B1	4A	82.0445	chr4A	688099808	688100120	A	B	B	A	B	B	B	A	A	B	A	A	A	B	B	A	B	A	A	B	A	B	B	A	B	A	B	B	A	A	B	A	B	A	A	A	A	B	A	A	A	B	A	B
wmc262	4A	84.7352	chr4A	691143494	691143635	A	B	B	A	B	B	B	A	A	B	A	A	A	B	A	A	B	A	A	B	A	B	B	A	A	A	B	B	A	A	B	A	B	A	A	A	A	B	A	A	A	B	A	B
barc343	4A	86.8871	chr4A	694903594	694903746	A	B	B	A	B	B	B	A	A	B	A	A	A	B	A	A	B	A	A	B	A	B	B	A	A	A	B	B	A	A	B	A	B	A	A	A	A	B	A	A	A	B	A	B
snp1066	4A	126.49	chr4A	712856471	712856754	A	B	A	A	A	B	B	A	A	B	B	B	A	B	B	B	B	A	A	B	A	A	A	B	A	B	A	A	A	A	A	A	A	A	A	B	B	B	A	A	A	B	B	A
snp2170	4A	128.086	chr4A	713522055	713522221	A	B	A	A	A	B	B	A	A	B	B	B	A	B	B	B	B	A	A	B	A	A	A	B	A	B	A	A	A	A	A	A	A	A	A	B	B	A	A	A	A	B	B	A
snp1836	4A	146.043	chr4A	737412416	737412662	A	B	A	A	A	B	B	B	A	B	B	A	A	A	A	B	A	B	A	B	A	A	A	A	A	B	A	A	A	A	A	A	A	A	A	B	B	A	A	A	A	B	B	A
barc78	4A	149.939				A	B	A	A	A	B	B	B	A	B	B	B	A	B	A	B	A	B	A	B	A	A	A	A	A	B	A	A	A	A	A	A	A	A	A	B	B	A	A	B	A	B	B	A
snp1410	4A	161.863	chr4A	742377363	742377652	A	B	A	A	A	B	B	A	A	B	B	B	A	B	B	B	A	B	A	B	A	A	A	A	A	B	B	B	A	A	A	A	A	A	B	B	B	A	A	B	A	B	B	B
snp1674	4A	182.666	chr4A	732519358	732519615	A	B	A	B	A	B	B	A	B	B	B	B	A	B	A	B	A	B	A	B	A	B	A	A	A	B	A	A	A	B	A	B	A	B	B	B	B	A	A	B	A	B	B	A
tarc1041	4B	0	chr4B	1782951	1783232	A	-	A	A	-	A	B	-	B	-	B	A	B	A	B	B	B	B	B	A	A	B	B	A	B	A	A	A	A	A	A	B	A	A	A	A	B	A	A	A	B	B	B	B
tarc0995	4B	6.63203	chr4B	9681046	9681259	A	B	A	A	B	A	B	A	B	B	B	A	A	A	B	B	B	B	B	A	A	B	B	A	B	A	A	A	A	A	A	B	A	A	A	A	B	B	A	A	B	B	B	B
tarc1053	4B	10.3623	chr4B	10610707	10611000	A	B	A	A	B	A	B	B	B	B	B	A	A	A	B	B	B	B	B	B	A	B	B	A	B	B	A	A	A	A	A	B	B	A	A	A	B	B	A	A	B	B	B	B
tarc1062	4B	22.2854	chr4B	13980999	13981308	A	B	A	B	A	A	B	B	B	B	B	A	A	B	B	A	B	B	B	B	B	B	B	A	B	B	A	A	A	A	A	B	B	A	A	A	A	B	A	A	B	B	B	B
snp7266	4B	25.4813	chr4B	13976450	13976667	A	B	A	B	A	A	B	A	B	B	B	A	A	B	B	A	B	B	B	A	B	B	B	A	B	B	A	A	A	A	A	B	A	A	A	A	A	B	A	A	B	B	B	B
tarc0998	4B	32.4408	chr4B	19741939	19742154	A	B	A	B	A	A	B	A	B	B	B	A	A	B	B	A	B	B	B	A	B	B	B	A	B	B	A	A	A	A	A	B	A	A	A	A	A	B	A	A	B	B	B	B
snp500	4B	59.2018	chr4B	28954370	28954643	A	B	B	B	A	B	B	B	B	B	B	A	A	B	B	A	B	A	A	B	B	A	B	A	B	B	A	A	B	B	A	B	B	A	A	A	B	B	B	B	B	B	B	B
tarc1064	4B	70.5636	chr4B	71593557	71593869	A	B	B	B	A	B	B	B	B	B	B	A	A	B	B	A	B	A	A	B	A	A	A	A	B	B	A	A	B	B	A	B	B	A	A	A	B	B	B	B	B	B	A	A
barc20	4B	71.6276	chr4B	75736370	75736549	A	B	B	B	A	B	B	B	B	B	B	A	A	B	B	A	B	A	A	B	A	A	A	A	B	B	A	A	B	B	A	B	B	A	B	A	B	B	B	B	B	B	A	A
wmc238	4B	74.2897	chr4B	236742906	236743133	A	B	B	B	A	B	B	B	B	B	B	A	A	B	B	A	B	A	A	B	A	A	A	A	B	B	A	A	B	B	A	B	B	A	B	A	B	B	B	B	B	B	A	A
tarc1059	4B	76.4186	chr4B	171145660	171145963	A	B	B	B	A	B	B	A	B	B	B	A	A	B	B	A	B	A	A	A	A	A	A	A	B	B	A	A	B	B	A	B	A	A	B	A	B	B	B	B	B	B	A	A
tarc1061	4B	76.4186	chr4B	413447335	413447644	A	B	B	B	A	B	B	A	B	B	B	A	A	B	B	A	B	A	A	A	A	A	A	A	B	B	A	A	B	B	A	B	A	A	B	A	B	B	B	B	B	B	A	A
tarc1014	4B	76.4186	chr4B	423359220	423359455	A	B	B	B	A	B	B	A	B	B	B	A	A	B	B	A	B	A	A	A	A	A	A	A	B	B	A	A	B	B	A	B	A	A	B	A	B	B	B	B	B	B	A	A
snp58	4B	80.4272	chr4B	423056711	423056929	A	B	B	A	A	B	-	A	-	-	A	A	A	B	B	A	-	A	A	A	A	A	A	A	A	A	A	A	B	B	A	B	A	A	B	A	B	B	B	B	B	B	A	A
tarc0987	4B	90.2666	chr4B	469012576	469012780	A	B	B	B	B	B	B	B	B	B	B	A	A	B	B	A	B	A	A	B	A	A	A	A	A	B	A	A	A	B	A	B	B	A	B	A	B	B	B	B	B	B	A	A
tarc1051	4B	90.2666	chr4B	483754018	483754311	A	B	B	B	B	B	B	B	B	B	B	A	A	B	B	A	B	A	A	B	A	A	A	A	A	B	A	A	A	B	A	B	B	A	B	A	B	B	B	B	B	B	A	A
wmc657	4B	92.9287				A	B	B	B	B	B	B	A	B	B	B	A	A	B	B	A	B	A	A	B	A	A	A	A	A	B	A	A	A	B	A	B	A	A	B	A	B	B	B	B	B	B	A	A
tarc1048	4B	96.1245	chr4B	553917957	553918249	A	B	B	B	B	B	B	A	B	B	B	A	A	B	B	A	B	A	A	A	A	A	A	A	B	B	A	A	A	B	A	B	A	A	B	A	B	B	B	A	B	B	A	A
cfd50	4B	96.6621	chr2D	637443897	637444139	A	B	B	B	B	B	B	A	B	B	B	A	A	B	B	A	B	A	A	-	A	A	A	A	B	B	A	A	A	B	A	B	-	A	B	A	B	B	B	A	B	B	A	A
tarc1075	4B	101.516	chr4B	589178089	589178408	A	B	B	B	B	B	B	B	B	B	B	A	A	B	B	A	A	A	A	B	A	A	A	A	B	B	A	A	A	B	A	B	B	A	B	A	B	B	B	A	B	B	A	A
tarc0001	4B	118.323	chr4D	433817146	433817349	A	B	B	B	A	B	B	A	B	B	B	A	A	B	B	A	A	A	A	A	A	A	A	A	A	B	A	A	A	B	A	B	B	A	B	A	B	B	A	A	B	A	A	A
wmc349	4B	142.29	chr4B	640976588	640976688	A	B	B	B	A	A	B	-	B	B	B	B	A	B	B	A	A	A	A	-	B	A	A	A	B	A	A	A	A	B	A	B	A	A	B	A	A	A	B	A	A	A	A	A
tarc1019	4B	145.555	chr4B	645429009	645429254	A	B	B	B	A	A	B	A	B	B	B	B	A	B	B	A	A	A	A	A	B	A	A	A	B	A	A	A	A	B	A	B	A	A	B	A	A	A	B	A	A	A	A	A
snp2595	4B	162.379	chr4B	651991633	651991771	A	B	B	B	A	A	A	A	-	B	B	B	A	B	B	A	A	A	A	A	B	A	A	A	A	A	A	A	A	B	A	B	A	A	B	B	A	A	A	A	A	A	A	A
tarc1025	4B	165.627	chr4B	650937742	650937996	A	B	B	B	A	A	A	A	B	B	B	B	A	B	B	A	A	A	A	A	B	A	A	A	A	A	A	B	A	B	A	B	A	A	B	B	A	A	B	A	B	A	A	A
tarc1021	4B	166.159	chr4B	652773050	652773296	A	B	B	B	A	A	A	A	B	B	B	B	A	B	B	A	A	A	A	A	B	A	A	A	A	A	A	B	A	B	A	B	A	A	B	B	A	A	B	A	B	A	A	A
tarc1036	4B	166.691	chr4B	650974805	650975078	A	B	B	B	A	A	A	A	B	B	B	B	A	B	B	A	A	A	A	A	B	A	A	A	A	A	A	B	A	B	A	B	A	A	B	B	A	A	B	A	B	A	A	A
snp2031	4B	171.764	chr4B	650891872	650892070	A	B	B	B	A	A	A	A	B	B	A	B	A	B	B	A	A	A	A	A	-	A	A	A	A	A	A	B	A	A	A	A	A	A	B	B	A	A	A	A	B	A	A	A
tarc1074	4B	185.304	chr4B	656827480	656827798	A	B	B	B	A	A	A	A	A	B	A	B	A	B	B	A	B	A	A	B	B	A	A	A	A	A	A	B	A	A	A	B	A	A	B	B	A	A	B	A	B	A	A	A
tarc1057	4B	198.075	chr4B	660653727	660654027	A	B	B	B	A	A	A	A	A	B	A	B	B	B	B	B	B	B	A	B	B	A	B	A	A	A	A	B	A	A	A	B	A	B	A	B	A	A	B	A	B	A	A	A
snp2178	4B	219.511	chr4B	670443645	670443831	A	B	B	B	A	A	A	A	A	B	A	A	B	B	B	B	B	B	A	B	B	A	B	B	A	A	B	B	B	A	A	B	A	B	A	B	A	A	B	B	B	A	A	A
tarc1481	4D	0	chr4D	5552443	5552737	A	B	B	B	A	B	A	A	B	B	A	A	B	A	B	B	B	A	B	A	A	B	B	A	B	A	A	B	A	A	B	B	A	B	A	A	B	A	A	B	A	B	B	A
tarc1277	4D	12.4874	chr4D	7772445	7772651	A	B	B	B	A	B	A	A	B	B	A	A	A	B	B	B	B	A	B	A	B	B	B	A	B	A	B	B	A	A	B	B	A	B	A	A	B	A	A	A	A	B	B	B
tarc0025	4D	32.6646	chr4D	12448253	12448593	A	B	A	B	A	A	A	A	B	B	B	A	A	B	B	B	B	B	B	A	B	B	B	A	A	A	B	B	A	A	B	B	A	B	A	A	A	A	B	A	A	B	B	B
tarc0029	4D	34.2609	chr4D	12773029	12773283	A	B	A	B	A	A	A	A	B	B	B	A	A	B	B	B	B	B	B	A	B	B	B	A	A	A	B	B	A	A	B	B	A	B	A	A	A	A	B	A	A	B	A	B
tarc0018	4D	39.0887	chr4D	15358499	15358830	A	B	A	B	A	A	A	A	B	B	B	-	A	B	B	B	A	B	A	A	B	B	B	A	A	A	B	B	A	A	B	B	A	B	A	A	A	A	B	A	A	B	A	B
tarc1473	4D	55.1249	chr4D	27161877	27162167	A	B	B	B	A	A	A	A	B	A	B	B	A	B	B	B	A	A	A	A	B	B	B	A	A	B	B	B	A	A	B	B	A	A	B	A	A	A	B	A	B	B	A	B
tarc0020	4D	58.3207	chr4D	47983175	47983499	A	B	B	B	A	A	A	A	B	A	B	B	A	B	B	B	A	A	A	A	B	B	B	A	A	B	B	B	A	A	B	B	A	A	B	A	A	A	B	A	B	B	A	B
tarc0021	4D	62.1324	chr4D	50151865	50152076	A	B	B	B	-	A	A	A	B	A	B	B	A	B	B	B	B	A	A	A	B	B	B	A	A	B	B	B	A	A	B	B	A	A	B	A	A	A	B	A	B	B	A	B
snp7344	4D	64.8525	chr4D	50151864	50152076	A	B	B	B	A	A	A	A	B	A	B	B	A	B	B	B	A	A	A	A	B	B	B	A	A	B	B	B	A	A	B	B	A	A	B	A	A	A	B	A	B	B	A	B
tarc0024	4D	65.5933	chr4D	43070630	43070996	A	B	B	B	A	A	-	A	B	A	B	-	A	-	-	B	A	A	A	A	B	B	B	-	-	B	B	-	A	A	B	B	A	A	-	-	A	A	-	A	B	B	A	B
tarc0028	4D	75.1082	chr4D	98453559	98453859	A	B	B	B	A	A	A	A	-	A	B	B	A	A	-	-	A	A	A	-	B	A	B	A	A	A	B	B	A	A	A	B	A	-	A	A	A	A	B	A	B	A	A	B
tarc0011	4D	86.3219	chr4D	346469350	346469663	A	B	-	B	A	A	A	A	A	A	B	A	B	-	B	B	A	A	A	A	B	B	B	A	-	B	A	B	A	A	A	B	A	A	B	A	A	A	B	A	B	-	A	B
tarc0013	4D	96.6352	chr4D	192738236	192738506	A	B	-	B	A	-	A	A	-	-	B	B	-	B	-	B	A	-	A	B	B	B	-	A	A	B	B	B	A	A	A	B	-	A	-	-	A	-	B	A	B	B	-	B
tarc0010	4D	97.3445	chr4D	301295555	301295852	A	B	B	B	A	A	A	A	B	A	B	B	B	B	B	B	A	A	A	B	B	B	B	A	A	B	B	B	A	A	A	B	B	A	B	A	A	A	B	A	B	B	A	B
tarc0014	4D	97.3445	chr4D	313570926	313571247	A	B	B	B	A	A	A	A	B	A	B	B	B	B	B	B	A	A	A	B	B	B	B	A	A	B	B	B	A	A	A	B	B	A	B	A	A	A	B	A	B	B	A	B
snp6277	4D	104.051	chr4D	94593251	94593422	A	B	B	B	A	A	A	A	B	A	B	B	A	B	B	B	A	A	A	B	B	B	B	B	A	B	B	B	A	A	A	B	B	A	B	A	B	A	B	A	B	B	A	B
tarc0002	4D	117.841	chr4D	251527778	251528087	A	B	B	B	A	A	A	B	B	A	B	B	B	B	-	B	B	A	A	B	B	B	B	-	B	B	B	B	A	A	A	B	B	A	B	A	B	A	B	A	B	B	A	B
tarc0022	4D	130.227	chr4D	121817790	121818135	A	B	B	B	A	A	A	A	B	A	B	B	B	B	B	B	A	A	A	A	B	B	B	A	A	B	B	B	A	A	A	B	A	A	B	A	A	A	B	A	B	B	A	B
tarc0012	4D	130.227	chr4D	238637320	238637675	A	B	B	B	A	A	A	A	B	A	B	B	B	B	B	B	A	A	A	A	B	B	B	A	A	B	B	B	A	A	A	B	A	A	B	A	A	A	B	A	B	-	A	B
cfd23	4D	130.227				A	B	B	B	A	A	A	A	B	A	B	B	B	B	B	B	A	A	A	A	B	B	B	A	A	B	B	B	A	A	A	B	A	A	B	A	A	A	B	A	B	B	A	B
tarc1342	4D	139.921	chr4D	435230778	435231017	A	B	B	B	A	A	A	A	B	A	B	B	B	B	B	B	A	A	A	A	B	B	B	B	A	B	B	A	A	A	A	B	A	A	A	A	A	A	B	A	B	B	A	B
tarc0004	4D	150.724	chr4D	465121519	465121832	A	B	B	B	A	A	A	A	B	A	B	B	A	B	B	A	A	A	A	B	B	B	B	B	A	B	B	A	A	A	B	B	B	A	A	A	A	A	B	B	B	B	A	B
tarc0008	4D	153.92	chr4D	474559367	474559644	A	B	B	B	A	A	A	A	B	A	B	B	A	B	B	A	A	A	A	B	B	B	B	B	A	B	B	A	A	A	B	B	B	A	A	A	A	A	B	B	B	B	A	B
tarc1351	4D	157.65	chr4D	478264603	478264845	A	B	B	B	A	B	A	A	B	A	B	B	A	B	B	A	A	A	A	B	B	B	B	B	A	B	B	A	A	A	B	B	B	A	A	A	A	A	B	B	B	B	A	B
snp3471	4D	163.528	chr4D	483058229	483058520	A	B	B	B	A	B	A	A	B	A	B	B	A	B	B	A	A	A	A	B	B	A	B	B	A	A	B	A	A	A	B	B	B	A	A	A	A	A	B	B	B	B	A	B
tarc0015	4D	175.026	chr4D	488653604	488653953	A	B	B	B	A	B	A	A	B	-	B	B	B	B	B	A	A	A	-	B	B	B	B	B	A	A	B	A	B	B	B	B	B	A	A	A	A	-	A	A	B	B	A	B
tarc0016	4D	177.288	chr4D	488650539	488650736	A	B	B	B	A	B	A	A	B	A	B	B	A	B	B	A	A	A	A	B	B	B	B	B	A	A	B	A	B	A	B	B	B	A	A	A	A	A	A	A	B	B	A	B
cfd84	4D	202.668				A	B	B	B	A	A	A	A	B	A	A	A	B	A	B	A	A	A	A	B	B	B	B	B	A	B	A	B	A	A	B	B	B	A	A	A	A	A	A	A	B	A	B	B
tarc1319	4D	204.265	chr4D	499451345	499451576	A	B	B	B	A	A	A	A	B	A	A	A	B	A	B	B	A	A	A	B	B	B	B	B	A	B	A	B	A	A	B	B	B	A	A	A	A	A	A	A	B	A	B	B
tarc1375	4D	209.067	chr4D	500341852	500342100	A	B	A	B	A	A	A	A	B	A	A	A	B	A	B	B	A	A	A	B	B	B	B	B	A	B	A	B	A	A	B	B	B	A	A	A	A	A	A	A	B	A	B	B
wmc622	4D	214.945				A	B	A	B	A	A	A	A	B	A	A	A	B	A	B	B	A	A	A	A	B	B	B	B	A	B	A	B	A	A	B	B	A	A	A	A	A	A	A	A	B	A	B	B
tarc1534	4D	229.144	chr4D	505333086	505333401	A	B	A	B	A	A	B	A	B	A	A	A	B	A	B	B	B	A	A	B	B	B	B	B	A	B	A	B	A	A	B	A	B	A	A	A	A	A	A	B	B	A	B	B
tarc1410	4D	232.34	chrUn	126967745	126968008	A	B	A	A	A	A	B	A	B	A	A	A	B	A	B	B	B	A	A	B	B	B	B	A	A	B	A	B	A	A	B	A	B	A	A	A	A	A	A	B	B	A	B	B
tarc0017	4D	250.673	chrUn	29220973	29221155	A	B	A	B	A	A	B	B	B	A	A	A	B	A	A	B	B	A	A	A	A	B	B	A	A	B	A	A	A	A	B	A	A	A	A	A	B	B	A	B	B	A	B	A
snp4871	5A.1	0	chr5A	335362	335630	A	B	A	B	B	A	A	B	B	B	A	A	B	B	B	A	B	B	A	A	A	B	B	B	A	A	B	B	B	B	A	B	B	B	A	A	A	A	B	A	B	A	B	A
tarc0673	5A.1	22.0754	chr5A	7365239	7365551	A	B	A	A	A	A	B	A	A	B	B	A	B	B	B	A	B	A	A	A	B	B	A	B	A	A	B	B	A	B	B	B	A	B	A	A	A	B	B	B	B	A	B	A
snp3197	5A.1	29.0349	chr5A	9840152	9840435	A	B	A	A	A	A	B	A	A	B	B	A	A	B	B	A	A	A	A	A	B	B	A	B	A	A	B	B	A	B	B	B	B	B	A	A	A	B	B	B	B	A	B	A
snp1568	5A.1	31.697	chr5A	11055213	11055478	A	B	A	A	A	A	B	A	A	B	B	A	A	B	B	A	A	A	A	A	B	B	A	B	A	A	B	B	A	B	B	B	A	B	A	A	A	B	B	B	B	A	B	A
wms443	5A.1	32.7667				A	B	A	A	A	A	B	A	A	B	B	A	A	B	B	A	A	A	A	A	B	B	A	B	A	A	B	B	A	B	B	B	A	B	A	A	A	B	B	B	B	A	A	A
snp1062	5A.1	43.0705	chr5A	19980109	19980382	A	B	A	A	A	A	B	A	A	A	B	A	A	B	B	A	A	A	B	A	B	B	A	B	A	A	A	B	A	B	B	B	A	B	A	A	A	B	B	B	B	A	A	A
snp2378	5A.1	46.4275	chr5A	20816391	20816619	A	B	A	A	A	A	B	A	-	A	B	A	A	B	B	A	A	A	B	-	B	B	A	B	A	A	A	B	A	B	B	A	A	B	A	A	A	B	B	B	B	A	A	A
snp3530	5A.1	69.0909	chr5A	36324604	36324870	A	B	A	B	A	A	B	A	A	B	B	B	A	B	B	A	A	A	B	B	B	B	A	B	A	A	A	B	A	B	A	B	B	B	A	A	A	B	B	B	B	B	B	A
barc56	5A.1	88.6477				A	B	A	B	A	A	B	A	A	B	B	B	A	B	B	A	A	A	B	A	B	B	A	B	A	A	A	B	A	B	A	B	A	A	A	B	A	B	B	B	A	B	B	A
snp7226	5A.1	102.828	chr5A	60117994	60118254	A	B	A	B	A	A	B	B	A	B	B	B	A	B	B	A	A	A	B	B	B	B	A	B	B	A	B	B	A	B	A	B	B	A	B	B	A	B	B	B	A	B	B	A
snp6237	5A.1	107.817	chr5A	63376752	63377028	A	B	A	B	A	A	B	A	A	B	B	B	A	B	B	A	A	A	B	B	B	B	A	B	A	A	A	B	A	B	A	B	B	A	A	B	A	B	B	B	A	B	B	A
wms129	5A.1	116.458	chr5A	205213423	205213643	A	B	A	B	A	A	B	A	A	B	B	B	A	B	B	A	A	A	B	B	B	B	A	B	A	A	A	B	A	B	A	B	B	A	A	B	A	B	B	B	A	B	B	A
tarc0652	5A.1	125.651	chr5A	358047542	358047786	A	B	A	B	A	A	B	A	A	B	B	A	A	B	B	A	A	A	B	A	B	B	A	B	A	A	A	B	A	B	A	B	B	A	A	B	A	B	B	B	A	B	B	A
tarc0640	5A.1	127.78	chr5A	382545534	382545762	A	B	A	B	A	A	B	A	A	B	B	A	A	B	B	A	A	A	B	A	B	B	A	B	A	A	A	B	A	B	A	B	A	A	A	B	A	B	B	B	A	B	B	A
snp5184	5A.1	132.582	chr5A	422075534	422075819	A	B	A	B	A	A	B	A	A	B	B	A	A	B	A	A	A	A	B	A	B	B	A	B	A	A	A	B	A	B	B	B	B	B	A	B	A	B	B	B	A	B	B	A
tarc0662	5A.1	145.203	chr5A	457522774	457523054	A	B	A	-	A	A	B	A	A	B	B	A	A	A	A	A	A	B	B	A	B	B	B	A	B	A	A	B	B	B	B	B	A	B	A	B	-	B	-	A	A	B	B	B
snp8013	5A.1	149.71	chr5A	462863117	462863466	A	B	A	B	A	A	B	A	A	B	B	A	A	B	A	A	A	B	B	A	B	B	B	B	B	A	A	B	B	B	B	B	A	B	A	B	B	B	B	A	A	B	B	B
snp2172	5A.1	149.71	chr5A	462870146	462870439	A	B	A	B	A	A	B	A	A	B	B	A	A	B	A	A	A	B	B	A	B	B	B	B	B	A	A	B	B	B	B	B	A	B	A	B	B	B	B	A	A	B	B	B
tarc0655	5A.1	149.71	chr5A	464477063	464477310	A	B	A	B	A	A	B	A	A	B	B	A	A	B	A	A	A	B	B	A	B	B	B	B	B	A	A	B	B	B	B	B	A	B	A	B	B	B	B	A	A	B	B	B
barc141	5A.1	149.71	chr5A	468936035	468936301	A	B	A	B	A	A	B	A	A	B	B	A	A	B	A	A	A	B	B	A	B	B	B	B	B	A	A	B	B	B	B	B	A	B	A	B	B	B	B	A	A	B	B	B
tarc0663	5A.1	166.219	chr5A	506142316	506142598	A	B	A	A	B	A	B	A	A	B	B	A	A	B	B	A	A	A	B	B	B	A	B	B	B	B	A	B	B	B	B	B	A	B	A	B	B	B	B	A	A	B	B	B
snp1469	5A.1	170.137	chr5A	519955098	519955364	A	B	A	A	B	A	B	A	A	B	B	A	A	A	-	A	A	A	B	B	B	A	B	A	B	B	A	B	B	B	B	B	A	B	A	B	-	B	B	A	A	B	B	B
tarc0648	5A.1	182.275	chr5A	549345388	549345628	A	B	B	A	B	B	B	A	A	B	B	A	A	A	B	A	A	A	B	A	B	A	B	A	B	B	B	B	B	B	B	B	A	B	A	B	B	B	B	A	A	B	A	A
snp6456	5A.1	183.452	chr5A	549355932	549356172	A	B	B	A	B	B	B	A	A	B	B	A	A	A	B	A	A	A	B	A	B	A	B	A	B	B	B	B	B	B	B	B	A	B	A	B	B	B	B	A	A	B	A	A
snp3625	5A.2	0	chr5A	580948194	580948321	A	B	B	B	A	B	B	B	B	B	A	A	B	A	A	A	A	A	B	B	A	B	B	B	B	B	B	B	A	B	B	B	A	B	A	B	B	B	B	B	A	A	-	A
tarc0644	5A.2	5.97421	chr5A	584416217	584416449	A	B	B	A	A	B	B	A	B	B	A	A	B	A	A	A	A	A	B	B	A	B	B	B	B	B	B	B	A	B	B	B	A	B	A	B	B	A	B	B	A	A	B	A
tarc0661	5A.2	17.8973	chr5A	595374503	595374781	A	B	B	A	A	B	B	A	B	B	A	A	B	A	A	A	A	A	B	A	A	B	B	B	B	B	B	B	A	B	A	B	A	B	B	B	B	A	B	B	A	B	B	A
snp583	5A.2	37.3151	chr5A	617352261	617352603	A	B	B	A	A	B	B	A	B	B	A	A	A	A	A	B	A	A	B	A	A	B	B	B	B	A	B	B	A	A	A	B	A	B	B	A	B	A	B	B	A	B	B	A
tarc0668	5A.2	47.2712	chr5A	635934970	635935266	A	B	B	B	B	B	B	A	B	B	A	A	A	A	B	B	A	A	B	A	A	B	B	A	A	A	B	B	A	A	A	B	A	B	B	A	B	A	B	B	A	B	B	A
tarc0627	5A.2	62.6304	chr5A	657045427	657045626	A	B	B	B	B	B	B	A	A	B	A	A	A	A	B	B	A	A	B	A	A	B	B	A	A	A	A	B	B	B	A	B	A	B	A	A	A	A	A	B	A	B	A	A
tarc0646	5A.2	77.9896	chr5A	667328337	667328570	A	B	A	B	B	A	A	A	A	B	A	A	A	A	B	B	A	A	B	A	A	B	B	A	A	A	A	B	A	A	A	B	A	B	A	A	A	A	A	B	A	B	A	A
wmc524	5A.2	93.3487	chr5A	682714315	682714518	A	B	A	B	A	A	A	A	A	A	A	A	A	B	B	B	B	A	B	A	A	B	B	A	B	A	A	B	A	A	A	B	A	B	A	A	A	A	A	A	A	B	A	A
snp2947	5A.2	95.4777	chr5A	688318173	688318341	A	B	A	B	A	A	A	A	A	A	A	A	A	B	B	B	B	A	B	A	A	B	B	A	B	A	A	B	A	A	A	B	A	B	A	A	A	A	A	A	A	B	A	A
tarc0637	5A.2	100.817	chr5A	689918113	689918337	A	B	A	B	A	A	A	A	A	A	A	A	A	B	B	B	B	A	A	A	A	B	B	A	B	A	A	B	A	A	A	B	A	B	A	A	A	A	A	A	A	B	B	A
tarc1113	5B.1	0	chrUn	65431547	65431829	A	B	B	B	A	A	A	A	B	B	B	B	B	A	A	A	A	A	B	A	B	B	A	A	A	B	A	B	A	B	B	A	A	B	A	B	B	B	A	B	A	B	A	A
snp3606	5B.1	26.8839	chr5B	14509866	14510075	A	B	B	A	B	A	A	B	B	A	B	A	B	-	A	B	B	A	B	B	B	B	A	A	B	B	A	B	A	B	B	-	B	B	A	B	B	A	B	A	-	A	A	-
snp332	5B.1	54.1426	chr5B	20832466	20832634	A	B	A	A	B	B	A	A	-	-	A	A	B	A	A	B	B	-	A	A	A	B	B	A	B	B	B	B	A	A	A	B	A	B	A	B	B	A	B	A	-	A	-	A
snp1143	5B.1	75.1622	chr5B	26950756	26951089	A	B	-	A	B	-	A	A	B	A	-	A	B	A	A	-	-	A	A	A	-	B	-	A	A	-	A	A	B	A	-	A	A	A	A	A	A	A	B	A	A	A	A	A
snp7211	5B.1	94.8736	chr5B	26848123	26848432	A	B	B	A	B	B	A	B	B	A	B	A	B	A	A	B	B	A	A	B	B	B	B	A	B	B	B	B	B	B	B	B	B	B	A	A	A	A	B	A	A	A	A	A
tarc1105	5B.1	98.0694	chr5B	35529643	35529912	A	B	B	A	B	B	A	B	B	A	B	A	B	A	A	B	B	B	A	B	B	B	B	A	B	B	B	B	B	B	B	B	B	B	A	A	B	A	B	A	A	A	A	A
wmc616	5B.1	107.213				A	B	B	A	B	B	A	B	B	A	B	A	B	A	A	B	B	B	A	B	B	B	B	B	B	B	B	B	B	B	A	B	B	A	A	A	B	A	B	A	A	A	A	A
tarc1114	5B.1	110.943	chr5B	118532021	118532309	A	B	B	A	B	B	A	A	B	A	B	A	B	A	A	B	B	B	A	A	B	B	B	B	B	B	B	B	B	B	A	B	A	A	A	A	B	A	B	A	A	A	A	A
barc109	5B.1	110.943	chr5B	231254388	231254615	A	B	B	A	B	B	A	A	B	A	B	A	B	A	A	B	B	B	A	A	B	B	B	B	B	B	B	B	B	B	A	B	A	A	A	A	B	A	B	A	A	A	A	A
wms67	5B.1	110.943				A	B	B	A	B	B	A	A	B	A	B	A	B	A	A	B	B	B	A	A	B	B	B	B	B	B	B	B	B	B	A	B	A	A	A	A	B	A	B	A	A	A	A	A
tarc1123	5B.1	112.539	chr5B	357120138	357120442	A	B	B	A	B	B	A	A	B	A	B	A	B	A	A	B	B	B	A	A	B	B	B	B	B	B	B	B	B	B	A	B	A	A	A	A	B	A	B	A	A	A	A	A
snp6689	5B.1	115.841	chr5B	404189006	404189315	A	B	A	A	B	B	A	A	B	A	B	A	B	A	A	B	B	B	A	A	B	B	B	-	A	B	B	B	B	B	A	B	A	A	A	A	B	A	B	A	A	A	A	A
snp7127	5B.1	117.49	chr5B	404188516	404188799	A	B	A	A	B	B	A	A	B	A	B	A	B	A	A	B	B	B	A	A	B	B	B	B	B	B	B	B	B	B	A	B	A	A	A	A	B	A	B	A	A	A	A	A
snp123	5B.1	119.086	chr5B	410531773	410532042	A	B	A	A	B	B	A	A	B	A	B	A	B	A	A	B	B	B	A	A	B	B	B	B	B	B	B	B	B	B	A	B	A	A	A	A	B	A	B	A	A	A	A	A
snp4422	5B.1	119.086	chr5B	415649327	415649710	A	B	A	A	B	B	A	A	B	A	B	A	B	A	A	B	B	B	A	A	B	B	B	B	B	B	B	B	B	B	A	B	A	A	A	A	B	A	B	A	A	A	A	A
snp721	5B.1	122.621	chr5B	432156210	432156463	A	B	A	A	B	B	A	B	B	A	B	A	B	A	A	B	B	-	A	A	B	B	-	-	B	B	-	B	B	B	A	B	A	A	A	A	B	A	B	A	A	A	A	A
snp5742	5B.1	126.177	chr5B	431075336	431075612	A	B	A	A	B	B	A	B	B	A	B	A	B	A	A	B	B	B	A	B	B	B	B	B	B	B	B	B	B	B	A	B	B	A	A	A	B	A	B	A	A	A	A	A
snp5845	5B.1	126.177	chr5B	431799459	431799734	A	B	A	A	B	B	A	B	B	A	B	A	B	A	A	B	B	B	A	B	B	B	B	B	B	B	B	B	B	B	A	B	B	A	A	A	B	A	B	A	A	A	A	A
snp301	5B.1	127.241	chr5B	411930565	411930961	A	B	A	A	B	B	A	B	B	A	B	A	B	A	A	B	B	B	A	B	B	B	B	B	B	B	B	B	B	B	A	B	B	A	A	A	B	A	B	A	A	A	A	A
wms371	5B.1	132.043				A	B	B	A	B	B	A	B	B	A	B	A	B	A	A	B	B	B	B	B	B	B	B	A	B	B	B	A	B	B	A	B	B	A	A	A	B	A	B	A	A	A	A	A
snp2181	5B.1	136.654	chr5B	455738577	455738737	A	B	B	A	B	B	A	B	B	A	B	A	B	A	A	B	B	B	B	A	B	B	B	-	B	B	B	-	B	B	A	-	-	A	A	A	B	A	B	A	A	A	A	A
tarc1127	5B.1	140.686	chr5B	462145321	462145628	A	B	B	A	B	B	A	A	B	A	B	A	B	A	A	B	B	B	B	A	B	B	B	A	B	B	B	A	B	B	A	B	A	A	A	A	B	A	A	A	A	A	A	A
snp2373	5B.1	161.192	chr5B	515578039	515578262	A	B	B	A	A	B	B	B	-	B	B	-	B	A	A	B	B	B	B	B	B	B	B	A	B	B	A	A	B	-	B	A	B	A	A	A	B	A	A	B	A	A	A	A
tarc1134	5B.2	0	chr5B	557532763	557533076	A	B	B	B	A	B	B	B	A	A	A	A	B	B	B	B	A	B	B	B	B	B	B	A	B	B	B	B	B	B	B	A	B	B	A	B	B	B	A	B	A	A	A	B
snp6718	5B.2	7.50261	chr5B	572356353	572356600	A	B	B	B	A	B	B	A	A	A	A	A	B	B	B	B	B	B	B	A	B	B	B	A	B	B	B	B	B	B	B	A	A	B	A	B	A	B	A	B	A	A	A	B
barc275	5B.2	19.4257	chr5B	585397746	585398010	A	B	A	B	A	B	B	B	A	A	A	B	A	B	B	B	B	B	B	B	B	B	B	A	B	B	B	B	A	B	B	A	B	B	A	A	A	B	A	B	A	B	A	B
snp3800	5B.2	23.156	chr5B	589372051	589372296	A	B	A	B	A	B	B	A	A	A	A	B	A	B	B	B	B	B	B	A	B	B	B	A	B	B	B	B	A	B	B	A	A	B	A	B	A	B	A	B	A	B	A	B
snp2500	5B.2	28.2584	chr5D	481985592	481985891	A	B	A	B	A	B	B	A	A	A	A	B	A	B	-	B	B	B	B	A	B	B	B	A	B	B	-	B	A	B	B	A	A	-	A	B	A	A	A	B	A	B	A	B
wmc810	5B.2	32.7906				A	B	A	B	A	B	B	A	A	A	A	B	A	B	B	B	B	B	B	A	B	B	B	A	B	B	B	B	A	B	B	A	A	B	A	B	A	B	A	B	A	B	A	B
snp7014	5B.2	35.4526	chr5B	601326617	601326940	A	B	A	B	A	B	B	A	A	A	A	B	A	B	B	B	B	B	B	B	B	B	B	A	B	B	B	B	A	B	B	A	A	B	A	B	A	B	A	B	A	B	A	B
tarc1095	5B.2	47.3757	chr5B	629987885	629988136	A	B	A	B	A	B	B	A	A	A	A	B	A	A	B	A	B	B	A	A	B	B	B	A	B	B	B	A	B	B	B	A	A	B	A	B	A	B	B	B	A	B	B	B
snp4762	5B.2	51.6414	chr5B	643673856	643674041	A	B	A	B	A	B	B	A	A	A	A	B	A	A	B	A	B	B	A	B	B	B	B	A	B	B	B	A	B	B	B	A	A	A	A	B	A	B	B	B	A	B	B	B
tarc1101	5B.2	54.3035	chr5B	653707967	653708229	A	B	A	B	A	B	B	A	A	A	A	B	A	A	B	A	B	B	A	B	B	B	B	B	B	B	B	A	B	B	B	A	A	A	A	B	A	B	B	B	A	B	B	B
barc130	5D	0	chr5D	6486214	6486488	A	B	B	A	B	B	B	B	A	A	A	A	A	A	B	B	A	A	A	B	A	A	B	A	B	B	A	B	A	B	A	A	A	A	A	B	B	A	A	A	A	A	A	A
tarc0280	5D	2.67635	chr5D	5797478	5797820	A	B	B	A	B	B	B	A	A	A	A	A	A	A	B	B	A	A	A	A	A	A	B	A	B	B	A	B	A	B	A	A	A	A	A	B	B	A	A	A	A	A	A	A
tarc1478	5D	12.4236	chr5D	8538694	8538987	A	B	B	A	B	B	B	A	A	B	A	A	A	A	A	B	A	A	A	A	A	A	B	A	B	B	A	B	A	B	B	A	A	B	A	B	B	A	A	A	A	A	A	A
snp6289	5D	35.682	chr5D	32695554	32695729	A	B	B	A	A	B	A	A	A	B	A	A	B	A	A	-	B	A	B	A	A	A	B	A	B	B	B	A	A	-	B	B	A	A	A	B	A	B	A	A	A	B	A	A
tarc0281	5D	69.8953	chr5D	184030452	184030793	A	B	B	A	A	A	A	A	B	B	B	B	A	B	A	A	A	A	B	A	A	A	A	A	B	B	B	A	A	B	B	A	A	B	B	A	A	B	B	A	A	B	B	B
tarc0261	5D	71.4916	chr5D	263142284	263142592	A	B	B	A	A	A	A	A	B	B	B	B	A	B	A	A	A	A	B	A	A	A	A	A	B	B	B	A	A	B	B	A	A	B	B	A	A	B	B	A	A	B	B	B
tarc0233	5D	72.5556	chr5D	326740922	326741215	A	B	B	A	A	A	A	A	B	B	B	B	A	B	A	A	A	A	B	A	A	A	A	A	B	B	B	A	A	B	B	A	A	B	B	A	A	B	B	A	A	B	B	B
snp5012	5D	76.8212	chr5D	267826085	267826338	A	B	B	A	A	A	A	B	B	B	B	B	A	B	A	A	A	A	B	B	A	A	A	A	B	B	B	A	A	B	B	A	B	B	B	A	A	B	B	A	A	B	B	B
snp6268	5D	78.9501	chr5D	160064586	160064891	A	B	B	A	A	A	A	B	B	B	B	B	A	B	A	A	A	A	B	B	A	A	A	A	B	B	B	A	A	B	B	A	B	B	B	A	A	B	B	A	A	B	B	B
snp6052	5D	78.9501	chr5D	188335387	188335722	A	B	B	A	A	A	A	B	B	B	B	B	A	B	A	A	A	A	B	B	A	A	A	A	B	B	B	A	A	B	B	A	B	B	B	A	-	B	B	A	A	B	B	B
snp4550	5D	78.9501	chr5D	192270092	192270386	A	B	B	A	A	A	A	B	B	B	B	B	A	B	A	A	A	A	B	B	A	A	A	A	B	B	B	A	A	B	B	A	B	B	B	A	A	B	B	A	A	B	B	B
tarc0286	5D	80.0141	chr5D	93066826	93067068	A	B	B	A	A	A	A	B	B	B	B	B	A	B	A	A	A	A	B	B	A	A	A	A	B	B	B	A	A	B	B	A	B	B	B	A	A	B	B	B	A	B	B	B
snp5366	5D	82.9075	chr5D	107583983	107584205	A	-	B	A	A	A	B	A	B	B	B	B	A	B	A	A	A	A	B	-	A	B	A	A	B	B	B	A	A	B	B	A	B	B	B	A	A	-	B	B	A	B	-	B
cfd78	5D	89.889				A	B	B	A	A	A	A	B	B	B	B	A	A	B	A	A	A	A	B	B	A	A	A	A	B	B	B	A	A	B	B	A	B	B	B	A	A	B	B	A	A	B	B	B
tarc1266	5D	107.618	chr5D	365323153	365323353	A	B	B	A	B	A	A	B	B	B	B	B	A	B	B	B	A	A	B	B	A	A	A	B	B	B	B	A	A	B	B	A	B	B	B	A	B	B	B	A	A	B	B	B
tarc1505	5D	112.957	chr5D	376442985	376443285	A	B	B	B	B	A	A	B	B	B	B	B	B	B	B	B	A	A	B	B	A	A	A	B	B	B	B	A	A	B	B	A	B	B	B	A	B	B	B	A	A	B	B	B
tarc0269	5D	130.686	chr5D	393455622	393455907	A	B	A	B	B	A	B	A	B	A	B	A	B	A	B	A	A	B	B	A	A	A	A	B	A	B	A	A	A	B	A	A	A	B	B	B	A	B	B	B	A	B	B	B
cfd8	5D	135.488	chr5D	396417785	396417940	A	B	A	B	B	A	B	A	B	A	B	A	B	A	B	A	A	B	B	A	A	A	A	B	A	B	A	A	A	B	A	A	A	B	B	B	A	B	B	B	A	B	B	B
barc286	5D	158.209	chr5D	420964129	420964377	A	B	A	B	B	A	B	B	B	A	B	A	B	A	B	A	B	B	B	B	B	A	A	A	B	B	A	A	A	A	A	A	B	B	B	A	A	B	B	B	A	A	B	B
tarc0276	5D	166.3	chr5D	423537920	423538249	A	B	A	B	B	A	B	B	B	A	B	A	B	B	B	A	B	B	B	B	B	A	A	B	B	B	A	A	A	A	A	A	B	B	B	B	A	B	B	B	A	A	B	B
wms174	5D	184.74	chr5D	431893815	431894217	A	B	A	B	A	A	B	B	B	A	B	B	B	B	B	A	B	B	B	B	B	A	A	B	B	B	A	A	A	A	A	A	B	B	B	B	A	B	B	B	A	A	B	B
snp1681	5D	207.697	chr5D	437807351	437807706	A	B	A	B	A	B	B	A	B	A	B	B	-	B	B	B	B	A	A	A	B	A	A	B	B	B	A	A	A	A	A	A	A	B	B	B	B	B	B	B	B	B	B	B
tarc0237	5D	218.601	chr5D	442099464	442099678	A	B	A	B	A	A	B	A	B	A	B	B	A	B	B	B	B	A	A	A	B	A	A	B	B	B	B	A	B	A	A	A	A	B	B	B	B	B	B	B	B	B	B	B
tarc0234	5D	246.781	chr5D	465368929	465369215	A	B	A	A	A	A	B	A	B	B	B	A	B	B	B	A	B	B	A	A	B	A	A	B	B	B	A	A	B	A	A	A	B	B	B	B	B	B	B	B	B	B	B	B
tarc0256	5D	246.781	chr5D	467603111	467603361	A	B	A	A	A	A	B	A	B	B	B	A	B	B	B	A	B	B	A	A	B	A	A	B	B	B	A	A	B	A	A	A	B	B	B	B	B	B	B	B	B	B	B	B
tarc1501	5D	258.704	chr5D	480371660	480371959	A	B	A	A	A	A	B	A	B	B	B	A	B	B	B	A	B	A	A	A	B	A	A	B	B	B	A	A	B	A	B	B	A	B	B	A	A	B	B	B	B	A	B	B
snp678	5D	258.704	chr5D	480750443	480750681	A	B	A	A	A	A	B	A	B	B	B	A	B	B	B	A	B	A	A	A	B	A	A	B	B	B	A	A	B	A	B	B	A	B	B	A	A	B	B	B	B	A	B	B
cfd29	5D	259.236	chr5D	481556052	481556232	A	B	A	A	A	A	B	A	B	B	B	A	B	B	B	A	B	A	A	A	B	A	A	B	B	B	A	A	B	A	B	B	A	B	B	A	A	B	B	B	B	A	B	B
tarc0257	5D	259.768	chr5D	482106735	482107080	A	B	A	A	A	A	B	A	B	B	B	A	B	B	B	A	B	A	A	A	B	A	A	B	B	B	A	A	B	A	B	B	A	B	B	A	A	B	B	B	B	A	B	B
tarc1385	5D	262.964	chr5D	483229898	483230148	A	B	A	A	A	A	B	A	B	B	B	A	A	B	B	A	B	A	A	A	B	A	A	B	B	B	A	A	B	A	B	B	A	B	B	A	A	A	B	B	B	A	B	B
tarc0241	5D	278.908	chr5D	495964337	495964684	A	B	A	A	B	A	B	A	B	B	B	A	A	B	B	B	A	A	A	A	B	A	A	B	A	A	B	A	B	A	B	B	B	B	B	B	A	A	B	B	B	A	B	A
tarc1348	5D	282.104	chr5D	498492015	498492256	A	B	A	A	B	A	B	A	B	B	B	A	A	B	B	B	A	A	A	A	B	A	A	B	A	A	B	A	B	A	B	B	B	B	B	B	A	A	B	B	B	A	B	A
tarc0265	5D	294.027	chr5D	510598633	510598959	A	B	A	B	B	A	B	A	B	B	B	B	A	B	B	B	A	A	B	A	A	A	A	B	A	A	B	A	B	A	B	B	B	B	B	B	B	A	B	B	B	A	B	A
tarc1354	5D	324.622	chr5D	533000336	533000578	A	B	A	B	B	A	B	A	A	B	B	B	A	A	B	B	B	A	B	A	B	A	B	B	A	B	B	B	A	A	B	B	A	B	B	A	B	A	B	B	B	A	B	A
tarc1371	5D	327.835	chr5D	536873029	536873276	A	B	A	B	B	A	B	A	B	B	B	B	A	A	B	B	B	A	B	A	B	A	B	B	A	B	B	B	A	A	B	B	A	A	B	A	B	A	B	B	B	A	B	A
tarc1323	5D	332.1	chr5D	537754536	537754768	A	B	A	B	B	A	B	B	B	A	B	B	A	A	B	A	B	A	B	A	B	A	B	B	A	B	B	B	A	A	B	B	B	A	B	A	B	A	A	B	B	A	B	A
tarc1547	5D	335.831	chr5D	538695088	538695411	A	B	A	B	B	A	B	A	B	A	B	B	A	A	B	A	B	A	B	A	B	A	B	B	A	B	B	B	A	A	B	B	A	A	B	A	B	A	A	B	B	A	B	A
snp2821	5D	341.709	chr5D	540286979	540287331	A	B	A	B	B	A	B	B	B	A	B	B	A	B	B	A	B	A	B	A	B	A	B	B	A	B	A	B	A	A	B	A	B	A	B	A	B	A	A	B	B	A	B	A
snp6409	5D	341.709	chr5D	542659855	542660149	A	B	A	B	B	A	B	B	B	A	B	B	A	B	B	A	B	A	B	A	B	A	B	B	A	B	A	B	A	A	B	A	B	A	B	A	B	A	A	B	B	A	B	A
snp7071	5D	342.241	chr5D	543057668	543057895	A	B	A	B	B	A	B	B	B	A	B	B	A	B	B	A	B	A	B	A	B	A	B	B	A	B	A	B	A	A	B	A	B	A	B	A	B	A	A	B	B	A	B	A
snp6189	5D	345.971	chr5D	544697706	544698018	A	B	A	B	B	A	B	A	B	A	B	B	A	B	B	A	B	B	B	A	B	A	B	B	A	B	A	B	A	A	B	A	A	A	B	A	B	A	A	B	B	A	B	A
wmc765	5D	350.905	chr5D	547987501	547987673	A	B	A	B	B	A	B	-	B	A	B	B	A	B	B	A	B	B	B	A	B	A	B	A	A	B	A	B	A	A	B	A	-	A	B	A	B	A	A	B	B	A	B	A
snp699	5D	351.451	chr5D	547273498	547273787	A	B	A	B	B	A	B	B	B	A	B	B	A	B	B	A	B	B	B	A	B	A	B	B	A	B	A	B	A	A	B	A	B	A	B	A	B	A	A	B	B	A	B	A
snp6872	5D	353.196	chr5D	548024439	548024675	A	B	A	B	B	A	B	A	B	A	B	B	A	B	-	A	B	B	-	A	B	A	B	B	A	B	-	B	A	-	B	-	B	A	B	A	B	A	A	B	B	A	B	-
tarc0260	5D	357.299	chr5D	548322556	548322847	A	B	B	B	B	A	B	A	B	A	B	B	A	B	B	A	B	B	B	A	B	A	B	B	A	B	A	B	A	A	B	A	A	A	B	A	B	A	A	B	B	A	B	A
barc144	5D	363.787	chr5D	555019983	555020215	A	B	B	B	B	A	A	A	B	A	B	B	B	B	B	A	B	B	B	A	B	A	B	B	A	B	A	B	A	A	B	A	A	A	B	A	B	A	A	A	B	A	B	A
snp1427	5D	371.903	chr5D	561706167	561706360	A	B	B	B	B	A	B	A	-	A	B	B	B	B	B	A	B	B	B	-	B	A	B	-	B	B	A	B	A	A	B	A	A	A	B	A	A	A	A	A	B	A	B	-
snp4113	5D	375.337	chr5D	562653519	562653840	A	B	B	B	B	A	B	B	B	A	B	B	B	B	B	A	B	B	B	A	B	A	B	B	B	B	A	B	A	A	B	A	B	A	B	A	A	A	A	A	B	A	B	A
snp4561	5D	385.031	chr5D	562654546	562654793	A	B	B	B	B	A	B	B	B	A	B	B	B	B	B	A	B	B	B	A	B	A	B	B	B	B	A	B	A	A	B	A	B	A	B	A	A	A	A	A	B	A	B	A
tarc0720	6A.1	0	chr6A	2765419	2765714	A	B	A	B	B	B	B	A	A	A	A	B	B	A	B	A	A	B	B	A	B	B	B	B	B	B	A	B	B	A	A	B	A	B	A	A	B	A	A	B	A	B	A	A
tarc0707	6A.1	17.8663	chr6A	11965302	11965577	A	B	B	B	B	B	B	A	A	A	A	B	B	A	B	B	A	B	A	A	B	B	A	B	B	B	A	B	B	A	A	B	A	B	B	A	B	A	B	B	A	B	A	A
tarc0705	6A.1	27.627	chrUn	71331355	71331620	A	B	B	B	B	B	B	B	A	A	A	B	B	A	B	B	A	A	A	B	B	B	A	B	B	B	A	B	B	A	A	B	A	B	B	A	-	A	-	B	A	B	A	A
snp612	6A.1	58.2214	chr6A	31354146	31354393	A	B	B	B	A	B	-	A	A	A	B	B	B	B	B	B	-	-	A	B	B	B	A	-	B	B	B	B	B	-	-	B	-	B	B	B	B	B	B	B	-	B	B	A
snp1335	6A.1	68.5091	chr6A	24771565	24771822	A	B	B	B	A	B	A	A	A	A	B	B	B	A	B	B	A	B	A	A	B	B	A	A	A	B	B	B	B	B	B	B	A	B	B	A	B	A	B	B	A	-	B	B
tarc0722	6A.1	84.2243	chr6A	39504009	39504306	A	B	B	B	A	B	A	A	B	A	B	B	A	A	B	B	A	A	A	A	B	A	A	B	A	B	A	B	B	A	A	B	A	B	B	A	B	A	B	B	A	B	B	B
snp2685	6A.1	94.5282	chr6A	64313340	64313551	A	B	B	B	A	B	A	A	B	A	B	B	B	A	B	A	B	A	A	A	B	A	A	B	B	B	A	A	B	B	A	B	A	B	B	A	B	A	B	A	A	B	B	B
snp2687	6A.1	94.5282	chr6A	64315753	64316034	A	B	B	B	A	B	A	A	B	A	B	B	B	A	B	A	B	A	A	A	B	A	A	B	B	B	A	A	B	B	A	B	A	B	B	A	B	A	B	A	A	B	B	B
tarc0733	6A.1	94.5282	chr6A	65655528	65655846	A	B	B	B	A	B	A	A	B	A	B	B	B	A	B	A	B	A	A	A	B	A	A	B	B	B	A	A	B	B	A	B	A	B	B	A	B	A	B	A	A	B	B	B
tarc0726	6A.1	97.724	chr6A	60022971	60023271	A	B	B	B	A	B	A	B	B	A	B	B	B	A	B	A	B	A	A	B	B	A	A	B	B	B	A	A	B	B	A	B	B	B	B	A	B	A	B	A	A	B	B	B
tarc0684	6A.1	103.666	chr6A	315621395	315621606	A	B	B	B	A	B	A	B	B	A	B	B	B	A	B	A	B	A	A	B	B	A	A	B	B	B	A	A	B	B	A	B	B	B	B	A	B	A	B	A	A	B	B	B
snp741	6A.1	107.563	chr6A	542827921	542828249	A	B	B	B	A	B	A	-	B	A	B	B	B	A	B	A	B	A	A	-	B	A	A	B	B	B	A	A	B	B	A	B	-	B	B	A	B	A	B	A	A	B	B	B
snp1474	6A.1	107.563	chr6A	544206434	544206667	A	B	B	B	A	B	-	-	B	-	B	-	-	-	-	-	-	A	A	-	-	-	A	-	B	B	A	A	B	-	A	B	-	B	B	-	B	-	B	A	-	B	-	B
tarc0713	6A.1	108.425	chr6A	501176767	501177054	A	B	B	B	A	B	A	A	B	A	B	B	B	A	B	A	B	A	A	A	B	A	A	B	B	B	A	A	B	B	A	B	A	B	B	A	B	A	B	A	A	B	B	B
snp4929	6A.1	109.489	chr6A	544475812	544476030	A	B	B	B	A	B	A	A	B	A	B	B	B	A	B	A	B	A	A	A	B	A	A	B	B	B	A	A	B	B	A	B	A	B	B	A	B	A	B	A	A	B	B	B
snp3269	6A.1	109.489	chr6A	545827017	545827277	A	B	B	B	A	B	A	A	B	A	B	B	B	A	B	A	B	A	A	A	B	A	A	B	B	B	A	A	B	B	A	B	A	B	B	A	B	A	B	A	A	B	B	B
snp4865	6A.1	109.489	chr6A	545832431	545832631	A	B	B	B	A	B	A	A	B	A	B	B	B	A	B	A	B	A	A	A	B	A	A	B	B	B	A	A	B	B	A	B	A	B	B	A	B	A	B	A	A	B	B	B
snp5074	6A.1	109.489	chr6A	548405258	548405524	A	B	B	B	A	B	A	A	B	A	B	B	B	A	B	A	B	A	A	A	B	A	A	B	B	B	A	A	B	B	A	B	A	B	B	A	B	A	B	A	A	B	B	B
snp6508	6A.1	109.489	chr6A	548411348	548411679	A	B	B	B	A	B	A	A	B	A	B	B	B	A	B	A	B	A	A	A	B	A	A	B	B	B	A	A	B	B	A	B	A	B	B	A	B	A	B	A	A	B	B	B
tarc0690	6A.1	109.489	chr6A	548411348	548411573	A	B	B	B	A	B	A	A	B	A	B	B	B	A	B	A	B	A	A	A	B	A	A	B	B	B	A	A	B	B	A	B	A	B	B	A	B	A	B	A	A	B	B	B
snp224	6A.1	109.489	chr6A	550076349	550076601	A	B	B	B	A	B	A	A	B	A	B	B	B	A	B	A	B	A	A	A	B	A	A	B	B	B	A	A	B	B	A	B	A	B	B	A	B	A	B	A	A	B	B	B
tarc0709	6A.1	109.489	chr6A	558974874	558975152	A	B	B	B	A	B	A	A	B	A	B	B	B	A	B	A	B	A	A	A	B	A	A	B	B	B	A	A	B	B	A	B	A	B	B	A	B	A	B	A	A	B	B	B
psp3152	6A.1	109.489				A	B	B	B	A	B	A	A	B	A	B	B	B	A	B	A	B	A	A	A	B	A	A	B	B	B	A	A	B	B	A	B	A	B	B	A	B	A	B	A	A	B	B	B
snp6550	6A.1	111.094	chr6A	570380774	570381023	A	B	B	B	A	B	A	A	B	A	B	B	B	A	B	A	B	A	A	A	B	A	A	B	B	B	A	A	B	B	A	B	A	B	B	A	B	A	B	A	A	B	B	B
snp6194	6A.1	112.158	chr6A	573479732	573479989	A	B	B	B	A	B	A	A	B	A	B	B	A	A	B	A	B	A	A	A	B	A	A	B	B	B	A	A	B	B	A	B	A	B	B	A	B	A	B	A	A	B	B	B
snp3023	6A.1	112.158	chr6A	573506433	573506813	A	B	B	-	A	B	A	A	B	A	-	-	A	A	-	-	B	-	A	A	-	A	A	B	-	B	A	A	B	-	A	B	A	B	B	A	B	A	B	A	A	B	B	B
snp259	6A.1	117.051	chr6A	580198028	580198315	A	B	B	B	A	B	A	A	B	A	B	B	A	A	B	B	B	A	A	A	B	A	A	B	B	B	A	A	B	B	A	B	A	B	B	A	B	A	B	A	A	B	B	B
snp3491	6A.1	117.051	chr6A	581893154	581893450	A	B	B	B	A	B	A	A	B	A	B	B	A	A	B	B	B	A	A	A	B	A	A	B	B	B	A	A	B	B	A	B	A	B	B	A	B	A	B	A	A	B	B	B
snp2054	6A.2	0	chr6A	611298342	611298607	A	-	A	B	A	B	A	B	A	B	A	A	B	B	B	A	B	B	A	A	B	A	B	B	A	A	A	A	A	B	A	B	A	B	B	A	B	B	A	B	B	B	A	A
tarc0715	6A.2	3.30149	chr6A	610904075	610904365	A	B	A	B	A	B	A	A	A	B	A	A	B	B	B	A	B	B	A	A	A	A	B	B	A	A	A	A	A	B	A	B	A	B	A	A	B	B	A	B	B	B	A	A
snp2795	6A.2	3.30149	chr6A	615455182	615455394	A	B	A	B	A	B	A	A	A	B	A	A	B	B	B	A	B	B	A	A	A	A	B	B	A	A	A	A	A	B	A	B	A	B	A	A	B	B	A	B	B	B	A	A
snp6316	6A.2	3.83627	chr6A	608631964	608632249	A	B	A	B	A	B	A	A	A	B	A	A	B	B	B	A	B	B	A	A	A	A	B	B	B	A	A	A	A	B	A	B	A	B	A	A	B	B	A	B	B	B	A	A
snp3066	6A.2	4.36821	chr6A	609380504	609380793	A	B	A	B	A	B	A	A	A	B	A	A	B	B	B	A	B	B	A	A	A	A	B	B	A	A	A	A	A	B	A	B	A	B	A	A	B	B	A	B	B	B	A	A
snp5747	6A.2	10.8368	chr6A	611858704	611858949	A	B	A	B	A	B	A	B	A	B	A	A	B	B	B	A	B	B	A	A	A	A	B	B	A	A	A	A	A	B	A	B	A	B	A	A	A	B	-	B	A	B	A	A
tarc1186	6B	0	chr6B	11299779	11300082	A	B	B	B	A	B	B	A	B	B	B	A	A	A	-	B	-	B	B	-	-	-	A	A	B	-	B	-	B	B	B	B	A	-	B	B	B	B	A	B	A	-	A	A
snp4633	6B	14.6947	chr6B	17405412	17405607	A	B	B	B	A	B	B	A	A	B	B	A	B	A	A	B	A	B	A	B	B	A	A	B	B	B	B	A	B	B	B	B	A	B	B	B	B	B	A	B	A	A	A	B
tarc1201	6B	40.761	chr6B	41973289	41973608	A	B	A	B	A	B	A	A	B	B	B	A	B	A	B	B	A	B	A	A	A	B	A	B	B	B	B	B	B	B	B	A	A	B	B	B	B	B	A	B	A	B	A	B
wmc494	6B	51.8068	chr6B	67927822	67928039	A	B	A	B	A	B	A	A	B	B	B	A	B	A	B	B	A	B	A	B	A	B	A	B	B	B	B	B	B	B	B	A	A	B	B	B	B	A	A	B	B	B	A	B
snp8284	6B	70.9182	chr6B	127745227	127745483	A	B	A	B	A	A	A	A	B	B	A	A	A	A	B	B	A	B	A	B	A	B	A	A	B	A	A	B	B	A	B	A	A	B	B	A	B	A	A	A	B	B	A	-
snp6494	6B	81.6349	chr6B	129272685	129272934	A	B	A	B	A	A	A	B	B	B	A	A	B	A	B	B	A	B	A	A	-	B	B	B	B	A	A	B	B	A	B	A	A	B	B	B	B	A	A	A	-	B	B	B
snp2937	6B	95.0635	chr6B	143436806	143437110	A	B	A	A	A	A	A	B	B	A	A	A	B	A	B	A	A	B	A	B	A	B	A	B	B	A	B	B	B	A	B	A	A	B	B	B	B	A	A	A	B	B	A	A
snp7896	6B	101.482	chr6B	151130468	151130590	A	B	A	B	A	A	A	A	B	A	A	A	B	A	A	A	A	B	B	B	A	B	A	B	B	A	B	A	B	A	B	A	A	B	B	B	B	B	A	A	B	B	A	A
snp3634	6B	111.729	chr6B	173577803	173578137	A	B	A	A	A	A	A	A	B	A	A	A	B	A	A	A	A	B	A	A	A	B	A	B	A	A	B	B	B	A	B	A	A	B	B	B	B	A	A	A	B	B	A	A
tarc1159	6B	113.325	chr6B	203931048	203931306	A	B	A	A	A	A	A	A	B	A	A	A	B	A	A	A	A	B	A	A	A	B	A	B	A	A	B	B	B	A	B	A	A	B	B	B	B	A	A	A	A	B	A	A
wms88	6B	115.489				A	B	A	A	A	A	A	-	B	A	A	A	B	A	A	A	A	B	A	-	A	B	A	B	A	A	B	B	B	A	B	A	A	B	B	B	B	A	A	A	A	B	A	A
wmc397	6B	116.029				A	B	A	A	A	A	A	B	B	A	A	A	B	A	A	A	A	B	A	B	A	B	A	B	A	A	B	B	B	A	B	A	A	B	B	B	B	A	A	A	A	B	A	A
tarc1168	6B	118.691	chr6B	447115380	447115647	A	B	A	A	A	A	A	B	B	A	A	A	B	A	A	A	A	B	A	B	A	B	A	B	A	A	B	B	B	A	B	A	A	B	B	B	B	A	A	A	A	B	A	A
tarc1181	6B	122.957	chr6B	496987972	496988268	A	B	A	A	A	A	A	A	B	A	A	A	B	A	A	A	A	B	A	A	A	B	A	B	A	A	B	B	B	A	B	A	A	B	B	B	B	A	A	A	A	B	A	A
snp221	6B	127.759	chr6B	614132526	614132773	A	B	A	A	A	A	A	A	B	A	B	A	B	A	A	A	A	B	A	A	A	B	A	B	A	A	B	B	B	A	B	A	A	B	B	B	B	A	A	A	A	B	A	A
snp4339	6B	127.759	chr6B	623730276	623730502	A	B	A	A	A	A	A	A	B	A	B	A	B	A	A	A	A	B	A	A	A	B	A	B	A	A	B	B	B	A	B	A	A	B	B	B	B	A	A	A	A	B	A	A
tarc1180	6B	130.955	chr6B	578399770	578400064	A	B	A	A	A	A	A	B	B	A	A	A	B	A	A	A	A	B	A	B	A	B	A	B	A	A	B	B	B	A	B	A	B	B	B	B	B	A	A	A	A	B	A	A
snp6599	6B	130.955	chr6B	591250489	591250719	A	B	A	A	A	A	A	B	B	A	A	A	B	A	A	A	A	B	A	B	A	B	A	B	A	A	B	B	B	A	B	A	B	B	B	B	B	A	A	A	A	B	A	A
snp670	6B	133.095	chr6B	633536081	633536384	A	B	A	A	A	A	A	B	B	A	B	A	B	A	A	A	A	B	A	B	A	B	A	B	A	A	B	B	B	A	B	A	B	B	B	B	B	A	A	A	A	B	A	A
tarc1165	6B	136.291	chr6B	645485162	645485425	A	B	A	A	A	B	A	B	B	A	B	A	B	A	A	A	A	B	A	B	A	B	A	B	A	A	B	A	B	A	B	A	B	B	B	B	B	A	A	A	A	B	A	A
snp634	6B	138.578	chr6B	652639890	652640215	A	B	A	A	A	B	A	A	B	A	B	A	B	A	-	A	A	B	-	A	A	B	A	B	A	-	B	A	B	A	B	A	A	B	B	B	B	A	A	A	A	B	A	A
snp1679	6B	142.73	chr6B	642348229	642348439	A	B	A	A	A	A	A	A	B	A	B	A	B	A	A	A	A	B	A	A	A	B	A	A	A	A	B	B	B	-	B	A	A	B	B	B	B	A	A	A	A	B	A	A
wms219	6B	163.128	chr6B	674843297	674843477	A	B	A	A	B	B	A	A	B	A	B	A	B	A	A	A	A	A	A	B	A	B	A	B	A	A	B	B	B	A	A	A	B	B	A	B	B	A	A	B	A	A	A	A
snp984	6D.1	0	chr6D	3445212	3445395	A	B	B	A	B	A	A	A	B	A	B	A	A	B	B	A	B	A	B	A	A	A	A	B	B	A	B	A	B	B	B	B	A	B	B	B	A	B	A	B	B	B	A	B
snp2338	6D.1	1.06399	chr6D	1770852	1771080	A	B	B	A	B	A	A	A	B	A	B	A	A	B	B	A	B	A	B	A	A	A	A	B	B	A	B	A	B	B	B	B	A	B	B	B	A	B	A	A	A	B	A	B
tarc0319	6D.1	3.72608	chr6D	807374	807683	A	B	B	A	B	A	A	B	B	A	B	A	A	B	B	A	B	A	B	B	A	A	A	B	B	A	B	A	B	B	B	B	B	B	B	B	A	B	A	A	A	B	A	B
cfd49	6D.1	3.72608	chr6D	1768143	1768358	A	B	B	A	B	A	A	B	B	A	B	A	A	B	B	A	B	A	B	B	A	A	A	B	B	A	B	A	B	B	B	B	B	B	B	B	A	B	A	A	A	B	A	B
tarc0320	6D.1	11.0508	chr6D	3980675	3980969	A	-	B	A	B	A	A	B	B	A	-	A	A	A	B	A	-	A	-	B	A	A	A	A	B	A	-	A	B	B	B	B	B	A	B	A	A	A	A	-	B	B	A	B
tarc0325	6D.2	0	chr6D	23392285	23392611	A	B	B	A	A	A	A	B	A	B	B	A	A	B	A	B	B	B	B	B	A	B	A	B	B	A	A	A	A	A	B	B	B	B	A	B	A	B	B	B	A	A	A	B
tarc1407	6D.2	3.73031	chr6D	24403956	24404218	A	B	B	A	A	A	B	B	A	B	B	A	A	B	A	B	B	B	B	B	A	B	A	B	B	A	A	A	A	A	B	B	B	A	A	B	A	B	B	B	A	A	A	B
tarc0314	6D.3	0	chr6D	52538141	52538488	A	B	B	B	A	A	B	B	A	B	B	A	B	B	A	B	B	A	B	B	A	B	B	B	A	A	B	B	A	A	A	A	B	A	A	A	B	B	B	B	A	B	B	A
tarc1355	6D.3	7.62616	chr6D	81755879	81756122	A	B	B	B	A	A	B	A	A	B	B	A	B	B	A	B	B	A	B	B	A	B	B	B	A	A	B	A	A	A	A	A	B	A	A	A	B	B	B	B	A	B	B	A
tarc0302	6D.3	13.8026	chr6D	269123898	269124238	A	B	B	B	B	A	B	A	A	B	B	A	B	B	A	B	A	B	B	B	B	B	B	B	A	B	B	B	A	A	A	A	B	A	A	A	B	B	B	B	A	B	B	A
tarc0296	6D.3	15.4792	chr6D	304766894	304767256	A	B	B	B	B	A	B	A	A	B	B	A	B	B	B	B	A	A	B	B	B	B	B	B	A	B	B	B	A	A	A	A	B	A	A	A	B	B	B	B	A	B	B	A
tarc1425	6D.3	16.5489	chr6D	307880145	307880418	A	B	B	B	B	A	B	A	A	B	B	A	B	B	B	B	A	A	B	B	A	B	B	B	A	B	B	B	A	A	A	A	B	A	A	A	B	B	B	B	A	B	B	A
tarc0297	6D.3	16.5489	chr6D	309953172	309953515	A	B	B	B	B	A	B	A	A	B	B	A	B	B	B	B	A	A	B	B	A	B	B	B	A	B	B	B	A	A	A	A	B	A	A	A	B	B	B	B	A	B	B	A
tarc1401	6D.3	19.211	chr6D	330108911	330109168	A	B	B	B	B	A	B	A	B	B	A	A	B	B	B	B	A	A	B	B	B	B	B	B	A	B	B	B	A	A	A	A	B	A	A	A	B	B	B	B	A	B	B	A
tarc1524	6D.3	19.7429	chr6D	331572188	331572499	A	B	B	B	B	A	B	A	B	B	A	A	B	B	B	B	A	A	B	B	B	B	B	B	A	B	B	B	A	A	A	A	B	A	A	A	B	B	B	B	A	B	B	A
tarc0287	6D.3	20.836	chr6D	355871258	355871616	A	B	B	B	B	A	B	A	B	B	A	A	B	B	B	B	A	A	B	B	B	B	B	B	A	B	B	B	A	A	A	A	B	A	A	A	B	B	B	B	A	B	B	A
cfd76	6D.3	20.836				A	B	B	B	B	A	B	A	B	B	A	A	B	B	B	B	A	A	B	B	B	B	B	B	A	B	B	B	A	A	A	A	B	A	A	A	B	B	B	B	A	B	B	A
tarc0298	6D.3	24.5663	chr6D	402127028	402127308	A	B	B	B	B	A	B	A	B	B	A	A	B	B	B	B	A	B	B	B	B	B	B	B	A	B	B	B	A	A	A	A	B	A	B	A	A	B	B	B	A	B	B	A
snp2175	6D.3	25.256	chr6D	406339938	406340280	A	-	B	B	B	-	B	B	-	B	A	-	B	B	B	B	A	B	-	B	B	B	B	B	-	B	B	B	A	A	A	-	B	A	-	A	A	-	B	-	A	B	-	-
snp7616	6D.3	26.6357	chr6D	409343980	409344309	A	B	B	B	B	A	B	A	B	B	A	A	B	B	B	B	A	B	B	B	B	B	B	B	A	B	B	B	A	A	A	A	B	A	B	A	A	B	B	B	A	B	B	A
tarc0293	6D.3	56.6768	chr6D	437947776	437948101	A	B	B	B	B	A	B	A	B	B	A	A	A	B	B	B	A	A	B	A	B	A	B	B	B	B	B	B	A	A	B	A	A	B	B	A	A	B	B	A	A	B	B	A
tarc1445	6D.3	58.2731	chr6D	436876224	436876504	A	B	B	B	B	A	B	A	B	B	A	A	A	B	B	B	A	A	B	A	B	A	B	B	B	B	B	B	A	A	B	A	A	B	B	A	A	B	B	A	A	B	B	A
tarc1411	6D.3	82.977	chr6D	448791473	448791736	A	B	A	B	A	A	B	A	B	B	A	A	A	B	B	B	A	A	A	A	B	A	B	B	A	B	B	B	B	A	B	A	A	B	B	A	A	B	B	A	A	A	B	A
tarc0295	6D.3	86.1728	chr6D	450101287	450101610	A	B	A	B	A	A	B	A	B	B	A	A	A	B	B	B	A	A	A	A	B	A	B	B	A	B	B	B	B	A	B	A	A	B	B	B	A	B	B	A	A	A	B	A
snp1924	6D.3	112.239	chr6D	461358814	461359187	A	B	A	B	B	A	A	B	B	A	A	A	B	B	B	B	A	A	A	A	B	A	B	A	B	B	B	B	B	A	B	A	B	B	B	B	A	B	B	A	A	A	B	B
snp4056	6D.3	112.239	chr6D	462536881	462537026	A	B	A	B	B	A	A	B	B	A	A	A	B	B	B	B	A	A	A	A	B	A	B	A	B	B	B	B	B	A	B	A	B	B	B	B	A	B	B	A	A	A	B	B
snp5931	6D.3	112.239	chr6D	462627274	462627589	A	B	A	B	B	A	A	B	B	A	A	A	B	B	B	B	A	A	A	A	B	A	B	A	B	B	B	B	B	A	B	A	B	B	B	B	A	B	B	A	A	A	B	B
wmc773	6D.3	112.239				A	B	A	B	B	A	A	B	B	A	A	A	B	B	B	B	A	A	A	A	B	A	B	A	B	B	B	B	B	A	B	A	B	B	B	B	A	B	B	A	A	A	B	B
snp2965	6D.3	114.368	chr6D	458365104	458365382	A	B	A	B	B	A	A	B	B	A	A	A	B	B	B	B	A	A	A	A	B	A	B	A	B	B	B	B	B	A	B	A	A	B	B	B	A	B	B	A	A	A	B	B
snp6939	6D.3	117.196	chr6D	458362554	458362808	A	B	-	-	A	A	A	A	B	A	A	A	B	B	B	B	A	A	-	A	B	A	B	A	B	B	B	B	B	A	A	A	A	B	B	B	A	B	A	A	A	A	B	B
snp8060	6D.3	127.509	chr6D	458768381	458768619	A	B	A	B	B	B	A	A	B	B	A	A	B	B	B	B	A	A	A	A	B	A	B	A	B	B	B	B	B	A	B	B	A	B	B	B	B	B	A	A	A	A	B	B
tarc0807	7A	0	chr7A	7587374	7587693	A	B	B	B	B	B	B	A	B	B	A	A	B	A	A	A	B	A	A	A	B	A	B	B	B	B	B	A	B	A	A	A	A	A	A	B	A	A	A	A	B	B	A	A
snp3979	7A	0	chr7A	7588747	7588926	A	B	B	B	B	B	B	A	B	B	A	A	B	A	A	A	B	A	A	A	B	A	B	B	B	B	B	A	B	A	A	A	A	A	A	B	A	A	A	A	B	B	A	A
tarc0806	7A	22.0754	chr7A	30133982	30134300	A	B	B	B	A	B	B	A	B	B	A	B	B	A	A	A	A	A	A	A	B	A	B	B	B	A	B	A	B	A	A	A	A	A	B	A	A	A	A	A	A	B	A	A
Wx-A1	7A	35.7008	chr7A	35766397	35766744	A	B	B	A	A	B	B	A	B	B	A	B	A	A	A	A	A	A	A	A	B	A	B	B	B	A	B	B	B	A	A	A	A	A	B	A	A	A	A	A	A	B	A	A
tarc0775	7A	51.2359	chr7A	41962535	41962772	A	B	B	A	A	B	B	A	B	B	B	B	A	A	A	B	B	A	A	B	B	A	B	A	A	A	A	B	B	A	A	B	A	A	B	A	A	A	A	A	A	B	A	A
snp4614	7A	63.2922	chr7A	52967172	52967361	A	B	B	A	A	B	B	A	B	B	A	B	A	A	A	B	B	A	B	B	B	A	B	B	A	B	A	B	A	A	A	B	A	A	B	A	A	B	A	A	A	B	A	B
tarc0758	7A	79.2371	chr7A	64931827	64932073	A	B	B	A	A	B	A	A	B	B	A	B	A	A	A	B	B	B	B	B	B	A	B	B	B	B	A	B	A	A	A	B	B	A	A	A	A	B	B	A	A	B	A	B
snp4426	7A	114.239	chr7A	84745133	84745450	A	B	B	A	B	B	A	B	B	B	A	B	B	B	A	B	B	A	B	B	B	B	B	A	A	B	A	B	A	B	B	B	B	A	A	A	B	B	B	B	B	B	A	-
wmc83	7A	131.362	chr7A	89970273	89970434	A	B	B	A	B	B	A	A	B	B	A	A	A	A	A	B	B	A	B	B	B	A	B	A	A	B	B	B	A	B	B	B	B	A	A	A	B	B	B	B	B	B	A	B
snp4180	7A	138.322	chr7A	108816385	108816723	A	B	B	A	B	B	A	A	B	A	A	A	A	A	A	B	B	A	B	B	B	A	B	A	A	B	B	B	A	B	B	B	B	A	A	A	B	B	B	B	B	B	A	A
snp4181	7A	139.478	chr7A	108815542	108815725	A	B	B	A	B	B	A	B	B	A	A	A	A	A	A	B	B	A	B	-	B	A	B	A	-	B	B	B	A	B	B	B	B	A	A	-	B	B	B	B	B	B	A	A
snp7731	7A	145.841	chr7A	127838513	127838689	A	B	B	A	B	B	A	B	B	A	A	A	A	A	-	B	B	A	B	B	B	A	B	A	-	B	B	B	A	B	B	B	B	A	A	A	B	B	B	B	B	B	A	A
snp2820	7A	147.586	chr7A	127767357	127767613	A	B	B	A	B	B	A	A	B	A	A	A	A	A	A	B	B	A	B	B	B	A	B	A	A	B	B	B	A	B	B	B	B	A	A	A	B	B	B	B	B	B	A	A
snp363	7A	147.586	chr7A	129060149	129060342	A	B	B	A	B	B	A	A	B	A	A	A	A	A	A	B	B	A	B	B	B	A	B	A	A	B	B	B	A	B	B	B	B	A	A	A	B	B	B	B	B	B	A	A
snp5887	7A	149.182	chr7A	232747978	232748069	A	B	B	A	B	B	A	A	B	A	A	A	A	A	A	B	B	A	B	B	B	A	B	A	A	B	B	B	A	B	B	B	B	A	A	A	B	B	B	B	B	B	A	A
wmc9	7A	149.182	chr7A	394904915	394905092	A	B	B	A	B	B	A	A	B	A	A	A	A	A	A	B	B	A	B	B	B	A	B	A	A	B	B	B	A	B	B	B	B	A	A	A	B	B	B	B	B	B	A	A
tarc0765	7A	149.182	chr7A	459007347	459007611	A	B	B	A	B	B	A	A	B	A	A	A	A	A	A	B	B	A	B	B	B	A	B	A	A	B	B	B	A	B	B	B	B	A	A	A	B	B	B	B	B	B	A	A
tarc0751	7A	149.714	chr7A	217556482	217556716	A	B	B	A	B	B	A	A	B	A	A	A	A	A	A	B	B	A	B	B	B	A	B	A	A	B	B	B	A	B	B	B	B	A	A	A	B	B	B	B	B	B	A	A
snp305	7A	154.073	chr7A	169304028	169304198	A	B	B	A	B	B	A	B	B	A	A	A	A	A	A	B	B	A	B	B	B	A	B	A	A	B	B	B	A	B	B	A	A	A	A	A	B	B	-	B	B	B	A	A
snp4062	7A	170.067	chr7A	585065955	585066159	A	B	B	A	B	B	A	B	B	A	A	A	A	A	A	A	A	A	B	B	A	A	B	B	A	B	-	A	A	-	B	-	B	B	A	B	A	A	B	B	B	A	A	A
snp808	7A	175.806	chr7A	610930160	610930486	A	B	B	A	B	B	A	A	B	A	A	A	A	A	A	A	B	A	B	B	A	A	B	B	A	B	B	A	A	B	B	-	B	B	B	B	A	A	-	B	B	A	A	A
snp1502	7A	176.371	chr7A	610929411	610929653	A	B	B	A	B	B	A	A	B	A	A	A	A	A	A	A	B	A	B	B	A	A	B	B	A	B	B	A	A	B	B	B	B	B	B	B	A	A	B	B	B	A	A	A
snp2437	7A	176.903	chr7A	608725908	608726068	A	B	B	A	B	B	A	A	B	A	A	A	A	A	A	A	B	A	B	B	A	A	B	B	A	B	B	A	A	B	B	B	B	B	B	B	A	A	B	B	B	B	A	A
wmc139	7A	176.903				A	B	B	A	B	B	A	A	B	A	A	A	A	A	A	A	B	A	B	B	A	A	B	B	A	B	B	A	A	B	B	B	B	B	B	B	A	A	B	B	B	B	A	A
tarc0779	7A	177.435	chr7A	594555305	594555585	A	B	B	A	B	B	A	A	B	A	A	A	A	A	A	A	B	A	B	B	A	A	B	B	A	B	B	A	A	B	B	B	B	B	B	B	A	A	B	B	B	B	A	A
snp7549	7A	187.683	chr7A	625673058	625673394	A	B	B	A	B	B	A	B	B	A	A	A	A	A	B	A	B	A	B	B	A	B	B	B	B	B	B	A	A	B	B	B	B	A	B	B	A	A	B	B	B	A	A	A
barc29	7A	194.756	chr7A	616221111	616221302	A	B	B	A	B	B	A	A	B	A	A	-	A	A	B	A	B	A	B	B	A	B	B	B	A	B	B	A	A	B	B	B	B	A	B	B	A	A	B	B	B	A	A	A
snp7432	7A	195.297	chr7A	625739555	625739725	A	B	B	A	B	B	A	A	B	A	A	A	A	A	B	A	B	A	B	B	A	B	B	B	A	B	B	A	A	B	B	B	B	A	B	B	A	A	B	B	B	A	A	A
wmc607	7A	195.829				A	B	B	A	B	B	A	A	B	A	A	A	A	A	B	A	B	A	B	B	A	B	B	B	A	B	B	A	A	B	B	B	B	A	B	B	A	A	B	B	B	A	A	A
snp593	7A	198.491	chr7A	642022968	642023260	A	B	B	A	B	B	A	A	B	A	A	A	A	A	B	A	B	B	B	B	A	B	B	B	A	B	B	A	A	B	B	B	B	A	B	B	A	A	B	B	B	A	A	A
snp2775	7A	208.185	chr7A	659371174	659371451	A	B	B	A	B	B	A	A	B	A	A	A	A	A	B	A	B	B	B	B	B	B	B	B	A	B	B	A	A	B	B	B	B	B	B	B	A	A	B	B	B	A	A	A
wmc790	7A	231.142				A	B	A	A	A	A	B	A	B	A	A	A	B	A	B	A	B	B	B	B	B	B	B	A	B	A	B	A	A	A	B	A	B	B	B	B	A	B	A	B	B	A	A	A
snp4187	7A	248.153	chr7A	692344443	692344706	A	B	A	A	A	A	B	B	B	A	B	A	A	A	A	A	B	B	B	B	A	B	B	A	B	A	B	A	A	A	B	A	B	B	B	B	A	B	B	B	B	B	A	A
snp7184	7A	287.065	chr7A	708143201	708143393	A	B	A	A	A	A	B	A	B	A	B	A	B	B	A	A	B	-	B	A	A	B	A	-	A	A	B	A	A	A	B	A	A	B	B	A	-	A	B	A	A	B	A	A
tarc0799	7A	292.167	chr7A	709810146	709810459	A	B	A	A	A	A	B	A	B	A	B	A	B	B	A	A	B	A	B	A	A	B	B	A	A	A	B	A	A	A	B	A	A	B	B	A	A	A	B	A	A	B	B	A
snp2929	7A	294.858	chr7A	712059978	712060245	A	B	A	A	A	A	B	A	B	A	B	A	B	B	A	A	B	A	B	A	A	B	A	A	A	A	B	A	A	A	B	A	A	B	B	A	A	A	B	A	A	A	B	A
tarc0780	7A	297.534	chr7A	714597442	714597729	A	B	A	A	A	A	B	A	B	A	B	A	B	B	A	A	B	A	B	A	A	B	A	A	A	A	B	A	A	A	B	A	A	B	B	A	A	A	B	A	A	A	B	A
snp1271	7A	303.853	chr7A	715692945	715693170	A	B	A	A	B	A	B	A	A	A	B	A	B	B	A	A	B	A	A	A	A	B	A	A	A	A	B	A	A	A	B	A	A	B	B	A	A	A	B	A	A	A	B	A
tarc0763	7A	316.092	chr7A	724114052	724114313	A	B	A	A	B	A	B	A	B	A	A	A	B	B	A	A	B	A	A	A	A	B	A	B	A	A	B	A	A	A	B	A	A	B	A	A	A	A	B	A	A	A	B	A
snp179	7A	316.092	chr7A	724135430	724135730	A	B	A	A	B	A	B	A	B	A	A	A	B	B	A	A	B	A	A	A	A	B	A	B	A	A	B	A	A	A	B	A	A	B	A	A	A	A	B	A	A	A	B	A
tarc0805	7A	326.339	chr7A	726768914	726769232	A	B	A	A	B	A	B	A	A	A	A	A	B	B	A	A	B	B	A	A	A	B	A	B	A	A	A	A	A	A	B	A	A	B	A	A	A	A	B	A	B	A	B	A
tarc0748	7A	334.387	chr7A	733361315	733361548	A	B	A	A	B	A	B	A	A	A	A	A	B	B	A	B	B	B	A	A	B	B	A	B	A	A	A	A	A	A	B	A	A	B	B	A	A	A	B	A	B	A	B	A
tarc1253	7B	0	chr7B	2936058	2936371	A	B	B	B	A	A	A	A	A	A	A	B	A	B	A	B	A	B	B	A	A	B	A	B	B	A	A	A	A	A	A	A	A	B	B	B	B	B	A	A	B	A	B	B
tarc1217	7B	5.33935	chr7B	4908915	4909142	A	B	B	B	A	A	A	A	A	A	A	B	B	B	A	B	A	B	B	A	A	B	A	B	A	A	A	A	A	A	B	A	B	B	B	B	B	B	A	A	B	A	B	B
snp1525	7B	6.40334	chr7B	5922915	5923139	A	B	B	B	A	A	A	A	A	A	A	B	B	B	A	B	A	B	B	A	A	B	A	B	A	A	A	A	B	A	B	A	B	B	B	B	B	B	A	A	B	A	B	B
snp1089	7B	32.4697	chr7B	15592499	15592734	A	B	B	A	A	B	A	A	A	B	A	A	B	B	A	B	A	A	B	A	A	B	A	B	A	A	A	B	B	A	B	A	A	B	B	B	B	A	A	B	B	A	B	A
snp4018	7B	58.536	chr7B	48187897	48188220	A	B	B	A	B	B	A	A	A	B	B	A	B	B	A	B	A	A	B	A	A	B	B	B	B	A	A	B	B	A	B	A	A	B	B	B	B	A	B	B	B	B	A	A
snp4017	7B	58.536	chr7B	48188276	48188539	A	B	B	A	B	B	A	A	A	B	B	A	B	B	A	B	A	A	B	A	A	B	B	B	B	A	A	B	B	A	B	A	A	B	B	B	B	A	B	B	B	B	A	A
snp518	7B	59.6	chr7B	59605712	59605910	A	B	B	A	B	B	B	A	A	B	B	A	B	B	A	B	A	A	B	A	A	B	B	B	B	A	A	B	B	A	A	A	A	B	B	B	B	A	B	B	B	B	A	A
tarc1204	7B	70.4033	chr7B	100030187	100030389	A	B	B	A	B	B	B	B	A	B	B	A	B	A	A	B	A	A	B	A	A	B	B	B	B	A	B	B	B	A	A	A	A	B	B	B	A	A	B	B	B	B	A	A
snp4380	7B	76.2813	chr7B	337637558	337637827	A	B	B	A	B	B	B	B	B	B	B	A	B	A	A	B	A	A	B	A	A	B	B	B	B	A	B	B	B	A	A	B	A	B	B	B	A	A	B	B	B	B	A	A
snp4145	7B	76.2813	chr7B	393314189	393314539	A	B	B	A	B	B	-	-	B	B	B	A	-	-	A	B	A	A	-	A	A	B	B	B	B	-	B	B	B	A	A	B	A	B	-	-	A	A	B	B	B	B	A	A
wmc696	7B	76.2813				A	B	B	A	B	B	B	B	B	B	B	A	B	A	A	B	A	A	B	A	A	B	B	B	B	A	B	B	B	A	A	B	A	B	B	B	A	A	B	B	B	B	A	A
wmc364	7B	81.6207				A	B	B	A	B	B	B	A	B	B	B	A	A	A	A	B	A	A	B	A	A	B	B	B	A	A	B	B	B	A	A	B	A	B	B	B	A	A	B	B	B	B	A	A
snp1261	7B	85.8863	chr7B	451077415	451077651	A	B	B	A	B	B	B	A	B	B	B	A	B	A	A	B	A	A	B	A	A	B	B	B	B	A	B	B	B	A	A	B	A	B	B	B	A	A	B	B	B	B	A	A
barc65	7B	85.8863	chr7B	452495629	452495728	A	B	B	A	B	B	B	A	B	B	B	A	B	A	A	B	A	A	B	A	A	B	B	B	B	A	B	B	B	A	A	B	A	B	B	B	A	A	B	B	B	B	A	A
snp6322	7B	85.8863	chr7B	457383860	457384153	A	B	B	A	B	B	B	A	B	B	B	A	B	A	A	B	A	A	B	A	A	B	B	B	B	A	B	B	B	A	A	B	A	B	B	B	A	A	B	B	B	B	A	A
tarc1220	7B	92.8458	chr7B	522528681	522528916	A	B	B	A	B	B	B	B	B	B	B	A	B	A	A	B	A	A	B	A	A	B	B	B	B	A	B	B	A	A	A	B	A	B	B	B	A	A	B	B	B	B	A	A
tarc1249	7B	96.5761	chr7B	565056060	565056365	A	B	B	A	B	B	B	B	B	B	B	A	B	A	A	B	A	A	B	A	A	B	B	B	B	A	B	B	A	A	A	B	A	B	B	B	A	A	B	B	B	B	A	A
wms302	7B	132.52	chr7B	633118352	633118999	A	B	B	A	A	B	B	-	A	A	B	B	B	B	A	B	A	A	B	A	B	B	B	A	B	A	B	B	A	B	B	B	-	B	B	B	B	A	A	B	A	B	A	A
snp3928	7B	139.043	chr7B	645131236	645131431	A	B	B	A	A	B	B	B	A	A	B	B	B	B	A	B	A	A	B	A	B	B	B	A	B	A	B	B	A	A	B	B	B	B	A	B	B	A	A	B	A	B	A	A
snp6588	7B	141.937	chr7B	645123522	645123699	A	B	B	B	A	B	B	B	A	A	B	B	B	B	A	B	A	A	B	A	-	B	B	A	B	A	B	B	A	A	A	B	B	B	A	B	B	-	A	B	A	B	A	A
wmc517	7B	147.743	chr7B	651500486	651500673	A	B	B	A	A	B	B	A	A	A	B	B	B	B	A	B	A	A	B	A	B	B	B	A	B	A	B	B	A	A	B	B	A	B	A	B	B	A	A	B	A	B	A	A
snp395	7B	149.872	chr7B	657871574	657871820	A	B	B	A	A	B	B	A	A	A	B	B	B	B	A	B	A	A	B	A	B	B	B	A	B	A	B	B	A	A	B	B	A	B	A	B	B	A	A	A	A	B	A	A
snp394	7B	156.205	chr7B	657872518	657872736	A	-	B	A	A	B	B	A	A	A	A	A	B	A	A	A	A	A	B	A	-	-	-	A	-	A	-	-	A	A	B	-	A	-	A	A	-	A	A	A	A	-	A	A
snp320	7B	162.538	chr7B	657933286	657933554	A	B	B	A	A	B	B	A	A	A	B	B	B	B	A	B	A	A	B	A	B	B	B	A	B	A	B	B	A	A	B	B	A	B	A	B	B	A	A	A	A	B	A	A
tarc1228	7B	185.259	chr7B	679800601	679800862	A	B	B	B	B	B	B	B	A	B	B	B	B	B	A	B	A	A	B	B	B	B	A	A	B	A	B	B	A	A	B	B	B	B	A	B	B	A	B	A	B	A	A	A
tarc1238	7B	185.791	chr7B	680114201	680114488	A	B	B	B	B	B	B	B	A	B	B	B	B	B	A	B	A	A	B	B	B	B	A	A	B	A	B	B	A	A	B	B	B	B	A	B	B	A	B	A	B	A	A	A
snp2191	7B	218.499	chr7B	700393099	700393322	A	B	B	B	B	B	B	B	B	B	A	A	B	B	A	B	A	A	B	B	B	A	B	A	B	A	A	A	A	A	A	A	B	B	B	A	B	A	B	A	B	A	A	A
snp4864	7B	221.169	chr7B	700818508	700818858	A	-	B	B	B	B	B	B	-	B	A	A	B	B	A	B	A	A	B	A	-	-	B	-	-	A	A	A	A	A	A	A	A	-	-	A	B	-	B	A	B	A	-	-
snp2193	7B	223.17	chr7B	701172201	701172423	A	B	B	B	B	B	B	A	B	B	A	A	B	B	A	B	A	A	B	A	B	A	B	A	B	A	A	A	A	A	A	A	A	B	B	A	B	A	B	A	B	A	A	A
snp7780	7B	239.965	chr7B	706816249	706816504	A	B	-	-	-	-	-	B	B	-	A	A	-	-	A	A	A	A	-	B	-	A	-	A	-	A	A	-	A	A	A	A	B	-	-	A	-	-	-	A	A	A	A	A
tarc1247	7B	242.881	chr7B	711360059	711360360	A	B	B	B	B	B	B	B	B	B	A	A	B	B	A	A	A	A	B	B	B	A	B	A	B	A	A	B	A	A	A	A	B	B	B	A	B	B	B	A	B	A	A	A
snp4593	7B	245.221	chr7B	708115825	708115980	A	B	B	B	B	B	B	-	B	B	A	A	B	B	A	A	A	A	-	A	B	A	B	A	B	A	A	B	A	-	A	A	A	-	B	A	B	B	B	A	B	A	A	A
snp182	7B	258.927	chr7B	730179171	730179400	A	B	B	B	B	A	B	A	B	B	A	A	B	B	B	A	A	A	B	A	B	A	B	A	A	A	B	B	A	A	A	A	A	B	B	A	B	B	B	B	B	A	A	A
snp180	7B	258.927	chr7B	730179681	730179962	A	B	B	B	B	A	B	A	B	B	A	A	B	B	B	A	A	A	B	A	B	A	B	A	A	A	B	B	A	A	A	A	A	B	B	A	B	B	B	B	B	A	A	A
Psy-B1	7B	274.286	chr7B	739442347	739445659	A	B	B	B	A	A	B	A	B	B	B	A	B	B	B	A	A	B	B	A	B	A	B	A	A	A	B	B	B	A	A	A	A	B	B	A	B	B	B	B	B	A	A	B
tarc1322	7D	0	chr7D	1296690	1296922	A	B	A	B	B	B	A	A	A	A	A	A	A	A	A	B	A	B	B	A	A	A	B	A	B	B	B	B	B	B	A	B	A	A	B	B	A	A	A	A	A	B	B	A
tarc0359	7D	1.7348	chr7D	5167511	5167886	A	B	A	B	B	B	A	A	A	A	B	A	A	A	A	B	A	B	B	A	-	A	B	A	B	B	B	B	B	B	A	B	A	A	B	B	A	A	A	A	A	B	B	A
wmc506	7D	2.89108				A	B	A	B	B	B	A	A	A	A	B	A	A	A	A	B	A	B	B	A	A	A	B	A	B	B	B	B	B	B	A	B	A	A	B	B	A	A	A	A	A	B	B	A
tarc1525	7D	9.34377	chr7D	13296019	13296330	A	B	A	B	B	B	A	B	A	A	B	A	A	A	A	B	A	B	B	B	A	A	B	A	B	B	B	B	B	B	A	B	A	A	B	B	A	A	A	A	A	-	B	A
tarc1406	7D	34.2026	chr7D	25406484	25406745	A	B	A	B	B	B	A	A	A	A	B	A	A	B	B	B	B	A	B	A	A	A	B	A	B	B	B	B	B	A	B	A	A	A	A	B	A	A	A	A	A	B	B	B
tarc1421	7D	51.332	chr7D	32942828	32943099	A	B	A	B	B	B	A	A	A	A	B	A	B	B	B	B	B	A	B	A	B	B	B	A	B	A	B	B	B	A	B	A	A	A	A	A	A	A	B	A	A	B	B	A
tarc1313	7D	56.6714	chr7D	34371057	34371286	A	B	B	B	B	B	B	A	A	A	B	A	B	B	B	B	B	A	B	A	B	B	B	A	B	A	B	B	B	A	B	A	A	A	A	A	A	A	B	A	A	B	B	A
tarc1433	7D	73.8009	chr7D	41140605	41140880	A	B	B	B	B	A	B	A	A	A	B	A	B	B	A	B	B	A	B	A	B	B	B	A	B	A	B	B	B	A	B	A	A	B	B	A	A	A	B	B	A	B	B	A
tarc1449	7D	92.1337	chr7D	51782170	51782452	A	B	B	B	B	A	B	B	B	A	A	A	B	B	A	A	B	A	B	B	B	B	B	A	B	A	A	B	B	B	A	A	A	A	B	B	A	A	B	B	A	B	B	A
wms295	7D	96.3993	chr7D	53640904	53641162	A	B	B	B	B	A	B	B	B	A	A	A	B	B	A	A	B	A	B	B	B	B	B	A	B	A	A	B	B	B	A	B	A	A	B	B	A	A	B	B	A	B	B	A
tarc0372	7D	118.475	chr7D	64734055	64734281	A	B	A	A	B	A	B	A	B	A	B	A	A	B	A	A	B	A	B	A	B	B	B	A	B	A	A	B	A	B	A	B	A	A	A	B	A	B	B	B	A	B	B	A
tarc0378	7D	143.179	chr7D	84259823	84260166	A	B	A	A	A	A	B	B	B	A	B	B	A	B	A	B	B	A	B	B	B	B	B	A	B	A	A	B	A	A	A	A	A	A	A	B	B	B	B	A	A	B	B	A
tarc1356	7D	153.426	chr7D	90623463	90623706	A	B	A	A	A	A	B	A	B	A	B	B	A	B	A	B	A	B	A	A	B	B	B	A	B	A	A	B	A	A	A	A	A	A	A	B	B	B	B	A	B	B	A	B
tarc0370	7D	166.481	chr7D	104566132	104566407	A	B	A	A	A	A	A	B	B	A	B	A	A	B	B	B	A	B	A	B	B	B	B	A	B	A	A	B	A	A	B	A	A	B	A	A	B	B	B	A	B	B	A	B
tarc0383	7D	167.013	chr7D	109308267	109308596	A	B	A	A	A	A	A	B	B	A	B	A	A	B	B	B	A	B	A	B	B	B	B	A	B	A	A	B	A	A	B	A	A	B	A	A	B	B	B	A	B	B	A	B
tarc0369	7D	171.278	chr7D	113222277	113222488	A	B	A	A	A	A	A	B	B	A	B	A	A	B	B	B	A	A	A	B	B	B	B	A	B	A	A	B	A	A	B	A	A	B	A	A	B	B	B	A	B	B	A	B
tarc0367	7D	171.278	chr7D	113442698	113443061	A	B	A	A	A	A	A	B	B	A	B	A	A	B	B	B	A	A	A	B	B	B	B	A	B	A	A	B	A	A	B	A	A	B	A	A	B	B	B	A	B	B	A	B
tarc0374	7D	172.348	chr7D	123048695	123048925	A	B	A	A	A	A	A	B	B	A	B	A	A	B	B	B	A	A	A	B	A	B	B	A	B	A	A	B	A	A	B	A	A	B	A	A	B	B	B	A	B	B	A	B
tarc0376	7D	183.151	chr7D	159408248	159408508	A	B	A	A	B	A	A	A	B	A	B	A	A	B	B	B	A	A	A	A	A	B	B	A	B	A	A	A	A	A	B	A	A	B	A	A	B	B	B	A	B	B	A	B
tarc0375	7D	190.111	chr7D	184934098	184934402	A	B	A	A	B	A	A	B	A	A	B	A	A	B	B	B	A	A	A	B	A	B	B	A	B	A	A	A	A	A	B	A	A	B	A	A	B	B	B	A	B	B	A	B
snp2772	7D	192.773	chr7D	265699504	265699799	A	B	A	A	B	A	A	A	A	A	B	A	A	B	B	B	A	A	A	A	A	B	B	A	B	A	A	A	A	A	B	A	A	B	A	A	B	B	B	A	B	B	A	B
snp2208	7D	192.773	chr7D	370181336	370181728	A	B	A	A	B	A	A	A	A	A	B	A	A	B	B	B	A	A	A	A	A	B	B	A	B	A	A	A	A	A	B	A	A	B	A	A	B	B	B	A	B	B	A	B
snp2273	7D	201.233	chr7D	501005636	501005814	A	B	A	A	B	A	A	B	A	A	B	B	A	B	B	B	A	A	A	A	A	B	B	A	B	A	A	A	A	A	A	A	A	B	A	A	A	B	A	A	B	B	A	B
snp1902	7D	209.119	chr7D	530035371	530035679	A	B	B	A	B	A	A	A	A	B	B	B	A	B	B	B	A	A	A	A	A	B	B	A	B	A	A	A	A	A	B	A	A	B	A	A	A	B	A	A	B	B	A	B
tarc0338	7D	218.42	chr7D	549513039	549513407	A	B	B	A	B	A	A	A	A	B	B	A	A	B	B	B	B	A	A	A	A	B	B	A	B	A	A	A	A	A	A	A	A	B	B	A	A	B	A	A	A	B	A	B
gdm67	7D	232.58	chr7D	563309984	563310113	A	B	B	A	B	A	A	B	A	B	B	A	A	B	B	B	B	B	A	B	A	A	B	A	A	A	A	A	A	A	A	A	B	B	A	B	A	B	A	A	B	B	A	B
tarc1457	7D	245.067	chr7D	568949720	568950004	A	B	B	A	B	A	B	A	A	B	B	A	A	B	B	B	B	A	A	A	A	A	A	A	A	A	A	A	A	A	A	A	A	B	A	B	A	B	A	A	B	B	A	B
tarc1301	7D	249.869	chr7D	573837689	573837910	A	B	B	A	B	A	B	A	A	B	B	A	A	A	B	A	B	A	A	A	A	A	A	A	A	A	A	A	A	A	A	A	A	B	A	B	A	B	A	A	B	B	A	B
tarc1458	7D	269.542	chr7D	583063224	583063508	A	B	B	B	B	B	B	B	A	B	A	A	B	A	B	A	B	A	A	B	A	A	A	A	A	A	A	A	A	-	A	B	B	B	A	B	A	B	A	A	B	B	A	A
tarc0349	7D	300.904	chr7D	603360505	603360811	A	B	B	B	A	B	B	A	A	B	A	A	B	A	B	A	B	A	B	A	A	B	B	A	A	A	B	A	B	A	A	B	A	B	A	A	A	B	B	A	A	B	B	A
tarc1396	7D	321.081	chr7D	614540598	614540852	A	B	B	B	B	A	B	A	A	B	A	A	B	A	B	A	A	A	B	A	B	B	B	A	A	A	B	A	A	A	A	B	A	B	A	A	A	B	B	A	A	A	B	A
tarc0354	7D	347.147	chrUn	92745312	92745611	A	B	B	A	A	A	B	B	A	B	A	A	B	A	B	B	A	B	A	B	B	B	B	B	B	A	B	A	A	A	B	B	B	A	B	A	B	B	A	A	B	A	A	A
snp2164	Unassigned		chr2D	587292725	587293043	A	B	A	B	A	A	A	A	B	B	A	A	A	B	A	A	A	A	A	A	A	A	A	B	A	A	B	B	B	A	B	A	A	B	A	A	A	B	B	A	B	A	A	A
Vp1B3	Unassigned		chr3B	693339510	693342589	A	B	A	B	A	-	A	-	B	A	B	A	A	A	A	B	A	B	A	-	B	-	A	A	B	A	A	B	A	A	-	-	A	A	A	A	B	B	-	-	B	-	A	A
tarc1308	Unassigned		chr3D	11817290	11817518	A	B	A	A	A	A	A	A	B	A	A	A	A	B	B	B	A	B	A	A	B	B	A	B	A	B	A	A	B	B	B	B	A	A	A	B	A	A	B	B	B	A	A	A
snp3177	Unassigned		chr3D	610346568	610346894	A	B	A	A	A	A	A	A	B	A	A	A	A	-	A	A	A	A	-	A	B	A	A	A	B	A	B	A	-	A	A	-	A	-	B	A	A	A	A	-	B	A	A	A
tarc0571	Unassigned		chr4A	2938720	2938964	A	B	B	A	B	B	A	A	A	A	A	B	A	B	B	A	B	B	A	B	B	A	B	B	B	A	B	B	A	B	A	A	A	B	B	A	A	A	A	B	B	A	A	A
barc346	Unassigned		chr5B	565540782	565540994	A	B	A	B	B	B	B	-	B	B	A	B	B	B	B	A	B	A	B	A	A	A	A	B	B	A	A	B	B	B	A	B	-	B	B	B	B	A	A	A	B	B	A	A
snp8360	Unassigned		chr5D	29165806	29166050	A	B	B	A	B	B	A	A	A	B	A	B	A	A	A	B	B	B	B	A	A	A	B	A	B	B	B	B	A	B	B	B	A	B	B	B	A	B	A	A	A	B	A	B
tarc1143	Unassigned		chr6B	718922775	718923006	A	B	A	A	A	B	A	A	B	A	B	B	B	A	B	B	A	A	B	A	A	B	B	B	A	A	B	B	A	A	B	B	B	B	A	B	B	A	B	B	B	B	B	B
[truncated: 148 more columns]

## Sheet: Common
Marker	Chr	Pos [cM]	Chr_RefSeqV1	Pos [Mb]	Start_RefSeqV1	End_RefSeqV1	KK	SK	TK
tarc0445	1A	0	chr1A	7.18079	7180632	7180942	tarc0445
snp1603	1A	1.1	chr1A	3.38625	3386172	3386335	snp1603	snp1603	snp1603
snp1375	1A	3	chr1A	1.1763	1176192	1176413		snp1375	snp1375
tarc0427	1A	3.2	chr1A	5.49481	5494669	5494953	tarc0427	tarc0427	tarc0427
tarc0412	1A	9.5	chr1A	12.1582	12158053	12158303		tarc0412
snp2452	1A	11.6	chr1A	13.6707	13670656	13670787		snp2452	snp2452
tarc0438	1A	18.6	chr1A	21.6215	21621360	21621663	tarc0438
tarc0443	1A	31.5	chr1A	27.3609	27360758	27361067	tarc0443
tarc0449	1A	62.8	chr1A	32.0871	32086944	32087257		tarc0449
snp8238	1A	80	chr1A	131.965	131964611	131964802		snp8238	snp8238
snp1803	1A	85.6	chr1A	185.142	185141531	185141746		snp1803	snp1803
snp8116	1A	86	chr1A	223.938	223937928	223938240		snp8116	snp8116
tarc0448	1A	86.8	chr1A	350.757	350756445	350756758	tarc0448		tarc0448
tarc0441	1A	87.6	chr1A	368.359	368358766	368359070		tarc0441	tarc0441
snp1806	1A	88.4	chr1A	352.138	352137487	352137806		snp1806	snp1806
tarc0414	1A	88.4	chr1A	91.5006	91500471	91500724	tarc0414		tarc0414
tarc0397	1A	88.9	chr1A	369.504	369503578	369503777			tarc0397
snp3665	1A	88.9	chr1A	368.816	368815705	368816009		snp3665	snp3665
snp3882	1A	90.2	chr1A	337.678	337677548	337677769		snp3882	snp3882
snp2762	1A	92.3	chr1A	353.254	353254295	353254586		snp2762	snp2762
tarc0444	1A	96.1	chr1A	474.19	474189996	474190306	tarc0444	tarc0444
snp7021	1A	97	chr1A	462.435	462434660	462434992			snp7021
barc83	1A	98	chr1A	481.673	481673064	481673333		barc83
tarc0440	1A	100.9	chr1A	491.135	491134954	491135258		tarc0440
snp2584	1A	100.9	chr1A	491.149	491148941	491149272	snp2584	snp2584	snp2584
tarc0419	1A	112.8	chr1A	508.641	508640740	508641001			tarc0419
wmc312	1A	116.5	chr1A	511.452	511452077	511452303	wmc312	wmc312	wmc312
tarc0424	1A	130.8	chr1A	519.627	519626451	519626727			tarc0424
snp6624	1A	139.1	chr1A	528.669	528668828	528669098	snp6624		snp6624
snp4080	1A	142.3	chr1A	531.683	531682420	531682605		snp4080	snp4080
snp6934	1A	148.9	chr1A	532.921	532921329	532921626	snp6934		snp6934
tarc0404	1A	152.5	chr1A	534.264	534263869	534264100			tarc0404
tarc0425	1A	157.4	chr1A	535.064	535063570	535063851			tarc0425
snp1195	1A	175.7	chr1A	544.055	544054712	544054922			snp1195
snp2784	1A	180.8	chr1A	549.847	549846609	549846931	snp2784	snp2784	snp2784
barc213	1A	181.1	chr1A	572.23	572229605	572229770	barc213		barc213
tarc0446	1A	193.2	chr1A	578.52	578520340	578520652	tarc0446	tarc0446	tarc0446
tarc0413	1A	199	chr1A	580.188	580188235	580188487	tarc0413	tarc0413	tarc0413
snp6312	1A	200.9	chr1A	582.424	582424391	582424558		snp6312
snp2035	1A	201.4	chr1A	581.831	581830553	581830842	snp2035		snp2035
snp1560	1A	208.8	chr1A	581.586	581585831	581586076		snp1560	snp1560
snp3977	1A	213.6	chr1A	592.313	592313023	592313357		snp3977
tarc0416	1A	214.2	chr1A	591.155	591154711	591154971	tarc0416	tarc0416
tarc0406	1A	234.4	chr1A	588.298	588298294	588298529			tarc0406
snp1306	1A	235.4	chr1A	589.444	589443984	589444249		snp1306
tarc0827	1B	0	chr1B	10.076	10075839	10076110	tarc0827	tarc0827	tarc0827
snp61	1B	10.7	chr1B	9.07823	9078089	9078368		snp61
tarc0843	1B	15.1	chr1B	26.1868	26186653	26186964	tarc0843	tarc0843
tarc0834	1B	38.3	chr1B	42.3475	42347311	42347591	tarc0834		tarc0834
tarc0839	1B	39.8	chr1B	45.7419	45741767	45742070		tarc0839
snp2578	1B	43.8	chr1B	59.602	59601874	59602197			snp2578
tarc0822	1B	44.4	chr1B	68.08	68079895	68080149	tarc0822		tarc0822
wmc619	1B	44.4	chr1B	65.283	65282680	65283285	wmc619	wmc619	wmc619
tarc0809	1B	51.2	chr1B	299.446	299446218	299446422			tarc0809
tarc0826	1B	54.3	chr1B	415.116	415115855	415116126	tarc0826		tarc0826
tarc0821	1B	54.7	chr1B	444.787	444786845	444787096	tarc0821		tarc0821
snp270	1B	56	chr1B	510.799	510798432	510798668	snp270	snp270	snp270
tarc0836	1B	57.5	chr1B	488.208	488208183	488208480	tarc0836	tarc0836	tarc0836
snp3076	1B	66.3	chr1B	565.666	565665360	565665680	snp3076	snp3076	snp3076
wmc134	1B	78.6	chr1B	591.091	591090595	591090746		wmc134	wmc134
tarc0813	1B	86.6	chr1B	614.452	614451864	614452086	tarc0813		tarc0813
snp4154	1B	96.5	chr1B	627.946	627946285	627946559	snp4154	snp4154	snp4154
snp5915	1B	102.6	chr1B	630.833	630832460	630832630		snp5915	snp5915
gwm268	1B	107.6					gwm268	gwm268	gwm268
tarc0835	1B	108.3	chr1B	637.833	637832479	637832774	tarc0835	tarc0835	tarc0835
tarc0828	1B	123	chr1B	643.591	643590383	643590655	tarc0828		tarc0828
tarc0833	1B	150.1	chr1B	658.914	658913925	658914203	tarc0833		tarc0833
snp7992	1B	169.7	chr1B	664.804	664804114	664804309	snp7992	snp7992
snp8332	1B	176.1	chr1B	664.804	664804064	664804338		snp8332
tarc0825	1B	186.6	chr1B	670.386	670386299	670386560	tarc0825		tarc0825
snp198	1B	199.1	chr1B	687.719	687718486	687718715		snp198	snp198
barc80	1B	200.6	chr1B	686.755	686755072	686755178		barc80	barc80
snp6512	1B	200.8	chr1B	687.414	687413557	687413819		snp6512	snp6512
tarc0831	1B	200.8	chr1B	687.716	687715484	687715758	tarc0831	tarc0831	tarc0831
gwm140	1B	200.9					gwm140
tarc0846	1B	201	chr1B	686.751	686750751	686751065	tarc0846	tarc0846	tarc0846
tarc1268	1D	0	chr1D	2.14388	2143781	2143982	tarc1268	tarc1268	tarc1268
tarc1364	1D	3.8	chr1D	0.576885	576761	577008		tarc1364
tarc1372	1D	25.7	chr1D	6.33854	6338420	6338668	tarc1372	tarc1372	tarc1372
tarc0083	1D	35	chr1D	7.91331	7913148	7913473	tarc0083	tarc0083	tarc0083
snp5372	1D	40	chr1D	10.2589	10258754	10259078		snp5372	snp5372
wmc336	1D	43.5	chr1D	10.6647	10664607	10664719	wmc336	wmc336	wmc336
snp4716	1D	44	chr1D	10.7212	10721131	10721340	snp4716	snp4716	snp4716
snp7533	1D	44	chr1D	10.7197	10719569	10719891		snp7533	snp7533
snp8551	1D	53.8	chr1D	18.0684	18068308	18068585		snp8551
tarc1423	1D	70	chr1D	25.7419	25741766	25742038		tarc1423
cfd72	1D	84.4	chr1D	195.011	195010841	195011077		cfd72	cfd72
tarc1365	1D	93.6	chr1D	198.277	198276484	198276731		tarc1365
tarc0078	1D	95.4	chr1D	86.9242	86924004	86924309	tarc0078	tarc0078	tarc0078
wmc590	1D	96.1	chr1D	55.62	55619729	55620325		wmc590
tarc0043	1D	99.1	chr1D	280.226	280226256	280226479	tarc0043		tarc0043
tarc1298	1D	101.3	chr1D	328.075	328075225	328075445			tarc1298
snp3481	1D	101.3	chr1D	320.396	320395843	320396196	snp3481	snp3481	snp3481
tarc0049	1D	103.8	chr1D	372.861	372860726	372861066			tarc0049
snp7154	1D	107.1	chr1D	351.44	351439865	351440159		snp7154	snp7154
tarc1366	1D	107.9	chr1D	356.87	356869966	356870213	tarc1366	tarc1366
tarc1392	1D	110.5	chr1D	370.627	370626757	370627010	tarc1392	tarc1392
tarc0050	1D	110.9	chr1D	386.12	386119937	386120234			tarc0050
tarc0048	1D	113.6	chr1D	391.276	391275429	391275706			tarc0048
tarc0040	1D	118.4	chr1D	402.324	402323802	402324053	tarc0040	tarc0040	tarc0040
wmc36	1D	122.1	chr1D	408.511	408510725	408511127		wmc36	wmc36
tarc0045	1D	143.3	chr1D	435.282	435281939	435282281		tarc0045
snp3547	1D	144.1	chr1D	436.194	436193579	436193703		snp3547	snp3547
tarc1477	1D	160	chr1D	420.653	420653152	420653445	tarc1477		tarc1477
tarc0056	1D	166.9	chr1D	431.819	431819147	431819481	tarc0056		tarc0056
tarc0033	1D	175.9	chr1D	439.027	439026806	439027072	tarc0033
tarc0063	1D	207.2	chr1D	455.789	455788859	455789152	tarc0063
tarc0061	1D	220	chr1D	467.53	467529970	467530213		tarc0061
tarc0047	1D	220.6	chr1D	467.86	467859452	467859706	tarc0047	tarc0047
tarc0062	1D	228.4	chr1D	473.267	473266913	473267127	tarc0062	tarc0062	tarc0062
tarc0039	1D	228.4	chr1D	473.637	473636696	473637004			tarc0039
tarc0032	1D	235.8	chr1D	476.439	476438841	476439105	tarc0032	tarc0032	tarc0032
tarc0051	1D	244.8	chr1D	480.347	480346721	480347065	tarc0051	tarc0051	tarc0051
tarc0053	1D	254.5	chr1D	484.553	484552875	484553208	tarc0053	tarc0053	tarc0053
tarc1388	1D	265.3	chr1D	494.152	494151605	494151856	tarc1388	tarc1388	tarc1388
snp5762	2A	0	chr2A	29.8773	29877139	29877381		snp5762	snp5762
snp1242	2A	0.5	chr2A	30.048	30047834	30048076	snp1242	snp1242	snp1242
snp4441	2A	4.5	chr2A	30.4523	30452125	30452383	snp4441	snp4441	snp4441
snp7410	2A	9.2	chr2A	32.147	32146805	32147164		snp7410
tarc0464	2A	13.9	chr2A	33.0425	33042431	33042668	tarc0464	tarc0464	tarc0464
snp5087	2A	13.9	chr2A	33.0444	33044197	33044570		snp5087	snp5087
tarc0497	2A	18.1	chr2A	35.4984	35498257	35498572		tarc0497
Ppd-A1	2A	20.8	chr2A	36.9374	36936362	36938400		Ppd-A1	Ppd-A1
snp4215	2A	34.8	chr2A	41.2359	41235808	41236083		snp4215	snp4215
snp4213	2A	40.3	chr2A	41.2365	41236373	41236697	snp4213	snp4213	snp4213
snp4212	2A	44	chr2A	41.2372	41237107	41237381		snp4212	snp4212
snp6477	2A	48.9	chr2A	45.1204	45120218	45120517		snp6477	snp6477
tarc0493	2A	49.8	chr2A	48.8726	48872437	48872749		tarc0493
snp6250	2A	54.8	chr2A	51.584	51583911	51584161	snp6250	snp6250	snp6250
snp6566	2A	70.1	chr2A	61.2878	61287576	61287924			snp6566
tarc0502	2A	73.5	chr2A	69.2108	69210681	69211000	tarc0502	tarc0502	tarc0502
snp5022	2A	75.7	chr2A	70.9851	70985003	70985204	snp5022	snp5022	snp5022
tarc0479	2A	84.5	chr2A	504.33	504329395	504329680		tarc0479
tarc0499	2A	85.7	chr2A	542.69	542690088	542690407	tarc0499
snp3151	2A	88.9	chr2A	558.527	558526422	558526689	snp3151	snp3151	snp3151
tarc0495	2A	90.5	chr2A	587.443	587443005	587443320	tarc0495
snp488	2A	92	chr2A	602.81	602809636	602809853	snp488	snp488	snp488
snp1174	2A	92.6	chr2A	603.525	603524431	603524584	snp1174	snp1174	snp1174
tarc0470	2A	96.8	chr2A	612.845	612844998	612845256	tarc0470
snp7547	2A	104.5	chr2A	675.897	675896634	675896954	snp7547		snp7547
snp1275	2A	117.5	chr2A	692.934	692934428	692934564		snp1275	snp1275
snp3597	2A	118.2	chr2A	694.471	694470460	694470768	snp3597		snp3597
tarc0469	2A	119.9	chr2A	696.853	696853278	696853534	tarc0469	tarc0469
gwm294	2A	130					gwm294	gwm294	gwm294
tarc0460	2A	130.7	chr2A	718.227	718227332	718227557	tarc0460	tarc0460	tarc0460
tarc0490	2A	150.1	chr2A	729.165	729164623	729164931	tarc0490
tarc0480	2A	158	chr2A	734.347	734347331	734347617	tarc0480	tarc0480
tarc0500	2A	173.6	chr2A	740.365	740364547	740364866	tarc0500
snp4336	2A	174.2	chr2A	740.848	740847761	740848061	snp4336	snp4336	snp4336
snp6548	2A	174.2	chr2A	741.371	741371138	741371446		snp6548	snp6548
tarc0454	2A	174.2	chr2A	742.155	742154824	742155026		tarc0454
snp7727	2A	174.8	chr2A	743.097	743096605	743096940		snp7727	snp7727
snp3897	2A	176.6	chr2A	744.448	744447692	744447988		snp3897	snp3897
snp6797	2A	201.9	chr2A	757.948	757948086	757948344	snp6797		snp6797
tarc0487	2A	206.3	chr2A	759.964	759963985	759964289	tarc0487	tarc0487	tarc0487
snp1347	2A	207.2	chr2A	760.566	760565482	760565727	snp1347	snp1347	snp1347
snp5161	2A	212.6	chr2A	771.237	771236785	771236961	snp5161	snp5161	snp5161
snp6839	2A	221.7	chr2A	779.671	779670434	779670661		snp6839	snp6839
gwm257	2B	0					gwm257	gwm257
tarc0896	2B	20.9	chr2B	56.517	56516886	56517165	tarc0896	tarc0896
snp2571	2B	21.3	chr2B	58.9785	58978366	58978566		snp2571
snp2572	2B	21.8	chr2B	58.9788	58978670	58978905	snp2572	snp2572
tarc0884	2B	29.4	chr2B	72.5786	72578430	72578697	tarc0884	tarc0884	tarc0884
tarc0876	2B	35.1	chr2B	90.4014	90401274	90401526	tarc0876	tarc0876	tarc0876
snp4135	2B	39	chr2B	102.977	102977343	102977619		snp4135	snp4135
snp1763	2B	45.5	chr2B	150.708	150707718	150707928	snp1763	snp1763	snp1763
tarc0851	2B	47.7	chr2B	171.792	171791797	171791999	tarc0851	tarc0851	tarc0851
tarc0904	2B	49	chr2B	191.543	191542407	191542706	tarc0904	tarc0904
tarc0863	2B	55.3	chr2B	259.781	259780870	259781092	tarc0863
tarc0881	2B	55.3	chr2B	260.758	260758331	260758593	tarc0881	tarc0881	tarc0881
tarc0889	2B	55.3	chr2B	392.894	392893471	392893742	tarc0889
tarc0867	2B	56.1	chr2B	396.927	396927001	396927239	tarc0867
tarc0918	2B	56.9	chr2B	417.645	417645235	417645554	tarc0918
tarc0874	2B	61.6	chr2B	524.01	524009552	524009802		tarc0874	tarc0874
tarc0893	2B	62	chr2B	529.267	529266382	529266660			tarc0893
tarc0883	2B	68.1	chr2B	582.647	582647143	582647409		tarc0883
tarc0869	2B	68.1	chr2B	594.85	594849451	594849694		tarc0869
snp1393	2B	68.1	chr2B	598.972	598971560	598971876		snp1393	snp1393
tarc0852	2B	69.3	chr2B	652.409	652408514	652408720		tarc0852
snp1389	2B	71.2	chr2B	660.461	660460888	660461217	snp1389		snp1389
snp1708	2B	76.5	chr2B	690.032	690031540	690031831	snp1708	snp1708	snp1708
tarc0900	2B	81.5	chr2B	708.984	708983987	708984277			tarc0900
tarc0910	2B	85.1	chr2B	722.633	722632971	722633277			tarc0910
snp7909	2B	85.1	chr2B	724.694	724693411	724693671	snp7909	snp7909	snp7909
snp8406	2B	93.6	chr2B	740.805	740805079	740805392		snp8406	snp8406
snp8534	2B	100.7	chr2B	743.746	743745505	743745758	snp8534	snp8534	snp8534
snp5810	2B	104.8	chr2B	746.036	746036218	746036613		snp5810
tarc0854	2B	114	chr2B	747.179	747179351	747179558	tarc0854
tarc0915	2B	114.1	chr2B	759.348	759347786	759348102		tarc0915
tarc0859	2B	156	chr2B	776.814	776813640	776813858	tarc0859
snp3474	2B	158.7	chr2B	777.514	777514066	777514264	snp3474	snp3474	snp3474
tarc0892	2B	174	chr2B	788.662	788661645	788661921	tarc0892	tarc0892	tarc0892
tarc1430	2D	0	chr2D	0.387879	387741	388016	tarc1430	tarc1430	tarc1430
tarc1334	2D	8.9	chr2D	8.68649	8686370	8686606	tarc1334	tarc1334	tarc1334
tarc1463	2D	11.2	chr2D	10.2016	10201425	10201711	tarc1463		tarc1463
tarc1495	2D	14.5	chr2D	13.5835	13583303	13583601		tarc1495
snp1601	2D	14.5	chr2D	13.9097	13909572	13909897		snp1601
snp4354	2D	16.3	chr2D	14.7729	14772683	14773068		snp4354
snp4746	2D	16.3	chr2D	14.4208	14420695	14420874		snp4746
tarc1374	2D	16.9	chr2D	14.6292	14629070	14629318		tarc1374
tarc0170	2D	64.8	chr2D	28.6373	28637126	28637478		tarc0170
tarc0147	2D	66.7	chr2D	26.7734	26773238	26773482	tarc0147		tarc0147
snp989	2D	84.4	chr2D	32.7929	32792800	32793038	snp989	snp989	snp989
Ppd-D1	2D	86.4	chr2D	33.9578	33957370	33958194		Ppd-D1	Ppd-D1
snp760	2D	87.1	chr2D	34.2316	34231410	34231692	snp760	snp760	snp760
snp927	2D	88.4	chr2D	35.6837	35683512	35683876	snp927	snp927	snp927
tarc1416	2D	107.5	chr2D	48.3099	48309729	48309997	tarc1416	tarc1416	tarc1416
snp3248	2D	119.8	chr2D	62.2888	62288651	62289022		snp3248
tarc0137	2D	122.1	chr2D	69.5377	69537519	69537834	tarc0137	tarc0137	tarc0137
snp6374	2D	123.2	chr2D	67.2264	67226208	67226532		snp6374	snp6374
tarc0162	2D	130.4	chr2D	76.5416	76541462	76541820	tarc0162
snp209	2D	130.8	chr2D	76.6398	76639678	76639875	snp209	snp209	snp209
tarc1532	2D	141.1	chr2D	93.0544	93054193	93054508	tarc1532		tarc1532
wmc18	2D	145.1	chr2D	130.833	130832616	130832852	wmc18	wmc18	wmc18
tarc0148	2D	148.4	chr2D	236.132	236131892	236132190	tarc0148		tarc0148
snp2961	2D	148.4	chr2D	320.494	320493918	320494192	snp2961		snp2961
snp2722	2D	152.3	chr2D	121.781	121780609	121780984		snp2722
snp5542	2D	154	chr2D	344.298	344297428	344297723		snp5542
tarc0125	2D	155.1	chr2D	421.824	421823610	421823929	tarc0125	tarc0125	tarc0125
tarc1533	2D	162	chr2D	449.065	449065236	449065551	tarc1533	tarc1533	tarc1533
tarc0110	2D	172.4	chr2D	520.645	520645296	520645657		tarc0110
tarc1360	2D	182.3	chr2D	556.931	556930503	556930748	tarc1360		tarc1360
cfd233	2D	185.9	chr2D	561.158	561157470	561157752	cfd233	cfd233	cfd233
tarc1289	2D	196.5	chr2D	570.95	570950065	570950281	tarc1289		tarc1289
tarc0100	2D	198.9	chr2D	573.844	573844272	573844607	tarc0100	tarc0100	tarc0100
tarc0101	2D	206	chr2D	582.029	582028712	582029071		tarc0101
tarc0106	2D	228.7	chr2D	594.543	594542492	594542806	tarc0106		tarc0106
tarc0114	2D	246.1	chr2D	607.422	607421454	607421800			tarc0114
tarc0085	2D	247.2	chr2D	609.488	609487923	609488222			tarc0085
tarc0122	2D	249.8	chr2D	613.441	613440924	613441198			tarc0122
snp3849	2D	253.7	chr2D	619.559	619558650	619558885		snp3849
snp229	2D	254.3	chr2D	619.56	619559823	619560133		snp229
tarc0131	2D	267.5	chr2D	626.595	626594352	626594665			tarc0131
gwm349	2D	273.4					gwm349	gwm349
tarc0128	2D	278	chr2D	633.199	633198584	633198901			tarc0128
tarc1431	2D	290	chr2D	644.725	644725206	644725481	tarc1431	tarc1431	tarc1431
tarc1540	2D	293.5	chr2D	641.105	641104415	641104732	tarc1540	tarc1540	tarc1540
tarc0124	2D	300.8	chr2D	638.373	638372937	638373277		tarc0124
cfd50	2D	321.8	chr2D	637.444	637443897	637444139		cfd50	cfd50
MFT	3A	0	chr3A	7.29415	7294005	7294305	MFT	MFT	MFT
barc12	3A	19.4	chr3A	15.4544	15454316	15454515		barc12	barc12
tarc0533	3A	34.6	chr3A	20.337	20336835	20337110			tarc0533
tarc0528	3A	35	chr3A	20.8446	20844483	20844750	tarc0528	tarc0528	tarc0528
snp3939	3A	40.5	chr3A	23.653	23652897	23653058	snp3939	snp3939	snp3939
tarc0537	3A	91.1	chr3A	45.5995	45599333	45599618	tarc0537	tarc0537
tarc0517	3A	97.1	chr3A	59.8088	59808720	59808962	tarc0517	tarc0517	tarc0517
tarc0526	3A	99.6	chr3A	550.723	550722859	550723123	tarc0526	tarc0526	tarc0526
snp5151	3A	99.6	chr3A	95.0213	95021211	95021486		snp5151
tarc0520	3A	102.2	chr3A	227.916	227915793	227916040	tarc0520	tarc0520
tarc0535	3A	102.2	chr3A	262.524	262523542	262523823	tarc0535	tarc0535
snp1308	3A	102.2	chr3A	176.558	176558235	176558462		snp1308	snp1308
snp5786	3A	106.5	chr3A	480.106	480105552	480105708		snp5786	snp5786
snp5005	3A	106.9	chr3A	480.147	480147276	480147532		snp5005	snp5005
snp3936	3A	107.2	chr3A	479.474	479474039	479474223		snp3936	snp3936
snp143	3A	107.6	chr3A	487.437	487437236	487437539			snp143
snp6256	3A	107.9	chr3A	500.978	500977465	500977717	snp6256		snp6256
snp1378	3A	110.8	chr3A	514.112	514111458	514111784	snp1378	snp1378	snp1378
snp132	3A	111	chr3A	536.637	536637375	536637613	snp132		snp132
snp1983	3A	112.5	chr3A	562.352	562352004	562352281			snp1983
tarc0545	3A	114.9	chr3A	526.528	526527656	526527966		tarc0545
snp1998	3A	114.9	chr3A	533.662	533662118	533662368		snp1998	snp1998
tarc0541	3A	124.3	chr3A	595.947	595946825	595947117	tarc0541	tarc0541	tarc0541
tarc0546	3A	134.3	chr3A	627.826	627826278	627826590			tarc0546
Vp1A	3A	142.6	chr3A	659.554	659553530	659553794		Vp1A
snp1891	3A	142.6	chr3A	659.158	659158405	659158576		snp1891	snp1891
snp4296	3A	149.1	chr3A	649.032	649032062	649032398		snp4296	snp4296
tarc0510	3A	153.8	chr3A	667.795	667794593	667794813	tarc0510	tarc0510	tarc0510
tarc0505	3A	159.5	chr3A	684.75	684749702	684749906	tarc0505	tarc0505	tarc0505
tarc0504	3A	185.1	chr3A	698.863	698863260	698863461	tarc0504	tarc0504	tarc0504
tarc0549	3A	199.9	chr3A	712.132	712132027	712132342	tarc0549	tarc0549	tarc0549
barc314	3A	202.7	chr3A	712.489	712489104	712489387	barc314
tarc0519	3A	239	chr3A	726.118	726118087	726118333	tarc0519	tarc0519
tarc0508	3A	241.2	chr3A	727.07	727070332	727070546		tarc0508	tarc0508
snp2870	3A	271.8	chr3A	743.758	743757849	743757996	snp2870	snp2870	snp2870
tarc0952	3B	0	chr3B	0.221139	221007	221271	tarc0952
snp4800	3B	9.3	chr3B	7.18862	7188514	7188717	snp4800	snp4800	snp4800
barc133	3B	9.3	chr3B	7.60797	7607926	7608017	barc133		barc133
snp2493	3B	28.3	chr3B	17.0819	17081851	17082013	snp2493	snp2493	snp2493
tarc0968	3B	41	chr3B	23.9605	23960332	23960617	tarc0968	tarc0968
snp289	3B	46.9	chr3B	16.0385	16038423	16038643		snp289	snp289
wmc78	3B	84.3	chr3B	43.6811	43680979	43681243		wmc78
tarc0940	3B	84.3	chr3B	43.2748	43274700	43274943	tarc0940	tarc0940	tarc0940
snp6632	3B	90.2	chr3B	52.7292	52729098	52729362		snp6632
snp6192	3B	94.7	chr3B	60.2549	60254775	60255043	snp6192	snp6192	snp6192
snp6919	3B	94.7	chr3B	60.8683	60868241	60868441		snp6919	snp6919
snp5325	3B	96	chr3B	68.8783	68878246	68878349		snp5325	snp5325
snp347	3B	96	chr3B	68.882	68881898	68882154	snp347	snp347	snp347
tarc0951	3B	97.3	chr3B	238.313	238312622	238312885		tarc0951
snp5977	3B	97.9	chr3B	145.365	145364720	145365013		snp5977
snp5925	3B	99.9	chr3B	123.456	123456046	123456265	snp5925	snp5925
snp7294	3B	101.3	chr3B	141.126	141126287	141126531	snp7294	snp7294
snp6244	3B	102.4	chr3B	145.904	145904333	145904491		snp6244
tarc0974	3B	104	chr3B	269.257	269257221	269257519	tarc0974	tarc0974
wmc625	3B	104.3	chr3B	245.359	245358695	245359060	wmc625	wmc625	wmc625
snp5638	3B	104.9	chr3B	379.995	379994920	379995120		snp5638	snp5638
snp210	3B	105.2	chr3B	414.018	414017639	414017875	snp210	snp210	snp210
snp6814	3B	107.4	chr3B	431.589	431589299	431589693		snp6814	snp6814
snp6793	3B	109.6	chr3B	470.047	470046620	470046820		snp6793	snp6793
snp4452	3B	109.6	chr3B	470.047	470046834	470047014		snp4452	snp4452
snp3000	3B	109.6	chr3B	457.014	457014206	457014460	snp3000	snp3000
snp2022	3B	121.3	chr3B	565.637	565637331	565637621		snp2022	snp2022
snp7510	3B	125.7	chr3B	572.255	572254507	572254637	snp7510	snp7510	snp7510
snp238	3B	126.9	chr3B	572.747	572746787	572747042		snp238	snp238
psp3144	3B	127.8	chr3B	582.993	582993302	582993471	psp3144
snp5711	3B	128.7	chr3B	591.458	591458290	591458551	snp5711	snp5711	snp5711
snp4218	3B	130	chr3B	586.732	586732288	586732541		snp4218	snp4218
tarc0929	3B	135.8	chr3B	651.276	651276110	651276335	tarc0929		tarc0929
snp1598	3B	138.3	chr3B	659.788	659787886	659788074		snp1598	snp1598
snp3244	3B	138.3	chr3B	665.259	665258965	665259272		snp3244
snp4841	3B	144.3	chr3B	674.427	674426921	674427240		snp4841	snp4841
wmc787	3B	148	chr3B	683.108	683107885	683108063	wmc787	wmc787	wmc787
snp2063	3B	150.6	chr3B	719.088	719087917	719088197		snp2063	snp2063
snp5871	3B	150.6	chr3B	723.032	723032362	723032530		snp5871	snp5871
tarc0976	3B	150.9	chr3B	725.389	725389097	725389398		tarc0976	tarc0976
snp2360	3B	153.1	chr3B	734.428	734428009	734428285	snp2360	snp2360	snp2360
snp3667	3B	155.4	chr3B	737.764	737764043	737764359	snp3667	snp3667	snp3667
snp5014	3B	155.9	chr3B	739.124	739124043	739124413		snp5014	snp5014
snp2462	3B	156.2	chr3B	739.171	739170581	739170825		snp2462	snp2462
tarc0221	3D	0	chr3D	27.8771	27876987	27877269	tarc0221	tarc0221
tarc0226	3D	7.5	chr3D	28.3268	28326605	28326926			tarc0226
tarc0218	3D	11.4	chr3D	31.6935	31693385	31693709			tarc0218
tarc0217	3D	11.4	chr3D	31.726	31725892	31726195	tarc0217	tarc0217	tarc0217
tarc1483	3D	27.9	chr3D	45.0192	45019086	45019381	tarc1483	tarc1483
tarc0228	3D	36.4	chr3D	58.1177	58117494	58117833	tarc0228	tarc0228	tarc0228
tarc0214	3D	40.9	chr3D	74.3631	74362923	74363182	tarc0214		tarc0214
snp7672	3D	43.7	chr3D	80.9473	80947225	80947430		snp7672
tarc0220	3D	43.7	chr3D	87.9252	87925045	87925331	tarc0220	tarc0220
tarc1484	3D	45.7	chr3D	144.304	144303644	144303939		tarc1484
tarc0219	3D	47.1	chr3D	158.076	158075904	158076225		tarc0219
tarc1443	3D	47.9	chr3D	313.282	313281917	313282197		tarc1443
tarc1302	3D	52.6	chr3D	263.337	263337252	263337475	tarc1302
snp7468	3D	52.6	chr3D	340.712	340711842	340712065		snp7468	snp7468
tarc1299	3D	52.6	chr3D	266.644	266644105	266644325	tarc1299
tarc1510	3D	54.4	chr3D	354.621	354620907	354621210	tarc1510
tarc1336	3D	60.3	chr3D	422.732	422731954	422732190	tarc1336	tarc1336	tarc1336
tarc1358	3D	61.8	chr3D	433.311	433310964	433311208	tarc1358	tarc1358	tarc1358
tarc0201	3D	66.8	chr3D	450.885	450884394	450884685	tarc0201	tarc0201	tarc0201
tarc0211	3D	71.9	chr3D	473.442	473441353	473441695	tarc0211	tarc0211	tarc0211
tarc0196	3D	75.4	chr3D	502.889	502888695	502889037		tarc0196
tarc0208	3D	78.9	chr3D	511.301	511300449	511300788		tarc0208
tarc0175	3D	82.9	chr3D	339.26	339260067	339260336	tarc0175
tarc0207	3D	88.6	chr3D	536.438	536437742	536438023		tarc0207
tarc0202	3D	100.8	chr3D	503.853	503853216	503853568	tarc0202		tarc0202
tarc0203	3D	106	chr3D	514.655	514655262	514655585	tarc0203		tarc0203
tarc0199	3D	122.9	chr3D	543.875	543874631	543874966	tarc0199		tarc0199
tarc0177	3D	135.2	chr3D	552.951	552950597	552950910	tarc0177		tarc0177
gwm3	3D	182.2						gwm3	gwm3
wmc552	3D	190.8	chr3D	581.88	581880211	581880363	wmc552	wmc552	wmc552
tarc0204	3D	199.1	chr3D	585.652	585651705	585652030	tarc0204	tarc0204	tarc0204
tarc0180	3D	230.4	chr3D	601.92	601919455	601919759	tarc0180	tarc0180	tarc0180
tarc1419	3D	232.6	chr3D	604.366	604365419	604365689	tarc1419		tarc1419
snp4683	3D	237.2	chr3D	611.252	611251921	611252211		snp4683
snp6725	3D	238.3	chr3D	611.252	611251568	611251792		snp6725
snp4081	3D	239.4	chr3D	613.696	613696004	613696228		snp4081
snp7526	3D	239.4	chr3D	613.699	613699114	613699470		snp7526
snp643	3D	241.6	chr3D	613.39	613390002	613390377		snp643
snp7274	3D	250.3	chr3D	612.902	612901540	612901906		snp7274
snp6137	4A	0	chr4A	3.44506	3444934	3445180		snp6137
snp7632	4A	35.7	chr4A	12.6807	12680659	12680789		snp7632
snp1992	4A	62	chr4A	46.1237	46123552	46123809	snp1992		snp1992
tarc0583	4A	62.5	chr4A	60.0476	60047458	60047716	tarc0583	tarc0583	tarc0583
snp5652	4A	64.9	chr4A	105.249	105249043	105249348			snp5652
tarc0606	4A	66.1	chr4A	175.857	175856831	175857118	tarc0606		tarc0606
tarc0568	4A	66.1	chr4A	441.763	441762586	441762828	tarc0568
tarc0619	4A	67.8	chr4A	540.435	540435321	540435627	tarc0619		tarc0619
tarc0613	4A	68.8	chr4A	569.883	569882914	569883211		tarc0613
tarc0552	4A	70.7	chr4A	576.158	576158344	576158548	tarc0552		tarc0552
snp2606	4A	78.5	chr4A	591.701	591700549	591700800	snp2606	snp2606	snp2606
tarc0563	4A	86.2	chr4A	595.851	595850483	595850720	tarc0563
tarc0569	4A	90.4	chr4A	598.722	598721395	598721638		tarc0569
tarc0576	4A	97.6	chr4A	602.109	602109006	602109257	tarc0576	tarc0576	tarc0576
gwm269	4A	106.7					gwm269
wmc650	4A	114.4	chr4A	606.658	606657744	606658050	wmc650	wmc650	wmc650
tarc0614	4A	116.4	chr4A	610.495	610495004	610495303	tarc0614	tarc0614
tarc0589	4A	129.7	chr4A	617.234	617234133	617234398			tarc0589
tarc0587	4A	130.1	chr4A	617.947	617947285	617947548	tarc0587	tarc0587
wmc707	4A	131.4	chr4A	621.01	621009796	621010272	wmc707
tarc0605	4A	132.8	chr4A	619.185	619184374	619184659	tarc0605	tarc0605	tarc0605
tarc0611	4A	139.7	chr4A	627.816	627815907	627816202	tarc0611		tarc0611
tarc0564	4A	146.9	chr4A	640.25	640249792	640250029			tarc0564
tarc0577	4A	148.4	chr4A	683.913	683912641	683912893	tarc0577	tarc0577	tarc0577
tarc0575	4A	153.1	chr4A	664.488	664487725	664487975	tarc0575		tarc0575
Wx-B1	4A	159.3	chr4A	688.1	688099808	688100120	Wx-B1	Wx-B1	Wx-B1
wmc262	4A	161.5	chr4A	691.144	691143494	691143635	wmc262	wmc262	wmc262
barc343	4A	163.6	chr4A	694.904	694903594	694903746	barc343	barc343	barc343
snp1066	4A	208.1	chr4A	712.857	712856471	712856754	snp1066	snp1066	snp1066
snp2170	4A	209.1	chr4A	713.522	713522055	713522221	snp2170	snp2170	snp2170
snp1836	4A	230.2	chr4A	737.413	737412416	737412662			snp1836
snp1410	4A	249.5	chr4A	742.378	742377363	742377652			snp1410
snp1674	4A	274.5	chr4A	732.519	732519358	732519615			snp1674
tarc1041	4B	0	chr4B	1.78309	1782951	1783232	tarc1041	tarc1041	tarc1041
tarc0995	4B	8.9	chr4B	9.68115	9681046	9681259	tarc0995	tarc0995	tarc0995
tarc1053	4B	11.6	chr4B	10.6109	10610707	10611000	tarc1053	tarc1053	tarc1053
tarc1062	4B	21.3	chr4B	13.9812	13980999	13981308			tarc1062
snp7266	4B	23.9	chr4B	13.9766	13976450	13976667	snp7266	snp7266	snp7266
tarc0998	4B	30.5	chr4B	19.742	19741939	19742154			tarc0998
tarc1069	4B	48.1	chr4B	21.9389	21938744	21939059	tarc1069
tarc1043	4B	56.6	chr4B	28.4035	28403403	28403687	tarc1043
snp500	4B	58.8	chr4B	28.9545	28954370	28954643	snp500	snp500	snp500
barc20	4B	68.8	chr4B	75.7365	75736370	75736549		barc20	barc20
tarc1064	4B	70.7	chr4B	71.5937	71593557	71593869	tarc1064	tarc1064	tarc1064
tarc0996	4B	71.1	chr4B	136.53	136529583	136529796	tarc0996
wmc238	4B	73.4	chr4B	236.743	236742906	236743133	wmc238	wmc238	wmc238
tarc1059	4B	74.7	chr4B	171.146	171145660	171145963	tarc1059	tarc1059	tarc1059
tarc1061	4B	75.4	chr4B	413.447	413447335	413447644	tarc1061		tarc1061
tarc1014	4B	75.9	chr4B	423.359	423359220	423359455	tarc1014		tarc1014
snp58	4B	77.6	chr4B	423.057	423056711	423056929	snp58	snp58	snp58
tarc0986	4B	78.3	chr4B	427.807	427806785	427806989	tarc0986
tarc0987	4B	82.2	chr4B	469.013	469012576	469012780	tarc0987	tarc0987	tarc0987
tarc1051	4B	82.2	chr4B	483.754	483754018	483754311	tarc1051		tarc1051
tarc1048	4B	86.1	chr4B	553.918	553917957	553918249	tarc1048	tarc1048	tarc1048
snp4041	4B	88.1	chr4B	613.15	613150235	613150517	snp4041	snp4041
tarc1075	4B	90.9	chr4B	589.178	589178089	589178408			tarc1075
wmc652	4B	92.1	chr4B	622.226	622225590	622225753	wmc652
wmc349	4B	106	chr4B	640.977	640976588	640976688		wmc349	wmc349
tarc1019	4B	110.7	chr4B	645.429	645429009	645429254	tarc1019	tarc1019	tarc1019
snp2595	4B	127.9	chr4B	651.992	651991633	651991771	snp2595	snp2595	snp2595
tarc1025	4B	129.1	chr4B	650.938	650937742	650937996			tarc1025
tarc1036	4B	129.1	chr4B	650.975	650974805	650975078			tarc1036
tarc1021	4B	129.3	chr4B	652.773	652773050	652773296			tarc1021
snp2031	4B	131.4	chr4B	650.892	650891872	650892070	snp2031	snp2031	snp2031
tarc1023	4B	140	chr4B	657.186	657186085	657186334	tarc1023
tarc1007	4B	141.6	chr4B	657.992	657991831	657992061	tarc1007
tarc1074	4B	144.2	chr4B	656.828	656827480	656827798			tarc1074
tarc1011	4B	154.1	chr4B	660.662	660662321	660662555		tarc1011
tarc1057	4B	156.8	chr4B	660.654	660653727	660654027			tarc1057
snp2178	4B	178.4	chr4B	670.444	670443645	670443831	snp2178	snp2178	snp2178
tarc1073	4B	180.6	chr4B	671.757	671757041	671757359	tarc1073
tarc1481	4D	0	chr4D	5.55259	5552443	5552737	tarc1481		tarc1481
tarc1277	4D	13.3	chr4D	7.77255	7772445	7772651	tarc1277	tarc1277	tarc1277
tarc0025	4D	34.4	chr4D	12.4484	12448253	12448593	tarc0025	tarc0025	tarc0025
tarc0029	4D	38.1	chr4D	12.7732	12773029	12773283	tarc0029	tarc0029	tarc0029
tarc0018	4D	42.4	chr4D	15.3587	15358499	15358830		tarc0018	tarc0018
tarc1473	4D	59.8	chr4D	27.162	27161877	27162167	tarc1473	tarc1473	tarc1473
tarc0021	4D	65.4	chr4D	50.152	50151865	50152076		tarc0021	tarc0021
snp7344	4D	66.6	chr4D	50.152	50151864	50152076	snp7344	snp7344	snp7344
tarc0024	4D	67.2	chr4D	43.0708	43070630	43070996		tarc0024	tarc0024
tarc0020	4D	67.2	chr4D	47.9833	47983175	47983499		tarc0020	tarc0020
tarc0012	4D	69.7	chr4D	238.637	238637320	238637675			tarc0012
tarc0022	4D	69.7	chr4D	121.818	121817790	121818135		tarc0022	tarc0022
tarc0010	4D	70.7	chr4D	301.296	301295555	301295852			tarc0010
tarc0014	4D	70.7	chr4D	313.571	313570926	313571247			tarc0014
tarc0013	4D	71	chr4D	192.738	192738236	192738506			tarc0013
snp6277	4D	74.2	chr4D	94.5933	94593251	94593422	snp6277	snp6277	snp6277
tarc0002	4D	79.3	chr4D	251.528	251527778	251528087			tarc0002
tarc0011	4D	87.1	chr4D	346.47	346469350	346469663	tarc0011	tarc0011	tarc0011
tarc0028	4D	91.9	chr4D	98.4537	98453559	98453859		tarc0028	tarc0028
snp5381	4D	93.4	chr4D	62.4696	62469519	62469776		snp5381
tarc1362	4D	96.5	chr4D	422.245	422244761	422245007	tarc1362
tarc1342	4D	99.4	chr4D	435.231	435230778	435231017	tarc1342	tarc1342	tarc1342
wmc331	4D	105.7	chr4D	453.328	453327676	453327807		wmc331
tarc0004	4D	105.7	chr4D	465.122	465121519	465121832	tarc0004	tarc0004	tarc0004
tarc0008	4D	111	chr4D	474.56	474559367	474559644		tarc0008	tarc0008
tarc1351	4D	117.5	chr4D	478.265	478264603	478264845	tarc1351	tarc1351	tarc1351
snp3471	4D	122.3	chr4D	483.058	483058229	483058520		snp3471	snp3471
tarc0016	4D	135.8	chr4D	488.651	488650539	488650736	tarc0016		tarc0016
tarc0015	4D	137.8	chr4D	488.654	488653604	488653953		tarc0015	tarc0015
tarc1319	4D	164.5	chr4D	499.451	499451345	499451576	tarc1319	tarc1319	tarc1319
tarc1375	4D	167.6	chr4D	500.342	500341852	500342100	tarc1375	tarc1375	tarc1375
tarc1534	4D	181.8	chr4D	505.333	505333086	505333401	tarc1534		tarc1534
tarc0009	4D	204.6	chr4D	506.134	506133557	506133842	tarc0009
snp4871	5A	0	chr5A	0.335496	335362	335630	snp4871	snp4871	snp4871
tarc0673	5A	20.9	chr5A	7.3654	7365239	7365551	tarc0673	tarc0673	tarc0673
snp3197	5A	26.5	chr5A	9.84029	9840152	9840435	snp3197	snp3197	snp3197
snp1568	5A	30.1	chr5A	11.0553	11055213	11055478			snp1568
snp1062	5A	48.4	chr5A	19.9802	19980109	19980382		snp1062	snp1062
snp2378	5A	51.8	chr5A	20.8165	20816391	20816619	snp2378	snp2378	snp2378
snp3365	5A	52.8	chr5A	21.4111	21410990	21411231		snp3365
snp3530	5A	73.4	chr5A	36.3247	36324604	36324870	snp3530		snp3530
gwm129	5A	87.7					gwm129		gwm129
snp7226	5A	98.4	chr5A	60.1181	60117994	60118254		snp7226	snp7226
barc303	5A	100.2	chr5A	47.9489	47948821	47949023	barc303
snp6237	5A	101.2	chr5A	63.3769	63376752	63377028		snp6237	snp6237
tarc0652	5A	103.2	chr5A	358.048	358047542	358047786	tarc0652		tarc0652
tarc0640	5A	104.2	chr5A	382.546	382545534	382545762	tarc0640		tarc0640
snp5184	5A	107.4	chr5A	422.076	422075534	422075819	snp5184		snp5184
tarc0662	5A	118.2	chr5A	457.523	457522774	457523054	tarc0662	tarc0662	tarc0662
snp2172	5A	123.1	chr5A	462.87	462870146	462870439		snp2172	snp2172
snp850	5A	123.6	chr5A	458.968	458967999	458968260		snp850
tarc0655	5A	123.6	chr5A	464.477	464477063	464477310	tarc0655	tarc0655	tarc0655
tarc0635	5A	123.8	chr5A	471.916	471915943	471916160	tarc0635
barc141	5A	124	chr5A	468.936	468936035	468936301	barc141	barc141	barc141
snp8013	5A	125.6	chr5A	462.863	462863117	462863466	snp8013	snp8013	snp8013
tarc0677	5A	126.6	chr5A	476.685	476684608	476684926	tarc0677
tarc0663	5A	144.1	chr5A	506.142	506142316	506142598		tarc0663	tarc0663
snp1469	5A	147	chr5A	519.955	519955098	519955364	snp1469	snp1469	snp1469
tarc0648	5A	167.3	chr5A	549.346	549345388	549345628	tarc0648		tarc0648
snp6456	5A	168.3	chr5A	549.356	549355932	549356172			snp6456
tarc0630	5A	176.2	chr5A	555.541	555540829	555541034	tarc0630
snp4980	5A	191.4	chr5A	565.393	565392449	565392679	snp4980	snp4980
snp5945	5A	198.2	chr5A	567.917	567917164	567917419		snp5945
snp4390	5A	200.6	chr5A	569.547	569546953	569547256		snp4390
snp5623	5A	203	chr5A	571.786	571786043	571786280	snp5623	snp5623
snp3625	5A	206.5	chr5A	580.948	580948194	580948321		snp3625	snp3625
tarc0644	5A	210.2	chr5A	584.416	584416217	584416449	tarc0644	tarc0644	tarc0644
VrnA1	5A	214.6	chr5A	587.422	587420421	587423643		VrnA1
tarc0661	5A	222.3	chr5A	595.375	595374503	595374781		tarc0661	tarc0661
snp583	5A	250.2	chr5A	617.352	617352261	617352603	snp583		snp583
tarc0668	5A	260.8	chr5A	635.935	635934970	635935266	tarc0668	tarc0668	tarc0668
tarc0627	5A	278	chr5A	657.046	657045427	657045626	tarc0627	tarc0627	tarc0627
tarc0641	5A	284.6	chr5A	662.528	662528010	662528238		tarc0641
tarc0646	5A	295.4	chr5A	667.328	667328337	667328570			tarc0646
snp7162	5A	301.8	chr5A	673.776	673776083	673776343		snp7162
snp2802	5A	305.3	chr5A	677.136	677135676	677135877	snp2802	snp2802
wmc524	5A	313.2	chr5A	682.714	682714315	682714518	wmc524	wmc524	wmc524
snp2947	5A	316.3	chr5A	688.318	688318173	688318341	snp2947	snp2947	snp2947
tarc0637	5A	321.6	chr5A	689.918	689918113	689918337	tarc0637	tarc0637	tarc0637
snp757	5B	0	chr5B	7.70648	7706389	7706562		snp757
tarc1117	5B	17.7	chr5B	13.7005	13700365	13700658	tarc1117	tarc1117
snp3606	5B	18.1	chr5B	14.51	14509866	14510075		snp3606	snp3606
snp332	5B	37.5	chr5B	20.8326	20832466	20832634	snp332	snp332	snp332
snp1143	5B	49.2	chr5B	26.9509	26950756	26951089		snp1143	snp1143
snp7211	5B	59.3	chr5B	26.8483	26848123	26848432	snp7211		snp7211
tarc1105	5B	62.5	chr5B	35.5298	35529643	35529912	tarc1105	tarc1105	tarc1105
barc109	5B	75.7	chr5B	231.255	231254388	231254615		barc109	barc109
tarc1114	5B	75.7	chr5B	118.532	118532021	118532309	tarc1114		tarc1114
tarc1110	5B	77.4	chr5B	295.215	295215149	295215427		tarc1110
tarc1123	5B	77.4	chr5B	357.12	357120138	357120442	tarc1123		tarc1123
tarc1087	5B	77.4	chr5B	75.9059	75905811	75906045		tarc1087
snp6689	5B	79.7	chr5B	404.189	404189006	404189315			snp6689
snp7127	5B	80.8	chr5B	404.189	404188516	404188799		snp7127	snp7127
snp4422	5B	81.9	chr5B	415.65	415649327	415649710		snp4422	snp4422
snp123	5B	81.9	chr5B	410.532	410531773	410532042		snp123	snp123
snp301	5B	83.4	chr5B	411.931	411930565	411930961			snp301
snp5845	5B	84	chr5B	431.8	431799459	431799734		snp5845	snp5845
snp5742	5B	84	chr5B	431.075	431075336	431075612	snp5742	snp5742	snp5742
snp721	5B	85.8	chr5B	432.156	432156210	432156463		snp721	snp721
tarc1136	5B	85.8	chr5B	434.634	434633886	434634205		tarc1136
snp2181	5B	90.7	chr5B	455.739	455738577	455738737	snp2181	snp2181	snp2181
tarc1127	5B	92.7	chr5B	462.145	462145321	462145628	tarc1127	tarc1127	tarc1127
snp2373	5B	109.3	chr5B	515.578	515578039	515578262	snp2373	snp2373	snp2373
tarc1134	5B	166.2	chr5B	557.533	557532763	557533076	tarc1134	tarc1134	tarc1134
barc346	5B	169.6	chr5B	565.541	565540782	565540994	barc346	barc346	barc346
snp6718	5B	173.9	chr5B	572.356	572356353	572356600	snp6718		snp6718
barc275	5B	187.6	chr5B	585.398	585397746	585398010		barc275	barc275
snp3800	5B	191.3	chr5B	589.372	589372051	589372296	snp3800		snp3800
snp7014	5B	195	chr5B	601.327	601326617	601326940	snp7014		snp7014
tarc1095	5B	206.5	chr5B	629.988	629987885	629988136	tarc1095	tarc1095	tarc1095
snp4762	5B	210.6	chr5B	643.674	643673856	643674041		snp4762	snp4762
tarc1092	5B	211.6	chr5B	643.672	643671712	643671958	tarc1092
tarc1101	5B	215.9	chr5B	653.708	653707967	653708229	tarc1101		tarc1101
snp6902	5B	244.3	chr5B	680.853	680852768	680852938		snp6902
tarc1135	5B	254	chr5B	682.699	682699025	682699343	tarc1135
tarc1099	5B	264.8	chr5B	692.635	692634689	692634947	tarc1099
tarc1130	5B	271.2	chr5B	700.224	700224060	700224368	tarc1130	tarc1130
tarc1102	5B	286.6	chr5B	706.17	706170013	706170276		tarc1102
barc130	5D	0	chr5D	6.48635	6486214	6486488	barc130	barc130	barc130
tarc0280	5D	4	chr5D	5.79765	5797478	5797820	tarc0280	tarc0280	tarc0280
tarc1478	5D	13.1	chr5D	8.53884	8538694	8538987	tarc1478	tarc1478	tarc1478
gwm190	5D	16.1						gwm190
snp6289	5D	39.3	chr5D	32.6956	32695554	32695729	snp6289	snp6289	snp6289
snp5366	5D	68.7	chr5D	107.584	107583983	107584205			snp5366
tarc0286	5D	70.9	chr5D	93.0669	93066826	93067068	tarc0286		tarc0286
snp6268	5D	71.6	chr5D	160.065	160064586	160064891			snp6268
snp4550	5D	71.6	chr5D	192.27	192270092	192270386			snp4550
snp6052	5D	71.6	chr5D	188.336	188335387	188335722	snp6052		snp6052
snp5012	5D	72.8	chr5D	267.826	267826085	267826338			snp5012
tarc0281	5D	75.7	chr5D	184.031	184030452	184030793			tarc0281
tarc0261	5D	76.7	chr5D	263.142	263142284	263142592	tarc0261	tarc0261	tarc0261
tarc0233	5D	77.2	chr5D	326.741	326740922	326741215	tarc0233	tarc0233	tarc0233
tarc1389	5D	77.8	chr5D	66.7573	66757140	66757392		tarc1389
tarc1266	5D	88.2	chr5D	365.323	365323153	365323353	tarc1266		tarc1266
tarc1505	5D	94.9	chr5D	376.443	376442985	376443285	tarc1505		tarc1505
tarc0269	5D	110.3	chr5D	393.456	393455622	393455907	tarc0269	tarc0269	tarc0269
cfd8	5D	113.2	chr5D	396.418	396417785	396417940		cfd8	cfd8
barc286	5D	131.2	chr5D	420.964	420964129	420964377		barc286	barc286
tarc0276	5D	138	chr5D	423.538	423537920	423538249	tarc0276		tarc0276
tarc1444	5D	149.3	chr5D	431.834	431833468	431833748	tarc1444
gwm174	5D	149.3					gwm174	gwm174	gwm174
snp1681	5D	169.8	chr5D	437.808	437807351	437807706	snp1681	snp1681	snp1681
tarc0237	5D	184.5	chr5D	442.1	442099464	442099678	tarc0237	tarc0237	tarc0237
tarc0263	5D	212.5	chr5D	460.747	460746631	460746996		tarc0263
tarc0234	5D	217	chr5D	465.369	465368929	465369215	tarc0234		tarc0234
VrnD1	5D	217	chr5D	467.183	467183262	467183593		VrnD1
tarc0256	5D	217.2	chr5D	467.603	467603111	467603361	tarc0256		tarc0256
tarc1501	5D	229.3	chr5D	480.372	480371660	480371959			tarc1501
snp678	5D	229.3	chr5D	480.751	480750443	480750681	snp678	snp678	snp678
cfd29	5D	230.1	chr5D	481.556	481556052	481556232	cfd29	cfd29	cfd29
tarc0257	5D	230.6	chr5D	482.107	482106735	482107080			tarc0257
tarc1385	5D	233.9	chr5D	483.23	483229898	483230148			tarc1385
tarc0275	5D	241.4	chr5D	488.354	488353995	488354256	tarc0275	tarc0275
tarc0241	5D	252.7	chr5D	495.965	495964337	495964684			tarc0241
tarc1348	5D	256	chr5D	498.492	498492015	498492256	tarc1348	tarc1348	tarc1348
tarc0265	5D	267.2	chr5D	510.599	510598633	510598959			tarc0265
tarc1424	5D	271.9	chr5D	515.252	515251542	515251815		tarc1424
tarc1377	5D	279.5	chr5D	521.403	521402685	521402933	tarc1377	tarc1377
tarc1379	5D	295	chr5D	530.406	530406293	530406541	tarc1379	tarc1379
tarc1354	5D	297.2	chr5D	533	533000336	533000578			tarc1354
tarc1371	5D	300	chr5D	536.873	536873029	536873276			tarc1371
tarc1323	5D	303.7	chr5D	537.755	537754536	537754768			tarc1323
tarc1547	5D	307	chr5D	538.695	538695088	538695411			tarc1547
snp7071	5D	312.7	chr5D	543.058	543057668	543057895			snp7071
snp2821	5D	313.1	chr5D	540.287	540286979	540287331	snp2821	snp2821	snp2821
snp6409	5D	313.9	chr5D	542.66	542659855	542660149		snp6409	snp6409
snp6189	5D	318.6	chr5D	544.698	544697706	544698018		snp6189	snp6189
tarc0250	5D	319.5	chr5D	544.614	544613610	544613960		tarc0250
tarc0274	5D	319.7	chr5D	544.7	544699455	544699797		tarc0274
tarc0239	5D	319.9	chr5D	545.214	545214049	545214363		tarc0239
tarc0272	5D	322.3	chr5D	551.826	551825548	551825824		tarc0272
wmc765	5D	325.8	chr5D	547.988	547987501	547987673	wmc765	wmc765	wmc765
tarc1332	5D	326.9	chr5D	546.859	546858459	546858694		tarc1332
snp699	5D	327.2	chr5D	547.274	547273498	547273787	snp699	snp699	snp699
tarc0254	5D	328	chr5D	549.633	549633117	549633455		tarc0254
snp6872	5D	328.6	chr5D	548.025	548024439	548024675			snp6872
tarc0260	5D	331.8	chr5D	548.323	548322556	548322847	tarc0260		tarc0260
tarc0246	5D	332.7	chr5D	549.892	549892290	549892624		tarc0246
barc144	5D	341.1	chr5D	555.02	555019983	555020215	barc144	barc144	barc144
tarc0259	5D	341.1	chr5D	554.506	554505525	554505864	tarc0259	tarc0259
tarc0264	5D	348.7	chr5D	558.271	558271104	558271383	tarc0264	tarc0264
snp1427	5D	349.2	chr5D	561.706	561706167	561706360		snp1427	snp1427
snp4113	5D	350.9	chr5D	562.654	562653519	562653840	snp4113	snp4113	snp4113
snp4561	5D	359.9	chr5D	562.655	562654546	562654793		snp4561	snp4561
tarc0249	5D	369.7	chr5D	562.007	562006569	562006761		tarc0249
snp6937	6A	0	chr6A	0.61685	616754	616945	snp6937	snp6937
tarc0720	6A	3	chr6A	2.76557	2765419	2765714	tarc0720	tarc0720	tarc0720
tarc0728	6A	4.5	chr6A	5.32745	5327295	5327600	tarc0728	tarc0728
tarc0682	6A	9	chr6A	7.20146	7201361	7201565	tarc0682	tarc0682
tarc0707	6A	20.4	chr6A	11.9654	11965302	11965577		tarc0707	tarc0707
tarc0686	6A	22.2	chr6A	11.1655	11165376	11165594	tarc0686
tarc0731	6A	28.1	chr6A	12.2871	12286932	12287242	tarc0731
snp612	6A	65.1	chr6A	31.3543	31354146	31354393		snp612	snp612
snp1335	6A	69.7	chr6A	24.7717	24771565	24771822		snp1335	snp1335
snp3322	6A	70.5	chr6A	32.6623	32662172	32662434	snp3322	snp3322
snp8510	6A	71.2	chr6A	30.4668	30466654	30466949		snp8510
tarc0722	6A	82	chr6A	39.5042	39504009	39504306	tarc0722	tarc0722	tarc0722
tarc0733	6A	94.7	chr6A	65.6557	65655528	65655846	tarc0733	tarc0733	tarc0733
snp2687	6A	94.7	chr6A	64.3159	64315753	64316034		snp2687	snp2687
snp2685	6A	95	chr6A	64.3134	64313340	64313551		snp2685	snp2685
tarc0726	6A	97.2	chr6A	60.0231	60022971	60023271	tarc0726	tarc0726	tarc0726
tarc0684	6A	104.6	chr6A	315.622	315621395	315621606	tarc0684		tarc0684
tarc0713	6A	109.5	chr6A	501.177	501176767	501177054	tarc0713	tarc0713	tarc0713
snp6508	6A	111.2	chr6A	548.412	548411348	548411679		snp6508	snp6508
snp4865	6A	111.2	chr6A	545.833	545832431	545832631		snp4865	snp4865
tarc0690	6A	111.2	chr6A	548.411	548411348	548411573	tarc0690	tarc0690	tarc0690
snp224	6A	111.2	chr6A	550.076	550076349	550076601	snp224		snp224
snp1474	6A	111.2	chr6A	544.207	544206434	544206667	snp1474	snp1474	snp1474
snp741	6A	111.2	chr6A	542.828	542827921	542828249		snp741	snp741
snp4929	6A	111.2	chr6A	544.476	544475812	544476030		snp4929	snp4929
snp3269	6A	111.3	chr6A	545.827	545827017	545827277			snp3269
snp5074	6A	111.4	chr6A	548.405	548405258	548405524		snp5074	snp5074
tarc0709	6A	112.1	chr6A	558.975	558974874	558975152	tarc0709	tarc0709	tarc0709
snp6550	6A	114.9	chr6A	570.381	570380774	570381023	snp6550		snp6550
snp3023	6A	116.1	chr6A	573.507	573506433	573506813		snp3023	snp3023
snp6194	6A	116.1	chr6A	573.48	573479732	573479989		snp6194	snp6194
wmc553	6A	118.8	chr6A	574.284	574283605	574283964		wmc553
snp259	6A	122.9	chr6A	580.198	580198028	580198315	snp259		snp259
snp3491	6A	123	chr6A	581.893	581893154	581893450			snp3491
tarc1171	6B	0	chr6B	4.87565	4875512	4875785		tarc1171
tarc1189	6B	0.5	chr6B	4.49265	4492500	4492806		tarc1189
tarc1186	6B	1.1	chr6B	11.2999	11299779	11300082	tarc1186	tarc1186	tarc1186
snp4633	6B	18	chr6B	17.4055	17405412	17405607	snp4633	snp4633	snp4633
tarc1201	6B	51.3	chr6B	41.9734	41973289	41973608	tarc1201	tarc1201	tarc1201
tarc1149	6B	57.3	chr6B	48.4128	48412636	48412876		tarc1149
wmc494	6B	66.3	chr6B	67.9279	67927822	67928039		wmc494	wmc494
snp8284	6B	84.4	chr6B	127.745	127745227	127745483			snp8284
snp6494	6B	94	chr6B	129.273	129272685	129272934	snp6494		snp6494
snp2937	6B	105.7	chr6B	143.437	143436806	143437110	snp2937	snp2937	snp2937
snp7896	6B	110	chr6B	151.131	151130468	151130590	snp7896	snp7896	snp7896
snp3634	6B	117.5	chr6B	173.578	173577803	173578137			snp3634
snp5748	6B	118.6	chr6B	236.577	236576557	236576868		snp5748
tarc1185	6B	118.6	chr6B	257.995	257994650	257994952		tarc1185
tarc1159	6B	118.6	chr6B	203.931	203931048	203931306	tarc1159	tarc1159	tarc1159
tarc1173	6B	119.4	chr6B	231.679	231679239	231679523	tarc1173	tarc1173
tarc1199	6B	120.3	chr6B	352.064	352064293	352064609		tarc1199
tarc1168	6B	123.3	chr6B	447.116	447115380	447115647	tarc1168		tarc1168
tarc1181	6B	125.8	chr6B	496.988	496987972	496988268	tarc1181	tarc1181	tarc1181
tarc1180	6B	129.1	chr6B	578.4	578399770	578400064	tarc1180		tarc1180
snp6599	6B	129.8	chr6B	591.251	591250489	591250719	snp6599	snp6599	snp6599
snp670	6B	131.6	chr6B	633.536	633536081	633536384	snp670		snp670
snp4339	6B	133.3	chr6B	623.73	623730276	623730502	snp4339		snp4339
snp221	6B	133.3	chr6B	614.133	614132526	614132773			snp221
snp1679	6B	136.5	chr6B	642.348	642348229	642348439	snp1679	snp1679	snp1679
snp634	6B	139.3	chr6B	652.64	652639890	652640215			snp634
tarc1165	6B	140.9	chr6B	645.485	645485162	645485425	tarc1165		tarc1165
gwm219	6B	155.7					gwm219	gwm219	gwm219
tarc1179	6B	188.3	chr6B	694.123	694122439	694122732	tarc1179	tarc1179
tarc0319	6D	0	chr6D	0.807528	807374	807683	tarc0319		tarc0319
cfd49	6D	0	chr6D	1.76825	1768143	1768358		cfd49	cfd49
snp2338	6D	1.1	chr6D	1.77097	1770852	1771080		snp2338	snp2338
snp984	6D	3.3	chr6D	3.4453	3445212	3445395	snp984	snp984	snp984
tarc0320	6D	7.5	chr6D	3.98082	3980675	3980969	tarc0320	tarc0320	tarc0320
tarc0325	6D	68.4	chr6D	23.3924	23392285	23392611			tarc0325
tarc1407	6D	72.2	chr6D	24.4041	24403956	24404218		tarc1407	tarc1407
tarc1387	6D	119.8	chr6D	53.7752	53775062	53775312		tarc1387
tarc0314	6D	120.9	chr6D	52.5383	52538141	52538488	tarc0314	tarc0314	tarc0314
tarc1355	6D	128.9	chr6D	81.756	81755879	81756122	tarc1355	tarc1355	tarc1355
tarc1261	6D	133.3	chr6D	227.416	227416162	227416348	tarc1261	tarc1261
tarc0302	6D	133.3	chr6D	269.124	269123898	269124238	tarc0302		tarc0302
tarc0296	6D	135.8	chr6D	304.767	304766894	304767256	tarc0296		tarc0296
tarc1425	6D	136.6	chr6D	307.88	307880145	307880418			tarc1425
tarc0297	6D	136.6	chr6D	309.953	309953172	309953515			tarc0297
tarc0308	6D	138	chr6D	363.479	363478415	363478763		tarc0308
tarc1401	6D	138.5	chr6D	330.109	330108911	330109168			tarc1401
tarc1524	6D	138.9	chr6D	331.572	331572188	331572499			tarc1524
tarc0287	6D	139.6	chr6D	355.871	355871258	355871616	tarc0287		tarc0287
tarc1439	6D	140.5	chr6D	373.424	373423780	373424058	tarc1439	tarc1439
tarc1529	6D	144.7	chr6D	401.308	401307775	401308089		tarc1529
snp2175	6D	144.7	chr6D	406.34	406339938	406340280	snp2175	snp2175	snp2175
tarc0298	6D	145.4	chr6D	402.127	402127028	402127308			tarc0298
snp7616	6D	146.1	chr6D	409.344	409343980	409344309		snp7616	snp7616
tarc1445	6D	179.9	chr6D	436.876	436876224	436876504	tarc1445	tarc1445	tarc1445
tarc0293	6D	181.2	chr6D	437.948	437947776	437948101	tarc0293		tarc0293
tarc1468	6D	187	chr6D	441.909	441908988	441909275		tarc1468
tarc1411	6D	205	chr6D	448.792	448791473	448791736	tarc1411	tarc1411	tarc1411
tarc0295	6D	209.2	chr6D	450.101	450101287	450101610	tarc0295	tarc0295	tarc0295
tarc1288	6D	219.9	chr6D	452.843	452843337	452843551		tarc1288
tarc0305	6D	237.8	chr6D	458.026	458025772	458026096		tarc0305
snp8060	6D	237.8	chr6D	458.769	458768381	458768619		snp8060	snp8060
snp6939	6D	243.3	chr6D	458.363	458362554	458362808		snp6939	snp6939
snp2965	6D	244.8	chr6D	458.365	458365104	458365382	snp2965	snp2965	snp2965
tarc1311	6D	246.2	chr6D	459.832	459832373	459832601		tarc1311
snp5591	6D	247.6	chr6D	461.712	461712046	461712442		snp5591
snp1924	6D	248.5	chr6D	461.359	461358814	461359187	snp1924	snp1924	snp1924
snp4056	6D	249.4	chr6D	462.537	462536881	462537026		snp4056	snp4056
snp5931	6D	249.8	chr6D	462.627	462627274	462627589	snp5931	snp5931	snp5931
snp203	6D	261.8	chr6D	472.891	472890571	472890884		snp203
tarc1413	6D	262	chr6D	471.927	471926676	471926941		tarc1413
tarc0299	6D	262.3	chr6D	472.89	472889963	472890239		tarc0299
tarc1539	6D	262.9	chr6D	473.096	473096067	473096383		tarc1539
tarc0742	7A	0	chr7A	1.7195	1719386	1719605	tarc0742
tarc0807	7A	0.5	chr7A	7.58753	7587374	7587693	tarc0807		tarc0807
snp3979	7A	0.5	chr7A	7.58884	7588747	7588926	snp3979	snp3979	snp3979
tarc0771	7A	0.5	chr7A	4.62754	4627401	4627671	tarc0771
tarc0797	7A	2.6	chr7A	12.759	12758865	12759171	tarc0797
tarc0769	7A	12.8	chr7A	20.2948	20294628	20294895		tarc0769
tarc0787	7A	13.9	chr7A	22.9462	22946099	22946394		tarc0787
tarc0806	7A	27.3	chr7A	30.1341	30133982	30134300	tarc0806		tarc0806
Wx-A1	7A	42.4	chr7A	35.7666	35766397	35766744			Wx-A1
wmc593	7A	51.1	chr7A	39.2734	39273346	39273428	wmc593	wmc593
tarc0775	7A	60	chr7A	41.9627	41962535	41962772	tarc0775	tarc0775	tarc0775
snp4614	7A	77.4	chr7A	52.9673	52967172	52967361	snp4614	snp4614	snp4614
tarc0758	7A	92.3	chr7A	64.932	64931827	64932073	tarc0758	tarc0758	tarc0758
snp8390	7A	98.1	chr7A	67.5783	67578211	67578383		snp8390
snp3831	7A	117.8	chr7A	83.6316	83631450	83631760	snp3831	snp3831
snp4426	7A	119.3	chr7A	84.7453	84745133	84745450		snp4426	snp4426
wmc83	7A	129.1	chr7A	89.9704	89970273	89970434	wmc83	wmc83	wmc83
tarc0788	7A	132.7	chr7A	93.0609	93060734	93061030		tarc0788
snp4180	7A	135.3	chr7A	108.817	108816385	108816723	snp4180	snp4180	snp4180
snp4181	7A	135.7	chr7A	108.816	108815542	108815725	snp4181	snp4181	snp4181
snp7731	7A	141.1	chr7A	127.839	127838513	127838689		snp7731	snp7731
snp2820	7A	142	chr7A	127.767	127767357	127767613	snp2820	snp2820	snp2820
snp363	7A	142.3	chr7A	129.06	129060149	129060342		snp363	snp363
tarc0751	7A	143.6	chr7A	217.557	217556482	217556716	tarc0751	tarc0751	tarc0751
tarc0746	7A	143.6	chr7A	167.255	167254862	167255090	tarc0746	tarc0746
tarc0737	7A	144	chr7A	237.954	237953644	237953849	tarc0737	tarc0737
snp5887	7A	144	chr7A	232.748	232747978	232748069	snp5887	snp5887	snp5887
tarc0765	7A	144.2	chr7A	459.007	459007347	459007611	tarc0765	tarc0765	tarc0765
tarc0767	7A	144.2	chr7A	438.148	438148157	438148422	tarc0767	tarc0767
wmc9	7A	145.1	chr7A	394.905	394904915	394905092	wmc9	wmc9	wmc9
snp305	7A	147.7	chr7A	169.304	169304028	169304198		snp305	snp305
snp3187	7A	150.3	chr7A	157.403	157402671	157402908		snp3187
snp334	7A	153	chr7A	166.333	166332986	166333221		snp334
wmc603	7A	154.2	chr7A	488.73	488729983	488730318		wmc603
tarc0804	7A	155.5	chr7A	529.326	529326069	529326387		tarc0804
snp4062	7A	156.6	chr7A	585.066	585065955	585066159		snp4062	snp4062
tarc0779	7A	159.5	chr7A	594.555	594555305	594555585	tarc0779		tarc0779
snp2437	7A	160.2	chr7A	608.726	608725908	608726068		snp2437	snp2437
snp1502	7A	160.7	chr7A	610.93	610929411	610929653		snp1502	snp1502
snp808	7A	161.4	chr7A	610.93	610930160	610930486			snp808
tarc0750	7A	162.2	chr7A	612.993	612993031	612993265		tarc0750
barc29	7A	167.8	chr7A	616.221	616221111	616221302	barc29		barc29
snp7432	7A	168.3	chr7A	625.74	625739555	625739725		snp7432	snp7432
snp593	7A	169.9	chr7A	642.023	642022968	642023260		snp593	snp593
snp7549	7A	178.9	chr7A	625.673	625673058	625673394	snp7549	snp7549	snp7549
snp2775	7A	189.5	chr7A	659.371	659371174	659371451	snp2775	snp2775	snp2775
snp4187	7A	234.4	chr7A	692.345	692344443	692344706	snp4187	snp4187	snp4187
snp7184	7A	272.9	chr7A	708.143	708143201	708143393	snp7184	snp7184	snp7184
tarc0799	7A	277.1	chr7A	709.81	709810146	709810459	tarc0799		tarc0799
snp2929	7A	279.3	chr7A	712.06	712059978	712060245	snp2929	snp2929	snp2929
tarc0780	7A	281.6	chr7A	714.598	714597442	714597729	tarc0780		tarc0780
snp1271	7A	285.1	chr7A	715.693	715692945	715693170	snp1271		snp1271
tarc0763	7A	298.6	chr7A	724.114	724114052	724114313			tarc0763
snp179	7A	298.6	chr7A	724.136	724135430	724135730			snp179
tarc0805	7A	309.7	chr7A	726.769	726768914	726769232		tarc0805	tarc0805
snp7592	7A	313.8	chr7A	731.27	731269422	731269711	snp7592	snp7592
tarc0748	7A	314.7	chr7A	733.361	733361315	733361548	tarc0748	tarc0748	tarc0748
tarc1253	7B	0	chr7B	2.93621	2936058	2936371	tarc1253	tarc1253	tarc1253
tarc1217	7B	6.2	chr7B	4.90903	4908915	4909142	tarc1217	tarc1217	tarc1217
snp1525	7B	8.1	chr7B	5.92303	5922915	5923139		snp1525	snp1525
snp1089	7B	37.8	chr7B	15.5926	15592499	15592734	snp1089	snp1089	snp1089
gwm400	7B	51.4					gwm400	gwm400
snp4017	7B	60.7	chr7B	48.1884	48188276	48188539		snp4017	snp4017
snp4018	7B	61.2	chr7B	48.1881	48187897	48188220	snp4018	snp4018	snp4018
snp518	7B	62.1	chr7B	59.6058	59605712	59605910	snp518	snp518	snp518
snp4516	7B	64.7	chr7B	64.726	64725822	64726195	snp4516	snp4516
tarc1204	7B	70.9	chr7B	100.03	100030187	100030389	tarc1204	tarc1204	tarc1204
snp4380	7B	75.2	chr7B	337.638	337637558	337637827	snp4380		snp4380
snp4145	7B	76.1	chr7B	393.314	393314189	393314539	snp4145	snp4145	snp4145
snp1261	7B	79.3	chr7B	451.078	451077415	451077651	snp1261	snp1261	snp1261
barc65	7B	79.7	chr7B	452.496	452495629	452495728		barc65	barc65
snp6322	7B	79.7	chr7B	457.384	457383860	457384153	snp6322	snp6322	snp6322
tarc1220	7B	83.9	chr7B	522.529	522528681	522528916	tarc1220	tarc1220	tarc1220
tarc1249	7B	88	chr7B	565.056	565056060	565056365	tarc1249		tarc1249
tarc1256	7B	99.3	chr7B	593.643	593642422	593642737	tarc1256	tarc1256
barc278	7B	99.3	chr7B	595.08	595079511	595079803	barc278
tarc1218	7B	100	chr7B	597.466	597465462	597465694	tarc1218	tarc1218
snp594	7B	100.6	chr7B	603.274	603273698	603274012	snp594	snp594
gwm302	7B	119.9					gwm302	gwm302	gwm302
tarc1259	7B	119.9	chr7B	627.444	627443392	627443707	tarc1259	tarc1259
snp6588	7B	126.1	chr7B	645.124	645123522	645123699		snp6588	snp6588
snp3928	7B	127.3	chr7B	645.131	645131236	645131431		snp3928	snp3928
wmc517	7B	130.2	chr7B	651.501	651500486	651500673	wmc517	wmc517	wmc517
snp395	7B	131.8	chr7B	657.872	657871574	657871820	snp395	snp395	snp395
snp320	7B	132.4	chr7B	657.933	657933286	657933554	snp320	snp320	snp320
snp394	7B	134.8	chr7B	657.873	657872518	657872736		snp394	snp394
snp836	7B	134.8	chr7B	655.041	655041324	655041598		snp836
tarc1228	7B	158.4	chr7B	679.801	679800601	679800862	tarc1228	tarc1228	tarc1228
tarc1238	7B	158.9	chr7B	680.114	680114201	680114488	tarc1238		tarc1238
snp2191	7B	197.5	chr7B	700.393	700393099	700393322	snp2191	snp2191	snp2191
snp4864	7B	199	chr7B	700.819	700818508	700818858		snp4864	snp4864
tarc1260	7B	199.3	chr7B	700.836	700835653	700835968	tarc1260
snp2193	7B	200.1	chr7B	701.172	701172201	701172423		snp2193	snp2193
snp4593	7B	211.1	chr7B	708.116	708115825	708115980	snp4593	snp4593	snp4593
tarc1247	7B	213.1	chr7B	711.36	711360059	711360360			tarc1247
snp7780	7B	215.3	chr7B	706.816	706816249	706816504			snp7780
snp180	7B	228.2	chr7B	730.18	730179681	730179962		snp180	snp180
snp182	7B	228.9	chr7B	730.179	730179171	730179400	snp182	snp182	snp182
Psy-B1	7B	238.9	chr7B	739.444	739442347	739445659		Psy-B1	Psy-B1
tarc1322	7D	0	chr7D	1.29681	1296690	1296922	tarc1322		tarc1322
tarc0359	7D	1.7	chr7D	5.1677	5167511	5167886	tarc0359		tarc0359
snp8425	7D	5.1	chr7D	10.022	10021842	10022120		snp8425
tarc0384	7D	7.4	chr7D	10.7128	10712603	10712915		tarc0384
tarc1525	7D	9.1	chr7D	13.2962	13296019	13296330	tarc1525	tarc1525	tarc1525
tarc1406	7D	37.3	chr7D	25.4066	25406484	25406745	tarc1406	tarc1406	tarc1406
tarc1421	7D	52.8	chr7D	32.943	32942828	32943099	tarc1421	tarc1421	tarc1421
gdm88	7D	52.8	chr7D	32.94	32939976	32940092		gdm88
tarc1313	7D	57.2	chr7D	34.3712	34371057	34371286	tarc1313	tarc1313	tarc1313
tarc1433	7D	73.8	chr7D	41.1407	41140605	41140880	tarc1433	tarc1433	tarc1433
tarc1449	7D	93.9	chr7D	51.7823	51782170	51782452	tarc1449	tarc1449	tarc1449
gwm295	7D	97.3						gwm295	gwm295
tarc0372	7D	120.9	chr7D	64.7342	64734055	64734281	tarc0372	tarc0372	tarc0372
tarc0392	7D	129.5	chr7D	71.6316	71631397	71631743	tarc0392
tarc0378	7D	140.8	chr7D	84.26	84259823	84260166			tarc0378
tarc1356	7D	148.9	chr7D	90.6236	90623463	90623706	tarc1356	tarc1356	tarc1356
tarc0370	7D	161.2	chr7D	104.566	104566132	104566407	tarc0370		tarc0370
tarc0383	7D	161.7	chr7D	109.308	109308267	109308596			tarc0383
tarc0367	7D	165.7	chr7D	113.443	113442698	113443061			tarc0367
tarc0369	7D	165.7	chr7D	113.222	113222277	113222488			tarc0369
tarc0374	7D	166.7	chr7D	123.049	123048695	123048925			tarc0374
tarc0376	7D	177.3	chr7D	159.408	159408248	159408508			tarc0376
tarc0365	7D	179	chr7D	153.634	153634122	153634443	tarc0365
tarc0375	7D	184.3	chr7D	184.934	184934098	184934402	tarc0375		tarc0375
gwm437	7D	187.1					gwm437	gwm437
tarc0334	7D	191.3	chr7D	372.902	372902301	372902650	tarc0334
snp2772	7D	194.1	chr7D	265.7	265699504	265699799	snp2772	snp2772	snp2772
snp2208	7D	194.1	chr7D	370.182	370181336	370181728		snp2208	snp2208
snp1537	7D	199.7	chr7D	451.051	451050559	451050773		snp1537
snp2273	7D	201.5	chr7D	501.006	501005636	501005814	snp2273	snp2273	snp2273
snp1902	7D	208	chr7D	530.036	530035371	530035679		snp1902	snp1902
tarc0338	7D	218.7	chr7D	549.513	549513039	549513407	tarc0338		tarc0338
gdm67	7D	231.6	chr7D	563.31	563309984	563310113	gdm67		gdm67
tarc1457	7D	244.1	chr7D	568.95	568949720	568950004	tarc1457		tarc1457
tarc1301	7D	247.9	chr7D	573.838	573837689	573837910	tarc1301		tarc1301
tarc1458	7D	272.1	chr7D	583.063	583063224	583063508	tarc1458		tarc1458
barc235	7D	316.7	chr7D	602.847	602846394	602846694	barc235
tarc0349	7D	318.5	chr7D	603.361	603360505	603360811	tarc0349	tarc0349	tarc0349
wmc824	7D	332.9	chr7D	611.518	611518114	611518642	wmc824
tarc1396	7D	342.7	chr7D	614.541	614540598	614540852	tarc1396	tarc1396	tarc1396
tarc1292	7D	358.7	chr7D	625.355	625355043	625355259	tarc1292
tarc1304	7D	375.3	chr7D	631.847	631847328	631847552	tarc1304	tarc1304
