# Supplementary material for: Multifamily QTL analysis and comprehensive design of genotypes for high-quality soft wheat
Source: PLoS One. 2020 Mar 11;15(3):e0230326. doi: 10.1371/journal.pone.0230326 (PMC7065826; doi:10.1371/journal.pone.0230326)
Supplement: S2 File — (XLSX) [file pone.0230326.s004.xlsx]

## Sheet: ideotype1
Marker	Chr	Pos	kitahonami	ideotype1	1	2	3	4	5	6	7	8	9	10	11	12	13	14	15	16	17	18	19	20	21	22	23	24	25	26	27	28	29	30	31	32	33	34	35	36	37	38	39	40	41	42	43	44	45
tarc0445	1A	0	B	-	B	A	A	A	B	A	B	B	A	A	B	B	A	A	A	A	B	A	B	A	B	A	A	A	B	A	B	A	B	A	B	B	B	B	B	B	B	B	A	A	A	B	B	B	A
snp1603	1A	1.1	B	-	B	A	A	A	B	A	B	B	A	A	B	B	A	A	A	A	B	A	B	A	B	A	A	A	B	A	B	A	B	A	B	B	B	B	B	B	B	B	A	A	A	B	B	B	A
snp1375	1A	3	B	-	B	A	A	A	B	A	B	B	A	A	B	B	A	A	A	A	B	A	B	A	B	A	A	A	B	A	B	A	B	A	B	B	B	B	B	B	B	B	A	A	A	B	B	B	A
tarc0427	1A	3.2	B	-	B	A	A	A	B	A	B	B	A	A	B	B	A	A	A	A	B	A	B	A	B	A	A	A	B	A	B	A	B	A	B	B	B	B	B	B	B	B	A	A	A	B	B	B	A
tarc0412	1A	9.5	B	-	B	A	A	A	B	B	B	B	A	A	B	B	A	A	A	A	B	A	B	A	B	A	A	A	B	A	B	A	B	A	B	B	B	B	B	B	B	B	A	A	A	B	B	B	A
snp2452	1A	11.6	B	-	B	A	A	A	B	B	B	B	A	A	B	B	A	A	A	A	B	A	B	A	B	A	A	B	B	A	B	A	B	A	B	B	A	B	B	B	B	B	A	A	A	B	B	B	A
tarc0438	1A	18.6	B	-	B	A	A	A	B	B	B	A	A	A	B	B	A	A	A	A	B	A	B	A	B	A	A	B	B	A	B	A	B	A	B	B	A	B	B	B	B	B	A	A	A	B	B	B	A
tarc0443	1A	31.5	B	-	B	A	A	A	B	B	B	A	A	A	B	B	A	A	A	A	B	A	B	A	B	A	A	B	B	A	B	A	B	A	B	B	A	B	B	B	B	B	A	A	A	A	B	B	A
tarc0449	1A	62.8	B	-	B	B	A	A	A	A	B	A	A	A	B	A	A	A	B	A	B	A	A	A	A	A	A	A	B	A	B	A	A	B	B	B	A	B	A	B	B	B	A	A	A	A	B	B	A
snp8238	1A	80	B	-	A	A	A	A	A	A	B	A	A	A	B	A	A	A	B	A	A	A	A	A	A	A	A	A	B	A	A	A	A	B	A	A	B	B	A	B	B	B	A	A	A	A	B	B	A
snp1803	1A	85.6	B	-	A	A	A	A	A	A	B	A	A	A	B	A	A	A	B	A	A	A	A	A	A	A	A	A	B	A	A	A	A	B	A	A	B	A	A	B	B	B	A	A	A	A	B	B	A
snp8116	1A	86	B	-	A	A	A	A	A	A	B	A	A	A	B	A	A	A	B	A	A	A	A	A	A	A	A	A	B	A	A	A	A	B	A	A	B	A	A	B	B	B	A	A	A	A	B	B	A
tarc0448	1A	86.8	B	-	A	A	A	A	A	A	B	A	A	A	B	A	A	A	B	A	A	A	A	A	A	A	A	A	B	A	A	A	A	B	A	A	B	A	A	B	B	B	A	A	A	A	B	B	A
tarc0441	1A	87.6	B	-	A	B	A	A	A	A	B	A	A	A	B	A	A	A	B	A	A	A	A	A	A	A	A	A	B	A	A	A	A	B	A	A	B	A	A	B	B	B	A	A	A	A	B	B	A
snp1806	1A	88.4	B	-	A	B	A	A	A	A	A	A	A	A	B	A	A	A	B	A	A	A	A	A	A	A	A	A	B	A	A	A	A	B	A	A	B	A	A	B	B	B	A	A	A	A	B	B	A
tarc0414	1A	88.4	B	-	A	B	A	A	A	A	A	A	A	A	B	A	A	A	B	A	A	A	A	A	A	A	A	A	B	A	A	A	A	B	A	A	B	A	A	B	B	B	A	A	A	A	B	B	A
tarc0397	1A	88.9	B	-	A	B	A	A	A	A	A	A	A	A	B	A	A	A	B	A	A	A	A	A	A	A	A	A	B	A	A	A	A	B	A	A	B	A	A	B	B	B	A	A	A	A	B	B	A
snp3665	1A	88.9	B	-	A	B	A	A	A	A	A	A	A	A	B	A	A	A	B	A	A	A	A	A	A	A	A	A	B	A	A	A	A	B	A	A	B	A	A	B	B	B	A	A	A	A	B	B	A
snp3882	1A	90.2	B	-	A	B	A	A	A	A	A	A	A	A	B	A	A	A	B	A	A	A	A	A	A	A	A	A	B	A	A	A	A	B	A	A	B	A	A	B	B	A	A	A	A	A	B	B	A
snp2762	1A	92.3	B	-	A	B	A	A	A	A	A	A	A	A	B	A	A	A	B	A	A	A	A	A	A	A	A	A	B	A	A	A	A	B	A	A	B	A	A	B	B	A	A	A	A	A	B	B	A
tarc0444	1A	96.1	B	-	A	B	A	A	A	A	A	A	A	A	B	A	A	A	B	A	A	A	A	A	A	A	A	A	A	A	A	A	A	A	A	A	B	A	A	B	B	A	A	A	A	A	B	A	A
snp7021	1A	97	B	-	A	B	A	A	A	A	A	A	A	A	B	A	A	A	B	A	A	A	A	A	A	A	A	A	A	A	A	A	A	A	A	A	B	A	A	B	B	A	A	A	A	A	B	A	A
barc83	1A	98	B	-	A	B	A	A	A	A	A	A	A	A	B	A	A	A	B	A	A	A	A	A	A	A	A	A	A	A	A	A	A	A	A	A	B	A	A	B	A	A	A	A	A	A	B	A	A
tarc0440	1A	100.9	B	-	A	B	A	A	A	A	A	A	A	A	B	A	A	A	B	A	A	A	A	A	A	A	A	A	A	A	A	A	A	A	A	A	B	A	A	B	A	A	A	A	A	A	B	A	A
snp2584	1A	100.9	B	-	A	B	A	A	A	A	A	A	A	A	B	A	A	A	B	A	A	A	A	A	A	A	A	A	A	A	A	A	A	A	A	A	B	A	A	B	A	A	A	A	A	A	B	A	A
tarc0419	1A	112.8	B	-	A	B	A	A	A	A	A	A	A	A	A	A	A	A	B	A	A	A	A	A	A	A	A	A	A	A	A	A	A	A	A	A	A	A	A	A	A	A	A	A	A	A	A	A	A
wmc312	1A	116.5	B	A	A	A	A	A	A	A	A	A	A	A	A	A	A	A	A	A	A	A	A	A	A	A	A	A	A	A	A	A	A	A	A	A	A	A	A	A	A	A	A	A	A	A	A	A	A
tarc0424	1A	130.8	B	A	A	A	A	A	A	A	A	A	A	A	A	A	A	A	A	A	A	A	A	A	A	A	A	A	A	A	A	A	A	A	A	A	A	A	A	A	A	A	A	A	A	A	A	A	A
snp6624	1A	139.1	B	A	A	A	A	A	A	A	A	A	A	A	A	A	A	A	A	A	A	A	A	A	A	A	A	A	A	A	A	A	A	A	A	A	A	A	A	A	A	A	A	A	A	A	A	A	A
snp4080	1A	142.3	B	-	A	A	A	A	A	A	A	A	A	A	A	A	A	A	A	A	A	A	A	A	B	A	A	A	A	A	A	A	A	A	A	A	A	A	A	A	A	A	A	A	A	A	A	A	A
snp6934	1A	148.9	B	-	A	A	A	A	A	A	A	A	B	A	A	B	A	A	A	A	A	A	A	A	B	A	A	A	A	A	A	A	A	A	A	A	A	A	A	A	A	A	A	A	A	A	A	B	A
tarc0404	1A	152.5	B	-	A	A	A	A	A	A	A	A	B	A	A	B	A	A	A	B	A	A	A	A	B	A	A	A	B	A	A	A	A	A	A	A	A	A	A	A	A	A	A	A	A	A	A	B	A
tarc0425	1A	157.4	B	-	A	A	B	A	A	B	A	A	B	A	A	B	A	A	A	B	A	A	A	A	B	A	A	A	B	A	A	A	A	A	A	A	A	A	A	A	A	A	A	A	A	B	A	B	A
snp1195	1A	175.7	B	-	A	B	B	A	B	B	A	B	B	A	A	B	A	A	B	B	A	A	A	A	B	A	A	B	B	B	A	A	A	A	A	A	A	A	A	A	A	A	A	A	A	A	B	B	A
snp2784	1A	180.8	B	-	B	B	B	A	B	B	A	B	B	B	A	B	A	A	B	B	A	A	A	A	A	A	A	B	B	B	A	A	A	A	B	A	A	A	A	A	A	A	A	A	B	A	B	B	A
barc213	1A	181.1	B	-	B	B	B	A	B	B	A	B	B	B	A	B	A	A	B	B	A	A	A	A	A	A	A	B	B	B	A	A	A	A	B	A	A	A	A	A	A	A	A	A	B	A	B	B	A
tarc0446	1A	193.2	B	-	B	A	B	A	B	B	A	B	B	B	A	B	B	A	B	B	B	A	A	B	A	A	A	B	B	B	A	A	A	A	B	A	A	A	A	A	A	A	B	A	B	A	A	B	A
tarc0413	1A	199	B	-	B	A	A	A	B	B	A	B	B	B	A	B	B	A	B	B	B	A	A	B	A	A	A	B	B	B	A	A	A	A	B	A	A	A	A	A	A	A	B	A	B	A	A	B	A
snp6312	1A	200.9	B	-	B	A	A	A	B	B	A	B	B	B	A	B	B	A	B	B	B	A	A	B	A	A	A	B	B	B	A	A	A	A	B	A	A	A	A	A	A	A	B	A	A	A	A	B	A
snp2035	1A	201.4	B	-	B	A	A	A	B	B	A	B	B	B	A	B	B	A	B	B	B	A	A	B	A	A	A	B	B	B	A	A	A	A	B	A	A	A	A	A	A	A	B	A	A	A	A	B	A
snp1560	1A	208.8	B	-	B	A	A	A	B	B	A	B	B	B	B	B	B	B	B	B	B	A	A	B	B	A	A	B	B	B	A	A	A	B	B	A	A	A	A	A	A	A	B	A	A	A	A	B	A
snp3977	1A	213.6	B	-	B	A	A	A	A	B	A	B	B	B	B	B	B	B	B	B	B	A	A	B	B	A	A	B	A	B	A	A	A	B	B	A	A	A	A	A	A	A	B	A	A	A	A	B	A
tarc0416	1A	214.2	B	-	B	A	A	A	A	B	A	B	B	B	B	B	B	B	B	B	B	A	A	B	B	A	A	B	A	B	A	A	A	B	B	A	A	A	A	A	A	A	B	A	A	A	A	B	A
tarc0406	1A	234.4	B	-	B	A	B	A	A	A	A	B	A	B	B	B	A	B	B	B	B	A	A	B	B	A	A	B	A	B	A	A	A	B	B	A	A	A	A	A	A	B	B	A	A	A	A	B	A
snp1306	1A	235.4	B	-	B	A	B	A	A	A	A	B	A	B	B	B	A	B	B	B	B	A	A	B	B	A	A	B	A	B	A	A	A	B	B	A	A	A	A	A	A	B	B	A	A	A	A	B	A
tarc0827	1B	0	B	-	A	A	B	B	A	A	B	B	A	B	B	A	B	A	A	B	B	A	A	B	B	A	A	B	B	B	A	B	B	B	A	A	B	B	B	B	A	B	A	B	B	B	A	B	B
snp61	1B	10.7	B	-	A	A	A	B	A	A	B	B	A	B	B	A	B	A	A	B	A	A	A	B	B	A	A	B	B	B	B	B	B	B	A	A	B	B	B	B	A	B	A	B	B	B	A	A	B
tarc0843	1B	15.1	B	-	A	A	B	B	A	A	B	B	A	B	B	A	B	B	A	B	A	B	A	B	B	A	A	B	B	B	B	B	B	B	A	A	B	B	B	B	A	B	A	B	B	B	A	A	B
tarc0834	1B	38.3	B	-	A	A	B	B	A	A	B	A	A	B	B	A	B	B	A	B	A	B	A	B	B	B	A	A	A	A	B	B	A	B	A	B	B	B	B	A	A	B	A	B	B	B	A	A	B
tarc0839	1B	39.8	B	-	A	A	B	B	A	A	B	A	A	B	B	A	B	B	A	B	A	B	A	A	B	B	A	A	A	A	B	B	A	B	A	B	B	B	B	A	A	B	A	B	B	B	A	A	B
snp2578	1B	43.8	B	-	A	A	B	B	A	A	A	A	A	B	B	A	B	A	A	B	A	B	A	A	B	B	A	A	A	A	B	B	A	B	A	B	B	B	B	A	A	B	A	B	B	B	A	A	B
tarc0822	1B	44.4	B	-	A	A	B	B	A	B	A	A	A	B	B	A	B	A	A	B	A	B	A	A	B	B	A	A	A	A	B	B	A	B	A	B	B	B	B	A	A	B	A	B	B	B	A	A	B
wmc619	1B	44.4	B	-	A	A	B	B	A	B	A	A	A	B	B	A	B	A	A	B	A	B	A	A	B	B	A	A	A	A	B	B	A	B	A	B	B	B	B	A	A	B	A	B	B	B	A	A	B
tarc0809	1B	51.2	B	-	A	A	B	B	A	B	A	A	A	B	B	A	B	A	A	B	A	B	A	A	B	B	A	A	A	A	B	B	A	B	A	A	B	B	B	A	A	B	A	B	B	B	A	A	B
tarc0826	1B	54.3	B	-	A	A	B	B	A	B	A	A	A	B	B	A	B	A	A	B	A	B	A	A	B	B	A	A	A	A	B	B	A	B	A	A	B	B	B	A	A	B	A	B	B	B	A	A	B
tarc0821	1B	54.7	B	-	A	A	B	B	A	B	A	A	A	B	B	A	B	A	A	B	A	B	A	A	B	B	A	A	A	A	B	B	A	B	A	A	B	B	B	A	A	B	A	B	B	B	A	A	B
snp270	1B	56	B	-	A	A	B	B	A	B	A	A	A	B	B	A	B	A	A	A	A	B	A	A	B	B	A	A	A	A	B	B	A	B	A	A	B	B	B	A	A	B	A	B	B	B	A	A	B
tarc0836	1B	57.5	B	-	B	A	B	B	A	B	A	A	A	B	B	A	B	A	A	A	A	B	A	A	B	B	A	A	A	A	B	B	A	B	A	A	B	B	B	B	A	B	A	B	B	B	A	A	B
snp3076	1B	66.3	B	-	B	A	B	A	A	B	A	A	B	B	B	A	A	A	A	A	A	B	A	A	B	B	A	A	A	A	B	B	A	B	A	A	B	B	B	A	A	A	A	B	B	B	A	A	B
wmc134	1B	78.6	B	-	A	A	B	B	A	B	B	A	B	B	B	A	A	A	A	A	A	B	A	A	B	B	A	A	A	B	B	B	A	B	A	A	B	B	B	A	A	A	A	B	B	B	A	A	B
tarc0813	1B	86.6	B	-	A	A	B	B	A	B	B	A	B	B	B	A	A	A	A	A	A	B	A	A	B	B	A	A	A	B	B	B	A	B	A	A	B	B	B	A	A	A	A	A	B	B	A	A	B
snp4154	1B	96.5	B	-	A	A	A	B	A	B	B	A	B	B	B	A	A	A	A	A	A	B	A	A	B	B	A	B	A	B	B	B	A	B	B	A	B	B	B	A	A	A	A	B	B	B	A	A	B
snp5915	1B	102.6	B	-	A	A	A	B	A	B	B	A	B	B	B	A	A	A	A	A	A	B	A	A	B	B	A	B	A	B	B	B	A	B	B	A	B	B	B	B	A	A	A	B	B	B	A	A	B
gwm268	1B	107.6	B	-	A	A	A	B	A	B	B	A	B	B	B	A	A	A	A	A	A	B	A	A	B	B	A	B	A	B	B	B	A	B	B	A	B	B	B	B	B	A	B	B	B	B	A	A	B
tarc0835	1B	108.3	B	-	A	A	A	B	A	B	B	A	B	B	B	A	A	A	A	A	A	B	A	A	B	B	A	B	A	B	B	B	A	B	B	A	B	B	B	B	B	A	B	B	B	B	A	A	B
tarc0828	1B	123	B	-	A	A	A	B	A	B	B	A	B	A	B	A	A	A	A	A	A	B	A	A	B	B	A	B	A	B	A	B	A	B	B	A	B	B	B	B	B	A	B	A	B	B	A	A	B
tarc0833	1B	150.1	B	-	A	A	A	B	A	B	B	A	B	A	B	A	A	B	A	A	A	B	A	A	A	A	A	B	A	B	A	A	B	B	B	A	B	A	B	B	B	A	B	B	B	A	A	A	B
snp7992	1B	169.7	B	-	A	A	A	B	B	A	B	A	B	A	B	A	A	B	A	B	A	B	A	A	A	B	A	A	A	B	B	A	B	B	B	A	B	B	B	B	B	A	B	B	B	A	A	B	A
snp8332	1B	176.1	B	-	A	A	A	B	B	A	B	B	B	A	B	A	A	B	A	B	A	B	A	A	A	A	A	A	A	B	B	A	B	A	B	B	B	B	B	B	B	A	B	B	B	A	A	B	A
tarc0825	1B	186.6	B	-	A	A	B	B	B	B	B	B	B	A	B	A	A	B	B	B	A	B	A	A	A	A	B	A	A	B	B	A	B	A	B	A	B	B	B	B	A	A	B	B	B	A	A	B	A
snp198	1B	199.1	B	-	B	A	B	B	B	B	B	B	B	A	B	A	A	B	B	B	A	B	A	A	A	B	B	A	A	A	B	A	B	A	B	A	A	B	B	B	B	A	B	B	B	A	A	B	A
barc80	1B	200.6	B	-	B	A	B	B	B	B	B	B	B	A	B	A	A	B	B	B	A	B	A	A	A	B	B	A	A	A	B	A	B	A	B	A	A	B	B	B	B	A	B	B	B	A	A	B	A
snp6512	1B	200.8	B	-	B	A	B	B	B	B	B	B	B	A	B	A	A	B	B	B	A	B	A	A	A	B	B	A	A	A	B	A	B	A	B	A	A	B	B	B	B	A	B	B	B	A	A	B	A
tarc0831	1B	200.8	B	-	B	A	B	B	B	B	B	B	B	A	B	A	A	B	B	B	A	B	A	A	A	B	B	A	A	A	B	A	B	A	B	A	A	B	B	B	B	A	B	B	B	A	A	B	A
gwm140	1B	200.9	B	-	B	A	B	B	B	B	B	B	B	A	B	A	A	B	B	B	A	B	A	A	A	B	B	A	A	A	B	A	B	A	B	A	A	B	B	B	B	A	B	B	B	A	A	B	A
tarc0846	1B	201	B	-	B	A	B	B	B	B	B	B	B	A	B	A	A	B	B	B	A	B	A	A	A	B	B	A	A	A	B	A	B	A	B	A	A	B	B	B	B	A	B	B	B	A	A	B	A
tarc1268	1D	0	B	-	B	A	B	B	B	A	A	A	B	B	A	B	A	A	B	B	B	B	B	A	B	B	A	A	B	A	A	A	A	B	A	A	A	B	B	A	A	A	A	B	A	A	B	A	B
tarc1364	1D	3.8	B	-	B	A	B	B	B	A	A	A	B	B	A	B	A	A	B	B	B	B	B	B	B	B	A	A	B	A	A	A	A	B	A	A	A	B	B	A	A	A	A	B	A	A	B	A	A
tarc1372	1D	25.7	B	-	B	A	B	A	B	A	A	A	B	A	A	B	A	A	B	B	B	B	B	B	B	B	B	A	B	A	B	A	A	B	A	A	B	B	B	A	A	B	A	B	A	A	A	A	A
tarc0083	1D	35	B	-	B	A	B	A	B	A	A	A	B	A	A	B	A	A	B	B	B	A	B	B	B	B	B	A	B	A	A	A	A	B	A	A	B	B	B	B	A	B	A	B	A	A	A	A	A
snp5372	1D	40	B	-	B	A	B	A	B	A	A	A	B	A	A	B	A	A	B	A	B	A	B	B	B	B	B	A	B	A	A	A	A	B	A	A	B	B	B	A	A	B	A	B	A	A	A	A	A
wmc336	1D	43.5	B	-	A	A	B	A	B	A	A	A	B	A	A	B	A	A	B	A	B	A	B	B	B	B	B	A	B	A	A	A	A	B	A	A	B	B	B	A	A	B	A	B	A	A	A	A	A
snp4716	1D	44	B	-	A	A	B	A	B	A	A	A	B	A	A	B	A	A	B	A	B	A	B	B	B	B	B	A	B	A	A	A	A	B	A	A	B	B	B	A	A	B	A	B	A	A	A	A	A
snp7533	1D	44	B	-	A	A	B	A	B	A	A	A	B	A	A	B	A	A	B	A	B	A	B	B	B	B	B	A	B	A	A	A	A	B	A	A	B	B	B	A	A	B	A	B	A	A	A	A	A
snp8551	1D	53.8	B	-	A	A	B	A	B	A	B	A	A	A	A	B	A	A	B	A	B	A	A	B	B	B	B	A	B	A	A	A	B	B	A	A	B	B	B	A	A	B	A	B	A	A	A	A	A
tarc1423	1D	70	B	-	A	A	B	A	B	A	A	A	B	A	A	B	A	A	B	A	B	A	A	B	B	B	B	A	A	A	A	A	B	B	A	A	B	B	B	B	A	B	A	B	A	A	A	A	A
cfd72	1D	84.4	B	-	A	A	B	A	B	A	A	B	B	A	A	B	B	A	B	A	B	A	A	B	B	B	B	A	A	B	A	A	A	B	A	B	B	B	B	B	A	B	A	B	A	A	A	A	A
tarc1365	1D	93.6	B	-	A	A	B	A	B	A	A	B	B	A	A	B	B	A	B	A	A	A	A	B	B	B	B	A	A	B	A	A	A	B	A	B	A	B	A	A	A	B	A	B	A	A	A	A	A
tarc0078	1D	95.4	B	-	A	A	B	A	B	A	A	B	B	A	A	B	B	A	B	A	A	A	A	B	B	B	B	A	A	B	A	A	A	B	A	B	A	B	A	A	A	B	A	B	A	A	A	A	A
wmc590	1D	96.1	B	-	A	A	B	A	B	A	A	B	B	A	A	B	B	A	B	A	A	A	A	B	B	B	B	A	A	B	A	A	A	B	A	B	A	B	A	A	A	B	A	B	A	A	A	A	A
tarc0043	1D	99.1	B	-	A	A	B	A	B	A	A	B	A	A	A	B	B	B	B	A	A	A	A	B	B	B	B	A	A	B	A	A	A	B	A	B	A	A	A	A	A	B	A	B	A	A	A	A	A
tarc1298	1D	101.3	B	-	A	A	B	A	B	A	A	B	A	A	A	B	B	B	B	A	A	A	A	B	B	B	B	A	A	B	A	A	A	B	A	B	A	A	A	A	A	B	A	B	A	A	A	A	A
snp3481	1D	101.3	B	-	A	A	B	A	B	A	A	B	A	A	A	B	B	B	B	A	A	A	A	B	B	B	B	A	A	B	A	A	A	B	A	B	A	A	A	A	A	B	A	B	A	A	A	A	A
tarc0049	1D	103.8	B	-	A	A	B	A	B	A	A	B	A	A	B	B	B	B	B	A	A	B	A	B	B	B	B	A	A	B	A	A	A	B	A	B	A	A	A	A	A	B	A	B	A	A	A	A	A
snp7154	1D	107.1	B	-	A	A	B	A	B	A	A	B	A	A	B	B	B	B	B	A	A	B	A	B	B	B	B	A	A	B	A	A	A	B	A	B	A	A	A	A	A	B	A	B	A	A	A	A	A
tarc1366	1D	107.9	B	-	A	A	A	A	B	A	A	B	B	A	B	B	B	B	B	A	A	B	A	B	B	B	B	A	A	B	A	A	A	B	A	B	A	A	A	A	A	B	A	B	A	A	A	A	A
tarc1392	1D	110.5	B	-	A	A	A	A	B	B	A	B	B	A	B	B	B	B	B	A	A	A	A	B	B	B	B	A	A	B	A	A	A	B	A	B	A	A	A	A	A	B	A	B	A	A	A	A	A
tarc0050	1D	110.9	B	-	A	A	A	A	B	B	A	B	B	A	B	B	B	B	B	A	A	A	A	B	B	B	B	A	A	B	A	A	A	B	A	B	A	A	A	A	A	B	A	B	A	A	A	A	A
tarc0048	1D	113.6	B	-	A	A	A	A	B	B	A	B	B	A	B	B	B	B	B	A	A	A	A	B	B	B	B	A	A	B	A	A	A	B	A	B	A	A	A	A	A	B	A	B	A	A	A	A	A
tarc0040	1D	118.4	B	-	A	A	A	A	B	B	A	B	B	A	B	B	B	B	B	A	A	B	A	B	B	B	B	A	A	B	A	A	A	B	A	B	A	A	A	A	A	B	A	A	A	A	A	A	A
wmc36	1D	122.1	B	-	A	A	A	A	B	B	A	B	B	A	B	B	B	B	B	A	A	B	A	B	B	B	B	A	A	B	A	A	A	B	A	B	A	A	A	A	A	B	A	A	B	A	A	A	A
tarc0045	1D	143.3	B	-	A	A	A	A	A	B	A	A	B	A	B	B	B	B	B	B	A	A	A	B	B	B	B	A	A	B	A	A	A	A	A	A	A	A	B	A	A	B	A	A	B	A	A	A	A
snp3547	1D	144.1	B	-	A	A	A	A	A	B	A	A	B	A	B	B	B	B	B	B	A	A	A	B	A	B	B	A	A	B	A	A	A	A	A	A	A	A	B	A	A	B	A	A	B	A	A	A	A
tarc1477	1D	160	B	-	A	A	A	A	A	A	A	A	B	A	B	B	B	B	B	B	A	A	A	B	A	A	B	A	A	B	A	A	A	A	A	A	A	B	A	A	A	B	A	A	B	A	A	A	A
tarc0056	1D	166.9	B	-	A	A	A	A	A	A	A	A	B	A	B	B	B	B	B	A	A	A	A	B	A	A	B	A	A	B	A	A	A	A	A	A	A	B	A	A	A	B	A	A	B	A	A	A	A
tarc0033	1D	175.9	B	-	A	A	A	A	A	A	A	A	B	A	B	B	B	A	B	B	A	A	A	B	A	A	B	A	A	B	A	A	A	A	B	B	A	B	A	A	A	B	A	A	A	A	A	A	A
tarc0063	1D	207.2	B	-	A	A	A	B	A	A	A	A	B	A	B	B	A	A	B	B	A	B	A	B	A	B	B	A	A	B	B	A	A	A	B	A	A	A	A	A	B	A	A	A	B	B	A	A	B
tarc0061	1D	220	B	-	B	A	A	B	A	A	A	B	B	A	B	B	A	A	B	B	A	B	A	B	A	A	B	B	A	B	B	A	A	A	B	A	A	A	A	A	A	A	A	A	A	B	A	A	B
tarc0047	1D	220.6	B	-	B	A	A	B	A	A	A	B	B	A	B	B	A	A	A	B	A	B	A	B	A	A	B	B	A	B	B	A	A	A	B	A	A	A	A	A	A	A	A	A	A	B	A	A	B
tarc0062	1D	228.4	B	-	A	A	A	B	A	A	A	B	B	A	B	B	A	A	A	B	A	B	A	B	A	A	B	B	B	B	A	A	A	B	B	A	A	A	A	A	A	A	B	B	A	B	A	A	A
tarc0039	1D	228.4	B	-	A	A	A	B	A	A	A	B	B	A	B	B	A	A	A	B	A	B	A	B	A	A	B	B	B	B	A	A	A	B	B	A	A	A	A	A	A	A	B	B	A	B	A	A	A
tarc0032	1D	235.8	B	-	A	A	A	B	A	A	A	B	B	A	B	B	A	A	A	B	A	B	A	B	A	A	B	A	B	A	A	A	A	B	B	A	A	A	A	A	A	A	B	B	A	B	A	B	A
tarc0051	1D	244.8	B	-	A	A	A	A	A	A	A	B	B	A	B	B	A	A	B	B	A	B	A	B	A	B	B	A	B	A	A	A	A	B	B	A	A	A	A	A	A	A	B	B	A	B	A	B	A
tarc0053	1D	254.5	B	-	A	B	A	A	A	A	A	B	B	B	B	B	A	A	B	B	A	B	A	B	B	B	B	B	B	A	A	A	A	B	B	A	A	A	A	A	A	A	B	B	A	B	A	B	A
tarc1388	1D	265.3	B	-	A	B	A	A	A	A	A	B	B	B	B	B	A	A	B	B	A	B	A	A	B	B	B	B	B	A	A	A	A	B	B	A	A	A	A	B	A	B	B	B	A	B	A	B	A
snp5762	2A	0	B	-	B	B	B	B	A	B	B	A	A	A	B	B	B	B	A	B	A	A	A	B	B	A	B	B	A	A	B	A	A	B	A	B	A	A	B	B	A	B	A	A	B	A	A	B	A
snp1242	2A	0.5	B	-	B	B	B	B	A	B	B	A	A	A	B	B	B	B	A	B	A	A	A	B	B	A	B	B	A	A	B	A	A	B	A	B	A	A	B	B	A	B	A	A	B	A	A	B	A
snp4441	2A	4.5	B	-	B	B	B	A	A	B	B	A	A	A	B	B	B	B	A	B	A	A	A	B	B	A	B	B	A	A	B	A	A	B	A	B	A	B	B	B	A	B	A	B	B	A	A	B	A
snp7410	2A	9.2	B	-	B	B	B	A	A	B	B	A	A	A	B	B	B	B	A	B	A	A	B	B	B	A	A	B	A	A	B	A	A	B	A	B	A	B	B	B	A	B	A	B	B	A	A	B	A
tarc0464	2A	13.9	B	-	B	B	B	A	A	B	B	A	A	A	B	B	B	B	A	A	A	A	A	B	B	A	A	B	A	A	B	A	A	B	A	B	A	B	B	B	A	B	A	B	B	A	A	B	A
snp5087	2A	13.9	B	-	B	B	B	A	A	B	B	A	A	A	B	B	B	B	A	A	A	A	A	B	B	A	A	B	A	A	B	A	A	B	A	B	A	B	B	B	A	B	A	B	B	A	A	B	A
tarc0497	2A	18.1	B	-	B	B	B	A	A	B	B	A	A	A	B	B	B	B	A	A	A	A	A	B	B	A	A	B	A	A	B	A	A	B	A	B	A	B	B	B	A	B	A	B	B	A	A	B	A
Ppd-A1	2A	20.8	B	-	B	B	B	A	A	B	B	A	A	A	B	B	B	B	A	A	A	A	A	B	A	A	A	B	A	A	B	A	A	B	A	B	A	B	B	B	A	B	A	B	B	A	A	B	A
snp4215	2A	34.8	B	-	B	B	B	A	A	B	B	A	A	A	B	B	B	B	B	A	B	A	A	A	A	A	A	B	A	A	B	A	A	B	A	B	A	B	B	A	A	B	A	A	B	A	A	B	A
snp4213	2A	40.3	B	-	B	B	B	A	B	B	B	A	A	A	B	B	B	B	B	A	B	A	A	A	A	A	A	B	A	A	B	A	A	B	A	B	A	A	B	A	A	B	A	A	B	A	A	B	A
snp4212	2A	44	B	-	B	B	B	A	B	B	B	A	A	A	B	B	B	B	B	A	A	A	A	A	A	A	A	B	B	A	B	A	A	B	A	B	A	A	B	A	A	B	A	A	B	A	A	B	A
snp6477	2A	48.9	B	-	B	B	B	A	B	B	B	A	A	A	B	B	B	B	B	A	A	A	A	A	A	A	A	B	B	A	B	A	A	B	A	B	A	A	B	A	A	B	A	A	B	A	A	B	A
tarc0493	2A	49.8	B	-	B	B	B	A	B	B	B	A	A	A	B	B	B	B	B	A	A	A	A	A	A	A	A	B	B	A	B	A	A	B	A	B	A	A	B	A	A	B	A	A	A	A	A	B	A
snp6250	2A	54.8	B	-	B	B	B	A	B	B	B	A	A	A	B	B	B	B	A	A	A	A	A	A	A	A	A	B	B	A	B	A	A	B	A	B	A	A	B	A	A	B	A	A	A	A	A	B	A
snp6566	2A	70.1	B	-	B	B	B	A	B	B	B	A	A	A	B	A	B	B	A	A	A	A	A	A	A	A	A	B	B	A	B	A	A	B	A	B	A	A	B	A	A	B	A	B	A	A	B	B	B
tarc0502	2A	73.5	B	-	B	B	B	A	B	B	B	A	A	A	B	A	B	B	A	A	A	A	A	A	A	A	A	B	B	A	B	A	A	B	A	B	A	A	B	A	A	B	A	B	A	A	B	B	B
snp5022	2A	75.7	B	-	B	B	B	A	B	B	B	A	A	A	B	A	B	B	B	A	A	A	A	A	A	A	A	B	B	A	B	A	A	A	A	B	A	A	B	A	A	B	A	B	A	A	B	B	B
tarc0479	2A	84.5	B	-	B	B	B	A	B	B	B	A	A	A	B	A	B	B	A	A	A	A	A	B	A	A	A	B	B	A	B	B	A	A	B	B	A	A	B	A	A	B	B	B	A	A	B	B	B
tarc0499	2A	85.7	B	-	B	B	B	A	B	B	B	A	A	A	B	A	B	B	A	A	A	A	A	B	A	A	A	B	B	A	B	B	A	A	B	B	A	A	B	A	A	B	B	B	A	A	B	B	B
snp3151	2A	88.9	B	-	B	B	B	A	B	B	B	A	A	A	B	A	B	B	A	A	A	A	A	B	A	A	A	B	B	A	B	B	A	A	B	B	A	A	B	A	A	B	B	B	A	A	B	B	B
tarc0495	2A	90.5	B	-	B	B	B	A	B	B	B	A	A	A	B	A	B	B	A	A	A	A	A	B	A	A	A	B	B	A	B	B	A	A	B	B	A	A	B	A	A	B	B	B	A	A	B	B	B
snp488	2A	92	B	-	B	B	B	A	B	B	B	A	A	A	B	A	B	B	A	A	A	A	A	B	A	A	A	B	B	A	B	B	A	A	B	B	A	A	B	A	A	B	B	B	A	A	B	B	B
snp1174	2A	92.6	B	-	B	B	B	A	B	B	B	A	A	A	B	A	B	B	A	A	A	A	A	B	A	A	A	B	B	A	B	B	A	A	B	B	A	A	B	A	A	B	B	B	A	A	B	B	B
tarc0470	2A	96.8	B	-	B	B	A	A	B	A	B	A	B	A	B	A	B	B	A	A	A	A	A	B	B	A	A	A	B	A	B	B	A	A	B	B	A	A	B	A	A	B	B	B	A	A	B	B	B
snp7547	2A	104.5	B	-	B	B	B	A	B	A	B	A	B	A	B	A	B	B	A	A	A	A	A	B	B	A	A	A	B	A	B	B	A	B	A	B	A	A	B	A	A	B	A	A	A	A	B	A	B
snp1275	2A	117.5	B	-	B	B	B	A	B	A	B	A	B	A	B	A	B	B	A	B	A	A	A	B	B	A	A	B	B	A	A	B	A	B	A	B	A	A	A	A	A	B	A	B	A	A	B	A	B
snp3597	2A	118.2	B	-	B	B	B	A	B	A	B	A	B	A	B	A	B	B	A	B	A	A	A	B	B	A	A	B	B	A	A	B	A	B	A	B	A	A	B	A	A	B	A	B	A	A	B	A	B
tarc0469	2A	119.9	B	-	B	B	B	A	B	A	B	A	B	A	B	A	B	B	A	B	A	A	A	B	B	A	A	B	B	A	A	B	A	B	A	B	A	A	B	A	A	B	A	B	A	A	B	A	B
gwm294	2A	130	B	-	A	B	B	A	B	A	B	A	B	A	B	A	B	A	A	B	A	A	A	B	B	A	A	B	A	A	A	A	A	B	A	B	A	A	B	A	B	B	A	B	A	A	B	A	B
tarc0460	2A	130.7	B	-	A	B	B	A	B	A	A	A	B	A	B	A	B	A	A	B	A	A	A	B	B	A	A	B	A	A	A	A	A	B	A	B	A	A	B	A	B	B	A	B	A	A	B	A	B
tarc0490	2A	150.1	B	-	A	B	B	A	B	A	B	A	B	A	B	A	B	A	A	B	A	A	A	B	B	A	A	B	A	A	A	A	A	A	A	B	A	A	B	A	B	B	A	B	A	A	B	A	B
tarc0480	2A	158	B	-	A	B	B	A	B	A	B	A	B	A	B	A	B	A	A	B	A	A	B	B	B	A	A	B	A	A	A	A	A	A	A	B	B	A	B	A	B	B	A	B	A	A	B	A	B
tarc0500	2A	173.6	B	-	A	A	B	B	B	A	A	A	B	A	B	B	B	A	A	A	A	A	B	B	B	A	A	B	A	A	A	A	A	A	A	B	A	A	B	A	B	B	A	B	A	B	B	A	B
snp4336	2A	174.2	B	-	A	A	B	B	A	A	A	A	B	A	B	B	B	A	A	A	A	A	B	B	B	A	A	B	A	A	A	A	A	A	A	B	A	A	B	A	B	B	A	B	A	B	B	A	B
snp6548	2A	174.2	B	-	A	A	B	B	A	A	A	A	B	A	B	B	B	A	A	A	A	A	B	B	B	A	A	B	A	A	A	A	A	A	A	B	A	A	B	A	B	B	A	B	A	B	B	A	B
tarc0454	2A	174.2	B	-	A	A	B	B	A	A	A	A	B	A	B	B	B	A	A	A	A	A	B	B	B	A	A	B	A	A	A	A	A	A	A	B	A	A	B	A	B	B	A	B	A	B	B	A	B
snp7727	2A	174.8	B	-	A	A	B	B	A	A	A	A	B	A	B	B	B	A	A	A	A	A	B	B	A	A	A	B	A	A	A	A	A	A	A	B	A	A	B	A	B	B	A	B	A	B	B	A	B
snp3897	2A	176.6	B	-	A	A	B	B	A	A	A	A	B	A	B	B	B	A	A	A	A	A	B	B	A	A	A	B	A	A	A	A	A	A	A	B	A	A	B	A	B	B	A	B	A	B	B	A	B
snp6797	2A	201.9	B	-	B	A	B	B	B	A	A	B	B	A	B	A	B	A	A	A	B	B	A	B	A	A	A	B	A	B	A	B	A	A	A	B	A	A	B	B	B	B	A	B	A	B	A	A	B
tarc0487	2A	206.3	B	-	B	A	B	B	B	A	A	B	B	A	B	A	B	A	A	A	B	B	A	B	A	A	A	B	A	B	A	B	A	A	A	B	A	A	B	B	B	B	A	B	A	B	A	A	B
snp1347	2A	207.2	B	-	B	A	B	B	B	A	A	A	B	A	B	A	B	A	A	A	B	B	A	B	A	A	A	B	A	B	A	B	A	A	A	B	A	A	B	B	B	B	A	B	A	B	A	A	B
snp5161	2A	212.6	B	-	B	A	B	B	B	A	A	A	B	A	B	A	B	A	B	A	B	B	A	B	A	A	A	B	A	B	A	B	A	A	A	B	A	A	B	B	B	B	A	B	A	B	A	A	B
snp6839	2A	221.7	B	-	B	A	B	B	B	A	A	A	B	A	B	A	B	A	B	A	B	B	B	B	A	A	A	B	A	B	A	B	A	A	A	B	A	A	B	B	B	B	A	B	A	B	A	A	B
gwm257	2B	0	B	-	B	B	B	B	B	A	A	B	B	B	A	B	B	B	A	B	B	B	B	A	A	B	A	B	B	A	A	B	B	A	A	B	B	B	B	A	B	A	B	A	B	B	B	A	B
tarc0896	2B	20.9	B	-	B	B	B	B	B	A	B	B	B	B	A	B	B	B	A	B	B	B	B	B	A	B	B	B	B	B	B	B	B	A	B	B	B	B	B	B	B	B	B	A	B	B	B	B	B
snp2571	2B	21.3	B	-	B	B	B	B	B	A	B	B	B	B	A	B	B	B	A	B	B	B	B	B	A	B	B	B	B	B	B	B	B	A	B	B	B	B	B	B	B	B	B	A	B	B	B	B	B
snp2572	2B	21.8	B	-	B	B	B	B	B	A	B	B	B	B	A	B	B	B	A	B	B	B	B	B	A	B	B	B	B	B	B	B	B	A	B	B	B	B	B	B	B	B	B	A	B	B	B	B	B
tarc0884	2B	29.4	B	-	B	B	B	B	B	A	B	B	B	B	B	B	B	B	A	B	B	B	B	B	B	B	B	B	B	B	B	B	B	A	B	B	B	B	B	B	B	B	B	A	B	B	B	B	B
tarc0876	2B	35.1	B	-	B	B	B	B	B	B	B	B	B	B	B	B	B	B	A	B	B	B	B	B	B	B	B	B	B	B	B	B	B	A	B	B	B	B	B	B	B	B	B	A	B	B	B	B	B
snp4135	2B	39	B	-	B	B	B	B	B	B	B	B	B	B	B	B	B	B	B	B	B	B	B	B	B	B	B	B	B	B	A	B	B	A	B	B	B	B	B	B	B	B	B	A	B	B	B	B	B
snp1763	2B	45.5	B	-	B	B	B	B	B	B	B	B	B	B	B	B	B	B	B	B	B	B	B	B	B	B	B	B	B	B	A	B	B	B	B	B	B	B	B	B	B	B	B	B	B	B	B	B	B
tarc0851	2B	47.7	B	-	B	B	B	B	B	B	B	B	B	B	B	B	B	B	B	B	B	B	B	B	B	B	B	B	B	B	A	B	B	B	B	B	B	B	B	B	B	B	B	B	B	B	B	B	B
tarc0904	2B	49	B	-	B	B	B	B	B	B	B	B	B	B	B	B	B	B	B	B	B	B	B	B	B	B	B	B	B	B	B	B	B	B	B	B	B	B	B	B	B	B	B	B	B	B	B	B	B
tarc0863	2B	55.3	B	-	B	B	B	B	B	B	B	B	B	B	B	B	B	B	B	B	B	B	B	B	B	B	B	B	B	B	B	B	B	B	B	B	B	B	B	B	B	B	B	B	B	B	B	B	B
tarc0881	2B	55.3	B	-	B	B	B	B	B	B	B	B	B	B	B	B	B	B	B	B	B	B	B	B	B	B	B	B	B	B	B	B	B	B	B	B	B	B	B	B	B	B	B	B	B	B	B	B	B
tarc0889	2B	55.3	B	-	B	B	B	B	B	B	B	B	B	B	B	B	B	B	B	B	B	B	B	B	B	B	B	B	B	B	B	B	B	B	B	B	B	B	B	B	B	B	B	B	B	B	B	B	B
tarc0867	2B	56.1	B	-	B	B	B	B	B	B	B	B	B	B	B	B	B	B	B	B	B	B	B	B	B	B	B	B	B	B	B	B	B	B	B	B	B	B	B	B	B	B	B	B	B	B	B	B	B
tarc0918	2B	56.9	B	B	B	B	B	B	B	B	B	B	B	B	B	B	B	B	B	B	B	B	B	B	B	B	B	B	B	B	B	B	B	B	B	B	B	B	B	B	B	B	B	B	B	B	B	B	B
tarc0874	2B	61.6	B	B	B	B	B	B	B	B	B	B	B	B	B	B	B	B	B	B	B	B	B	B	B	B	B	B	B	B	B	B	B	B	B	B	B	B	B	B	B	B	B	B	B	B	B	B	B
tarc0893	2B	62	B	B	B	B	B	B	B	B	B	B	B	B	B	B	B	B	B	B	B	B	B	B	B	B	B	B	B	B	B	B	B	B	B	B	B	B	B	B	B	B	B	B	B	B	B	B	B
tarc0883	2B	68.1	B	B	B	B	B	B	B	B	B	B	B	B	B	B	B	B	B	B	B	B	B	B	B	B	B	B	B	B	B	B	B	B	B	B	B	B	B	B	B	B	B	B	B	B	B	B	B
tarc0869	2B	68.1	B	B	B	B	B	B	B	B	B	B	B	B	B	B	B	B	B	B	B	B	B	B	B	B	B	B	B	B	B	B	B	B	B	B	B	B	B	B	B	B	B	B	B	B	B	B	B
snp1393	2B	68.1	B	B	B	B	B	B	B	B	B	B	B	B	B	B	B	B	B	B	B	B	B	B	B	B	B	B	B	B	B	B	B	B	B	B	B	B	B	B	B	B	B	B	B	B	B	B	B
tarc0852	2B	69.3	B	B	B	B	B	B	B	B	B	B	B	B	B	B	B	B	B	B	B	B	B	B	B	B	B	B	B	B	B	B	B	B	B	B	B	B	B	B	B	B	B	B	B	B	B	B	B
snp1389	2B	71.2	B	-	B	B	B	B	B	B	B	B	B	B	B	B	B	B	B	B	B	B	B	B	B	B	B	B	B	B	B	B	B	B	B	B	B	B	B	B	B	B	B	B	B	B	B	B	B
snp1708	2B	76.5	B	-	B	B	B	B	B	B	B	B	B	B	B	B	B	B	A	B	B	B	B	B	B	A	A	B	B	B	B	B	B	B	B	B	B	B	B	B	B	B	B	B	B	B	B	B	B
tarc0900	2B	81.5	B	-	B	A	B	B	B	B	B	B	B	B	B	B	B	B	A	B	B	B	B	B	B	A	A	B	B	B	B	B	B	B	B	B	B	B	B	B	B	B	B	B	B	B	B	B	B
tarc0910	2B	85.1	B	-	B	A	B	B	B	B	B	B	B	B	B	B	B	B	A	B	B	B	B	B	B	A	B	B	B	B	B	B	B	B	B	B	B	B	B	B	B	B	B	B	B	B	B	B	B
snp7909	2B	85.1	B	-	B	A	B	B	B	B	B	B	B	B	B	B	B	B	A	B	B	B	B	B	B	A	B	B	B	B	B	B	B	B	B	B	B	B	B	B	B	B	B	B	B	B	B	B	B
snp8406	2B	93.6	B	-	B	A	B	B	B	B	B	B	B	B	B	B	B	B	A	B	B	B	B	B	B	A	B	B	B	B	B	B	B	B	B	B	B	B	B	B	B	B	B	B	B	B	B	B	B
snp8534	2B	100.7	B	-	B	A	B	B	B	B	B	B	B	B	B	B	B	B	A	B	B	B	B	B	B	A	B	B	B	B	B	B	B	B	B	B	B	B	B	B	B	B	B	B	B	B	B	B	B
snp5810	2B	104.8	B	-	B	B	B	B	B	B	B	B	B	B	B	B	B	B	A	B	B	B	B	B	B	A	B	B	B	B	B	B	B	B	B	B	B	B	B	B	B	B	B	B	B	B	B	B	B
tarc0854	2B	114	B	-	B	B	B	B	B	B	B	B	B	B	B	B	B	B	A	B	B	B	B	B	B	B	B	B	B	B	B	B	B	B	B	B	B	B	B	B	B	B	B	B	B	B	B	B	B
tarc0915	2B	114.1	B	B	B	B	B	B	B	B	B	B	B	B	B	B	B	B	B	B	B	B	B	B	B	B	B	B	B	B	B	B	B	B	B	B	B	B	B	B	B	B	B	B	B	B	B	B	B
tarc0859	2B	156	B	B	B	B	B	B	B	B	B	B	B	B	B	B	B	B	B	B	B	B	B	B	B	B	B	B	B	B	B	B	B	B	B	B	B	B	B	B	B	B	B	B	B	B	B	B	B
snp3474	2B	158.7	B	-	B	B	B	B	B	B	B	B	B	B	B	B	B	B	B	B	B	B	B	B	B	B	B	B	B	B	B	B	B	B	B	B	B	B	B	B	B	B	B	B	B	B	B	B	B
tarc0892	2B	174	B	-	B	B	B	B	B	B	B	A	B	B	A	B	B	A	B	B	B	A	A	B	B	B	B	B	B	A	B	A	B	B	B	B	B	B	B	B	B	B	B	B	B	B	B	B	B
tarc1430	2D	0	B	-	A	A	A	B	A	B	A	B	B	B	A	B	B	A	A	B	B	B	B	B	A	B	A	A	A	B	A	B	B	B	A	A	B	B	B	A	A	A	B	A	A	A	A	A	A
tarc1334	2D	8.9	B	-	A	A	A	A	B	B	B	B	B	B	A	B	B	B	B	B	B	B	B	B	A	B	A	A	A	B	A	B	B	B	A	A	B	A	B	A	A	A	B	A	A	A	A	B	A
tarc1463	2D	11.2	B	-	A	A	A	A	B	B	B	B	B	B	A	B	B	B	B	B	B	B	B	B	A	B	A	A	A	B	A	B	B	B	A	A	B	A	B	A	A	A	B	A	A	A	A	B	A
tarc1495	2D	14.5	B	-	A	A	A	B	B	B	B	B	B	B	A	B	B	B	B	B	B	B	B	B	A	B	A	B	A	B	A	B	B	B	A	A	B	A	A	A	A	A	B	A	A	A	A	B	A
snp1601	2D	14.5	B	-	A	A	A	B	B	B	B	B	B	B	A	B	B	B	B	B	B	B	B	B	A	B	A	B	A	B	A	B	B	B	A	A	B	A	A	A	A	A	B	A	A	A	A	B	A
snp4354	2D	16.3	B	-	A	A	A	B	B	B	B	B	B	B	A	B	B	B	B	B	B	B	B	B	A	B	A	B	A	B	A	B	B	B	A	A	B	A	A	A	A	A	B	A	A	B	A	B	A
snp4746	2D	16.3	B	-	A	A	A	B	B	B	B	B	B	B	A	B	B	B	B	B	B	B	B	B	A	B	A	B	A	B	A	B	B	B	A	A	B	A	A	A	A	A	B	A	A	B	A	B	A
tarc1374	2D	16.9	B	-	A	A	A	B	B	B	B	B	B	B	A	B	B	B	B	B	B	B	B	B	A	B	A	B	A	B	A	B	B	B	A	A	B	A	A	A	A	A	B	A	A	B	A	B	A
tarc0170	2D	64.8	B	-	B	A	B	B	B	A	B	B	A	B	B	A	B	B	B	B	A	B	B	B	A	B	A	B	B	B	A	B	B	B	A	B	B	A	B	A	B	B	B	A	B	A	B	B	B
tarc0147	2D	66.7	B	-	B	A	B	B	B	A	B	B	A	B	B	A	B	B	B	B	A	B	B	B	A	B	A	B	B	B	A	B	B	B	A	B	B	A	B	A	B	B	B	A	B	A	B	B	B
snp989	2D	84.4	B	-	B	A	B	B	A	A	B	B	B	B	B	A	B	A	B	B	A	B	B	B	A	A	A	B	A	B	A	B	B	B	A	B	B	A	B	A	B	B	B	B	B	A	B	B	B
Ppd-D1	2D	86.4	B	-	B	A	B	B	A	A	B	B	B	B	B	A	B	A	B	B	A	B	B	B	A	A	A	B	B	B	A	B	B	B	A	B	B	A	B	A	B	B	B	B	B	A	B	B	B
snp760	2D	87.1	B	-	B	A	B	B	A	A	B	B	B	B	B	A	B	A	B	B	A	B	B	B	A	A	A	B	B	B	A	B	B	B	A	B	B	A	B	A	B	B	B	B	B	A	B	B	B
snp927	2D	88.4	B	-	B	A	B	B	A	A	B	B	B	B	B	A	B	A	B	B	A	B	B	B	A	A	A	B	B	B	A	B	B	B	A	B	B	A	B	A	B	B	B	B	B	A	B	B	B
tarc1416	2D	107.5	B	-	B	B	B	B	A	A	A	B	B	B	B	B	B	B	B	B	B	B	B	B	B	A	A	B	B	B	A	B	B	B	B	B	B	A	B	B	B	B	B	B	B	B	B	B	B
snp3248	2D	119.8	B	-	B	B	B	B	A	B	A	B	B	B	B	B	B	B	B	B	B	B	B	B	B	B	B	B	B	B	B	B	B	B	B	B	B	B	B	B	B	B	B	B	B	B	B	B	B
tarc0137	2D	122.1	B	-	B	B	B	B	B	B	B	B	B	B	B	B	B	B	B	B	B	B	B	B	B	B	B	B	B	B	B	B	B	B	B	B	B	B	B	B	B	B	B	B	B	B	B	B	B
snp6374	2D	123.2	B	B	B	B	B	B	B	B	B	B	B	B	B	B	B	B	B	B	B	B	B	B	B	B	B	B	B	B	B	B	B	B	B	B	B	B	B	B	B	B	B	B	B	B	B	B	B
tarc0162	2D	130.4	B	B	B	B	B	B	B	B	B	B	B	B	B	B	B	B	B	B	B	B	B	B	B	B	B	B	B	B	B	B	B	B	B	B	B	B	B	B	B	B	B	B	B	B	B	B	B
snp209	2D	130.8	B	B	B	B	B	B	B	B	B	B	B	B	B	B	B	B	B	B	B	B	B	B	B	B	B	B	B	B	B	B	B	B	B	B	B	B	B	B	B	B	B	B	B	B	B	B	B
tarc1532	2D	141.1	B	B	B	B	B	B	B	B	B	B	B	B	B	B	B	B	B	B	B	B	B	B	B	B	B	B	B	B	B	B	B	B	B	B	B	B	B	B	B	B	B	B	B	B	B	B	B
wmc18	2D	145.1	B	B	B	B	B	B	B	B	B	B	B	B	B	B	B	B	B	B	B	B	B	B	B	B	B	B	B	B	B	B	B	B	B	B	B	B	B	B	B	B	B	B	B	B	B	B	B
tarc0148	2D	148.4	B	B	B	B	B	B	B	B	B	B	B	B	B	B	B	B	B	B	B	B	B	B	B	B	B	B	B	B	B	B	B	B	B	B	B	B	B	B	B	B	B	B	B	B	B	B	B
snp2961	2D	148.4	B	B	B	B	B	B	B	B	B	B	B	B	B	B	B	B	B	B	B	B	B	B	B	B	B	B	B	B	B	B	B	B	B	B	B	B	B	B	B	B	B	B	B	B	B	B	B
snp2722	2D	152.3	B	B	B	B	B	B	B	B	B	B	B	B	B	B	B	B	B	B	B	B	B	B	B	B	B	B	B	B	B	B	B	B	B	B	B	B	B	B	B	B	B	B	B	B	B	B	B
snp5542	2D	154	B	-	B	B	B	B	B	B	B	B	B	B	B	A	B	B	B	B	B	B	B	B	B	B	B	B	B	B	B	B	B	B	B	B	B	B	B	B	B	B	B	B	B	B	B	B	B
tarc0125	2D	155.1	B	-	B	B	B	B	B	B	B	B	B	B	B	A	B	B	B	A	B	B	B	B	B	B	B	B	B	B	B	B	B	B	B	B	B	B	B	B	B	B	B	B	B	B	B	B	A
tarc1533	2D	162	B	-	B	B	B	B	B	B	B	B	B	B	B	A	B	B	B	A	A	B	B	B	B	A	B	B	B	B	B	B	B	B	B	B	B	B	B	B	B	B	B	B	B	B	B	B	A
tarc0110	2D	172.4	B	-	B	B	B	B	B	A	B	B	B	B	B	A	B	B	B	A	B	B	B	B	B	A	B	B	A	B	B	B	B	B	B	B	B	B	B	B	B	B	B	B	A	B	B	B	A
tarc1360	2D	182.3	B	-	B	B	B	B	B	B	B	B	A	B	B	A	B	B	B	A	B	B	B	B	B	A	B	B	A	B	B	B	B	B	B	B	B	B	B	B	B	B	B	B	A	B	A	A	A
cfd233	2D	185.9	B	-	B	B	B	B	A	B	B	B	A	B	B	A	B	B	B	A	B	B	B	B	B	A	B	B	A	B	B	B	B	B	B	A	B	B	B	B	B	B	B	B	A	B	A	A	A
tarc1289	2D	196.5	B	-	A	B	B	B	A	B	B	B	A	B	B	A	B	B	B	A	B	B	B	B	B	A	A	B	A	B	B	B	A	B	B	A	B	B	B	B	B	B	B	B	A	B	B	A	A
tarc0100	2D	198.9	B	-	A	B	B	B	A	B	B	B	A	B	B	A	A	B	B	A	B	B	B	B	B	A	A	B	A	B	B	B	A	A	B	A	B	B	B	B	B	B	B	B	A	B	B	A	A
tarc0101	2D	206	B	-	A	B	B	B	A	B	B	B	B	B	B	A	A	B	B	A	B	B	B	B	B	A	A	B	A	B	B	B	A	A	B	A	B	B	B	B	B	B	B	B	A	B	B	A	A
tarc0106	2D	228.7	B	-	A	B	B	B	A	B	B	B	B	B	B	A	B	B	B	B	B	B	A	B	A	A	A	B	A	B	B	A	A	A	B	A	B	B	B	B	B	A	B	B	A	B	B	A	A
tarc0114	2D	246.1	B	-	A	B	B	B	A	A	B	B	B	B	A	B	B	B	B	B	B	B	A	B	B	A	A	A	A	B	A	A	B	A	B	A	B	B	A	B	B	A	A	B	A	B	B	A	A
tarc0085	2D	247.2	B	-	A	B	B	B	A	A	B	B	B	B	A	B	B	B	B	B	B	B	A	B	B	A	A	A	A	B	A	A	B	A	B	A	B	B	A	B	B	A	A	B	A	B	B	A	A
tarc0122	2D	249.8	B	-	A	B	B	B	A	A	B	B	B	B	A	B	B	B	B	B	B	B	A	A	B	A	A	A	A	B	A	A	B	A	B	A	B	B	A	B	B	A	A	B	A	B	B	A	A
snp3849	2D	253.7	B	-	A	B	B	B	A	A	B	B	B	B	A	B	B	B	B	B	B	B	A	A	B	A	A	A	A	B	A	A	B	A	B	A	B	B	A	B	B	A	A	B	A	B	B	A	A
snp229	2D	254.3	B	-	A	B	B	B	B	A	B	B	B	B	A	B	B	B	B	B	B	B	A	A	B	A	A	A	A	B	A	A	B	A	B	A	B	B	A	B	B	A	A	B	A	B	B	A	A
tarc0131	2D	267.5	B	-	A	B	B	A	B	A	B	B	B	B	A	B	B	B	A	B	B	B	A	A	B	A	A	A	A	B	A	A	B	B	B	A	B	B	A	B	B	A	A	B	A	B	B	A	A
gwm349	2D	273.4	B	-	A	B	B	A	B	B	B	B	B	B	A	A	B	B	A	B	B	B	A	A	B	A	A	A	A	B	A	A	B	B	B	B	B	B	A	B	B	A	B	B	A	B	B	A	A
tarc0128	2D	278	B	-	A	A	B	A	B	B	B	B	B	B	A	A	B	B	A	B	B	B	A	A	B	A	A	A	A	B	A	A	B	B	B	B	B	B	A	B	B	A	B	B	A	B	B	A	A
tarc1431	2D	290	B	-	B	A	B	A	B	B	B	B	B	B	B	A	B	B	A	B	B	B	A	A	B	A	A	A	A	B	A	B	B	B	B	B	B	B	A	A	B	B	A	B	A	A	B	A	B
tarc1540	2D	293.5	B	-	B	A	B	A	B	B	B	B	B	B	B	A	B	B	A	B	B	B	A	A	B	A	A	A	A	B	A	B	B	B	B	B	B	B	A	A	B	B	A	B	A	A	B	A	B
tarc0124	2D	300.8	B	-	B	A	B	A	B	B	B	B	B	B	B	A	B	B	A	B	B	B	A	A	B	A	A	A	A	B	A	B	B	B	B	B	B	B	A	A	B	B	A	B	A	A	B	B	A
cfd50	2D	321.8	B	-	B	A	A	A	A	B	A	A	A	B	B	A	B	B	A	B	B	B	A	A	B	A	A	A	A	B	A	A	A	B	A	B	B	A	A	A	B	B	A	B	A	A	A	B	A
MFT	3A	0	B	-	B	B	A	A	A	A	A	B	A	B	B	A	B	B	A	A	B	B	A	B	B	B	B	A	B	B	B	A	A	B	A	B	B	B	A	B	A	B	A	A	A	A	B	B	B
barc12	3A	19.4	B	-	A	B	A	A	A	A	A	B	A	B	B	A	B	A	A	A	B	B	A	B	B	B	B	A	B	A	B	A	A	A	B	B	B	B	A	B	B	A	A	A	B	A	B	B	B
tarc0533	3A	34.6	B	-	A	B	A	A	A	A	A	B	A	B	A	A	A	A	A	A	B	B	A	B	B	B	B	B	B	A	B	A	A	A	B	B	B	B	A	A	A	A	A	A	B	A	B	B	B
tarc0528	3A	35	B	-	A	B	A	A	A	A	A	B	A	B	A	A	A	A	A	A	B	B	A	B	B	B	B	B	B	A	B	A	A	A	A	B	B	B	A	A	A	A	A	A	B	A	B	B	B
snp3939	3A	40.5	B	-	A	B	A	A	A	A	A	B	A	A	A	A	A	A	A	A	B	B	A	B	B	B	A	A	B	A	B	A	A	A	A	B	B	B	A	A	A	A	A	A	A	A	B	B	B
tarc0537	3A	91.1	B	-	A	B	A	A	B	A	A	A	B	A	B	B	A	A	A	A	B	B	A	B	A	B	A	A	B	A	B	A	B	A	A	A	A	A	B	A	A	A	A	A	A	B	B	B	A
tarc0517	3A	97.1	B	-	A	B	A	A	B	A	A	A	B	A	B	B	A	A	A	A	B	B	A	B	A	A	A	A	A	A	B	A	B	A	A	A	A	A	B	A	A	A	A	A	A	A	B	B	A
tarc0526	3A	99.6	B	-	A	B	A	A	B	A	A	A	A	A	B	B	A	A	A	A	B	B	A	B	A	A	A	A	A	A	B	A	A	A	A	A	A	A	B	A	A	A	A	A	A	A	B	A	A
snp5151	3A	99.6	B	-	A	B	A	A	B	A	A	A	A	A	B	B	A	A	A	A	B	B	A	B	A	A	A	A	A	A	B	A	A	A	A	A	A	A	B	A	A	A	A	A	A	A	B	A	A
tarc0520	3A	102.2	B	-	A	B	A	A	B	A	A	A	A	A	B	B	A	A	A	A	B	B	A	B	A	A	A	A	A	A	B	A	A	A	A	A	A	A	B	A	A	A	A	A	A	A	B	A	A
tarc0535	3A	102.2	B	-	A	B	A	A	B	A	A	A	A	A	B	B	A	A	A	A	B	B	A	B	A	A	A	A	A	A	B	A	A	A	A	A	A	A	B	A	A	A	A	A	A	A	B	A	A
snp1308	3A	102.2	B	-	A	B	A	A	B	A	A	A	A	A	B	B	A	A	A	A	B	B	A	B	A	A	A	A	A	A	B	A	A	A	A	A	A	A	B	A	A	A	A	A	A	A	B	A	A
snp5786	3A	106.5	B	-	A	B	A	A	B	A	A	A	A	A	A	A	A	A	A	A	B	B	A	A	A	A	A	A	A	A	B	A	A	A	A	A	A	A	B	A	A	A	A	A	A	A	B	A	A
snp5005	3A	106.9	B	-	A	B	A	A	B	A	A	A	A	A	A	A	A	A	A	A	B	B	A	A	A	A	A	A	A	A	B	A	A	A	A	A	A	A	B	A	A	A	A	A	A	A	B	A	A
snp3936	3A	107.2	B	-	A	B	A	A	B	A	A	A	A	A	A	A	A	A	A	A	B	B	A	A	A	A	A	A	A	A	B	A	A	A	A	A	A	A	B	A	A	A	A	A	A	A	B	A	A
snp143	3A	107.6	B	-	A	B	A	A	B	A	A	A	A	A	A	A	A	A	A	A	B	B	A	A	A	A	A	A	A	A	B	A	A	A	A	A	A	A	B	A	A	A	A	A	A	A	B	A	A
snp6256	3A	107.9	B	-	A	B	A	A	B	A	A	A	A	A	A	A	A	A	A	A	B	B	A	A	A	A	A	A	A	A	B	A	A	A	A	A	A	A	B	A	A	A	A	A	A	A	B	A	A
snp1378	3A	110.8	B	-	A	B	A	A	B	A	B	A	A	A	A	A	A	A	A	A	A	A	A	A	A	A	A	A	A	A	B	A	A	A	A	A	A	A	B	A	A	A	A	A	A	A	A	A	A
snp132	3A	111	B	-	A	B	A	A	A	A	B	A	A	A	A	A	A	A	A	A	A	A	A	A	A	A	A	A	A	A	B	A	A	A	A	A	A	A	B	A	A	A	A	A	A	A	A	A	A
snp1983	3A	112.5	B	-	A	A	A	A	A	A	B	A	A	A	A	A	A	A	A	A	A	A	A	A	A	A	A	A	A	A	B	A	A	A	A	A	A	A	B	A	A	A	A	A	A	A	A	A	A
tarc0545	3A	114.9	B	-	A	A	A	A	A	A	B	A	A	A	A	A	A	A	A	A	A	A	A	A	A	A	A	A	A	A	B	A	A	A	A	A	A	A	B	A	A	A	A	A	A	A	A	A	A
snp1998	3A	114.9	B	-	A	A	A	A	A	A	B	A	A	A	A	A	A	A	A	A	A	A	A	A	A	A	A	A	A	A	B	A	A	A	A	A	A	A	B	A	A	A	A	A	A	A	A	A	A
tarc0541	3A	124.3	B	A	A	A	A	A	A	A	A	A	A	A	A	A	A	A	A	A	A	A	A	A	A	A	A	A	A	A	A	A	A	A	A	A	A	A	A	A	A	A	A	A	A	A	A	A	A
tarc0546	3A	134.3	B	A	A	A	A	A	A	A	A	A	A	A	A	A	A	A	A	A	A	A	A	A	A	A	A	A	A	A	A	A	A	A	A	A	A	A	A	A	A	A	A	A	A	A	A	A	A
Vp1A	3A	142.6	B	A	A	A	A	A	A	A	A	A	A	A	A	A	A	A	A	A	A	A	A	A	A	A	A	A	A	A	A	A	A	A	A	A	A	A	A	A	A	A	A	A	A	A	A	A	A
snp1891	3A	142.6	B	A	A	A	A	A	A	A	A	A	A	A	A	A	A	A	A	A	A	A	A	A	A	A	A	A	A	A	A	A	A	A	A	A	A	A	A	A	A	A	A	A	A	A	A	A	A
snp4296	3A	149.1	B	-	A	B	A	A	A	A	A	A	B	A	A	A	A	A	A	A	A	A	B	A	A	A	A	A	A	A	A	A	A	A	A	A	A	A	A	A	A	A	A	A	A	A	A	A	A
tarc0510	3A	153.8	B	-	A	B	B	A	A	A	A	A	B	A	A	A	A	A	A	A	A	A	B	A	A	A	A	A	A	A	A	A	A	A	A	A	A	B	A	A	A	A	A	A	A	A	A	B	A
tarc0505	3A	159.5	B	-	A	B	B	A	A	A	A	A	B	A	A	A	A	A	B	A	A	A	B	A	A	B	A	A	A	A	A	A	A	A	A	A	A	B	A	A	B	A	A	A	A	A	A	B	A
tarc0504	3A	185.1	B	-	A	B	B	A	A	A	A	A	B	B	A	A	A	A	B	A	A	A	B	A	A	B	A	A	A	A	A	A	A	A	A	A	A	B	B	A	A	A	A	A	A	A	A	B	A
tarc0549	3A	199.9	B	-	A	A	B	A	A	A	A	B	B	B	A	A	A	A	B	B	A	A	B	A	A	B	A	A	A	A	B	A	B	A	B	A	A	B	B	A	A	A	A	A	A	A	A	B	A
barc314	3A	202.7	B	-	A	A	B	A	A	A	A	B	B	B	A	A	A	A	B	B	A	A	B	A	A	B	A	A	A	A	B	A	B	A	B	A	A	B	B	A	A	A	A	A	A	A	A	B	A
tarc0519	3A	239	B	-	A	A	B	A	A	A	A	B	A	B	B	B	A	A	A	A	B	A	B	A	B	B	A	A	B	A	B	A	B	A	A	A	A	B	B	A	A	A	A	A	A	A	B	A	A
tarc0508	3A	241.2	B	-	A	A	B	A	A	A	A	B	A	B	B	B	A	A	A	A	B	A	B	A	B	B	A	A	B	A	B	A	B	A	A	A	A	B	B	A	A	A	A	A	A	A	B	A	A
snp2870	3A	271.8	B	-	A	A	B	A	A	B	A	A	B	B	B	A	A	A	A	A	B	A	B	A	A	A	B	A	B	A	A	A	B	A	A	A	B	B	A	A	B	A	A	A	A	A	B	B	A
tarc0952	3B	0	B	-	B	B	B	A	B	B	B	B	B	B	B	A	A	B	A	A	A	A	A	B	B	A	B	B	A	A	B	A	B	A	B	A	B	B	B	B	B	A	B	B	B	A	B	A	B
snp4800	3B	9.3	B	-	B	B	B	B	B	B	B	B	B	B	B	A	A	A	A	A	A	A	A	B	B	A	B	B	A	A	B	A	B	A	B	A	B	B	B	A	B	A	A	B	B	A	B	A	B
barc133	3B	9.3	B	-	B	B	B	B	B	B	B	B	B	B	B	A	A	A	A	A	A	A	A	B	B	A	B	B	A	A	B	A	B	A	B	A	B	B	B	A	B	A	A	B	B	A	B	A	B
snp2493	3B	28.3	B	-	B	B	B	B	B	B	B	B	B	B	B	A	A	B	A	A	A	A	A	B	B	A	B	A	B	A	A	A	B	A	B	A	B	B	B	A	B	B	A	B	B	B	B	A	A
tarc0968	3B	41	B	-	B	B	B	B	B	A	B	B	B	B	B	A	A	B	B	A	A	A	B	B	B	A	B	A	B	A	A	A	B	B	B	B	B	B	B	A	B	B	A	B	B	B	B	A	A
snp289	3B	46.9	B	-	B	B	B	B	B	A	B	B	B	B	B	A	A	B	B	A	A	A	B	B	B	A	B	A	B	A	A	B	B	B	B	B	B	B	B	A	B	B	A	B	B	B	B	A	A
wmc78	3B	84.3	B	-	B	B	B	B	B	B	B	B	B	B	B	A	B	B	B	B	A	B	B	B	B	B	B	B	B	A	A	B	B	B	B	A	B	B	B	B	B	B	A	B	B	B	B	B	A
tarc0940	3B	84.3	B	-	B	B	B	B	B	B	B	B	B	B	B	A	B	B	B	B	A	B	B	B	B	B	B	B	B	A	A	B	B	B	B	A	B	B	B	B	B	B	A	B	B	B	B	B	A
snp6632	3B	90.2	B	B	B	B	B	B	B	B	B	B	B	B	B	B	B	B	B	B	B	B	B	B	B	B	B	B	B	B	B	B	B	B	B	B	B	B	B	B	B	B	B	B	B	B	B	B	B
snp6192	3B	94.7	B	B	B	B	B	B	B	B	B	B	B	B	B	B	B	B	B	B	B	B	B	B	B	B	B	B	B	B	B	B	B	B	B	B	B	B	B	B	B	B	B	B	B	B	B	B	B
snp6919	3B	94.7	B	B	B	B	B	B	B	B	B	B	B	B	B	B	B	B	B	B	B	B	B	B	B	B	B	B	B	B	B	B	B	B	B	B	B	B	B	B	B	B	B	B	B	B	B	B	B
snp5325	3B	96	B	B	B	B	B	B	B	B	B	B	B	B	B	B	B	B	B	B	B	B	B	B	B	B	B	B	B	B	B	B	B	B	B	B	B	B	B	B	B	B	B	B	B	B	B	B	B
snp347	3B	96	B	B	B	B	B	B	B	B	B	B	B	B	B	B	B	B	B	B	B	B	B	B	B	B	B	B	B	B	B	B	B	B	B	B	B	B	B	B	B	B	B	B	B	B	B	B	B
tarc0951	3B	97.3	B	B	B	B	B	B	B	B	B	B	B	B	B	B	B	B	B	B	B	B	B	B	B	B	B	B	B	B	B	B	B	B	B	B	B	B	B	B	B	B	B	B	B	B	B	B	B
snp5977	3B	97.9	B	B	B	B	B	B	B	B	B	B	B	B	B	B	B	B	B	B	B	B	B	B	B	B	B	B	B	B	B	B	B	B	B	B	B	B	B	B	B	B	B	B	B	B	B	B	B
snp5925	3B	99.9	B	B	B	B	B	B	B	B	B	B	B	B	B	B	B	B	B	B	B	B	B	B	B	B	B	B	B	B	B	B	B	B	B	B	B	B	B	B	B	B	B	B	B	B	B	B	B
snp7294	3B	101.3	B	B	B	B	B	B	B	B	B	B	B	B	B	B	B	B	B	B	B	B	B	B	B	B	B	B	B	B	B	B	B	B	B	B	B	B	B	B	B	B	B	B	B	B	B	B	B
snp6244	3B	102.4	B	B	B	B	B	B	B	B	B	B	B	B	B	B	B	B	B	B	B	B	B	B	B	B	B	B	B	B	B	B	B	B	B	B	B	B	B	B	B	B	B	B	B	B	B	B	B
tarc0974	3B	104	B	B	B	B	B	B	B	B	B	B	B	B	B	B	B	B	B	B	B	B	B	B	B	B	B	B	B	B	B	B	B	B	B	B	B	B	B	B	B	B	B	B	B	B	B	B	B
wmc625	3B	104.3	B	B	B	B	B	B	B	B	B	B	B	B	B	B	B	B	B	B	B	B	B	B	B	B	B	B	B	B	B	B	B	B	B	B	B	B	B	B	B	B	B	B	B	B	B	B	B
snp5638	3B	104.9	B	B	B	B	B	B	B	B	B	B	B	B	B	B	B	B	B	B	B	B	B	B	B	B	B	B	B	B	B	B	B	B	B	B	B	B	B	B	B	B	B	B	B	B	B	B	B
snp210	3B	105.2	B	B	B	B	B	B	B	B	B	B	B	B	B	B	B	B	B	B	B	B	B	B	B	B	B	B	B	B	B	B	B	B	B	B	B	B	B	B	B	B	B	B	B	B	B	B	B
snp6814	3B	107.4	B	B	B	B	B	B	B	B	B	B	B	B	B	B	B	B	B	B	B	B	B	B	B	B	B	B	B	B	B	B	B	B	B	B	B	B	B	B	B	B	B	B	B	B	B	B	B
snp6793	3B	109.6	B	-	B	B	B	B	B	B	B	B	B	B	B	B	B	B	B	B	B	B	B	B	B	B	B	B	B	B	B	B	B	B	B	B	B	B	B	B	B	B	B	B	B	B	B	B	B
snp4452	3B	109.6	B	-	B	B	B	B	B	B	B	B	B	B	B	B	B	B	B	B	B	B	B	B	B	B	B	B	B	B	B	B	B	B	B	B	B	B	B	B	B	B	B	B	B	B	B	B	B
snp3000	3B	109.6	B	-	B	B	B	B	B	B	B	B	B	B	B	B	B	B	B	B	B	B	B	B	B	B	B	B	B	B	B	B	B	B	B	B	B	B	B	B	B	B	B	B	B	B	B	B	B
snp2022	3B	121.3	B	-	B	A	B	B	B	B	B	B	B	B	B	B	B	B	B	B	B	B	B	A	B	B	B	B	B	B	B	A	B	B	B	B	B	A	B	A	A	B	B	B	B	B	B	B	B
snp7510	3B	125.7	B	-	B	A	B	B	B	B	B	B	B	A	B	B	B	B	B	B	B	B	B	A	B	B	B	B	B	B	B	A	B	B	B	B	A	A	B	A	A	B	B	B	B	B	B	B	B
snp238	3B	126.9	B	-	B	A	B	B	B	B	B	B	B	A	B	B	A	B	B	B	B	B	B	A	B	B	B	B	B	B	B	A	B	B	B	B	A	A	B	A	A	B	B	B	B	B	B	B	B
psp3144	3B	127.8	B	-	B	A	B	B	B	B	B	B	B	A	B	B	A	B	B	B	B	B	B	A	B	B	B	B	B	B	B	A	B	B	B	B	A	A	B	A	A	B	B	B	B	B	B	B	B
snp5711	3B	128.7	B	-	B	A	B	B	B	B	B	B	B	A	B	B	A	B	B	B	B	B	B	A	B	B	B	B	B	B	B	A	B	B	B	B	A	A	B	A	A	B	B	B	B	B	B	B	B
snp4218	3B	130	B	-	B	A	B	B	B	B	B	B	B	A	B	B	A	B	B	B	B	B	B	A	B	B	B	B	B	B	B	A	B	B	B	B	A	A	B	A	A	B	B	B	B	B	B	B	B
tarc0929	3B	135.8	B	-	B	A	A	B	B	B	B	B	B	A	B	B	B	B	B	A	B	B	B	A	B	B	B	B	B	B	A	A	B	B	A	B	A	A	B	A	A	B	B	B	B	B	B	B	B
snp1598	3B	138.3	B	-	B	A	A	B	B	B	B	B	B	A	B	B	B	B	B	A	B	B	B	A	B	B	B	B	A	B	A	A	B	B	A	B	A	A	B	A	A	B	B	B	B	B	B	B	B
snp3244	3B	138.3	B	-	B	A	A	B	B	B	B	B	B	A	B	B	B	B	B	A	B	B	B	A	B	B	B	B	A	B	A	A	B	B	A	B	A	A	B	A	A	B	B	B	B	B	B	B	B
snp4841	3B	144.3	B	-	B	A	A	B	B	B	B	B	B	A	B	B	B	B	B	A	B	B	B	A	B	B	B	B	A	A	A	A	B	B	A	B	A	A	B	A	B	B	B	B	B	B	B	B	B
wmc787	3B	148	B	-	B	A	A	B	B	B	B	B	B	A	B	B	B	B	B	A	B	B	B	A	B	B	B	B	A	A	A	A	B	B	A	B	A	A	B	A	B	B	B	B	B	B	B	B	B
snp2063	3B	150.6	B	-	B	A	A	B	B	B	B	B	B	A	B	B	B	B	B	A	B	B	B	A	B	B	B	B	A	A	B	A	B	B	A	B	A	A	B	A	B	B	B	B	B	B	B	B	B
snp5871	3B	150.6	B	-	B	A	A	B	B	B	B	B	B	A	B	B	B	B	B	A	B	B	B	A	B	B	B	B	A	A	B	A	B	B	A	B	A	A	B	A	B	B	B	B	B	B	B	B	B
tarc0976	3B	150.9	B	-	B	A	A	B	B	B	B	B	B	A	B	B	B	B	B	A	B	B	B	A	B	B	B	B	A	A	B	A	B	B	A	B	A	A	B	A	B	B	B	B	B	B	B	B	B
snp2360	3B	153.1	B	-	B	A	A	B	B	B	B	B	B	A	B	B	B	B	B	A	B	B	B	A	B	B	B	B	A	A	B	A	B	B	A	B	A	A	B	A	B	B	B	B	B	B	B	B	A
snp3667	3B	155.4	B	-	B	A	A	B	B	B	B	B	B	A	B	B	B	B	B	A	B	B	B	A	B	B	B	B	A	A	B	A	B	B	A	B	A	A	B	A	B	B	B	B	B	B	B	B	A
snp5014	3B	155.9	B	-	B	A	A	B	B	B	B	B	B	A	B	B	B	B	B	A	B	B	B	A	B	B	B	B	A	A	B	A	B	B	A	B	A	A	B	A	B	B	B	B	B	B	B	B	A
snp2462	3B	156.2	B	-	B	A	A	B	B	B	B	B	B	A	B	B	B	B	B	A	B	B	B	A	B	B	B	B	A	A	B	A	B	B	A	B	A	A	B	A	B	B	B	B	B	B	B	B	A
tarc0221	3D	0	B	-	B	B	B	B	B	B	A	A	B	B	A	A	A	A	A	A	B	B	A	B	A	A	A	A	A	B	A	A	B	A	A	A	B	A	B	B	A	A	A	A	B	A	B	A	B
tarc0226	3D	7.5	B	-	B	A	B	B	A	B	B	A	B	A	A	A	A	A	A	A	B	B	A	B	B	B	A	A	A	B	A	A	B	A	A	A	B	A	B	B	A	A	A	A	B	A	B	A	B
tarc0218	3D	11.4	B	-	B	A	A	B	A	B	B	A	B	A	A	A	A	A	A	A	B	B	A	B	B	B	A	A	A	B	A	A	B	A	A	A	B	A	B	B	A	A	A	A	B	A	B	A	B
tarc0217	3D	11.4	B	-	B	A	A	B	A	B	B	A	B	A	A	A	A	A	A	A	B	B	A	B	B	B	A	A	A	B	A	A	B	A	A	A	B	A	B	B	A	A	A	A	B	A	B	A	B
tarc1483	3D	27.9	B	-	B	A	A	A	A	B	B	B	B	A	A	A	A	B	B	A	B	B	A	A	B	B	A	A	A	B	A	B	B	A	A	A	B	B	B	B	A	A	A	A	B	A	B	A	B
tarc0228	3D	36.4	B	-	B	A	A	A	A	B	B	B	B	A	A	A	A	B	B	A	A	B	B	A	B	B	A	A	A	B	A	B	B	A	A	A	B	B	B	B	A	A	A	A	B	A	B	B	B
tarc0214	3D	40.9	B	-	B	A	A	A	A	B	B	B	B	A	A	A	A	B	B	A	A	B	B	A	A	B	A	A	A	B	A	B	B	A	A	A	B	B	B	B	A	A	A	A	B	A	B	B	B
snp7672	3D	43.7	B	-	B	A	A	A	A	B	B	B	B	A	A	A	A	B	B	A	A	B	B	A	A	B	A	A	A	B	A	B	B	A	A	A	B	B	B	B	A	A	A	A	B	A	B	B	B
tarc0220	3D	43.7	B	-	B	A	A	A	A	B	B	B	B	A	A	A	A	B	B	A	A	B	B	A	A	B	A	A	A	B	A	B	B	A	A	A	B	B	B	B	A	A	A	A	B	A	B	B	B
tarc1484	3D	45.7	B	-	B	A	A	A	A	B	B	B	B	A	A	A	A	B	B	A	B	B	B	A	A	B	A	A	A	B	A	B	B	A	A	A	B	B	B	B	A	A	A	A	B	A	B	B	B
tarc0219	3D	47.1	B	-	B	A	A	A	A	B	B	B	B	A	A	A	A	B	B	A	B	B	B	A	A	B	A	A	A	B	A	B	B	A	A	A	A	B	B	B	A	A	A	A	B	B	B	B	B
tarc1443	3D	47.9	B	-	B	A	A	A	A	B	B	B	B	A	A	A	A	B	B	A	B	B	B	A	A	B	A	A	A	A	B	B	B	A	A	A	A	B	B	B	A	A	A	A	B	B	B	B	B
tarc1302	3D	52.6	B	-	B	A	A	A	A	B	B	B	B	A	A	A	A	B	B	A	B	B	B	A	A	A	A	A	A	A	B	B	B	A	A	A	A	B	B	B	A	A	A	A	B	B	B	B	B
snp7468	3D	52.6	B	-	B	A	A	A	A	B	B	B	B	A	A	A	A	B	B	A	B	B	B	A	A	A	A	A	A	A	B	B	B	A	A	A	A	B	B	B	A	A	A	A	B	B	B	B	B
tarc1299	3D	52.6	B	-	B	A	A	A	A	B	B	B	B	A	A	A	A	B	B	A	B	B	B	A	A	A	A	A	A	A	B	B	B	A	A	A	A	B	B	B	A	A	A	A	B	B	B	B	B
tarc1510	3D	54.4	B	-	B	A	A	A	A	B	B	B	B	A	A	A	A	B	B	A	B	B	B	A	A	A	A	A	A	A	B	B	B	A	A	A	A	B	B	B	A	A	A	A	B	B	B	B	B
tarc1336	3D	60.3	B	-	B	A	A	A	A	B	B	B	B	A	A	A	A	B	B	A	B	B	B	A	A	A	A	A	A	A	A	A	B	A	A	A	A	B	B	B	A	A	A	A	B	B	B	B	B
tarc1358	3D	61.8	B	-	B	A	A	A	A	B	B	B	B	A	A	A	A	B	B	A	B	B	B	A	A	A	A	A	A	A	A	A	B	A	A	A	A	B	B	B	A	A	A	A	B	B	B	B	B
tarc0201	3D	66.8	B	-	B	A	A	A	A	B	B	B	B	A	A	A	A	B	B	A	B	B	B	A	A	A	A	B	A	A	A	A	B	A	A	A	A	B	B	B	A	A	A	A	B	B	B	B	B
tarc0211	3D	71.9	B	-	B	A	A	A	A	B	B	B	B	A	A	A	A	B	B	A	B	B	B	A	A	A	A	B	A	A	A	A	B	A	A	A	A	B	B	B	A	A	A	A	B	B	B	B	B
tarc0196	3D	75.4	B	-	B	A	A	A	A	B	B	B	B	A	A	A	B	B	B	A	B	B	B	B	A	A	A	B	A	A	A	A	A	A	A	A	A	B	B	B	A	A	A	A	B	B	B	B	B
tarc0208	3D	78.9	B	-	B	A	A	A	A	B	B	B	B	A	B	A	B	B	B	A	A	B	B	B	A	A	A	B	A	A	A	A	A	A	A	A	A	B	B	B	A	A	A	A	B	B	B	B	B
tarc0175	3D	82.9	B	-	B	A	A	A	A	B	B	B	B	A	B	A	B	B	B	A	A	A	B	B	A	A	A	B	A	A	A	A	A	A	A	A	A	A	B	B	A	A	A	A	B	B	B	B	B
tarc0207	3D	88.6	B	-	B	A	A	A	A	B	B	B	B	A	B	A	B	B	B	A	A	A	B	B	A	A	A	B	A	A	A	A	A	B	A	A	B	A	B	B	A	A	A	A	B	B	B	B	B
tarc0202	3D	100.8	B	-	B	A	A	A	A	B	B	B	B	A	B	A	B	B	A	A	A	A	B	B	A	B	A	B	A	A	B	A	A	B	A	A	B	B	B	B	A	A	A	A	B	B	B	A	B
tarc0203	3D	106	B	-	B	A	A	A	A	B	B	B	B	A	B	A	B	B	A	A	A	A	B	B	A	B	A	B	A	A	B	A	A	B	A	A	A	B	B	B	A	A	A	A	B	B	B	B	A
tarc0199	3D	122.9	B	-	B	A	A	A	A	A	B	B	A	A	B	A	B	B	A	A	A	A	B	B	A	B	A	B	A	A	A	A	A	B	A	A	A	B	A	B	A	A	A	A	B	B	B	A	A
tarc0177	3D	135.2	B	-	B	A	A	A	B	A	B	B	A	A	B	B	B	B	A	A	A	A	B	B	A	B	A	B	A	A	A	A	A	B	A	A	A	B	A	B	A	B	A	A	B	B	B	A	A
gwm3	3D	182.2	B	-	B	A	A	A	B	B	B	B	A	B	A	B	B	B	B	B	B	A	B	A	A	B	B	B	A	B	B	A	A	B	A	A	B	B	B	B	A	B	A	B	B	B	B	A	A
wmc552	3D	190.8	B	-	B	A	A	A	B	A	B	B	A	B	B	B	B	B	B	B	B	B	B	A	A	B	B	B	A	B	B	A	A	B	A	A	B	B	B	B	A	B	A	B	B	B	B	A	A
tarc0204	3D	199.1	B	-	B	A	A	A	B	A	B	A	A	B	B	B	B	B	B	B	B	B	B	A	A	B	B	B	A	B	A	A	A	B	A	A	B	B	B	B	A	B	A	B	B	B	B	A	A
tarc0180	3D	230.4	B	-	B	A	B	A	B	B	B	A	A	B	B	A	B	B	B	B	B	B	A	A	A	B	B	B	A	B	A	A	B	B	A	A	B	B	B	B	A	B	B	B	A	A	B	B	A
tarc1419	3D	232.6	B	-	B	B	B	A	B	B	B	A	A	B	B	A	B	B	B	B	B	B	A	A	A	B	B	B	A	B	A	A	B	B	A	A	B	B	B	B	A	B	B	B	A	A	A	B	A
snp4683	3D	237.2	B	-	B	B	B	A	B	B	B	B	A	B	B	A	B	B	B	B	B	B	A	A	A	B	B	B	A	B	A	A	A	B	A	A	B	B	B	B	A	B	B	B	A	A	A	B	A
snp6725	3D	238.3	B	-	B	B	B	A	B	B	B	B	A	B	B	A	B	A	B	B	B	B	A	A	A	B	B	B	A	B	A	A	A	B	A	A	B	B	B	B	A	B	B	B	A	A	A	B	A
snp4081	3D	239.4	B	-	B	B	B	A	B	B	B	B	A	B	B	A	B	A	B	B	B	B	A	A	A	B	B	B	A	B	A	A	A	B	A	A	B	B	B	B	A	B	B	B	A	A	A	B	A
snp7526	3D	239.4	B	-	B	B	B	A	B	B	B	B	A	B	B	A	B	A	B	B	B	B	A	A	A	B	B	B	A	B	A	A	A	B	A	A	B	B	B	B	A	B	B	B	A	A	A	B	A
snp643	3D	241.6	B	-	B	B	B	A	B	B	B	B	A	B	B	A	B	A	B	B	B	B	B	A	A	B	B	B	A	B	A	A	A	B	A	A	B	B	B	B	A	B	B	B	A	A	A	A	A
snp7274	3D	250.3	B	-	B	A	B	A	B	A	B	B	A	B	B	B	B	A	B	B	B	B	B	A	A	B	B	A	A	B	A	A	A	B	A	A	B	B	B	B	A	B	B	B	A	A	A	A	A
snp6137	4A	0	B	-	A	B	A	B	B	A	B	B	A	A	A	A	A	B	B	B	A	B	A	B	A	B	A	A	B	A	B	B	B	A	A	B	A	A	B	B	B	A	B	B	A	B	B	B	A
snp7632	4A	35.7	B	-	A	B	A	B	B	A	B	B	A	A	B	A	A	B	B	A	B	B	A	B	B	A	A	B	B	A	B	B	A	B	A	A	A	A	B	A	A	A	B	A	B	B	B	A	A
snp1992	4A	62	B	-	A	B	A	B	B	A	B	A	A	A	B	B	A	B	A	A	B	B	A	B	B	B	B	B	B	B	B	A	A	B	A	A	B	A	B	A	B	B	B	B	B	B	B	A	A
tarc0583	4A	62.5	B	-	A	B	A	B	B	A	B	A	A	A	B	B	A	B	A	A	B	B	A	B	B	B	B	B	B	B	B	A	A	B	A	A	B	A	B	A	B	B	B	B	B	B	B	A	A
snp5652	4A	64.9	B	-	A	B	A	B	B	A	B	A	A	A	B	B	A	B	A	A	B	B	A	B	B	B	B	B	B	B	A	A	A	B	A	A	B	A	B	A	B	B	B	B	B	B	B	A	A
tarc0606	4A	66.1	B	-	A	B	A	B	B	A	B	A	A	A	B	B	A	B	A	A	B	B	A	B	B	B	B	B	B	B	A	A	A	B	A	A	B	A	B	A	B	B	B	B	B	B	B	A	A
tarc0568	4A	66.1	B	-	A	B	A	B	B	A	B	A	A	A	B	B	A	B	A	A	B	B	A	B	B	B	B	B	B	B	A	A	A	B	A	A	B	A	B	A	B	B	B	B	B	B	B	A	A
tarc0619	4A	67.8	B	-	A	B	A	B	B	A	B	A	A	A	B	B	A	B	A	A	B	B	A	B	B	B	B	B	B	B	A	A	A	B	A	A	B	A	B	A	B	B	B	B	B	B	B	A	A
tarc0613	4A	68.8	B	-	A	B	A	B	B	A	B	A	A	A	B	B	A	B	A	A	B	B	A	B	B	B	B	B	B	B	A	A	A	B	A	A	B	A	B	A	B	B	B	B	B	B	B	A	A
tarc0552	4A	70.7	B	-	B	B	A	B	B	A	B	B	A	A	B	B	A	B	A	A	B	B	A	B	B	B	B	B	B	B	A	A	A	B	A	A	B	A	B	A	B	A	B	B	B	B	B	A	A
snp2606	4A	78.5	B	-	B	B	A	B	B	A	B	B	A	A	B	B	B	B	A	A	B	B	A	B	A	B	B	B	B	B	A	A	A	B	A	A	A	A	B	A	B	B	B	B	B	B	B	A	A
tarc0563	4A	86.2	B	-	A	B	A	B	B	B	B	B	A	A	B	B	B	B	A	A	B	B	A	B	A	B	B	B	B	B	A	A	A	B	A	A	A	A	B	A	B	B	B	B	A	B	B	B	A
tarc0569	4A	90.4	B	-	A	B	A	B	B	B	B	B	B	A	B	B	B	B	A	A	B	B	A	B	A	B	B	B	B	B	A	A	A	B	A	A	A	A	B	A	B	B	B	B	A	B	B	B	A
tarc0576	4A	97.6	B	-	A	B	A	B	B	B	B	B	A	A	B	B	B	B	A	A	B	B	A	B	B	B	B	B	B	B	A	A	A	B	A	A	B	A	B	A	B	B	B	B	A	B	B	B	A
gwm269	4A	106.7	B	-	A	B	A	B	A	A	B	B	A	A	B	B	B	B	A	A	B	B	A	B	B	B	B	B	B	B	A	A	A	B	A	A	B	A	B	A	A	B	B	B	A	B	B	B	A
wmc650	4A	114.4	B	-	B	B	A	B	A	A	B	B	A	A	B	B	A	B	A	A	B	B	A	B	B	B	B	B	B	B	A	A	A	B	A	A	B	A	B	B	A	B	B	B	A	B	B	B	A
tarc0614	4A	116.4	B	-	B	B	A	B	A	A	B	B	A	A	B	B	A	B	A	A	B	B	A	B	B	B	B	B	B	B	A	B	A	B	A	A	B	A	B	B	A	B	B	B	A	B	B	B	A
tarc0589	4A	129.7	B	-	B	B	A	B	A	B	B	B	B	B	B	B	B	A	A	A	B	B	B	B	B	B	B	B	B	B	B	B	B	B	B	A	B	B	B	B	A	B	B	B	A	B	B	B	B
tarc0587	4A	130.1	B	-	B	B	A	B	A	B	B	B	B	B	B	B	B	A	A	A	B	B	B	B	B	B	B	B	B	B	B	B	B	B	B	A	B	B	B	B	A	B	B	B	A	B	B	B	B
wmc707	4A	131.4	B	-	B	B	A	B	A	B	B	B	B	B	B	B	B	A	A	A	B	B	B	B	B	B	B	B	B	B	B	B	B	B	B	A	B	B	B	B	A	B	B	B	A	B	B	B	B
tarc0605	4A	132.8	B	-	B	B	A	B	A	B	B	B	B	B	B	B	B	A	A	A	B	B	B	B	B	B	B	B	B	B	B	B	B	B	B	A	B	B	B	B	A	B	B	B	A	B	B	B	B
tarc0611	4A	139.7	B	-	B	B	A	B	A	B	B	B	B	B	B	B	B	A	B	A	B	B	B	B	B	B	B	B	B	B	B	B	B	B	B	A	B	B	B	B	B	B	B	B	B	B	B	B	B
tarc0564	4A	146.9	B	-	B	B	B	B	A	B	B	B	B	B	B	B	B	A	B	A	B	B	B	B	B	B	B	B	B	B	B	B	B	B	B	B	B	B	B	B	B	B	B	B	B	B	B	B	B
tarc0577	4A	148.4	B	-	B	B	B	B	B	B	B	B	B	B	B	B	B	A	B	A	B	B	B	B	B	B	B	B	B	B	B	B	B	B	B	B	B	B	B	B	B	B	B	B	B	B	B	B	B
tarc0575	4A	153.1	B	-	B	B	B	B	B	B	B	B	B	B	B	B	B	B	B	B	B	B	B	B	B	B	B	B	B	B	B	B	B	B	B	B	B	B	B	B	B	B	B	B	B	B	A	B	B
Wx-B1	4A	159.3	B	-	B	B	B	B	B	B	B	B	B	B	B	B	B	B	B	B	B	B	B	B	B	B	B	B	B	B	B	B	B	B	B	B	B	B	B	B	B	B	B	B	B	B	A	B	B
wmc262	4A	161.5	B	-	B	B	B	B	B	B	B	B	B	B	B	B	B	B	B	B	B	B	B	B	B	B	B	B	B	B	B	B	B	B	B	B	B	B	B	B	B	B	B	B	B	B	A	B	B
barc343	4A	163.6	B	B	B	B	B	B	B	B	B	B	B	B	B	B	B	B	B	B	B	B	B	B	B	B	B	B	B	B	B	B	B	B	B	B	B	B	B	B	B	B	B	B	B	B	B	B	B
snp1066	4A	208.1	B	B	B	B	B	B	B	B	B	B	B	B	B	B	B	B	B	B	B	B	B	B	B	B	B	B	B	B	B	B	B	B	B	B	B	B	B	B	B	B	B	B	B	B	B	B	B
snp2170	4A	209.1	B	B	B	B	B	B	B	B	B	B	B	B	B	B	B	B	B	B	B	B	B	B	B	B	B	B	B	B	B	B	B	B	B	B	B	B	B	B	B	B	B	B	B	B	B	B	B
snp1836	4A	230.2	B	B	B	B	B	B	B	B	B	B	B	B	B	B	B	B	B	B	B	B	B	B	B	B	B	B	B	B	B	B	B	B	B	B	B	B	B	B	B	B	B	B	B	B	B	B	B
snp1410	4A	249.5	B	-	B	B	B	B	B	B	A	B	B	B	B	B	B	B	B	B	B	B	B	B	B	B	B	B	B	B	B	B	B	B	B	B	B	A	B	A	B	B	B	B	B	B	B	B	B
snp1674	4A	274.5	B	-	B	B	B	B	B	B	A	B	B	B	B	B	B	B	B	B	B	B	B	B	B	A	B	B	B	B	B	B	B	B	B	B	B	A	B	A	B	A	A	B	A	B	A	A	B
tarc1041	4B	0	B	-	B	B	B	B	B	A	B	A	B	B	B	B	A	A	A	B	B	A	B	A	A	A	B	A	B	A	A	B	A	A	B	A	A	B	A	B	A	B	A	A	A	B	A	A	B
tarc0995	4B	8.9	B	-	B	B	B	B	B	A	B	A	B	B	B	B	A	A	A	B	B	A	B	A	A	B	B	A	B	A	A	B	A	A	B	A	A	B	B	B	A	B	A	B	A	B	A	B	B
tarc1053	4B	11.6	B	-	A	B	B	B	B	A	B	A	B	B	B	B	A	A	A	B	A	A	B	A	A	B	B	A	B	A	A	B	A	A	B	A	A	A	B	B	A	B	A	B	A	B	A	B	B
tarc1062	4B	21.3	B	-	A	B	B	B	B	A	B	A	B	B	B	B	A	A	A	B	A	A	B	B	A	B	B	A	B	A	B	B	A	A	B	A	B	A	B	B	A	B	A	B	A	B	A	B	B
snp7266	4B	23.9	B	-	A	B	B	B	B	A	B	A	B	B	B	B	A	A	B	B	A	A	B	B	A	B	B	A	B	B	B	B	A	A	B	A	B	A	B	A	A	B	A	B	A	B	A	B	B
tarc0998	4B	30.5	B	-	A	B	B	B	B	B	B	A	B	B	B	B	B	A	B	B	A	A	B	B	A	B	B	A	B	B	B	B	A	A	B	A	B	A	B	A	A	B	A	A	A	B	A	B	B
tarc1069	4B	48.1	B	-	A	B	B	B	B	B	B	A	B	B	B	B	B	A	B	B	A	A	B	B	A	B	B	A	B	A	B	B	B	A	B	A	B	A	B	A	B	A	A	A	B	B	A	B	B
tarc1043	4B	56.6	B	-	A	B	B	A	B	B	B	A	B	B	B	B	B	A	B	B	A	A	B	B	A	B	A	A	B	A	B	B	B	A	B	A	B	A	A	A	B	A	A	A	B	B	A	B	A
snp500	4B	58.8	B	-	A	B	B	A	B	B	B	A	B	B	B	B	B	A	B	B	A	A	B	B	A	B	A	A	B	A	B	B	B	A	B	A	B	A	A	A	B	A	A	A	B	B	A	B	A
barc20	4B	68.8	B	-	A	B	B	A	B	A	B	A	B	B	B	B	B	A	B	B	A	A	B	A	A	B	A	A	B	A	A	B	B	A	B	A	B	A	A	A	A	A	B	A	B	B	A	A	A
tarc1064	4B	70.7	B	-	A	B	B	A	B	A	B	A	B	B	B	B	B	A	B	B	A	A	B	A	A	B	A	A	B	A	A	B	B	A	B	A	B	A	A	A	A	A	B	A	B	B	A	A	A
tarc0996	4B	71.1	B	-	A	B	B	A	B	A	B	A	B	B	B	B	B	A	B	B	A	A	B	A	A	B	A	A	B	A	A	B	B	A	B	A	B	A	A	A	A	A	B	A	B	B	A	A	A
wmc238	4B	73.4	B	-	A	B	B	A	B	A	B	A	B	B	B	B	B	A	B	B	A	A	B	A	A	B	A	A	B	A	A	B	B	A	B	A	B	A	A	A	A	A	B	A	B	B	A	A	A
tarc1059	4B	74.7	B	-	A	B	B	A	B	A	B	A	B	B	B	B	B	A	B	B	A	A	B	A	A	B	A	A	B	A	A	B	B	A	B	A	B	A	A	A	A	A	B	A	B	B	A	A	A
tarc1061	4B	75.4	B	-	A	B	B	A	B	A	B	A	B	B	B	B	B	A	B	B	A	A	B	A	A	B	A	A	B	A	A	B	B	A	B	A	B	A	A	A	A	A	B	A	B	B	A	A	A
tarc1014	4B	75.9	B	-	A	B	B	A	B	A	B	A	B	B	B	B	B	A	B	B	A	A	B	A	A	B	A	A	B	A	A	B	B	A	B	A	B	A	A	A	A	A	B	A	B	B	A	A	A
snp58	4B	77.6	B	-	A	B	B	A	B	A	B	A	B	B	B	B	B	A	B	B	A	A	B	A	A	B	A	A	B	A	A	B	B	A	B	A	B	A	A	A	A	A	B	A	B	B	A	A	A
tarc0986	4B	78.3	B	-	A	B	B	A	B	A	B	A	B	B	B	B	B	A	B	A	A	A	B	A	A	B	A	A	B	A	A	B	B	A	B	A	B	A	A	A	A	A	B	A	B	B	A	A	A
tarc0987	4B	82.2	B	-	A	B	B	A	B	A	B	A	B	B	B	A	B	A	B	A	A	A	B	A	A	B	A	A	B	A	A	B	B	A	B	A	B	A	A	A	A	A	B	A	A	B	B	A	A
tarc1051	4B	82.2	B	-	A	B	B	A	B	A	B	A	B	B	B	A	B	A	B	A	A	A	B	A	A	B	A	A	B	A	A	B	B	A	B	A	B	A	A	A	A	A	B	A	A	B	B	A	A
tarc1048	4B	86.1	B	-	A	B	B	A	B	A	B	A	B	B	B	A	B	A	B	A	A	A	B	A	A	B	A	A	B	A	A	B	B	A	B	A	A	A	A	A	A	A	B	A	A	B	B	A	A
snp4041	4B	88.1	B	-	A	B	B	A	B	A	B	A	B	B	B	A	B	A	B	A	B	A	B	A	A	B	A	A	B	A	A	B	B	A	B	A	A	A	A	A	A	A	B	A	A	B	B	A	A
tarc1075	4B	90.9	B	-	A	B	B	A	B	A	B	A	B	B	B	A	B	A	B	A	B	A	B	A	A	B	A	A	B	A	A	B	B	A	B	A	A	B	A	A	A	A	B	A	A	B	B	A	A
wmc652	4B	92.1	B	-	A	B	B	A	B	A	B	A	B	B	B	A	B	A	B	A	B	A	B	A	A	B	A	A	B	A	A	B	B	A	B	A	A	B	A	A	A	A	B	A	B	B	B	A	A
wmc349	4B	106	B	-	B	A	B	A	B	A	A	A	B	B	B	A	B	A	B	A	B	A	B	A	A	B	A	A	B	A	A	B	B	A	B	B	A	B	A	B	A	A	A	A	B	B	B	A	B
tarc1019	4B	110.7	B	-	B	A	B	A	B	A	B	A	B	B	B	A	A	A	B	A	B	A	B	A	A	B	A	A	B	A	A	B	B	A	B	B	A	B	A	B	A	A	A	A	B	A	B	A	B
snp2595	4B	127.9	B	-	B	A	B	B	B	A	B	A	B	B	B	A	A	A	A	A	B	A	B	A	A	B	B	A	B	A	A	B	B	A	B	B	A	A	A	B	A	A	A	A	B	A	B	A	A
tarc1025	4B	129.1	B	-	B	A	B	A	B	A	B	A	B	B	B	A	A	A	A	A	B	A	B	A	A	B	B	A	B	A	A	B	B	A	B	B	A	A	A	B	A	A	A	A	B	A	B	A	A
tarc1036	4B	129.1	B	-	B	A	B	A	B	A	B	A	B	B	B	A	A	A	A	A	B	A	B	A	A	B	B	A	B	A	A	B	B	A	B	B	A	A	A	B	A	A	A	A	B	A	B	A	A
tarc1021	4B	129.3	B	-	B	A	B	A	B	A	B	A	B	B	B	A	A	A	A	A	B	A	B	A	A	B	B	A	B	A	A	B	B	A	B	B	A	A	A	B	A	A	A	A	B	A	B	A	A
snp2031	4B	131.4	B	-	B	A	B	A	B	A	B	A	B	B	B	A	A	A	A	A	B	A	B	A	A	B	B	A	B	A	A	B	B	A	B	B	A	A	A	B	A	A	A	A	B	A	B	A	A
tarc1023	4B	140	B	-	B	A	B	A	B	A	B	A	B	B	B	A	B	A	A	A	A	A	B	A	A	B	B	A	B	A	A	B	B	A	B	B	A	A	A	B	A	A	A	B	B	A	B	A	A
tarc1007	4B	141.6	B	-	B	A	B	A	B	A	B	A	B	B	B	A	B	A	A	A	A	A	B	A	A	B	B	A	B	A	A	B	B	A	B	B	A	A	A	B	A	A	A	B	B	A	B	A	A
tarc1074	4B	144.2	B	-	B	A	B	A	B	A	B	A	B	B	B	A	B	A	A	A	A	A	B	A	A	B	B	A	B	A	A	B	B	A	A	B	A	A	A	B	A	A	B	B	B	A	B	A	A
tarc1011	4B	154.1	B	-	B	A	B	B	B	A	B	A	B	B	B	A	B	A	A	A	A	A	B	A	A	A	B	A	B	A	A	B	B	A	A	B	A	A	A	B	A	A	A	B	B	A	B	B	A
tarc1057	4B	156.8	B	-	B	A	B	B	B	A	B	A	B	B	B	A	B	A	A	A	A	B	B	A	A	A	B	A	B	A	A	B	B	A	A	B	A	A	A	B	A	A	A	B	B	A	A	B	A
snp2178	4B	178.4	B	-	B	A	A	B	A	A	B	A	B	A	B	A	A	A	A	A	B	B	B	A	B	B	A	B	A	A	A	A	B	B	A	B	A	B	B	B	A	A	A	B	B	A	A	B	A
tarc1073	4B	180.6	B	-	B	A	A	B	A	A	B	A	B	A	B	A	A	A	A	A	A	B	B	A	B	B	A	B	A	A	A	A	B	B	A	B	A	B	B	B	A	A	A	B	B	A	A	B	A
tarc1481	4D	0	B	-	B	A	A	B	B	A	B	B	A	A	B	A	B	B	A	B	A	B	A	B	B	B	A	B	B	A	B	B	B	B	B	A	B	B	B	A	B	A	B	A	A	A	B	B	B
tarc1277	4D	13.3	B	-	B	A	A	B	B	A	B	A	A	A	B	A	B	B	A	A	A	B	A	B	B	B	A	B	B	A	B	B	B	B	B	A	B	B	B	A	B	A	B	A	A	A	B	B	B
tarc0025	4D	34.4	B	-	B	A	B	B	B	A	B	A	A	B	B	B	A	B	B	B	B	B	B	B	B	B	A	B	B	A	B	B	B	B	B	A	B	B	B	A	B	A	B	A	B	A	B	B	B
tarc0029	4D	38.1	B	-	B	A	B	B	B	A	B	A	A	B	B	B	A	B	B	B	B	B	B	B	B	B	A	B	B	A	B	B	B	B	B	A	B	B	B	A	B	A	B	A	B	A	B	B	B
tarc0018	4D	42.4	B	-	B	A	B	B	B	A	B	B	A	B	B	B	A	B	B	B	B	B	B	B	B	B	A	B	B	A	B	B	B	B	B	A	B	B	B	B	B	A	B	A	B	A	B	B	B
tarc1473	4D	59.8	B	B	B	B	B	B	B	B	B	B	B	B	B	B	B	B	B	B	B	B	B	B	B	B	B	B	B	B	B	B	B	B	B	B	B	B	B	B	B	B	B	B	B	B	B	B	B
tarc0021	4D	65.4	B	B	B	B	B	B	B	B	B	B	B	B	B	B	B	B	B	B	B	B	B	B	B	B	B	B	B	B	B	B	B	B	B	B	B	B	B	B	B	B	B	B	B	B	B	B	B
snp7344	4D	66.6	B	B	B	B	B	B	B	B	B	B	B	B	B	B	B	B	B	B	B	B	B	B	B	B	B	B	B	B	B	B	B	B	B	B	B	B	B	B	B	B	B	B	B	B	B	B	B
tarc0024	4D	67.2	B	B	B	B	B	B	B	B	B	B	B	B	B	B	B	B	B	B	B	B	B	B	B	B	B	B	B	B	B	B	B	B	B	B	B	B	B	B	B	B	B	B	B	B	B	B	B
tarc0020	4D	67.2	B	B	B	B	B	B	B	B	B	B	B	B	B	B	B	B	B	B	B	B	B	B	B	B	B	B	B	B	B	B	B	B	B	B	B	B	B	B	B	B	B	B	B	B	B	B	B
tarc0012	4D	69.7	B	B	B	B	B	B	B	B	B	B	B	B	B	B	B	B	B	B	B	B	B	B	B	B	B	B	B	B	B	B	B	B	B	B	B	B	B	B	B	B	B	B	B	B	B	B	B
tarc0022	4D	69.7	B	B	B	B	B	B	B	B	B	B	B	B	B	B	B	B	B	B	B	B	B	B	B	B	B	B	B	B	B	B	B	B	B	B	B	B	B	B	B	B	B	B	B	B	B	B	B
tarc0010	4D	70.7	B	B	B	B	B	B	B	B	B	B	B	B	B	B	B	B	B	B	B	B	B	B	B	B	B	B	B	B	B	B	B	B	B	B	B	B	B	B	B	B	B	B	B	B	B	B	B
tarc0014	4D	70.7	B	B	B	B	B	B	B	B	B	B	B	B	B	B	B	B	B	B	B	B	B	B	B	B	B	B	B	B	B	B	B	B	B	B	B	B	B	B	B	B	B	B	B	B	B	B	B
tarc0013	4D	71	B	B	B	B	B	B	B	B	B	B	B	B	B	B	B	B	B	B	B	B	B	B	B	B	B	B	B	B	B	B	B	B	B	B	B	B	B	B	B	B	B	B	B	B	B	B	B
snp6277	4D	74.2	B	B	B	B	B	B	B	B	B	B	B	B	B	B	B	B	B	B	B	B	B	B	B	B	B	B	B	B	B	B	B	B	B	B	B	B	B	B	B	B	B	B	B	B	B	B	B
tarc0002	4D	79.3	B	-	B	B	B	B	B	B	B	B	B	B	B	B	B	B	B	B	B	B	B	B	B	B	B	B	B	B	B	B	B	B	B	A	B	B	B	B	B	B	B	B	B	B	B	B	B
tarc0011	4D	87.1	B	-	B	B	B	B	B	B	B	B	B	B	A	B	B	A	B	B	B	B	A	B	B	B	B	B	B	B	A	B	B	B	B	A	B	B	B	B	B	B	A	B	A	B	B	B	B
tarc0028	4D	91.9	B	-	B	B	B	B	B	B	B	B	B	B	B	B	A	A	A	B	B	B	A	B	A	B	A	B	B	B	A	B	B	A	B	A	B	B	B	B	B	B	A	A	A	B	B	B	B
snp5381	4D	93.4	B	-	B	B	B	B	B	B	B	B	B	B	B	B	A	A	A	B	B	B	A	B	A	B	A	B	B	B	A	B	B	A	B	A	B	B	B	B	A	B	A	A	A	B	B	B	B
tarc1362	4D	96.5	B	-	B	B	B	B	B	B	B	B	B	A	B	B	A	A	A	B	B	B	A	B	A	B	A	B	B	B	A	B	B	A	B	A	B	B	B	B	A	B	A	A	A	B	B	B	B
tarc1342	4D	99.4	B	-	B	B	B	B	B	B	B	B	B	A	B	B	B	A	A	B	B	B	A	B	A	B	A	B	B	B	A	B	B	B	B	A	A	B	B	B	A	B	A	B	A	B	B	B	B
wmc331	4D	105.7	B	-	B	B	A	B	B	B	B	B	B	A	B	B	B	A	A	B	B	B	A	B	A	B	A	B	B	B	B	B	B	B	B	A	A	B	B	B	B	B	A	B	A	B	B	B	B
tarc0004	4D	105.7	B	-	B	B	A	B	B	B	B	B	B	A	B	B	B	A	A	B	B	B	A	B	A	B	A	B	B	B	B	B	B	B	B	A	A	B	B	B	B	B	A	B	A	B	B	B	B
tarc0008	4D	111	B	-	B	B	A	B	B	B	B	B	B	A	B	B	B	A	A	B	B	B	A	B	A	B	A	B	B	B	B	B	B	B	B	A	A	B	A	B	B	B	A	B	B	B	B	B	B
tarc1351	4D	117.5	B	-	B	B	A	B	A	B	B	B	B	B	B	B	B	A	A	B	B	B	A	B	A	B	A	B	B	A	B	B	B	B	B	A	A	B	A	B	B	B	A	B	B	B	B	B	B
snp3471	4D	122.3	B	-	B	B	A	B	A	B	B	B	B	B	B	B	A	A	A	B	B	A	A	B	A	B	A	B	B	A	B	B	B	B	B	A	A	B	A	B	B	B	A	B	B	B	B	B	B
tarc0016	4D	135.8	B	-	B	B	A	B	B	B	B	B	B	B	B	B	A	A	A	B	A	A	A	B	A	B	A	B	B	A	B	A	B	A	B	A	A	B	A	B	B	B	A	B	B	B	B	B	B
tarc0015	4D	137.8	B	-	B	B	A	B	B	B	B	B	B	B	B	B	A	A	A	B	A	B	A	B	A	B	A	B	B	A	B	A	B	A	B	A	A	B	B	B	B	B	A	B	B	B	B	B	B
tarc1319	4D	164.5	B	-	B	B	A	A	B	B	B	B	B	B	B	B	A	B	A	B	A	B	A	B	A	B	A	A	A	A	B	A	B	A	B	A	A	B	B	B	B	B	A	B	B	A	B	B	A
tarc1375	4D	167.6	B	-	B	B	A	A	B	B	B	B	B	B	B	B	A	B	A	B	A	B	A	B	A	B	A	A	A	A	B	A	B	A	B	A	A	B	B	B	B	B	A	B	B	A	B	A	A
tarc1534	4D	181.8	B	-	B	B	A	A	B	B	A	B	A	B	B	B	A	A	A	A	B	B	A	B	A	B	A	A	A	A	B	A	B	A	B	A	A	B	A	B	B	B	A	B	B	A	B	A	A
tarc0009	4D	204.6	B	-	B	B	A	A	A	B	A	B	A	B	B	B	A	A	A	A	B	B	A	B	A	A	A	A	B	A	B	B	B	A	B	A	A	A	A	A	A	A	A	B	B	A	B	B	A
snp4871	5A	0	B	-	B	B	A	B	B	B	B	A	B	B	A	B	B	B	A	A	A	B	A	B	A	B	A	B	B	B	A	B	B	B	A	B	B	A	A	B	A	A	A	A	B	A	B	B	A
tarc0673	5A	20.9	B	-	B	B	A	B	B	B	B	A	A	B	A	B	B	B	A	A	A	B	A	B	A	B	A	B	B	A	A	B	B	B	A	B	A	B	A	A	B	B	A	A	B	A	A	B	A
snp3197	5A	26.5	B	-	B	B	A	B	B	B	B	B	A	B	A	B	B	B	A	A	A	B	A	A	A	B	A	B	B	A	A	B	B	B	A	B	A	B	A	A	B	B	A	A	A	A	A	B	A
snp1568	5A	30.1	B	-	B	A	A	B	B	B	B	B	A	B	A	B	B	A	A	A	A	B	A	A	A	B	A	B	B	A	B	B	B	B	A	B	A	B	A	A	B	B	A	A	A	A	A	B	A
snp1062	5A	48.4	B	-	B	A	A	B	B	B	B	B	A	B	A	A	B	A	A	A	A	B	A	A	A	B	A	B	B	A	B	B	B	A	A	B	A	B	A	A	B	B	A	A	A	A	B	B	A
snp2378	5A	51.8	B	-	B	A	A	B	B	B	B	B	A	A	A	A	B	A	A	B	A	B	A	A	A	B	A	B	B	A	B	B	B	A	A	B	A	B	A	A	B	B	A	A	A	A	B	B	A
snp3365	5A	52.8	B	-	B	A	A	B	B	B	B	B	A	A	A	A	B	A	A	B	A	B	A	A	A	B	A	B	B	A	B	B	B	A	A	B	A	B	A	A	B	B	A	A	A	A	B	B	A
snp3530	5A	73.4	B	-	A	A	B	B	B	B	B	A	B	B	A	B	B	A	B	A	A	B	A	A	A	B	A	B	B	A	B	B	B	A	A	A	A	B	A	A	A	B	A	B	A	A	B	B	A
gwm129	5A	87.7	B	-	A	A	B	B	B	B	B	A	B	B	B	B	B	A	B	A	A	B	A	A	A	B	A	A	B	A	B	B	B	A	A	A	B	A	A	A	A	B	A	B	A	A	B	B	A
snp7226	5A	98.4	B	-	A	A	B	B	B	A	B	A	B	B	B	B	B	A	B	A	A	A	A	A	A	B	A	A	B	A	B	B	B	B	A	A	A	B	A	A	A	B	A	B	A	A	B	B	A
barc303	5A	100.2	B	-	A	A	B	B	B	A	B	A	B	B	B	B	B	A	B	A	A	A	A	A	B	B	A	A	B	A	B	B	B	B	A	A	A	B	A	A	A	B	B	B	A	A	B	B	A
snp6237	5A	101.2	B	-	A	A	B	B	B	A	B	A	B	B	B	B	B	A	B	B	A	A	A	A	B	B	A	A	B	A	B	B	B	B	A	A	A	B	A	A	A	B	B	B	A	A	B	B	A
tarc0652	5A	103.2	B	-	A	A	B	B	A	A	B	A	B	B	B	B	B	A	B	B	A	A	A	A	B	B	A	A	B	A	B	B	B	B	A	A	A	B	A	A	A	B	B	B	A	A	B	B	A
tarc0640	5A	104.2	B	-	A	A	B	B	A	A	B	A	B	B	B	B	B	A	B	B	A	A	A	A	B	B	A	A	B	A	B	B	B	B	A	A	A	B	A	A	A	B	B	B	A	B	B	B	A
snp5184	5A	107.4	B	-	A	A	B	B	A	A	B	A	B	B	B	B	B	A	B	B	A	A	A	A	B	B	A	A	B	A	B	B	B	B	A	A	A	B	A	B	A	B	B	B	A	B	B	B	A
tarc0662	5A	118.2	B	-	A	A	A	B	A	A	B	A	B	B	B	B	B	A	A	B	A	A	A	A	B	B	A	A	B	A	B	B	B	B	B	A	A	B	A	B	A	B	A	B	A	B	B	B	A
snp2172	5A	123.1	B	-	A	A	A	A	A	A	B	A	B	A	B	B	B	A	A	B	A	A	A	A	B	B	A	A	B	A	B	B	B	A	B	A	B	A	A	A	A	B	A	B	A	B	B	B	A
snp850	5A	123.6	B	-	A	A	A	A	A	A	B	A	B	A	B	B	B	A	A	B	A	A	A	A	B	B	A	A	B	A	B	B	B	A	B	A	B	A	A	A	A	B	A	B	A	B	B	B	A
tarc0655	5A	123.6	B	-	A	A	A	A	A	A	B	A	B	A	B	B	B	A	A	B	A	A	A	A	B	B	A	A	B	A	B	B	B	A	B	A	B	A	A	A	A	B	A	B	A	B	B	B	A
tarc0635	5A	123.8	B	-	A	A	A	A	A	A	B	A	B	A	B	B	B	A	A	B	A	A	A	A	B	B	A	A	B	A	B	B	B	A	B	A	B	A	A	A	A	B	A	B	A	B	B	B	A
barc141	5A	124	B	-	A	A	A	A	A	A	B	A	B	A	B	B	B	A	A	B	A	A	A	A	B	B	A	A	B	A	B	B	B	A	B	A	B	A	A	A	A	B	A	B	A	B	B	B	A
snp8013	5A	125.6	B	-	A	A	A	A	A	A	B	A	B	A	B	B	B	A	A	B	A	A	A	A	B	B	A	A	B	A	B	B	B	A	B	A	B	A	A	A	A	B	A	B	A	B	B	B	A
tarc0677	5A	126.6	B	-	A	A	A	A	A	B	B	A	B	A	B	B	B	A	A	B	A	A	A	A	B	B	A	A	B	A	B	B	B	A	B	A	B	A	A	A	A	B	A	B	A	B	B	B	A
tarc0663	5A	144.1	B	-	B	A	A	A	A	B	B	A	B	A	B	B	B	A	A	B	A	A	A	A	B	A	A	A	B	A	B	B	B	A	B	A	A	A	A	A	A	B	A	B	A	B	B	A	A
snp1469	5A	147	B	-	B	A	A	A	A	B	B	A	B	A	B	B	B	A	A	B	A	A	A	A	B	A	A	A	B	A	B	B	B	A	B	A	A	A	A	A	A	B	A	B	A	B	B	A	A
tarc0648	5A	167.3	B	-	A	A	A	B	A	B	B	A	B	A	A	A	A	A	A	A	A	A	A	A	B	A	A	A	A	A	B	A	B	A	A	A	A	A	A	A	A	B	A	B	A	A	B	A	A
snp6456	5A	168.3	B	-	A	A	A	B	A	B	B	A	B	A	A	A	A	A	A	A	A	A	A	A	B	A	A	A	A	A	B	A	B	A	A	A	A	A	A	A	A	B	A	B	A	A	B	A	A
tarc0630	5A	176.2	B	-	A	A	A	B	A	B	B	A	A	A	A	A	A	A	A	A	A	A	A	A	A	A	A	A	B	A	B	A	B	A	A	A	A	A	A	A	A	B	A	B	A	A	B	A	A
snp4980	5A	191.4	B	-	A	A	A	A	A	B	A	A	B	A	A	A	A	A	A	A	A	A	A	A	A	A	A	A	B	A	B	A	A	A	A	A	A	A	A	A	A	B	A	B	A	A	B	A	A
snp5945	5A	198.2	B	-	A	A	A	A	A	A	A	A	B	A	A	A	A	A	A	A	A	A	A	A	A	A	A	A	B	A	B	A	A	A	A	A	A	A	A	A	A	B	A	B	A	A	A	A	A
snp4390	5A	200.6	B	-	A	A	A	A	A	A	A	A	A	A	A	A	A	A	A	A	A	A	A	A	A	A	A	A	A	A	B	A	A	A	A	A	A	B	A	A	A	B	A	A	A	A	A	A	A
snp5623	5A	203	B	-	A	A	A	A	A	A	A	A	A	A	A	A	A	A	A	A	A	A	A	A	A	A	A	A	A	A	A	A	A	A	A	A	A	B	A	A	A	A	A	A	A	A	A	A	A
snp3625	5A	206.5	B	-	A	A	A	A	A	A	A	A	A	A	A	A	A	A	A	A	A	A	A	A	A	A	A	A	A	A	A	A	A	A	A	A	A	A	A	A	A	A	A	A	A	A	A	A	A
tarc0644	5A	210.2	B	A	A	A	A	A	A	A	A	A	A	A	A	A	A	A	A	A	A	A	A	A	A	A	A	A	A	A	A	A	A	A	A	A	A	A	A	A	A	A	A	A	A	A	A	A	A
VrnA1	5A	214.6	B	A	A	A	A	A	A	A	A	A	A	A	A	A	A	A	A	A	A	A	A	A	A	A	A	A	A	A	A	A	A	A	A	A	A	A	A	A	A	A	A	A	A	A	A	A	A
tarc0661	5A	222.3	B	A	A	A	A	A	A	A	A	A	A	A	A	A	A	A	A	A	A	A	A	A	A	A	A	A	A	A	A	A	A	A	A	A	A	A	A	A	A	A	A	A	A	A	A	A	A
snp583	5A	250.2	B	A	A	A	A	A	A	A	A	A	A	A	A	A	A	A	A	A	A	A	A	A	A	A	A	A	A	A	A	A	A	A	A	A	A	A	A	A	A	A	A	A	A	A	A	A	A
tarc0668	5A	260.8	B	A	A	A	A	A	A	A	A	A	A	A	A	A	A	A	A	A	A	A	A	A	A	A	A	A	A	A	A	A	A	A	A	A	A	A	A	A	A	A	A	A	A	A	A	A	A
tarc0627	5A	278	B	A	A	A	A	A	A	A	A	A	A	A	A	A	A	A	A	A	A	A	A	A	A	A	A	A	A	A	A	A	A	A	A	A	A	A	A	A	A	A	A	A	A	A	A	A	A
tarc0641	5A	284.6	B	A	A	A	A	A	A	A	A	A	A	A	A	A	A	A	A	A	A	A	A	A	A	A	A	A	A	A	A	A	A	A	A	A	A	A	A	A	A	A	A	A	A	A	A	A	A
tarc0646	5A	295.4	B	A	A	A	A	A	A	A	A	A	A	A	A	A	A	A	A	A	A	A	A	A	A	A	A	A	A	A	A	A	A	A	A	A	A	A	A	A	A	A	A	A	A	A	A	A	A
snp7162	5A	301.8	B	A	A	A	A	A	A	A	A	A	A	A	A	A	A	A	A	A	A	A	A	A	A	A	A	A	A	A	A	A	A	A	A	A	A	A	A	A	A	A	A	A	A	A	A	A	A
snp2802	5A	305.3	B	A	A	A	A	A	A	A	A	A	A	A	A	A	A	A	A	A	A	A	A	A	A	A	A	A	A	A	A	A	A	A	A	A	A	A	A	A	A	A	A	A	A	A	A	A	A
wmc524	5A	313.2	B	A	A	A	A	A	A	A	A	A	A	A	A	A	A	A	A	A	A	A	A	A	A	A	A	A	A	A	A	A	A	A	A	A	A	A	A	A	A	A	A	A	A	A	A	A	A
snp2947	5A	316.3	B	A	A	A	A	A	A	A	A	A	A	A	A	A	A	A	A	A	A	A	A	A	A	A	A	A	A	A	A	A	A	A	A	A	A	A	A	A	A	A	A	A	A	A	A	A	A
tarc0637	5A	321.6	B	A	A	A	A	A	A	A	A	A	A	A	A	A	A	A	A	A	A	A	A	A	A	A	A	A	A	A	A	A	A	A	A	A	A	A	A	A	A	A	A	A	A	A	A	A	A
snp757	5B	0	B	-	A	A	A	A	B	A	B	A	B	A	B	B	A	A	B	B	A	B	B	B	A	B	B	A	B	B	A	B	A	A	B	A	A	A	A	A	B	A	B	A	B	B	B	B	B
tarc1117	5B	17.7	B	-	A	A	A	A	A	A	A	A	A	A	B	A	A	A	A	B	A	B	A	B	A	B	B	A	B	B	A	B	A	A	B	A	B	A	A	B	B	A	B	A	B	B	B	B	B
snp3606	5B	18.1	B	-	A	A	A	A	A	A	A	A	A	A	B	A	A	A	A	B	A	B	A	B	A	B	B	A	B	B	A	B	A	A	B	A	B	A	A	B	B	A	B	A	B	B	B	B	B
snp332	5B	37.5	B	-	A	A	B	A	A	B	A	B	A	A	B	A	A	A	B	B	A	B	B	B	A	B	B	A	B	B	A	B	B	B	B	A	B	A	A	A	B	A	B	A	B	B	B	B	A
snp1143	5B	49.2	B	-	A	A	B	A	A	B	A	B	A	A	B	A	B	A	A	B	A	B	B	B	A	B	B	A	B	A	A	B	B	A	A	A	B	A	A	A	B	A	B	A	B	B	B	B	A
snp7211	5B	59.3	B	-	A	A	B	A	A	B	A	B	A	A	B	A	B	A	A	B	A	B	B	B	A	B	B	A	B	A	A	B	B	A	B	B	A	A	A	A	B	A	B	A	A	B	A	B	A
tarc1105	5B	62.5	B	-	A	A	B	B	A	B	A	B	A	A	B	A	B	A	A	B	A	B	B	B	A	B	B	A	B	A	A	B	B	A	B	B	A	A	A	A	B	A	A	A	A	B	A	B	A
barc109	5B	75.7	B	-	A	A	B	B	A	B	A	B	A	A	A	A	B	A	A	A	A	B	B	B	B	B	B	A	B	A	A	B	B	A	A	B	A	A	A	A	A	A	B	A	A	B	B	B	A
tarc1114	5B	75.7	B	-	A	A	B	B	A	B	A	B	A	A	A	A	B	A	A	A	A	B	B	B	B	B	B	A	B	A	A	B	B	A	A	B	A	A	A	A	A	A	B	A	A	B	B	B	A
tarc1110	5B	77.4	B	-	A	A	B	B	A	B	A	B	A	A	A	A	B	A	A	A	A	B	B	B	B	B	B	A	B	A	A	B	B	A	A	B	A	A	A	A	A	A	B	A	A	B	B	B	A
tarc1123	5B	77.4	B	-	A	A	B	B	A	B	A	B	A	A	A	A	B	A	A	A	A	B	B	B	B	B	B	A	B	A	A	B	B	A	A	B	A	A	A	A	A	A	B	A	A	B	B	B	A
tarc1087	5B	77.4	B	-	A	A	B	B	A	B	A	B	A	A	A	A	B	A	A	A	A	B	B	B	B	B	B	A	B	A	A	B	B	A	A	B	A	A	A	A	A	A	B	A	A	B	B	B	A
snp6689	5B	79.7	B	-	A	A	B	B	A	B	A	B	A	A	A	A	B	A	A	A	A	B	B	B	A	B	B	A	B	A	B	B	B	A	A	B	A	A	A	A	A	A	B	A	A	A	B	B	A
snp7127	5B	80.8	B	-	A	A	B	B	A	B	A	B	A	A	A	A	B	A	A	A	A	B	B	B	A	B	B	A	B	A	B	B	B	A	A	B	A	A	A	A	A	A	B	A	A	A	B	B	A
snp4422	5B	81.9	B	-	A	A	B	B	A	B	A	B	A	A	A	A	B	A	A	A	A	B	B	B	A	B	B	A	B	A	B	B	B	A	A	B	A	A	A	A	A	A	B	A	A	A	B	B	A
snp123	5B	81.9	B	-	A	A	B	B	A	B	A	B	A	A	A	A	B	A	A	A	A	B	B	B	A	B	B	A	B	A	B	B	B	A	A	B	A	A	A	A	A	A	B	A	A	A	B	B	A
snp301	5B	83.4	B	-	A	A	B	B	A	B	A	B	A	A	A	A	B	A	A	A	A	B	B	B	A	B	B	A	B	A	B	B	B	A	A	B	A	A	A	A	A	A	B	A	A	A	B	B	A
snp5845	5B	84	B	-	A	A	B	B	A	B	A	B	A	A	A	A	B	A	A	A	A	B	B	B	A	B	B	A	B	A	B	B	B	A	A	B	A	A	A	A	A	A	B	A	A	A	B	B	A
snp5742	5B	84	B	-	A	A	B	B	A	B	A	B	A	A	A	A	B	A	A	A	A	B	B	B	A	B	B	A	B	A	B	B	B	A	A	B	A	A	A	A	A	A	B	A	A	A	B	B	A
snp721	5B	85.8	B	-	A	A	B	B	A	B	A	B	A	A	A	A	B	A	A	A	A	B	B	B	A	B	B	A	B	A	B	B	B	A	A	B	A	A	A	A	A	A	B	A	A	A	B	B	B
tarc1136	5B	85.8	B	-	A	A	B	B	A	B	A	B	A	A	A	A	B	A	A	A	A	B	B	B	A	B	B	A	B	A	B	B	B	A	A	B	A	A	A	A	A	A	B	A	A	A	B	B	B
snp2181	5B	90.7	B	-	A	A	B	B	A	B	A	B	A	A	A	A	B	A	A	A	A	B	B	B	A	B	B	A	B	A	B	B	B	A	A	B	A	A	A	A	A	A	B	A	A	A	B	B	B
tarc1127	5B	92.7	B	-	A	A	B	B	A	B	A	B	A	A	A	A	A	A	A	A	A	B	B	B	A	B	B	A	B	A	B	B	B	A	A	B	A	A	A	A	A	A	B	A	A	A	B	B	B
snp2373	5B	109.3	B	-	A	A	B	B	A	B	A	B	A	A	A	A	A	A	A	A	A	B	B	B	A	A	B	A	B	A	B	B	B	A	A	A	A	A	A	A	A	A	B	A	A	B	B	B	B
tarc1134	5B	166.2	B	-	A	A	B	A	B	B	A	B	A	B	A	B	B	B	A	B	A	B	B	B	B	B	B	A	B	A	B	B	A	A	A	A	A	B	B	A	A	B	A	A	B	B	B	B	B
barc346	5B	169.6	B	-	A	A	B	A	B	B	A	B	A	B	A	B	B	B	A	B	A	B	B	B	B	B	B	A	B	A	B	B	A	A	A	A	A	B	B	A	A	B	A	A	B	B	B	B	A
snp6718	5B	173.9	B	-	A	A	B	A	B	B	A	B	A	B	A	B	B	B	A	B	A	B	B	B	B	B	A	A	B	A	B	B	A	A	A	A	A	B	B	B	A	B	A	A	B	B	B	B	A
barc275	5B	187.6	B	-	A	A	B	A	A	B	A	B	B	B	A	B	B	B	A	B	A	B	B	B	B	B	A	A	B	A	B	B	A	B	A	A	A	B	B	B	A	B	A	A	B	B	B	B	B
snp3800	5B	191.3	B	-	A	A	B	A	A	B	A	B	B	B	A	B	B	B	A	B	A	B	B	B	B	B	A	A	B	B	A	B	A	B	A	A	A	B	B	B	A	B	A	A	B	B	B	B	B
snp7014	5B	195	B	-	A	A	B	A	A	B	A	B	B	B	A	B	B	B	A	B	A	B	B	B	B	B	A	A	B	B	A	B	A	B	A	A	A	B	B	B	A	B	A	A	B	B	B	B	B
tarc1095	5B	206.5	B	-	A	A	B	A	A	B	A	B	B	B	B	B	B	B	A	A	A	B	B	B	B	B	A	A	B	B	A	B	A	B	A	A	A	B	B	B	A	B	A	A	B	B	B	B	B
snp4762	5B	210.6	B	-	A	A	B	A	A	B	A	B	B	B	B	B	B	B	A	A	A	B	A	B	A	B	A	A	B	B	A	B	A	B	A	A	A	B	B	B	A	B	A	A	B	B	B	B	B
tarc1092	5B	211.6	B	-	A	A	B	A	A	B	A	B	B	B	B	B	B	B	A	A	A	B	A	B	A	B	A	A	B	B	A	B	A	B	A	A	A	B	B	B	A	B	A	A	B	B	B	B	B
tarc1101	5B	215.9	B	-	A	A	B	A	A	B	A	B	B	B	B	B	B	B	A	A	B	B	A	B	B	B	A	A	B	B	A	B	A	B	A	A	A	B	B	B	A	B	A	A	B	B	B	B	B
snp6902	5B	244.3	B	-	A	B	A	A	A	B	A	B	B	B	B	B	A	B	A	A	B	B	A	B	B	A	B	A	B	A	A	B	B	B	A	A	A	B	B	B	A	B	A	A	A	B	B	A	B
tarc1135	5B	254	B	-	A	B	A	A	A	B	A	B	B	B	B	B	A	B	A	A	B	B	A	B	B	A	B	A	B	A	A	B	B	B	A	A	A	B	B	B	A	B	A	B	A	B	B	A	B
tarc1099	5B	264.8	B	-	A	B	A	A	A	B	A	B	B	B	A	B	A	B	A	A	B	B	A	B	B	A	B	A	B	A	B	A	B	B	A	A	A	A	B	B	A	B	A	B	A	A	A	B	B
tarc1130	5B	271.2	B	-	A	B	A	A	A	B	A	B	B	B	A	B	A	B	A	A	B	B	A	B	B	B	B	A	B	B	B	A	B	B	A	A	A	A	B	B	B	B	A	B	A	A	A	B	B
tarc1102	5B	286.6	B	-	A	A	A	A	A	B	B	B	B	B	A	B	A	B	A	A	B	B	A	B	B	B	B	A	B	B	A	A	A	B	A	B	A	A	B	B	B	B	A	B	A	A	B	B	B
barc130	5D	0	B	-	A	A	B	B	B	A	A	A	B	B	B	A	A	B	A	A	A	B	A	B	B	B	B	B	B	B	B	B	B	A	B	A	A	A	B	B	B	B	B	B	B	B	B	B	A
tarc0280	5D	4	B	-	A	A	B	B	B	B	A	A	B	B	B	A	A	B	A	A	B	B	A	B	B	B	B	B	B	B	B	B	B	A	B	A	A	A	B	B	B	B	B	B	B	B	B	B	A
tarc1478	5D	13.1	B	-	A	A	B	B	B	B	B	A	A	B	B	A	A	B	B	A	B	B	A	B	B	B	B	B	B	B	A	B	B	A	B	A	A	A	B	B	B	B	B	B	B	B	B	B	B
gwm190	5D	16.1	B	-	A	A	B	B	B	B	B	A	A	B	B	A	A	B	B	B	B	B	A	B	B	B	B	B	B	B	A	B	B	A	B	A	B	A	B	B	B	B	B	B	B	B	B	B	B
snp6289	5D	39.3	B	-	B	A	B	B	B	B	B	B	B	B	B	A	A	B	B	B	B	B	A	B	B	B	B	B	B	B	A	B	A	A	B	A	A	B	B	B	B	B	B	B	B	B	B	B	A
snp5366	5D	68.7	B	B	B	B	B	B	B	B	B	B	B	B	B	B	B	B	B	B	B	B	B	B	B	B	B	B	B	B	B	B	B	B	B	B	B	B	B	B	B	B	B	B	B	B	B	B	B
tarc0286	5D	70.9	B	B	B	B	B	B	B	B	B	B	B	B	B	B	B	B	B	B	B	B	B	B	B	B	B	B	B	B	B	B	B	B	B	B	B	B	B	B	B	B	B	B	B	B	B	B	B
snp6268	5D	71.6	B	B	B	B	B	B	B	B	B	B	B	B	B	B	B	B	B	B	B	B	B	B	B	B	B	B	B	B	B	B	B	B	B	B	B	B	B	B	B	B	B	B	B	B	B	B	B
snp4550	5D	71.6	B	B	B	B	B	B	B	B	B	B	B	B	B	B	B	B	B	B	B	B	B	B	B	B	B	B	B	B	B	B	B	B	B	B	B	B	B	B	B	B	B	B	B	B	B	B	B
snp6052	5D	71.6	B	B	B	B	B	B	B	B	B	B	B	B	B	B	B	B	B	B	B	B	B	B	B	B	B	B	B	B	B	B	B	B	B	B	B	B	B	B	B	B	B	B	B	B	B	B	B
snp5012	5D	72.8	B	B	B	B	B	B	B	B	B	B	B	B	B	B	B	B	B	B	B	B	B	B	B	B	B	B	B	B	B	B	B	B	B	B	B	B	B	B	B	B	B	B	B	B	B	B	B
tarc0281	5D	75.7	B	B	B	B	B	B	B	B	B	B	B	B	B	B	B	B	B	B	B	B	B	B	B	B	B	B	B	B	B	B	B	B	B	B	B	B	B	B	B	B	B	B	B	B	B	B	B
tarc0261	5D	76.7	B	B	B	B	B	B	B	B	B	B	B	B	B	B	B	B	B	B	B	B	B	B	B	B	B	B	B	B	B	B	B	B	B	B	B	B	B	B	B	B	B	B	B	B	B	B	B
tarc0233	5D	77.2	B	B	B	B	B	B	B	B	B	B	B	B	B	B	B	B	B	B	B	B	B	B	B	B	B	B	B	B	B	B	B	B	B	B	B	B	B	B	B	B	B	B	B	B	B	B	B
tarc1389	5D	77.8	B	B	B	B	B	B	B	B	B	B	B	B	B	B	B	B	B	B	B	B	B	B	B	B	B	B	B	B	B	B	B	B	B	B	B	B	B	B	B	B	B	B	B	B	B	B	B
tarc1266	5D	88.2	B	B	B	B	B	B	B	B	B	B	B	B	B	B	B	B	B	B	B	B	B	B	B	B	B	B	B	B	B	B	B	B	B	B	B	B	B	B	B	B	B	B	B	B	B	B	B
tarc1505	5D	94.9	B	-	B	B	B	B	B	B	B	A	B	B	B	B	B	B	B	A	B	B	B	B	A	B	B	B	B	B	B	B	B	A	A	B	B	B	B	A	B	B	B	B	A	B	B	B	B
tarc0269	5D	110.3	B	-	B	B	B	B	B	B	B	A	B	B	B	B	B	A	B	A	B	A	B	B	B	B	B	B	B	B	B	B	B	A	A	B	B	B	B	A	B	A	B	B	A	B	B	B	B
cfd8	5D	113.2	B	-	B	B	B	B	B	B	B	A	B	B	B	B	B	A	B	A	B	A	B	B	B	B	B	B	B	B	B	B	B	A	A	B	B	B	B	B	B	A	B	B	A	B	B	B	B
barc286	5D	131.2	B	-	B	B	B	B	B	B	B	A	B	B	B	B	B	A	B	A	A	A	B	A	B	B	A	B	B	A	B	B	A	A	A	A	B	A	B	B	A	A	A	B	A	B	B	B	B
tarc0276	5D	138	B	-	B	B	B	B	A	B	B	A	B	B	B	B	B	A	B	A	A	B	B	A	B	B	A	B	B	A	B	B	A	A	A	B	B	A	B	B	A	A	A	B	A	B	B	B	B
tarc1444	5D	149.3	B	-	B	B	B	B	A	B	B	A	B	A	B	B	B	A	B	A	B	B	B	A	A	B	A	B	B	A	B	B	A	A	A	B	B	A	B	B	A	A	A	B	A	B	B	B	B
gwm174	5D	149.3	B	-	B	B	B	B	A	B	B	A	B	A	B	B	B	A	B	A	B	B	B	A	A	B	A	B	B	A	B	B	A	A	A	B	B	A	B	B	A	A	A	B	A	B	B	B	B
snp1681	5D	169.8	B	-	A	B	B	B	B	A	B	A	B	A	B	B	B	A	B	A	B	B	B	A	A	B	A	A	B	B	B	B	B	A	A	B	A	A	B	B	B	A	A	B	A	A	B	B	B
tarc0237	5D	184.5	B	-	A	B	B	B	B	A	B	A	B	A	B	B	B	A	B	A	B	B	B	A	A	B	A	A	B	B	B	B	B	B	A	B	A	A	B	B	B	A	A	B	A	A	B	B	B
tarc0263	5D	212.5	B	-	A	B	A	B	B	B	B	B	B	A	B	A	B	A	B	B	B	B	B	B	A	B	A	A	B	B	B	A	B	B	A	A	A	B	B	A	B	A	A	B	A	A	B	B	B
tarc0234	5D	217	B	-	A	B	A	B	B	B	B	B	B	B	B	A	B	A	B	B	B	B	B	B	A	B	A	A	B	B	B	A	B	B	A	A	A	B	B	A	B	A	A	B	A	A	B	B	B
VrnD1	5D	217	B	-	A	B	A	B	B	B	B	B	B	B	B	A	B	A	B	B	B	B	B	B	A	B	A	A	B	B	B	A	B	B	A	A	A	B	B	A	B	A	A	B	A	A	B	B	B
tarc0256	5D	217.2	B	-	A	B	A	B	B	B	B	B	B	B	B	A	B	A	B	B	B	B	B	B	A	B	A	A	B	B	B	A	B	B	A	A	A	B	B	A	B	A	A	B	A	A	B	B	B
tarc1501	5D	229.3	B	-	A	A	A	B	A	B	B	B	B	A	B	A	B	A	B	B	B	B	B	B	A	B	B	A	B	B	B	A	B	B	A	B	A	B	B	A	B	A	A	B	A	B	B	B	B
snp678	5D	229.3	B	-	A	A	A	B	A	B	B	B	B	A	B	A	B	A	B	B	B	B	B	B	A	B	B	A	B	B	B	A	B	B	A	B	A	B	B	A	B	A	A	B	A	B	B	B	B
cfd29	5D	230.1	B	-	A	A	A	B	A	B	B	B	B	A	B	A	B	A	B	B	B	B	B	B	A	B	B	A	B	B	B	A	B	B	A	B	A	B	B	A	B	A	A	B	A	B	B	B	B
tarc0257	5D	230.6	B	-	A	A	A	B	A	B	B	B	B	A	B	A	B	A	B	B	B	B	B	B	A	B	B	A	B	B	B	A	B	B	A	B	A	B	B	A	B	A	A	B	A	B	B	B	B
tarc1385	5D	233.9	B	-	A	A	A	B	A	B	B	B	B	A	B	A	B	A	B	B	B	B	B	B	A	B	B	A	B	B	B	A	B	B	A	B	A	B	B	A	B	A	A	B	A	B	B	B	B
tarc0275	5D	241.4	B	-	B	B	A	B	A	B	B	B	B	A	B	A	B	A	B	B	B	B	B	B	A	B	B	A	B	B	B	A	B	B	A	B	B	B	B	A	B	B	A	B	A	B	B	B	B
tarc0241	5D	252.7	B	-	B	B	A	B	A	B	B	B	A	A	B	A	B	A	A	B	B	B	B	B	A	B	B	A	B	B	B	A	B	B	A	B	B	B	B	A	B	B	A	B	A	B	A	A	B
tarc1348	5D	256	B	-	B	B	A	B	A	B	B	B	A	A	B	A	B	A	A	B	B	B	B	A	A	B	B	A	B	B	B	A	B	B	A	B	B	B	B	A	B	B	A	B	A	B	A	A	B
tarc0265	5D	267.2	B	-	B	B	A	B	B	B	B	B	A	A	B	A	B	B	A	B	B	B	B	A	A	B	B	A	B	A	B	B	B	B	A	B	B	B	B	B	B	B	B	B	A	B	A	A	B
tarc1424	5D	271.9	B	-	B	B	A	A	B	B	B	B	A	B	B	A	B	B	A	B	B	B	B	B	A	B	B	A	A	A	B	B	B	B	A	B	B	B	B	B	B	B	B	B	A	B	B	A	B
tarc1377	5D	279.5	B	-	B	B	A	A	B	B	B	B	A	B	B	B	B	B	A	B	B	B	B	B	A	B	B	A	A	A	B	B	B	B	A	B	B	B	A	B	B	B	B	B	B	B	B	B	B
tarc1379	5D	295	B	-	B	B	A	A	B	B	B	B	A	B	B	B	B	A	B	B	B	B	B	B	A	B	A	B	A	A	B	B	B	B	B	A	B	B	A	B	B	B	B	B	B	B	B	B	B
tarc1354	5D	297.2	B	-	B	B	A	A	B	B	B	B	A	B	B	B	B	A	B	B	B	B	B	B	A	B	A	B	A	B	B	B	B	B	B	A	B	B	A	B	B	B	B	B	B	B	B	B	B
tarc1371	5D	300	B	-	B	B	A	A	B	B	B	B	B	B	B	B	B	A	B	B	B	B	B	B	B	B	A	B	A	B	B	B	B	B	B	A	B	B	A	B	B	B	B	B	B	B	B	B	B
tarc1323	5D	303.7	B	-	B	B	A	A	B	B	B	B	B	B	B	B	B	A	B	B	B	B	B	B	B	B	B	B	A	B	B	B	B	B	B	A	B	B	A	B	B	B	B	B	B	B	B	B	B
tarc1547	5D	307	B	-	B	B	A	A	B	B	B	B	B	B	B	B	B	B	B	B	B	B	B	B	B	B	B	B	A	B	B	B	B	B	B	A	B	B	A	B	B	B	B	B	B	B	B	B	B
snp7071	5D	312.7	B	-	B	B	B	B	B	B	B	B	B	B	B	B	B	B	B	B	B	B	B	B	B	B	B	B	B	B	B	B	B	B	B	A	B	B	A	B	B	B	B	B	B	B	B	B	B
snp2821	5D	313.1	B	-	B	B	B	B	B	B	B	B	B	B	B	B	B	B	B	B	B	B	B	B	B	B	B	B	B	B	B	B	B	B	B	B	B	B	A	B	B	B	B	B	B	B	B	B	B
snp6409	5D	313.9	B	B	B	B	B	B	B	B	B	B	B	B	B	B	B	B	B	B	B	B	B	B	B	B	B	B	B	B	B	B	B	B	B	B	B	B	B	B	B	B	B	B	B	B	B	B	B
snp6189	5D	318.6	B	B	B	B	B	B	B	B	B	B	B	B	B	B	B	B	B	B	B	B	B	B	B	B	B	B	B	B	B	B	B	B	B	B	B	B	B	B	B	B	B	B	B	B	B	B	B
tarc0250	5D	319.5	B	B	B	B	B	B	B	B	B	B	B	B	B	B	B	B	B	B	B	B	B	B	B	B	B	B	B	B	B	B	B	B	B	B	B	B	B	B	B	B	B	B	B	B	B	B	B
tarc0274	5D	319.7	B	B	B	B	B	B	B	B	B	B	B	B	B	B	B	B	B	B	B	B	B	B	B	B	B	B	B	B	B	B	B	B	B	B	B	B	B	B	B	B	B	B	B	B	B	B	B
tarc0239	5D	319.9	B	B	B	B	B	B	B	B	B	B	B	B	B	B	B	B	B	B	B	B	B	B	B	B	B	B	B	B	B	B	B	B	B	B	B	B	B	B	B	B	B	B	B	B	B	B	B
tarc0272	5D	322.3	B	B	B	B	B	B	B	B	B	B	B	B	B	B	B	B	B	B	B	B	B	B	B	B	B	B	B	B	B	B	B	B	B	B	B	B	B	B	B	B	B	B	B	B	B	B	B
wmc765	5D	325.8	B	B	B	B	B	B	B	B	B	B	B	B	B	B	B	B	B	B	B	B	B	B	B	B	B	B	B	B	B	B	B	B	B	B	B	B	B	B	B	B	B	B	B	B	B	B	B
tarc1332	5D	326.9	B	B	B	B	B	B	B	B	B	B	B	B	B	B	B	B	B	B	B	B	B	B	B	B	B	B	B	B	B	B	B	B	B	B	B	B	B	B	B	B	B	B	B	B	B	B	B
snp699	5D	327.2	B	B	B	B	B	B	B	B	B	B	B	B	B	B	B	B	B	B	B	B	B	B	B	B	B	B	B	B	B	B	B	B	B	B	B	B	B	B	B	B	B	B	B	B	B	B	B
tarc0254	5D	328	B	B	B	B	B	B	B	B	B	B	B	B	B	B	B	B	B	B	B	B	B	B	B	B	B	B	B	B	B	B	B	B	B	B	B	B	B	B	B	B	B	B	B	B	B	B	B
snp6872	5D	328.6	B	B	B	B	B	B	B	B	B	B	B	B	B	B	B	B	B	B	B	B	B	B	B	B	B	B	B	B	B	B	B	B	B	B	B	B	B	B	B	B	B	B	B	B	B	B	B
tarc0260	5D	331.8	B	B	B	B	B	B	B	B	B	B	B	B	B	B	B	B	B	B	B	B	B	B	B	B	B	B	B	B	B	B	B	B	B	B	B	B	B	B	B	B	B	B	B	B	B	B	B
tarc0246	5D	332.7	B	B	B	B	B	B	B	B	B	B	B	B	B	B	B	B	B	B	B	B	B	B	B	B	B	B	B	B	B	B	B	B	B	B	B	B	B	B	B	B	B	B	B	B	B	B	B
barc144	5D	341.1	B	B	B	B	B	B	B	B	B	B	B	B	B	B	B	B	B	B	B	B	B	B	B	B	B	B	B	B	B	B	B	B	B	B	B	B	B	B	B	B	B	B	B	B	B	B	B
tarc0259	5D	341.1	B	B	B	B	B	B	B	B	B	B	B	B	B	B	B	B	B	B	B	B	B	B	B	B	B	B	B	B	B	B	B	B	B	B	B	B	B	B	B	B	B	B	B	B	B	B	B
tarc0264	5D	348.7	B	B	B	B	B	B	B	B	B	B	B	B	B	B	B	B	B	B	B	B	B	B	B	B	B	B	B	B	B	B	B	B	B	B	B	B	B	B	B	B	B	B	B	B	B	B	B
snp1427	5D	349.2	B	-	B	B	B	B	B	B	B	B	B	B	B	B	B	B	B	B	B	B	B	B	B	B	B	B	B	B	B	B	B	B	B	B	B	B	B	B	B	B	B	B	B	B	B	B	B
snp4113	5D	350.9	B	-	B	B	B	B	B	B	B	B	B	B	B	B	B	B	B	B	B	B	B	B	B	B	B	A	B	B	B	B	B	B	B	B	B	B	B	B	B	B	B	B	B	B	B	B	B
snp4561	5D	359.9	B	-	B	B	B	B	B	B	B	B	B	A	B	B	B	B	B	B	B	B	A	B	B	B	B	A	B	A	B	B	B	B	B	B	B	B	B	B	B	B	B	B	B	B	B	B	B
tarc0249	5D	369.7	B	-	B	B	B	B	B	B	B	B	B	A	B	B	B	A	B	B	B	B	A	B	A	B	B	A	B	A	B	B	B	B	B	B	B	B	B	B	B	B	B	B	B	B	B	B	B
snp6937	6A	0	B	B	B	B	B	B	B	B	B	B	B	B	B	B	B	B	B	B	B	B	B	B	B	B	B	B	B	B	B	B	B	B	B	B	B	B	B	B	B	B	B	B	B	B	B	B	B
tarc0720	6A	3	B	B	B	B	B	B	B	B	B	B	B	B	B	B	B	B	B	B	B	B	B	B	B	B	B	B	B	B	B	B	B	B	B	B	B	B	B	B	B	B	B	B	B	B	B	B	B
tarc0728	6A	4.5	B	B	B	B	B	B	B	B	B	B	B	B	B	B	B	B	B	B	B	B	B	B	B	B	B	B	B	B	B	B	B	B	B	B	B	B	B	B	B	B	B	B	B	B	B	B	B
tarc0682	6A	9	B	B	B	B	B	B	B	B	B	B	B	B	B	B	B	B	B	B	B	B	B	B	B	B	B	B	B	B	B	B	B	B	B	B	B	B	B	B	B	B	B	B	B	B	B	B	B
tarc0707	6A	20.4	B	B	B	B	B	B	B	B	B	B	B	B	B	B	B	B	B	B	B	B	B	B	B	B	B	B	B	B	B	B	B	B	B	B	B	B	B	B	B	B	B	B	B	B	B	B	B
tarc0686	6A	22.2	B	B	B	B	B	B	B	B	B	B	B	B	B	B	B	B	B	B	B	B	B	B	B	B	B	B	B	B	B	B	B	B	B	B	B	B	B	B	B	B	B	B	B	B	B	B	B
tarc0731	6A	28.1	B	B	B	B	B	B	B	B	B	B	B	B	B	B	B	B	B	B	B	B	B	B	B	B	B	B	B	B	B	B	B	B	B	B	B	B	B	B	B	B	B	B	B	B	B	B	B
snp612	6A	65.1	B	B	B	B	B	B	B	B	B	B	B	B	B	B	B	B	B	B	B	B	B	B	B	B	B	B	B	B	B	B	B	B	B	B	B	B	B	B	B	B	B	B	B	B	B	B	B
snp1335	6A	69.7	B	-	B	B	B	B	B	B	B	B	B	B	B	B	B	B	B	B	B	B	B	B	B	B	B	B	B	B	B	B	B	B	B	B	B	B	B	B	B	B	B	B	B	A	B	B	B
snp3322	6A	70.5	B	-	B	B	B	B	B	B	B	B	B	B	B	B	B	B	B	B	B	B	B	B	B	B	B	B	B	B	B	B	B	B	B	B	B	B	B	B	B	B	B	B	B	A	B	B	B
snp8510	6A	71.2	B	-	B	B	B	B	B	B	B	B	B	B	B	B	B	B	B	B	B	B	B	B	B	B	B	B	B	B	B	B	B	B	B	B	B	B	B	B	B	B	B	B	B	A	B	B	B
tarc0722	6A	82	B	-	B	A	B	B	B	B	B	B	B	B	B	B	B	B	B	B	B	B	B	B	B	B	B	B	B	A	B	B	B	B	B	B	B	B	B	B	B	B	B	B	B	B	B	B	B
tarc0733	6A	94.7	B	-	B	A	A	B	B	B	B	B	A	B	B	B	B	B	B	B	B	B	A	B	B	B	B	B	A	A	B	B	B	B	B	B	B	B	B	B	B	B	B	A	B	B	B	B	A
snp2687	6A	94.7	B	-	B	A	A	B	B	B	B	B	A	B	B	B	B	B	B	B	B	B	A	B	B	B	B	B	A	A	B	B	B	B	B	B	B	B	B	B	B	B	B	A	B	B	B	B	A
snp2685	6A	95	B	-	B	A	A	B	B	B	B	B	A	B	B	B	B	B	B	B	B	B	A	B	B	B	B	B	A	A	B	B	B	B	B	B	B	B	B	B	B	B	B	A	B	B	B	B	A
tarc0726	6A	97.2	B	-	B	A	A	B	B	B	B	B	A	B	B	B	B	B	B	B	B	B	A	B	B	B	B	B	A	A	B	B	B	B	B	B	B	B	B	B	B	B	B	A	B	B	B	B	A
tarc0684	6A	104.6	B	-	B	A	B	B	B	A	B	B	A	B	B	B	B	B	B	B	B	B	B	B	B	B	B	B	A	A	B	B	B	B	A	B	B	B	B	B	B	B	B	B	B	B	B	B	A
tarc0713	6A	109.5	B	-	B	A	B	B	B	A	B	B	A	B	B	B	B	B	B	B	B	B	B	B	B	B	B	B	A	B	B	B	B	B	A	B	B	B	B	B	B	B	B	B	B	B	B	B	A
snp6508	6A	111.2	B	-	B	A	B	B	B	A	B	B	A	B	B	B	B	B	B	B	B	B	B	B	B	B	B	B	A	B	B	B	B	B	A	B	B	B	B	B	B	B	B	B	B	B	B	B	A
snp4865	6A	111.2	B	-	B	A	B	B	B	A	B	B	A	B	B	B	B	B	B	B	B	B	B	B	B	B	B	B	A	B	B	B	B	B	A	B	B	B	B	B	B	B	B	B	B	B	B	B	A
tarc0690	6A	111.2	B	-	B	A	B	B	B	A	B	B	A	B	B	B	B	B	B	B	B	B	B	B	B	B	B	B	A	B	B	B	B	B	A	B	B	B	B	B	B	B	B	B	B	B	B	B	A
snp224	6A	111.2	B	-	B	A	B	B	B	A	B	B	A	B	B	B	B	B	B	B	B	B	B	B	B	B	B	B	A	B	B	B	B	B	A	B	B	B	B	B	B	B	B	B	B	B	B	B	A
snp1474	6A	111.2	B	-	B	A	B	B	B	A	B	B	A	B	B	B	B	B	B	B	B	B	B	B	B	B	B	B	A	B	B	B	B	B	A	B	B	B	B	B	B	B	B	B	B	B	B	B	A
snp741	6A	111.2	B	-	B	A	B	B	B	A	B	B	A	B	B	B	B	B	B	B	B	B	B	B	B	B	B	B	A	B	B	B	B	B	A	B	B	B	B	B	B	B	B	B	B	B	B	B	A
snp4929	6A	111.2	B	-	B	A	B	B	B	A	B	B	A	B	B	B	B	B	B	B	B	B	B	B	B	B	B	B	A	B	B	B	B	B	A	B	B	B	B	B	B	B	B	B	B	B	B	B	A
snp3269	6A	111.3	B	-	B	A	B	B	B	A	B	B	A	B	B	B	B	B	B	B	B	B	B	B	B	B	B	B	A	B	B	B	B	B	A	B	B	B	B	B	B	B	B	B	B	B	B	B	A
snp5074	6A	111.4	B	-	B	A	B	B	B	A	B	B	A	B	B	B	B	B	B	B	B	B	B	B	B	B	B	B	A	B	B	B	B	B	A	B	B	B	B	B	B	B	B	B	B	B	B	B	A
tarc0709	6A	112.1	B	-	B	A	B	B	B	A	B	B	A	B	B	B	B	B	B	B	B	B	B	B	B	B	B	B	A	B	B	B	B	B	A	B	B	B	B	B	B	B	B	B	B	B	B	B	A
snp6550	6A	114.9	B	-	B	A	B	B	B	A	B	B	A	B	B	B	B	B	B	B	B	B	B	B	B	B	B	B	B	B	B	B	B	B	A	B	B	B	B	B	A	B	B	B	B	B	B	B	A
snp3023	6A	116.1	B	-	B	A	B	B	A	A	B	B	A	B	B	B	B	B	B	B	B	B	B	B	B	B	B	B	B	B	B	B	B	B	A	B	B	B	B	B	A	B	B	B	B	B	B	B	A
snp6194	6A	116.1	B	-	B	A	B	B	A	A	B	B	A	B	B	B	B	B	B	B	B	B	B	B	B	B	B	B	B	B	B	B	B	B	A	B	B	B	B	B	A	B	B	B	B	B	B	B	A
wmc553	6A	118.8	B	-	B	A	B	A	A	A	B	B	A	B	B	B	B	B	B	B	B	B	B	B	B	B	B	B	B	B	B	B	B	B	A	B	B	B	B	B	A	B	B	B	B	B	B	B	A
snp259	6A	122.9	B	-	B	A	B	A	A	A	B	B	A	B	B	B	B	B	B	B	B	B	B	B	B	B	B	B	B	B	B	B	B	B	A	B	B	A	B	B	A	B	B	B	B	B	B	B	A
snp3491	6A	123	B	-	B	A	B	A	A	A	B	B	A	B	B	B	B	B	B	B	B	B	B	B	B	B	B	B	B	B	B	B	B	B	A	B	B	A	B	B	A	B	B	B	B	B	B	B	A
tarc1171	6B	0	B	-	B	B	B	B	B	A	B	A	B	A	B	B	B	B	A	A	A	B	A	B	A	A	A	B	B	B	B	A	B	B	B	B	B	B	A	A	B	A	A	B	A	B	A	B	B
tarc1189	6B	0.5	B	-	B	B	B	B	B	A	B	A	B	A	B	B	B	B	A	A	A	B	A	B	A	A	A	B	B	B	B	A	B	B	B	B	B	B	A	A	B	A	A	B	A	B	A	B	B
tarc1186	6B	1.1	B	-	A	B	B	B	B	A	B	A	B	A	B	B	B	B	A	A	A	B	A	B	A	A	A	B	B	B	B	A	B	B	B	B	B	B	B	A	B	A	A	B	A	B	A	B	B
snp4633	6B	18	B	-	B	B	B	B	B	B	A	A	B	B	B	B	A	B	A	B	B	B	A	B	B	A	A	B	B	B	B	B	B	B	B	B	B	B	B	A	A	A	A	A	A	B	A	B	B
tarc1201	6B	51.3	B	-	B	B	B	B	B	B	B	A	B	B	B	B	A	B	B	B	A	B	B	B	B	A	A	B	A	B	B	B	B	B	B	B	A	B	B	A	B	B	B	A	A	B	A	B	A
tarc1149	6B	57.3	B	-	B	B	B	B	B	B	B	A	B	B	B	B	A	B	B	B	A	B	B	B	B	A	A	B	A	B	B	A	B	B	B	B	A	B	B	A	B	A	B	A	B	B	A	B	A
wmc494	6B	66.3	B	-	B	B	B	B	A	B	B	B	B	A	B	B	A	B	B	B	A	B	B	B	B	A	A	B	A	B	B	A	B	B	B	A	A	B	B	A	B	A	B	A	B	B	B	B	A
snp8284	6B	84.4	B	-	B	B	B	B	A	B	B	B	B	B	B	B	A	B	B	B	A	B	B	B	A	A	A	B	A	B	B	B	B	B	B	A	A	B	B	A	B	B	B	A	B	B	B	B	A
snp6494	6B	94	B	-	B	B	B	B	A	B	B	B	B	B	B	B	A	B	B	B	A	B	B	B	A	A	A	B	B	B	B	B	B	B	B	A	B	B	B	A	B	B	B	A	B	B	B	B	A
snp2937	6B	105.7	B	-	B	B	B	B	A	B	B	B	B	B	B	B	A	B	B	B	A	B	B	B	A	B	A	B	B	B	B	B	B	B	B	A	B	B	B	A	B	B	B	B	B	B	B	B	A
snp7896	6B	110	B	-	B	B	B	B	A	B	B	B	B	B	B	B	B	B	B	B	A	B	B	B	B	B	A	B	B	B	B	B	B	B	B	A	B	B	B	B	B	B	B	B	B	B	B	B	A
snp3634	6B	117.5	B	-	B	B	B	B	B	B	B	B	B	B	B	B	B	B	B	B	B	B	B	B	B	B	B	B	B	B	B	B	B	B	B	A	B	B	B	B	B	B	B	B	B	B	B	B	B
snp5748	6B	118.6	B	-	B	B	B	B	B	B	B	B	B	B	B	B	B	B	B	B	B	B	B	B	B	B	B	B	B	B	B	B	B	B	B	A	B	B	B	B	B	B	B	B	B	B	B	B	B
tarc1185	6B	118.6	B	-	B	B	B	B	B	B	B	B	B	B	B	B	B	B	B	B	B	B	B	B	B	B	B	B	B	B	B	B	B	B	B	A	B	B	B	B	B	B	B	B	B	B	B	B	B
tarc1159	6B	118.6	B	-	B	B	B	B	B	B	B	B	B	B	B	B	B	B	B	B	B	B	B	B	B	B	B	B	B	B	B	B	B	B	B	A	B	B	B	B	B	B	B	B	B	B	B	B	B
tarc1173	6B	119.4	B	-	B	B	B	B	B	B	B	B	B	B	B	B	B	B	B	B	B	B	B	B	B	B	B	B	B	B	B	B	B	B	B	A	B	B	B	B	B	B	B	B	B	B	B	B	B
tarc1199	6B	120.3	B	B	B	B	B	B	B	B	B	B	B	B	B	B	B	B	B	B	B	B	B	B	B	B	B	B	B	B	B	B	B	B	B	B	B	B	B	B	B	B	B	B	B	B	B	B	B
tarc1168	6B	123.3	B	B	B	B	B	B	B	B	B	B	B	B	B	B	B	B	B	B	B	B	B	B	B	B	B	B	B	B	B	B	B	B	B	B	B	B	B	B	B	B	B	B	B	B	B	B	B
tarc1181	6B	125.8	B	B	B	B	B	B	B	B	B	B	B	B	B	B	B	B	B	B	B	B	B	B	B	B	B	B	B	B	B	B	B	B	B	B	B	B	B	B	B	B	B	B	B	B	B	B	B
tarc1180	6B	129.1	B	B	B	B	B	B	B	B	B	B	B	B	B	B	B	B	B	B	B	B	B	B	B	B	B	B	B	B	B	B	B	B	B	B	B	B	B	B	B	B	B	B	B	B	B	B	B
snp6599	6B	129.8	B	B	B	B	B	B	B	B	B	B	B	B	B	B	B	B	B	B	B	B	B	B	B	B	B	B	B	B	B	B	B	B	B	B	B	B	B	B	B	B	B	B	B	B	B	B	B
snp670	6B	131.6	B	B	B	B	B	B	B	B	B	B	B	B	B	B	B	B	B	B	B	B	B	B	B	B	B	B	B	B	B	B	B	B	B	B	B	B	B	B	B	B	B	B	B	B	B	B	B
snp4339	6B	133.3	B	B	B	B	B	B	B	B	B	B	B	B	B	B	B	B	B	B	B	B	B	B	B	B	B	B	B	B	B	B	B	B	B	B	B	B	B	B	B	B	B	B	B	B	B	B	B
snp221	6B	133.3	B	B	B	B	B	B	B	B	B	B	B	B	B	B	B	B	B	B	B	B	B	B	B	B	B	B	B	B	B	B	B	B	B	B	B	B	B	B	B	B	B	B	B	B	B	B	B
snp1679	6B	136.5	B	-	B	B	B	B	A	A	B	A	A	B	B	B	B	A	A	B	B	A	A	B	A	B	A	A	B	A	A	B	A	B	B	A	B	A	B	B	B	A	A	A	B	A	B	B	B
snp634	6B	139.3	B	-	B	A	B	A	A	A	A	A	A	A	A	B	B	A	A	A	A	A	A	A	A	A	A	A	A	A	A	B	A	B	B	A	B	A	B	A	A	A	A	A	A	A	B	A	B
tarc1165	6B	140.9	B	A	A	A	A	A	A	A	A	A	A	A	A	A	A	A	A	A	A	A	A	A	A	A	A	A	A	A	A	A	A	A	A	A	A	A	A	A	A	A	A	A	A	A	A	A	A
gwm219	6B	155.7	B	A	A	A	A	A	A	A	A	A	A	A	A	A	A	A	A	A	A	A	A	A	A	A	A	A	A	A	A	A	A	A	A	A	A	A	A	A	A	A	A	A	A	A	A	A	A
tarc1179	6B	188.3	B	A	A	A	A	A	A	A	A	A	A	A	A	A	A	A	A	A	A	A	A	A	A	A	A	A	A	A	A	A	A	A	A	A	A	A	A	A	A	A	A	A	A	A	A	A	A
tarc0319	6D	0	B	-	B	B	A	B	B	A	A	A	B	A	B	A	B	B	A	B	A	A	A	B	B	A	B	A	A	B	B	B	A	A	B	A	A	A	B	B	A	B	A	B	B	A	B	B	B
cfd49	6D	0	B	-	B	B	A	B	B	A	A	A	B	A	B	A	B	B	A	B	A	A	A	B	B	A	B	A	A	B	B	B	A	A	B	A	A	A	B	B	A	B	A	B	B	A	B	B	B
snp2338	6D	1.1	B	-	B	B	A	B	B	A	B	A	B	A	B	A	B	B	A	B	A	A	A	B	B	A	B	A	A	B	B	B	A	A	B	A	A	A	B	B	A	B	A	B	B	A	B	B	B
snp984	6D	3.3	B	-	B	B	A	B	B	A	B	A	B	A	B	A	B	B	A	B	A	A	A	B	B	A	B	A	A	B	B	B	B	A	B	A	A	A	B	B	A	B	A	B	B	A	B	B	B
tarc0320	6D	7.5	B	-	B	B	A	A	B	A	B	A	B	A	B	A	B	B	A	B	B	A	A	B	B	A	B	A	A	B	B	B	B	A	B	A	A	B	B	B	A	B	A	B	B	A	B	B	B
tarc0325	6D	68.4	B	B	B	B	B	B	B	B	B	B	B	B	B	B	B	B	B	B	B	B	B	B	B	B	B	B	B	B	B	B	B	B	B	B	B	B	B	B	B	B	B	B	B	B	B	B	B
tarc1407	6D	72.2	B	B	B	B	B	B	B	B	B	B	B	B	B	B	B	B	B	B	B	B	B	B	B	B	B	B	B	B	B	B	B	B	B	B	B	B	B	B	B	B	B	B	B	B	B	B	B
tarc1387	6D	119.8	B	B	B	B	B	B	B	B	B	B	B	B	B	B	B	B	B	B	B	B	B	B	B	B	B	B	B	B	B	B	B	B	B	B	B	B	B	B	B	B	B	B	B	B	B	B	B
tarc0314	6D	120.9	B	B	B	B	B	B	B	B	B	B	B	B	B	B	B	B	B	B	B	B	B	B	B	B	B	B	B	B	B	B	B	B	B	B	B	B	B	B	B	B	B	B	B	B	B	B	B
tarc1355	6D	128.9	B	B	B	B	B	B	B	B	B	B	B	B	B	B	B	B	B	B	B	B	B	B	B	B	B	B	B	B	B	B	B	B	B	B	B	B	B	B	B	B	B	B	B	B	B	B	B
tarc1261	6D	133.3	B	B	B	B	B	B	B	B	B	B	B	B	B	B	B	B	B	B	B	B	B	B	B	B	B	B	B	B	B	B	B	B	B	B	B	B	B	B	B	B	B	B	B	B	B	B	B
tarc0302	6D	133.3	B	B	B	B	B	B	B	B	B	B	B	B	B	B	B	B	B	B	B	B	B	B	B	B	B	B	B	B	B	B	B	B	B	B	B	B	B	B	B	B	B	B	B	B	B	B	B
tarc0296	6D	135.8	B	B	B	B	B	B	B	B	B	B	B	B	B	B	B	B	B	B	B	B	B	B	B	B	B	B	B	B	B	B	B	B	B	B	B	B	B	B	B	B	B	B	B	B	B	B	B
tarc1425	6D	136.6	B	B	B	B	B	B	B	B	B	B	B	B	B	B	B	B	B	B	B	B	B	B	B	B	B	B	B	B	B	B	B	B	B	B	B	B	B	B	B	B	B	B	B	B	B	B	B
tarc0297	6D	136.6	B	B	B	B	B	B	B	B	B	B	B	B	B	B	B	B	B	B	B	B	B	B	B	B	B	B	B	B	B	B	B	B	B	B	B	B	B	B	B	B	B	B	B	B	B	B	B
tarc0308	6D	138	B	B	B	B	B	B	B	B	B	B	B	B	B	B	B	B	B	B	B	B	B	B	B	B	B	B	B	B	B	B	B	B	B	B	B	B	B	B	B	B	B	B	B	B	B	B	B
tarc1401	6D	138.5	B	B	B	B	B	B	B	B	B	B	B	B	B	B	B	B	B	B	B	B	B	B	B	B	B	B	B	B	B	B	B	B	B	B	B	B	B	B	B	B	B	B	B	B	B	B	B
tarc1524	6D	138.9	B	B	B	B	B	B	B	B	B	B	B	B	B	B	B	B	B	B	B	B	B	B	B	B	B	B	B	B	B	B	B	B	B	B	B	B	B	B	B	B	B	B	B	B	B	B	B
tarc0287	6D	139.6	B	B	B	B	B	B	B	B	B	B	B	B	B	B	B	B	B	B	B	B	B	B	B	B	B	B	B	B	B	B	B	B	B	B	B	B	B	B	B	B	B	B	B	B	B	B	B
tarc1439	6D	140.5	B	B	B	B	B	B	B	B	B	B	B	B	B	B	B	B	B	B	B	B	B	B	B	B	B	B	B	B	B	B	B	B	B	B	B	B	B	B	B	B	B	B	B	B	B	B	B
tarc1529	6D	144.7	B	B	B	B	B	B	B	B	B	B	B	B	B	B	B	B	B	B	B	B	B	B	B	B	B	B	B	B	B	B	B	B	B	B	B	B	B	B	B	B	B	B	B	B	B	B	B
snp2175	6D	144.7	B	B	B	B	B	B	B	B	B	B	B	B	B	B	B	B	B	B	B	B	B	B	B	B	B	B	B	B	B	B	B	B	B	B	B	B	B	B	B	B	B	B	B	B	B	B	B
tarc0298	6D	145.4	B	B	B	B	B	B	B	B	B	B	B	B	B	B	B	B	B	B	B	B	B	B	B	B	B	B	B	B	B	B	B	B	B	B	B	B	B	B	B	B	B	B	B	B	B	B	B
snp7616	6D	146.1	B	B	B	B	B	B	B	B	B	B	B	B	B	B	B	B	B	B	B	B	B	B	B	B	B	B	B	B	B	B	B	B	B	B	B	B	B	B	B	B	B	B	B	B	B	B	B
tarc1445	6D	179.9	B	B	B	B	B	B	B	B	B	B	B	B	B	B	B	B	B	B	B	B	B	B	B	B	B	B	B	B	B	B	B	B	B	B	B	B	B	B	B	B	B	B	B	B	B	B	B
tarc0293	6D	181.2	B	-	B	B	B	B	B	B	B	B	B	A	B	B	B	B	B	B	B	B	B	B	B	B	B	B	B	B	B	B	B	B	B	B	B	B	B	B	B	B	B	B	B	B	B	B	B
tarc1468	6D	187	B	-	B	B	B	B	B	B	B	B	B	B	B	A	B	B	B	B	B	B	B	B	A	A	B	B	B	B	B	B	B	B	B	B	B	A	B	B	B	B	B	B	B	B	A	B	A
tarc1411	6D	205	B	-	A	A	B	B	B	B	B	B	B	B	B	A	A	B	B	B	B	B	A	A	A	B	B	B	B	B	B	B	B	B	B	B	A	A	B	B	B	B	A	B	B	B	A	B	A
tarc0295	6D	209.2	B	-	A	A	B	B	B	B	B	B	A	B	B	A	A	B	B	B	B	B	A	A	A	B	A	B	B	B	B	B	B	B	B	B	A	A	B	B	B	B	A	B	B	B	A	B	B
tarc1288	6D	219.9	B	-	B	B	B	B	B	B	B	B	A	B	A	A	A	B	B	B	B	B	B	A	A	B	A	B	B	B	B	B	B	B	B	B	A	A	B	B	B	B	A	B	B	A	B	B	B
tarc0305	6D	237.8	B	-	B	B	B	A	B	B	B	A	A	B	A	A	A	B	B	A	B	B	B	A	A	B	A	B	B	B	B	B	B	B	A	B	B	B	B	B	B	B	A	B	B	A	B	B	B
snp8060	6D	237.8	B	-	B	B	B	A	B	B	B	A	A	B	A	A	A	B	B	A	B	B	B	A	A	B	A	B	B	B	B	B	B	B	A	B	B	B	B	B	B	B	A	B	B	A	B	B	B
snp6939	6D	243.3	B	-	B	B	B	A	B	B	B	A	A	B	A	A	A	B	B	A	B	B	B	A	A	B	A	B	B	B	B	B	B	B	A	B	B	B	B	B	B	B	A	A	B	B	B	B	A
snp2965	6D	244.8	B	-	B	A	B	A	B	B	B	A	A	B	A	A	A	B	B	A	B	B	B	A	A	B	A	B	B	B	B	B	B	B	A	B	B	B	B	B	B	B	A	A	B	B	B	B	A
tarc1311	6D	246.2	B	-	B	A	B	A	B	B	B	A	A	B	A	A	A	B	B	A	B	B	B	A	A	B	A	B	B	B	B	B	B	B	A	B	B	B	B	B	B	B	A	A	B	B	B	B	A
snp5591	6D	247.6	B	-	B	A	B	A	B	B	B	A	A	B	A	B	A	B	B	A	B	B	B	A	A	B	A	B	B	B	B	B	B	B	A	B	B	B	B	B	B	B	A	A	B	B	B	B	A
snp1924	6D	248.5	B	-	B	A	B	A	B	B	B	A	A	B	A	B	A	B	B	A	B	B	B	A	A	B	A	B	B	B	B	B	B	B	A	B	B	B	B	B	B	B	A	A	B	B	B	B	A
snp4056	6D	249.4	B	-	B	A	B	A	B	B	B	A	A	B	A	B	A	B	B	A	B	B	B	A	A	B	A	B	B	B	B	B	B	B	A	B	B	B	B	B	B	B	A	A	B	B	B	B	A
snp5931	6D	249.8	B	-	B	A	B	A	B	B	B	A	A	B	A	B	A	B	B	A	B	B	B	A	A	B	A	B	B	B	B	B	B	B	A	B	B	B	B	B	B	B	A	A	B	B	B	B	A
snp203	6D	261.8	B	-	B	B	A	A	B	B	B	A	A	B	A	B	B	B	B	A	B	B	B	A	B	B	B	B	B	B	B	B	B	B	A	A	B	B	B	B	B	B	A	A	B	B	B	B	A
tarc1413	6D	262	B	-	B	B	A	A	B	B	B	A	A	B	A	B	B	B	B	A	B	B	B	A	B	B	B	B	B	B	B	B	B	B	A	A	B	B	B	B	B	B	A	A	B	B	B	B	A
tarc0299	6D	262.3	B	-	B	B	A	A	B	B	B	A	A	B	A	B	B	B	B	A	B	B	B	A	B	A	B	B	B	B	B	B	B	B	A	A	B	B	B	B	B	B	A	A	B	B	B	B	A
tarc1539	6D	262.9	B	-	B	B	A	A	B	B	B	A	A	B	A	B	B	B	B	A	B	B	B	A	B	A	B	B	B	B	B	B	B	B	A	A	B	B	B	B	B	B	A	A	B	B	B	B	A
tarc0742	7A	0	B	-	B	B	B	A	A	B	B	B	A	B	A	B	A	B	A	B	B	A	B	B	A	B	A	B	B	A	B	B	B	A	B	B	B	B	B	A	A	B	B	A	B	B	B	A	A
tarc0807	7A	0.5	B	-	B	B	B	A	A	B	B	B	A	B	A	B	A	B	A	B	B	A	B	B	A	B	A	B	B	A	B	B	B	A	B	B	B	B	B	A	A	B	B	A	B	B	B	A	A
snp3979	7A	0.5	B	-	B	B	B	A	A	B	B	B	A	B	A	B	A	B	A	B	B	A	B	B	A	B	A	B	B	A	B	B	B	A	B	B	B	B	B	A	A	B	B	A	B	B	B	A	A
tarc0771	7A	0.5	B	-	B	B	B	A	A	B	B	B	A	B	A	B	A	B	A	B	B	A	B	B	A	B	A	B	B	A	B	B	B	A	B	B	B	B	B	A	A	B	B	A	B	B	B	A	A
tarc0797	7A	2.6	B	-	A	B	B	A	A	B	B	B	A	B	A	A	A	B	A	B	B	A	B	B	A	B	B	B	B	A	B	B	B	A	B	B	B	B	B	A	A	B	B	A	B	B	B	A	A
tarc0769	7A	12.8	B	-	A	B	B	B	A	B	B	B	A	B	A	A	A	A	B	B	B	A	B	B	B	B	B	B	B	A	B	B	B	A	B	B	B	B	B	A	A	A	B	A	B	B	B	A	A
tarc0787	7A	13.9	B	-	A	B	B	B	A	B	B	B	A	B	A	A	A	A	B	B	B	A	B	B	B	B	B	B	B	A	B	B	B	A	B	B	B	B	B	A	A	A	B	A	B	B	B	A	A
tarc0806	7A	27.3	B	-	A	B	B	B	A	A	B	B	B	A	B	A	A	A	B	B	B	A	B	B	A	B	B	B	B	A	B	B	B	A	B	B	B	B	B	A	B	A	B	B	B	B	B	A	A
Wx-A1	7A	42.4	B	-	A	B	B	B	A	A	B	B	B	A	B	A	A	A	B	B	B	A	B	B	A	B	B	B	A	A	B	B	B	A	B	B	A	B	B	A	B	B	B	A	B	B	B	A	B
wmc593	7A	51.1	B	-	A	B	B	B	A	A	B	B	A	A	B	A	A	A	B	B	B	A	B	B	A	B	B	B	A	A	B	B	B	A	B	B	A	B	B	A	B	B	B	A	B	B	B	A	B
tarc0775	7A	60	B	-	A	B	B	B	A	A	B	B	A	A	B	A	A	A	B	B	B	A	B	A	B	B	B	B	B	A	B	B	B	A	B	B	A	B	B	A	B	B	B	A	B	B	B	A	B
snp4614	7A	77.4	B	-	A	B	B	B	A	A	B	B	A	A	B	A	A	A	B	B	B	A	B	A	A	B	B	B	B	A	B	B	B	A	B	B	A	B	B	A	B	B	B	A	B	B	B	A	B
tarc0758	7A	92.3	B	-	A	B	B	B	B	A	B	B	A	B	B	A	A	B	B	A	B	A	B	A	B	B	B	B	B	A	B	B	B	A	B	B	B	B	B	A	B	B	B	A	B	B	B	B	B
snp8390	7A	98.1	B	-	A	B	B	B	B	A	B	B	A	B	B	A	A	B	B	A	B	A	B	A	B	B	B	B	B	A	B	B	B	A	B	B	B	B	B	A	B	B	B	A	B	B	B	B	B
snp3831	7A	117.8	B	-	B	B	B	B	B	A	B	B	B	B	B	A	B	B	B	B	B	B	B	A	B	A	B	B	B	A	B	B	B	B	A	B	B	B	B	B	B	B	B	B	B	B	B	B	B
snp4426	7A	119.3	B	-	B	B	B	B	B	A	B	B	B	B	B	A	B	B	B	B	B	B	B	A	B	A	B	B	B	A	B	B	B	B	A	B	B	B	B	B	B	B	B	B	B	B	B	B	B
wmc83	7A	129.1	B	-	B	B	B	B	B	A	B	B	B	B	B	B	B	B	B	B	B	B	B	A	B	A	B	B	B	A	B	B	B	B	A	B	B	B	B	B	B	B	B	B	B	A	B	B	B
tarc0788	7A	132.7	B	-	B	B	B	B	B	A	B	B	B	B	B	B	B	B	B	B	B	B	B	A	B	A	B	B	B	B	B	B	B	B	A	B	B	B	B	B	B	B	B	B	B	B	B	B	B
snp4180	7A	135.3	B	-	B	B	B	B	B	A	B	B	B	B	B	B	B	B	B	B	B	B	B	B	B	A	B	B	B	B	B	B	B	B	A	B	B	B	B	B	B	B	B	B	B	B	B	B	B
snp4181	7A	135.7	B	-	B	B	B	B	B	A	B	B	B	B	B	B	B	B	B	B	B	B	B	B	B	B	B	B	B	B	B	B	B	B	A	B	B	B	B	B	B	B	B	B	B	B	B	B	B
snp7731	7A	141.1	B	B	B	B	B	B	B	B	B	B	B	B	B	B	B	B	B	B	B	B	B	B	B	B	B	B	B	B	B	B	B	B	B	B	B	B	B	B	B	B	B	B	B	B	B	B	B
snp2820	7A	142	B	B	B	B	B	B	B	B	B	B	B	B	B	B	B	B	B	B	B	B	B	B	B	B	B	B	B	B	B	B	B	B	B	B	B	B	B	B	B	B	B	B	B	B	B	B	B
snp363	7A	142.3	B	B	B	B	B	B	B	B	B	B	B	B	B	B	B	B	B	B	B	B	B	B	B	B	B	B	B	B	B	B	B	B	B	B	B	B	B	B	B	B	B	B	B	B	B	B	B
tarc0751	7A	143.6	B	B	B	B	B	B	B	B	B	B	B	B	B	B	B	B	B	B	B	B	B	B	B	B	B	B	B	B	B	B	B	B	B	B	B	B	B	B	B	B	B	B	B	B	B	B	B
tarc0746	7A	143.6	B	B	B	B	B	B	B	B	B	B	B	B	B	B	B	B	B	B	B	B	B	B	B	B	B	B	B	B	B	B	B	B	B	B	B	B	B	B	B	B	B	B	B	B	B	B	B
tarc0737	7A	144	B	B	B	B	B	B	B	B	B	B	B	B	B	B	B	B	B	B	B	B	B	B	B	B	B	B	B	B	B	B	B	B	B	B	B	B	B	B	B	B	B	B	B	B	B	B	B
snp5887	7A	144	B	B	B	B	B	B	B	B	B	B	B	B	B	B	B	B	B	B	B	B	B	B	B	B	B	B	B	B	B	B	B	B	B	B	B	B	B	B	B	B	B	B	B	B	B	B	B
tarc0765	7A	144.2	B	B	B	B	B	B	B	B	B	B	B	B	B	B	B	B	B	B	B	B	B	B	B	B	B	B	B	B	B	B	B	B	B	B	B	B	B	B	B	B	B	B	B	B	B	B	B
tarc0767	7A	144.2	B	B	B	B	B	B	B	B	B	B	B	B	B	B	B	B	B	B	B	B	B	B	B	B	B	B	B	B	B	B	B	B	B	B	B	B	B	B	B	B	B	B	B	B	B	B	B
wmc9	7A	145.1	B	B	B	B	B	B	B	B	B	B	B	B	B	B	B	B	B	B	B	B	B	B	B	B	B	B	B	B	B	B	B	B	B	B	B	B	B	B	B	B	B	B	B	B	B	B	B
snp305	7A	147.7	B	B	B	B	B	B	B	B	B	B	B	B	B	B	B	B	B	B	B	B	B	B	B	B	B	B	B	B	B	B	B	B	B	B	B	B	B	B	B	B	B	B	B	B	B	B	B
snp3187	7A	150.3	B	B	B	B	B	B	B	B	B	B	B	B	B	B	B	B	B	B	B	B	B	B	B	B	B	B	B	B	B	B	B	B	B	B	B	B	B	B	B	B	B	B	B	B	B	B	B
snp334	7A	153	B	B	B	B	B	B	B	B	B	B	B	B	B	B	B	B	B	B	B	B	B	B	B	B	B	B	B	B	B	B	B	B	B	B	B	B	B	B	B	B	B	B	B	B	B	B	B
wmc603	7A	154.2	B	B	B	B	B	B	B	B	B	B	B	B	B	B	B	B	B	B	B	B	B	B	B	B	B	B	B	B	B	B	B	B	B	B	B	B	B	B	B	B	B	B	B	B	B	B	B
tarc0804	7A	155.5	B	-	B	B	B	B	B	B	B	B	B	B	B	B	B	B	B	A	B	B	B	B	B	B	B	B	B	B	B	B	B	B	B	B	B	B	B	B	B	B	B	B	B	B	B	B	B
snp4062	7A	156.6	B	-	B	B	B	B	B	B	B	B	B	B	B	B	B	B	B	A	B	B	B	B	B	B	B	B	B	B	B	B	B	B	B	B	B	B	B	B	B	B	B	B	B	B	B	B	B
tarc0779	7A	159.5	B	-	B	B	B	B	B	B	B	B	B	B	B	B	B	B	B	A	B	B	B	B	B	B	B	B	B	A	B	B	B	B	B	B	B	B	B	B	B	B	B	B	B	B	B	B	B
snp2437	7A	160.2	B	-	B	B	B	B	B	B	B	B	B	B	B	B	B	B	B	A	B	B	B	B	A	B	A	B	B	A	B	B	B	B	B	B	B	B	B	B	B	B	B	B	B	B	B	B	B
snp1502	7A	160.7	B	-	B	B	B	B	B	B	B	B	B	B	B	B	B	B	B	A	B	B	B	B	A	B	A	B	B	A	B	B	B	B	B	B	B	B	B	B	B	B	B	B	B	B	B	B	B
snp808	7A	161.4	B	-	B	B	B	B	B	B	B	B	B	B	B	B	B	B	B	A	B	B	B	B	A	B	A	B	B	A	B	B	B	B	B	B	B	B	B	B	B	B	B	B	B	B	B	B	B
tarc0750	7A	162.2	B	-	B	B	B	B	B	B	B	B	B	B	B	B	B	B	B	A	B	B	B	B	A	B	A	B	B	A	B	B	B	B	B	B	A	B	B	B	B	B	B	B	B	B	B	B	B
barc29	7A	167.8	B	-	B	B	B	A	B	B	B	A	B	B	B	B	B	B	B	A	B	B	B	B	A	B	A	B	B	A	B	B	B	B	B	B	A	B	B	B	B	B	B	B	B	B	B	B	B
snp7432	7A	168.3	B	-	B	B	B	A	B	B	B	A	B	B	B	B	B	B	B	A	B	B	B	B	A	B	A	B	B	A	B	B	B	A	B	B	A	B	B	B	B	B	B	B	B	B	B	B	B
snp593	7A	169.9	B	-	B	B	B	A	B	B	B	A	B	B	B	B	B	B	B	A	B	B	B	B	A	B	A	B	B	A	A	B	B	A	B	B	A	B	B	B	B	B	B	B	B	B	B	B	B
snp7549	7A	178.9	B	-	B	B	A	A	B	B	B	A	B	B	B	A	B	B	A	A	B	B	B	B	A	B	A	B	A	A	A	B	B	B	B	B	A	B	B	B	B	A	B	B	B	B	A	B	B
snp2775	7A	189.5	B	-	B	B	A	B	B	A	A	A	B	B	B	B	B	B	A	A	B	B	B	B	A	B	A	B	A	B	A	A	B	B	B	B	A	B	B	B	B	A	B	B	B	B	A	B	B
snp4187	7A	234.4	B	-	B	B	A	B	B	A	B	A	A	B	B	B	B	A	A	A	B	B	B	B	B	B	A	A	B	A	B	B	B	B	A	B	A	B	A	B	A	B	A	B	B	B	A	A	B
snp7184	7A	272.9	B	-	B	B	A	A	A	A	A	A	A	A	A	A	A	A	A	A	A	B	A	B	B	A	A	A	B	A	B	A	A	A	A	B	A	A	A	B	A	B	A	B	B	B	A	B	B
tarc0799	7A	277.1	B	-	B	B	A	A	A	A	A	A	A	A	A	A	A	A	A	A	A	B	A	B	A	A	A	A	B	A	A	A	A	A	A	B	A	A	A	B	A	B	A	B	B	B	A	B	B
snp2929	7A	279.3	B	-	B	A	A	A	A	A	A	A	A	A	A	A	A	A	A	A	A	B	A	B	A	A	A	A	B	A	A	A	A	A	A	B	A	A	A	B	A	B	A	B	B	B	A	B	B
tarc0780	7A	281.6	B	-	B	A	A	A	A	A	A	A	A	A	A	A	A	A	A	A	A	B	A	A	A	A	A	A	B	A	A	A	A	A	A	B	A	A	A	B	A	B	A	B	B	B	A	A	B
snp1271	7A	285.1	B	-	B	A	A	A	A	A	A	A	A	A	A	A	A	A	A	A	A	B	A	A	A	A	A	A	B	A	A	A	A	A	A	B	A	A	A	B	A	B	A	B	B	B	A	A	A
tarc0763	7A	298.6	B	A	A	A	A	A	A	A	A	A	A	A	A	A	A	A	A	A	A	A	A	A	A	A	A	A	A	A	A	A	A	A	A	A	A	A	A	A	A	A	A	A	A	A	A	A	A
snp179	7A	298.6	B	A	A	A	A	A	A	A	A	A	A	A	A	A	A	A	A	A	A	A	A	A	A	A	A	A	A	A	A	A	A	A	A	A	A	A	A	A	A	A	A	A	A	A	A	A	A
tarc0805	7A	309.7	B	A	A	A	A	A	A	A	A	A	A	A	A	A	A	A	A	A	A	A	A	A	A	A	A	A	A	A	A	A	A	A	A	A	A	A	A	A	A	A	A	A	A	A	A	A	A
snp7592	7A	313.8	B	A	A	A	A	A	A	A	A	A	A	A	A	A	A	A	A	A	A	A	A	A	A	A	A	A	A	A	A	A	A	A	A	A	A	A	A	A	A	A	A	A	A	A	A	A	A
tarc0748	7A	314.7	B	A	A	A	A	A	A	A	A	A	A	A	A	A	A	A	A	A	A	A	A	A	A	A	A	A	A	A	A	A	A	A	A	A	A	A	A	A	A	A	A	A	A	A	A	A	A
tarc1253	7B	0	B	-	B	B	B	B	B	B	B	B	A	B	B	B	B	B	B	B	B	B	B	B	B	B	B	B	B	B	A	B	B	A	B	A	B	B	A	B	B	B	B	B	B	B	B	B	A
tarc1217	7B	6.2	B	-	B	B	B	B	B	B	B	B	B	B	B	B	B	B	B	B	B	B	B	B	B	B	B	B	B	B	B	B	B	B	B	B	B	B	B	B	B	B	B	B	B	B	B	B	A
snp1525	7B	8.1	B	B	B	B	B	B	B	B	B	B	B	B	B	B	B	B	B	B	B	B	B	B	B	B	B	B	B	B	B	B	B	B	B	B	B	B	B	B	B	B	B	B	B	B	B	B	B
snp1089	7B	37.8	B	B	B	B	B	B	B	B	B	B	B	B	B	B	B	B	B	B	B	B	B	B	B	B	B	B	B	B	B	B	B	B	B	B	B	B	B	B	B	B	B	B	B	B	B	B	B
gwm400	7B	51.4	B	B	B	B	B	B	B	B	B	B	B	B	B	B	B	B	B	B	B	B	B	B	B	B	B	B	B	B	B	B	B	B	B	B	B	B	B	B	B	B	B	B	B	B	B	B	B
snp4017	7B	60.7	B	B	B	B	B	B	B	B	B	B	B	B	B	B	B	B	B	B	B	B	B	B	B	B	B	B	B	B	B	B	B	B	B	B	B	B	B	B	B	B	B	B	B	B	B	B	B
snp4018	7B	61.2	B	B	B	B	B	B	B	B	B	B	B	B	B	B	B	B	B	B	B	B	B	B	B	B	B	B	B	B	B	B	B	B	B	B	B	B	B	B	B	B	B	B	B	B	B	B	B
snp518	7B	62.1	B	B	B	B	B	B	B	B	B	B	B	B	B	B	B	B	B	B	B	B	B	B	B	B	B	B	B	B	B	B	B	B	B	B	B	B	B	B	B	B	B	B	B	B	B	B	B
snp4516	7B	64.7	B	B	B	B	B	B	B	B	B	B	B	B	B	B	B	B	B	B	B	B	B	B	B	B	B	B	B	B	B	B	B	B	B	B	B	B	B	B	B	B	B	B	B	B	B	B	B
tarc1204	7B	70.9	B	-	B	B	B	B	B	B	B	B	B	B	B	B	B	B	B	B	B	B	B	B	B	B	B	B	B	B	B	B	B	B	B	B	B	B	B	B	B	B	B	B	B	B	B	B	B
snp4380	7B	75.2	B	-	B	B	B	B	B	B	B	B	B	B	B	B	B	B	B	B	A	B	B	B	B	B	B	B	B	B	B	B	B	B	B	B	B	B	B	B	B	B	B	B	B	B	B	B	B
snp4145	7B	76.1	B	-	B	B	B	B	B	B	B	B	B	B	B	B	B	B	B	B	A	B	B	B	B	B	B	B	B	B	B	B	B	B	B	B	B	B	B	B	B	B	B	B	B	B	B	B	B
snp1261	7B	79.3	B	-	B	B	B	B	B	B	B	B	B	A	B	B	B	B	B	B	A	B	B	B	B	B	B	B	B	B	B	B	B	B	B	B	B	B	B	B	B	B	B	B	B	B	B	B	B
barc65	7B	79.7	B	-	B	B	B	B	B	B	B	B	B	A	B	B	B	B	B	B	A	B	B	B	B	B	B	B	B	B	B	B	B	B	B	A	B	B	B	B	B	B	B	B	B	B	B	B	B
snp6322	7B	79.7	B	-	B	B	B	B	B	B	B	B	B	A	B	B	B	B	B	B	A	B	B	B	B	B	B	B	B	B	B	B	B	B	B	A	B	B	B	B	B	B	B	B	B	B	B	B	B
tarc1220	7B	83.9	B	-	B	B	B	B	B	B	B	B	B	A	B	B	B	B	B	B	A	B	B	B	B	B	B	B	B	B	B	B	B	B	B	A	B	B	B	B	B	A	B	B	B	B	B	B	B
tarc1249	7B	88	B	-	B	B	B	B	B	B	B	B	B	A	B	B	B	B	B	A	A	B	B	B	B	B	B	B	B	B	B	B	B	B	B	A	B	B	B	B	B	A	B	B	B	B	B	B	B
tarc1256	7B	99.3	B	-	B	B	B	A	B	B	B	A	B	A	B	B	B	B	B	A	A	B	B	B	B	B	B	B	B	B	B	B	B	B	A	A	B	B	B	B	A	A	B	B	B	B	B	B	B
barc278	7B	99.3	B	-	B	B	B	A	B	B	B	A	B	A	B	B	B	B	B	A	A	B	B	B	B	B	B	B	B	B	B	B	B	B	A	A	B	B	B	B	A	A	B	B	B	B	B	B	B
tarc1218	7B	100	B	-	B	B	B	A	B	B	B	A	B	A	B	B	B	B	B	A	A	B	B	B	B	B	B	A	B	B	B	B	B	B	A	A	B	B	B	B	A	A	B	B	B	B	B	B	B
snp594	7B	100.6	B	-	B	B	B	A	B	B	B	A	B	A	B	B	B	B	B	A	A	B	B	B	B	B	B	A	B	B	B	B	B	B	A	A	B	B	B	B	A	A	B	B	B	B	B	B	B
gwm302	7B	119.9	B	-	B	B	B	A	B	B	B	A	B	A	B	A	B	A	B	A	A	B	B	B	B	A	B	A	B	B	A	A	B	B	A	A	A	A	B	B	B	A	B	B	B	B	B	A	A
tarc1259	7B	119.9	B	-	B	B	B	A	B	B	B	A	B	A	B	A	B	A	B	A	A	B	B	B	B	A	B	A	B	B	A	A	B	B	A	A	A	A	B	B	B	A	B	B	B	B	B	A	A
snp6588	7B	126.1	B	-	B	B	B	A	B	B	B	A	B	A	B	A	B	A	B	A	A	B	B	B	B	A	B	A	B	B	A	A	B	B	B	A	A	A	B	B	B	A	B	B	B	B	B	A	A
snp3928	7B	127.3	B	-	B	B	B	A	B	B	B	A	B	A	B	A	B	A	B	A	A	B	B	B	B	A	B	A	B	B	A	A	B	B	B	A	A	A	B	B	B	A	B	B	B	B	B	A	A
wmc517	7B	130.2	B	-	B	B	B	A	B	B	B	A	B	A	B	A	B	A	B	A	A	B	B	B	B	A	B	A	B	B	B	A	B	A	B	A	A	A	B	B	B	A	B	B	B	B	B	A	A
snp395	7B	131.8	B	-	B	B	B	A	B	B	B	A	B	A	B	A	B	A	B	A	A	B	B	B	B	A	B	A	B	B	B	A	B	A	B	A	A	A	B	B	B	A	B	B	B	B	B	A	A
snp320	7B	132.4	B	-	B	B	B	A	B	B	B	A	B	A	B	A	B	A	B	A	A	B	B	B	B	A	B	A	B	B	B	A	B	A	B	A	A	A	B	B	B	A	B	B	B	B	B	A	A
snp394	7B	134.8	B	-	B	B	B	A	B	B	B	A	B	A	B	A	B	A	B	A	A	B	B	B	B	A	B	A	B	B	B	A	B	A	B	A	A	A	B	B	B	A	B	B	B	B	B	A	A
snp836	7B	134.8	B	-	B	B	B	A	B	B	B	A	B	A	B	A	B	A	B	A	A	B	B	B	B	A	B	A	B	B	B	A	B	A	B	A	A	A	B	B	B	A	B	B	B	B	B	A	A
tarc1228	7B	158.4	B	-	A	B	A	A	A	B	A	A	B	A	B	A	A	A	A	A	A	A	A	B	B	A	B	A	B	B	A	A	B	A	B	A	A	A	A	B	B	A	B	B	B	B	A	A	A
tarc1238	7B	158.9	B	-	A	B	A	A	A	B	A	A	B	A	B	A	A	A	A	A	A	A	A	B	B	B	B	A	B	B	A	A	B	A	B	A	A	A	A	B	B	A	B	B	B	B	A	A	A
snp2191	7B	197.5	B	-	A	A	A	A	A	A	A	A	A	A	A	A	A	A	A	A	A	A	A	A	A	A	A	B	A	A	A	A	A	A	A	A	A	A	B	A	A	A	A	A	B	A	A	A	A
snp4864	7B	199	B	-	A	A	A	B	A	A	A	A	A	A	A	A	A	A	A	A	A	A	A	A	A	A	A	B	A	A	A	A	A	A	A	A	A	A	A	A	A	A	A	A	B	A	A	A	A
tarc1260	7B	199.3	B	-	A	A	A	B	A	A	A	A	A	A	A	A	A	A	A	A	A	A	A	A	A	A	A	B	A	A	A	A	A	A	A	A	A	A	A	A	A	A	A	A	B	A	A	A	A
snp2193	7B	200.1	B	-	A	A	A	B	A	A	A	A	A	A	A	A	A	A	A	A	A	A	A	A	A	A	A	B	A	A	A	A	A	A	A	A	A	A	A	A	A	A	A	A	B	A	A	A	A
snp4593	7B	211.1	B	-	A	A	A	A	A	A	A	A	A	A	A	A	A	A	A	A	A	A	A	A	A	A	A	A	A	A	A	A	A	A	A	A	A	A	A	A	A	A	A	A	A	A	A	A	A
tarc1247	7B	213.1	B	-	A	A	A	A	A	A	A	A	A	A	A	A	A	A	A	A	A	A	A	A	A	A	A	A	A	A	A	A	A	A	A	A	A	A	A	A	A	A	A	A	A	A	A	A	A
snp7780	7B	215.3	B	A	A	A	A	A	A	A	A	A	A	A	A	A	A	A	A	A	A	A	A	A	A	A	A	A	A	A	A	A	A	A	A	A	A	A	A	A	A	A	A	A	A	A	A	A	A
snp180	7B	228.2	B	A	A	A	A	A	A	A	A	A	A	A	A	A	A	A	A	A	A	A	A	A	A	A	A	A	A	A	A	A	A	A	A	A	A	A	A	A	A	A	A	A	A	A	A	A	A
snp182	7B	228.9	B	A	A	A	A	A	A	A	A	A	A	A	A	A	A	A	A	A	A	A	A	A	A	A	A	A	A	A	A	A	A	A	A	A	A	A	A	A	A	A	A	A	A	A	A	A	A
Psy-B1	7B	238.9	B	A	A	A	A	A	A	A	A	A	A	A	A	A	A	A	A	A	A	A	A	A	A	A	A	A	A	A	A	A	A	A	A	A	A	A	A	A	A	A	A	A	A	A	A	A	A
tarc1322	7D	0	B	-	B	B	B	B	B	B	B	B	B	B	B	B	B	B	B	B	B	B	B	A	B	A	B	B	B	A	B	B	B	B	B	B	B	B	B	B	B	B	A	B	B	B	B	B	B
tarc0359	7D	1.7	B	-	B	B	B	B	B	B	B	B	B	B	B	B	B	B	B	B	B	B	B	A	B	A	B	B	B	A	B	B	B	B	B	B	B	B	B	B	B	B	A	B	B	B	B	B	B
snp8425	7D	5.1	B	-	B	B	B	B	B	B	B	B	B	B	B	B	B	B	B	B	B	B	B	A	B	B	B	B	B	A	B	B	B	B	B	B	B	B	B	B	B	B	A	B	B	B	B	B	B
tarc0384	7D	7.4	B	-	B	B	B	B	B	B	B	B	B	B	B	B	B	B	B	B	B	B	B	A	B	B	B	B	B	B	B	B	B	B	B	B	B	B	B	B	B	B	B	B	B	B	B	B	B
tarc1525	7D	9.1	B	B	B	B	B	B	B	B	B	B	B	B	B	B	B	B	B	B	B	B	B	B	B	B	B	B	B	B	B	B	B	B	B	B	B	B	B	B	B	B	B	B	B	B	B	B	B
tarc1406	7D	37.3	B	B	B	B	B	B	B	B	B	B	B	B	B	B	B	B	B	B	B	B	B	B	B	B	B	B	B	B	B	B	B	B	B	B	B	B	B	B	B	B	B	B	B	B	B	B	B
tarc1421	7D	52.8	B	B	B	B	B	B	B	B	B	B	B	B	B	B	B	B	B	B	B	B	B	B	B	B	B	B	B	B	B	B	B	B	B	B	B	B	B	B	B	B	B	B	B	B	B	B	B
gdm88	7D	52.8	B	B	B	B	B	B	B	B	B	B	B	B	B	B	B	B	B	B	B	B	B	B	B	B	B	B	B	B	B	B	B	B	B	B	B	B	B	B	B	B	B	B	B	B	B	B	B
tarc1313	7D	57.2	B	-	B	B	A	B	B	B	B	B	B	B	B	B	B	B	B	A	B	B	B	B	B	B	B	B	B	B	B	B	B	B	B	B	B	B	B	B	B	B	B	B	B	B	B	B	B
tarc1433	7D	73.8	B	-	A	B	A	B	B	B	A	B	B	B	A	B	B	B	B	A	A	B	B	A	A	B	A	B	B	A	B	B	A	B	A	B	A	B	B	B	B	B	B	A	A	B	B	A	B
tarc1449	7D	93.9	B	-	A	B	A	B	B	A	A	A	B	B	A	A	A	B	B	A	A	B	B	A	A	B	A	B	B	A	B	B	A	B	A	B	A	B	A	B	B	B	B	A	A	B	B	A	A
gwm295	7D	97.3	B	-	A	B	A	B	B	A	A	A	B	B	A	A	A	B	B	A	A	B	B	A	A	B	A	B	B	A	B	A	A	B	A	B	A	B	A	B	B	B	B	A	A	B	B	B	A
tarc0372	7D	120.9	B	-	A	A	A	A	B	A	A	A	A	B	A	A	A	B	A	A	A	B	A	A	A	A	B	B	A	A	A	A	A	B	A	A	A	B	A	A	B	B	A	A	A	B	A	A	A
tarc0392	7D	129.5	B	A	A	A	A	A	A	A	A	A	A	A	A	A	A	A	A	A	A	A	A	A	A	A	A	A	A	A	A	A	A	A	A	A	A	A	A	A	A	A	A	A	A	A	A	A	A
tarc0378	7D	140.8	B	A	A	A	A	A	A	A	A	A	A	A	A	A	A	A	A	A	A	A	A	A	A	A	A	A	A	A	A	A	A	A	A	A	A	A	A	A	A	A	A	A	A	A	A	A	A
tarc1356	7D	148.9	B	A	A	A	A	A	A	A	A	A	A	A	A	A	A	A	A	A	A	A	A	A	A	A	A	A	A	A	A	A	A	A	A	A	A	A	A	A	A	A	A	A	A	A	A	A	A
tarc0370	7D	161.2	B	A	A	A	A	A	A	A	A	A	A	A	A	A	A	A	A	A	A	A	A	A	A	A	A	A	A	A	A	A	A	A	A	A	A	A	A	A	A	A	A	A	A	A	A	A	A
tarc0383	7D	161.7	B	A	A	A	A	A	A	A	A	A	A	A	A	A	A	A	A	A	A	A	A	A	A	A	A	A	A	A	A	A	A	A	A	A	A	A	A	A	A	A	A	A	A	A	A	A	A
tarc0367	7D	165.7	B	A	A	A	A	A	A	A	A	A	A	A	A	A	A	A	A	A	A	A	A	A	A	A	A	A	A	A	A	A	A	A	A	A	A	A	A	A	A	A	A	A	A	A	A	A	A
tarc0369	7D	165.7	B	A	A	A	A	A	A	A	A	A	A	A	A	A	A	A	A	A	A	A	A	A	A	A	A	A	A	A	A	A	A	A	A	A	A	A	A	A	A	A	A	A	A	A	A	A	A
tarc0374	7D	166.7	B	A	A	A	A	A	A	A	A	A	A	A	A	A	A	A	A	A	A	A	A	A	A	A	A	A	A	A	A	A	A	A	A	A	A	A	A	A	A	A	A	A	A	A	A	A	A
tarc0376	7D	177.3	B	A	A	A	A	A	A	A	A	A	A	A	A	A	A	A	A	A	A	A	A	A	A	A	A	A	A	A	A	A	A	A	A	A	A	A	A	A	A	A	A	A	A	A	A	A	A
tarc0365	7D	179	B	A	A	A	A	A	A	A	A	A	A	A	A	A	A	A	A	A	A	A	A	A	A	A	A	A	A	A	A	A	A	A	A	A	A	A	A	A	A	A	A	A	A	A	A	A	A
tarc0375	7D	184.3	B	A	A	A	A	A	A	A	A	A	A	A	A	A	A	A	A	A	A	A	A	A	A	A	A	A	A	A	A	A	A	A	A	A	A	A	A	A	A	A	A	A	A	A	A	A	A
gwm437	7D	187.1	B	A	A	A	A	A	A	A	A	A	A	A	A	A	A	A	A	A	A	A	A	A	A	A	A	A	A	A	A	A	A	A	A	A	A	A	A	A	A	A	A	A	A	A	A	A	A
tarc0334	7D	191.3	B	A	A	A	A	A	A	A	A	A	A	A	A	A	A	A	A	A	A	A	A	A	A	A	A	A	A	A	A	A	A	A	A	A	A	A	A	A	A	A	A	A	A	A	A	A	A
snp2772	7D	194.1	B	A	A	A	A	A	A	A	A	A	A	A	A	A	A	A	A	A	A	A	A	A	A	A	A	A	A	A	A	A	A	A	A	A	A	A	A	A	A	A	A	A	A	A	A	A	A
snp2208	7D	194.1	B	A	A	A	A	A	A	A	A	A	A	A	A	A	A	A	A	A	A	A	A	A	A	A	A	A	A	A	A	A	A	A	A	A	A	A	A	A	A	A	A	A	A	A	A	A	A
snp1537	7D	199.7	B	A	A	A	A	A	A	A	A	A	A	A	A	A	A	A	A	A	A	A	A	A	A	A	A	A	A	A	A	A	A	A	A	A	A	A	A	A	A	A	A	A	A	A	A	A	A
snp2273	7D	201.5	B	A	A	A	A	A	A	A	A	A	A	A	A	A	A	A	A	A	A	A	A	A	A	A	A	A	A	A	A	A	A	A	A	A	A	A	A	A	A	A	A	A	A	A	A	A	A
snp1902	7D	208	B	A	A	A	A	A	A	A	A	A	A	A	A	A	A	A	A	A	A	A	A	A	A	A	A	A	A	A	A	A	A	A	A	A	A	A	A	A	A	A	A	A	A	A	A	A	A
tarc0338	7D	218.7	B	-	A	A	A	A	A	A	A	A	A	A	A	A	A	A	A	A	A	A	A	A	A	A	B	A	A	A	A	A	A	A	A	A	A	A	A	A	A	A	A	A	A	A	A	A	A
gdm67	7D	231.6	B	-	B	A	A	A	B	B	A	A	B	A	A	A	A	A	A	A	A	A	A	A	A	A	B	B	A	B	B	B	A	A	A	A	B	A	A	A	A	A	B	A	A	A	A	A	A
tarc1457	7D	244.1	B	-	B	A	A	A	A	B	A	A	B	A	A	B	A	A	A	B	A	A	A	A	A	A	B	B	B	A	B	B	A	A	A	A	B	A	A	A	A	A	B	A	A	A	A	A	A
tarc1301	7D	247.9	B	-	A	A	A	A	A	B	A	A	B	A	A	B	A	A	A	B	A	B	A	A	A	A	B	B	B	A	B	B	A	A	A	A	B	A	A	A	A	A	B	A	A	B	A	A	A
tarc1458	7D	272.1	B	-	B	A	B	A	B	B	A	A	A	A	A	B	A	B	A	B	A	B	A	B	A	A	A	B	B	A	B	B	A	B	A	A	B	A	A	A	A	A	B	A	A	B	B	A	A
barc235	7D	316.7	B	-	B	A	B	A	B	A	A	B	B	A	A	B	B	B	A	B	A	B	B	B	A	A	A	B	B	A	A	A	B	B	A	B	A	A	B	A	A	A	A	A	A	B	B	A	B
tarc0349	7D	318.5	B	-	B	A	B	A	B	A	A	B	B	A	A	B	A	B	A	B	A	B	B	B	A	A	A	B	B	A	A	A	B	B	A	B	A	A	B	A	A	A	A	A	A	B	B	A	B
wmc824	7D	332.9	B	-	B	A	B	A	B	A	A	B	A	B	A	B	A	B	A	B	A	B	B	B	A	B	A	A	B	A	A	A	B	B	A	B	B	A	B	A	A	A	A	A	A	B	B	A	B
tarc1396	7D	342.7	B	-	B	A	A	A	B	A	A	B	A	B	B	B	A	B	B	B	A	A	B	B	A	B	A	A	B	A	A	A	B	B	A	B	B	A	B	A	B	A	A	A	A	A	B	A	B
tarc1292	7D	358.7	B	-	B	A	A	A	B	A	A	B	A	B	B	A	A	A	B	B	A	A	B	A	A	B	A	B	B	A	A	A	B	B	A	B	B	B	A	A	B	A	A	A	B	A	B	A	B
tarc1304	7D	375.3	B	-	A	B	A	A	B	B	A	B	A	B	A	A	A	A	B	B	A	B	B	A	B	B	A	B	B	A	A	A	B	B	B	B	B	B	A	A	B	A	A	A	B	A	B	B	B
[truncated: 455 more columns]

## Sheet: ideotype2
Marker	Chr	Pos	kitahonami	ideotype2	1	2	3	4	5	6	7	8	9	10	11	12	13	14	15	16	17	18	19	20	21	22	23	24	25	26	27	28	29	30	31	32	33	34	35	36	37	38	39	40	41	42	43	44	45
tarc0445	1A	0	B	-	B	A	A	A	B	A	B	B	A	A	B	B	A	A	A	A	B	A	B	A	B	A	A	A	B	A	B	A	B	A	B	B	B	B	B	B	B	B	A	A	A	B	B	B	A
snp1603	1A	1.1	B	-	B	A	A	A	B	A	B	B	A	A	B	B	A	A	A	A	B	A	B	A	B	A	A	A	B	A	B	A	B	A	B	B	B	B	B	B	B	B	A	A	A	B	B	B	A
snp1375	1A	3	B	-	B	A	A	A	B	A	B	B	A	A	B	B	A	A	A	A	B	A	B	A	B	A	A	A	B	A	B	A	B	A	B	B	B	B	B	B	B	B	A	A	A	B	B	B	A
tarc0427	1A	3.2	B	-	B	A	A	A	B	A	B	B	A	A	B	B	A	A	A	A	B	A	B	A	B	A	A	A	B	A	B	A	B	A	B	B	B	B	B	B	B	B	A	A	A	B	B	B	A
tarc0412	1A	9.5	B	-	B	A	A	A	B	B	B	B	A	A	B	B	A	A	A	A	B	A	B	A	B	A	A	A	B	A	B	A	B	A	B	B	B	B	B	B	B	B	A	A	A	B	B	B	A
snp2452	1A	11.6	B	-	B	A	A	A	B	B	B	B	A	A	B	B	A	A	A	A	B	A	B	A	B	A	A	B	B	A	B	A	B	A	B	B	A	B	B	B	B	B	A	A	A	B	B	B	A
tarc0438	1A	18.6	B	-	B	A	A	A	B	B	B	A	A	A	B	B	A	A	A	A	B	A	B	A	B	A	A	B	B	A	B	A	B	A	B	B	A	B	B	B	B	B	A	A	A	B	B	B	A
tarc0443	1A	31.5	B	-	B	A	A	A	B	B	B	A	A	A	B	B	A	A	A	A	B	A	B	A	B	A	A	B	B	A	B	A	B	A	B	B	A	B	B	B	B	B	A	A	A	A	B	B	A
tarc0449	1A	62.8	B	-	B	B	A	A	A	A	B	A	A	A	B	A	A	A	B	A	B	A	A	A	A	A	A	A	B	A	B	A	A	B	B	B	A	B	A	B	B	B	A	A	A	A	B	B	A
snp8238	1A	80	B	-	A	A	A	A	A	A	B	A	A	A	B	A	A	A	B	A	A	A	A	A	A	A	A	A	B	A	A	A	A	B	A	A	B	B	A	B	B	B	A	A	A	A	B	B	A
snp1803	1A	85.6	B	-	A	A	A	A	A	A	B	A	A	A	B	A	A	A	B	A	A	A	A	A	A	A	A	A	B	A	A	A	A	B	A	A	B	A	A	B	B	B	A	A	A	A	B	B	A
snp8116	1A	86	B	-	A	A	A	A	A	A	B	A	A	A	B	A	A	A	B	A	A	A	A	A	A	A	A	A	B	A	A	A	A	B	A	A	B	A	A	B	B	B	A	A	A	A	B	B	A
tarc0448	1A	86.8	B	-	A	A	A	A	A	A	B	A	A	A	B	A	A	A	B	A	A	A	A	A	A	A	A	A	B	A	A	A	A	B	A	A	B	A	A	B	B	B	A	A	A	A	B	B	A
tarc0441	1A	87.6	B	-	A	B	A	A	A	A	B	A	A	A	B	A	A	A	B	A	A	A	A	A	A	A	A	A	B	A	A	A	A	B	A	A	B	A	A	B	B	B	A	A	A	A	B	B	A
snp1806	1A	88.4	B	-	A	B	A	A	A	A	A	A	A	A	B	A	A	A	B	A	A	A	A	A	A	A	A	A	B	A	A	A	A	B	A	A	B	A	A	B	B	B	A	A	A	A	B	B	A
tarc0414	1A	88.4	B	-	A	B	A	A	A	A	A	A	A	A	B	A	A	A	B	A	A	A	A	A	A	A	A	A	B	A	A	A	A	B	A	A	B	A	A	B	B	B	A	A	A	A	B	B	A
tarc0397	1A	88.9	B	-	A	B	A	A	A	A	A	A	A	A	B	A	A	A	B	A	A	A	A	A	A	A	A	A	B	A	A	A	A	B	A	A	B	A	A	B	B	B	A	A	A	A	B	B	A
snp3665	1A	88.9	B	-	A	B	A	A	A	A	A	A	A	A	B	A	A	A	B	A	A	A	A	A	A	A	A	A	B	A	A	A	A	B	A	A	B	A	A	B	B	B	A	A	A	A	B	B	A
snp3882	1A	90.2	B	-	A	B	A	A	A	A	A	A	A	A	B	A	A	A	B	A	A	A	A	A	A	A	A	A	B	A	A	A	A	B	A	A	B	A	A	B	B	A	A	A	A	A	B	B	A
snp2762	1A	92.3	B	-	A	B	A	A	A	A	A	A	A	A	B	A	A	A	B	A	A	A	A	A	A	A	A	A	B	A	A	A	A	B	A	A	B	A	A	B	B	A	A	A	A	A	B	B	A
tarc0444	1A	96.1	B	-	A	B	A	A	A	A	A	A	A	A	B	A	A	A	B	A	A	A	A	A	A	A	A	A	A	A	A	A	A	A	A	A	B	A	A	B	B	A	A	A	A	A	B	A	A
snp7021	1A	97	B	-	A	B	A	A	A	A	A	A	A	A	B	A	A	A	B	A	A	A	A	A	A	A	A	A	A	A	A	A	A	A	A	A	B	A	A	B	B	A	A	A	A	A	B	A	A
barc83	1A	98	B	-	A	B	A	A	A	A	A	A	A	A	B	A	A	A	B	A	A	A	A	A	A	A	A	A	A	A	A	A	A	A	A	A	B	A	A	B	A	A	A	A	A	A	B	A	A
tarc0440	1A	100.9	B	-	A	B	A	A	A	A	A	A	A	A	B	A	A	A	B	A	A	A	A	A	A	A	A	A	A	A	A	A	A	A	A	A	B	A	A	B	A	A	A	A	A	A	B	A	A
snp2584	1A	100.9	B	-	A	B	A	A	A	A	A	A	A	A	B	A	A	A	B	A	A	A	A	A	A	A	A	A	A	A	A	A	A	A	A	A	B	A	A	B	A	A	A	A	A	A	B	A	A
tarc0419	1A	112.8	B	-	A	B	A	A	A	A	A	A	A	A	A	A	A	A	B	A	A	A	A	A	A	A	A	A	A	A	A	A	A	A	A	A	A	A	A	A	A	A	A	A	A	A	A	A	A
wmc312	1A	116.5	B	A	A	A	A	A	A	A	A	A	A	A	A	A	A	A	A	A	A	A	A	A	A	A	A	A	A	A	A	A	A	A	A	A	A	A	A	A	A	A	A	A	A	A	A	A	A
tarc0424	1A	130.8	B	A	A	A	A	A	A	A	A	A	A	A	A	A	A	A	A	A	A	A	A	A	A	A	A	A	A	A	A	A	A	A	A	A	A	A	A	A	A	A	A	A	A	A	A	A	A
snp6624	1A	139.1	B	A	A	A	A	A	A	A	A	A	A	A	A	A	A	A	A	A	A	A	A	A	A	A	A	A	A	A	A	A	A	A	A	A	A	A	A	A	A	A	A	A	A	A	A	A	A
snp4080	1A	142.3	B	-	A	A	A	A	A	A	A	A	A	A	A	A	A	A	A	A	A	A	A	A	B	A	A	A	A	A	A	A	A	A	A	A	A	A	A	A	A	A	A	A	A	A	A	A	A
snp6934	1A	148.9	B	-	A	A	A	A	A	A	A	A	B	A	A	B	A	A	A	A	A	A	A	A	B	A	A	A	A	A	A	A	A	A	A	A	A	A	A	A	A	A	A	A	A	A	A	B	A
tarc0404	1A	152.5	B	-	A	A	A	A	A	A	A	A	B	A	A	B	A	A	A	B	A	A	A	A	B	A	A	A	B	A	A	A	A	A	A	A	A	A	A	A	A	A	A	A	A	A	A	B	A
tarc0425	1A	157.4	B	-	A	A	B	A	A	B	A	A	B	A	A	B	A	A	A	B	A	A	A	A	B	A	A	A	B	A	A	A	A	A	A	A	A	A	A	A	A	A	A	A	A	B	A	B	A
snp1195	1A	175.7	B	-	A	B	B	A	B	B	A	B	B	A	A	B	A	A	B	B	A	A	A	A	B	A	A	B	B	B	A	A	A	A	A	A	A	A	A	A	A	A	A	A	A	A	B	B	A
snp2784	1A	180.8	B	-	B	B	B	A	B	B	A	B	B	B	A	B	A	A	B	B	A	A	A	A	A	A	A	B	B	B	A	A	A	A	B	A	A	A	A	A	A	A	A	A	B	A	B	B	A
barc213	1A	181.1	B	-	B	B	B	A	B	B	A	B	B	B	A	B	A	A	B	B	A	A	A	A	A	A	A	B	B	B	A	A	A	A	B	A	A	A	A	A	A	A	A	A	B	A	B	B	A
tarc0446	1A	193.2	B	-	B	A	B	A	B	B	A	B	B	B	A	B	B	A	B	B	B	A	A	B	A	A	A	B	B	B	A	A	A	A	B	A	A	A	A	A	A	A	B	A	B	A	A	B	A
tarc0413	1A	199	B	-	B	A	A	A	B	B	A	B	B	B	A	B	B	A	B	B	B	A	A	B	A	A	A	B	B	B	A	A	A	A	B	A	A	A	A	A	A	A	B	A	B	A	A	B	A
snp6312	1A	200.9	B	-	B	A	A	A	B	B	A	B	B	B	A	B	B	A	B	B	B	A	A	B	A	A	A	B	B	B	A	A	A	A	B	A	A	A	A	A	A	A	B	A	A	A	A	B	A
snp2035	1A	201.4	B	-	B	A	A	A	B	B	A	B	B	B	A	B	B	A	B	B	B	A	A	B	A	A	A	B	B	B	A	A	A	A	B	A	A	A	A	A	A	A	B	A	A	A	A	B	A
snp1560	1A	208.8	B	-	B	A	A	A	B	B	A	B	B	B	B	B	B	B	B	B	B	A	A	B	B	A	A	B	B	B	A	A	A	B	B	A	A	A	A	A	A	A	B	A	A	A	A	B	A
snp3977	1A	213.6	B	-	B	A	A	A	A	B	A	B	B	B	B	B	B	B	B	B	B	A	A	B	B	A	A	B	A	B	A	A	A	B	B	A	A	A	A	A	A	A	B	A	A	A	A	B	A
tarc0416	1A	214.2	B	-	B	A	A	A	A	B	A	B	B	B	B	B	B	B	B	B	B	A	A	B	B	A	A	B	A	B	A	A	A	B	B	A	A	A	A	A	A	A	B	A	A	A	A	B	A
tarc0406	1A	234.4	B	-	B	A	B	A	A	A	A	B	A	B	B	B	A	B	B	B	B	A	A	B	B	A	A	B	A	B	A	A	A	B	B	A	A	A	A	A	A	B	B	A	A	A	A	B	A
snp1306	1A	235.4	B	-	B	A	B	A	A	A	A	B	A	B	B	B	A	B	B	B	B	A	A	B	B	A	A	B	A	B	A	A	A	B	B	A	A	A	A	A	A	B	B	A	A	A	A	B	A
tarc0827	1B	0	B	-	A	A	B	B	A	A	B	B	A	B	B	A	B	A	A	B	B	A	A	B	B	A	A	B	B	B	A	B	B	B	A	A	B	B	B	B	A	B	A	B	B	B	A	B	B
snp61	1B	10.7	B	-	A	A	A	B	A	A	B	B	A	B	B	A	B	A	A	B	A	A	A	B	B	A	A	B	B	B	B	B	B	B	A	A	B	B	B	B	A	B	A	B	B	B	A	A	B
tarc0843	1B	15.1	B	-	A	A	B	B	A	A	B	B	A	B	B	A	B	B	A	B	A	B	A	B	B	A	A	B	B	B	B	B	B	B	A	A	B	B	B	B	A	B	A	B	B	B	A	A	B
tarc0834	1B	38.3	B	-	A	A	B	B	A	A	B	A	A	B	B	A	B	B	A	B	A	B	A	B	B	B	A	A	A	A	B	B	A	B	A	B	B	B	B	A	A	B	A	B	B	B	A	A	B
tarc0839	1B	39.8	B	-	A	A	B	B	A	A	B	A	A	B	B	A	B	B	A	B	A	B	A	A	B	B	A	A	A	A	B	B	A	B	A	B	B	B	B	A	A	B	A	B	B	B	A	A	B
snp2578	1B	43.8	B	-	A	A	B	B	A	A	A	A	A	B	B	A	B	A	A	B	A	B	A	A	B	B	A	A	A	A	B	B	A	B	A	B	B	B	B	A	A	B	A	B	B	B	A	A	B
tarc0822	1B	44.4	B	-	A	A	B	B	A	B	A	A	A	B	B	A	B	A	A	B	A	B	A	A	B	B	A	A	A	A	B	B	A	B	A	B	B	B	B	A	A	B	A	B	B	B	A	A	B
wmc619	1B	44.4	B	-	A	A	B	B	A	B	A	A	A	B	B	A	B	A	A	B	A	B	A	A	B	B	A	A	A	A	B	B	A	B	A	B	B	B	B	A	A	B	A	B	B	B	A	A	B
tarc0809	1B	51.2	B	-	A	A	B	B	A	B	A	A	A	B	B	A	B	A	A	B	A	B	A	A	B	B	A	A	A	A	B	B	A	B	A	A	B	B	B	A	A	B	A	B	B	B	A	A	B
tarc0826	1B	54.3	B	-	A	A	B	B	A	B	A	A	A	B	B	A	B	A	A	B	A	B	A	A	B	B	A	A	A	A	B	B	A	B	A	A	B	B	B	A	A	B	A	B	B	B	A	A	B
tarc0821	1B	54.7	B	-	A	A	B	B	A	B	A	A	A	B	B	A	B	A	A	B	A	B	A	A	B	B	A	A	A	A	B	B	A	B	A	A	B	B	B	A	A	B	A	B	B	B	A	A	B
snp270	1B	56	B	-	A	A	B	B	A	B	A	A	A	B	B	A	B	A	A	A	A	B	A	A	B	B	A	A	A	A	B	B	A	B	A	A	B	B	B	A	A	B	A	B	B	B	A	A	B
tarc0836	1B	57.5	B	-	B	A	B	B	A	B	A	A	A	B	B	A	B	A	A	A	A	B	A	A	B	B	A	A	A	A	B	B	A	B	A	A	B	B	B	B	A	B	A	B	B	B	A	A	B
snp3076	1B	66.3	B	-	B	A	B	A	A	B	A	A	B	B	B	A	A	A	A	A	A	B	A	A	B	B	A	A	A	A	B	B	A	B	A	A	B	B	B	A	A	A	A	B	B	B	A	A	B
wmc134	1B	78.6	B	-	A	A	B	B	A	B	B	A	B	B	B	A	A	A	A	A	A	B	A	A	B	B	A	A	A	B	B	B	A	B	A	A	B	B	B	A	A	A	A	B	B	B	A	A	B
tarc0813	1B	86.6	B	-	A	A	B	B	A	B	B	A	B	B	B	A	A	A	A	A	A	B	A	A	B	B	A	A	A	B	B	B	A	B	A	A	B	B	B	A	A	A	A	A	B	B	A	A	B
snp4154	1B	96.5	B	-	A	A	A	B	A	B	B	A	B	B	B	A	A	A	A	A	A	B	A	A	B	B	A	B	A	B	B	B	A	B	B	A	B	B	B	A	A	A	A	B	B	B	A	A	B
snp5915	1B	102.6	B	-	A	A	A	B	A	B	B	A	B	B	B	A	A	A	A	A	A	B	A	A	B	B	A	B	A	B	B	B	A	B	B	A	B	B	B	B	A	A	A	B	B	B	A	A	B
gwm268	1B	107.6	B	-	A	A	A	B	A	B	B	A	B	B	B	A	A	A	A	A	A	B	A	A	B	B	A	B	A	B	B	B	A	B	B	A	B	B	B	B	B	A	B	B	B	B	A	A	B
tarc0835	1B	108.3	B	-	A	A	A	B	A	B	B	A	B	B	B	A	A	A	A	A	A	B	A	A	B	B	A	B	A	B	B	B	A	B	B	A	B	B	B	B	B	A	B	B	B	B	A	A	B
tarc0828	1B	123	B	-	A	A	A	B	A	B	B	A	B	A	B	A	A	A	A	A	A	B	A	A	B	B	A	B	A	B	A	B	A	B	B	A	B	B	B	B	B	A	B	A	B	B	A	A	B
tarc0833	1B	150.1	B	-	A	A	A	B	A	B	B	A	B	A	B	A	A	B	A	A	A	B	A	A	A	A	A	B	A	B	A	A	B	B	B	A	B	A	B	B	B	A	B	B	B	A	A	A	B
snp7992	1B	169.7	B	-	A	A	A	B	B	A	B	A	B	A	B	A	A	B	A	B	A	B	A	A	A	B	A	A	A	B	B	A	B	B	B	A	B	B	B	B	B	A	B	B	B	A	A	B	A
snp8332	1B	176.1	B	-	A	A	A	B	B	A	B	B	B	A	B	A	A	B	A	B	A	B	A	A	A	A	A	A	A	B	B	A	B	A	B	B	B	B	B	B	B	A	B	B	B	A	A	B	A
tarc0825	1B	186.6	B	-	A	A	B	B	B	B	B	B	B	A	B	A	A	B	B	B	A	B	A	A	A	A	B	A	A	B	B	A	B	A	B	A	B	B	B	B	A	A	B	B	B	A	A	B	A
snp198	1B	199.1	B	-	B	A	B	B	B	B	B	B	B	A	B	A	A	B	B	B	A	B	A	A	A	B	B	A	A	A	B	A	B	A	B	A	A	B	B	B	B	A	B	B	B	A	A	B	A
barc80	1B	200.6	B	-	B	A	B	B	B	B	B	B	B	A	B	A	A	B	B	B	A	B	A	A	A	B	B	A	A	A	B	A	B	A	B	A	A	B	B	B	B	A	B	B	B	A	A	B	A
snp6512	1B	200.8	B	-	B	A	B	B	B	B	B	B	B	A	B	A	A	B	B	B	A	B	A	A	A	B	B	A	A	A	B	A	B	A	B	A	A	B	B	B	B	A	B	B	B	A	A	B	A
tarc0831	1B	200.8	B	-	B	A	B	B	B	B	B	B	B	A	B	A	A	B	B	B	A	B	A	A	A	B	B	A	A	A	B	A	B	A	B	A	A	B	B	B	B	A	B	B	B	A	A	B	A
gwm140	1B	200.9	B	-	B	A	B	B	B	B	B	B	B	A	B	A	A	B	B	B	A	B	A	A	A	B	B	A	A	A	B	A	B	A	B	A	A	B	B	B	B	A	B	B	B	A	A	B	A
tarc0846	1B	201	B	-	B	A	B	B	B	B	B	B	B	A	B	A	A	B	B	B	A	B	A	A	A	B	B	A	A	A	B	A	B	A	B	A	A	B	B	B	B	A	B	B	B	A	A	B	A
tarc1268	1D	0	B	-	B	A	B	B	B	A	A	A	B	B	A	B	A	A	B	B	B	B	B	A	B	B	A	A	B	A	A	A	A	B	A	A	A	B	B	A	A	A	A	B	A	A	B	A	B
tarc1364	1D	3.8	B	-	B	A	B	B	B	A	A	A	B	B	A	B	A	A	B	B	B	B	B	B	B	B	A	A	B	A	A	A	A	B	A	A	A	B	B	A	A	A	A	B	A	A	B	A	A
tarc1372	1D	25.7	B	-	B	A	B	A	B	A	A	A	B	A	A	B	A	A	B	B	B	B	B	B	B	B	B	A	B	A	B	A	A	B	A	A	B	B	B	A	A	B	A	B	A	A	A	A	A
tarc0083	1D	35	B	-	B	A	B	A	B	A	A	A	B	A	A	B	A	A	B	B	B	A	B	B	B	B	B	A	B	A	A	A	A	B	A	A	B	B	B	B	A	B	A	B	A	A	A	A	A
snp5372	1D	40	B	-	B	A	B	A	B	A	A	A	B	A	A	B	A	A	B	A	B	A	B	B	B	B	B	A	B	A	A	A	A	B	A	A	B	B	B	A	A	B	A	B	A	A	A	A	A
wmc336	1D	43.5	B	-	A	A	B	A	B	A	A	A	B	A	A	B	A	A	B	A	B	A	B	B	B	B	B	A	B	A	A	A	A	B	A	A	B	B	B	A	A	B	A	B	A	A	A	A	A
snp4716	1D	44	B	-	A	A	B	A	B	A	A	A	B	A	A	B	A	A	B	A	B	A	B	B	B	B	B	A	B	A	A	A	A	B	A	A	B	B	B	A	A	B	A	B	A	A	A	A	A
snp7533	1D	44	B	-	A	A	B	A	B	A	A	A	B	A	A	B	A	A	B	A	B	A	B	B	B	B	B	A	B	A	A	A	A	B	A	A	B	B	B	A	A	B	A	B	A	A	A	A	A
snp8551	1D	53.8	B	-	A	A	B	A	B	A	B	A	A	A	A	B	A	A	B	A	B	A	A	B	B	B	B	A	B	A	A	A	B	B	A	A	B	B	B	A	A	B	A	B	A	A	A	A	A
tarc1423	1D	70	B	-	A	A	B	A	B	A	A	A	B	A	A	B	A	A	B	A	B	A	A	B	B	B	B	A	A	A	A	A	B	B	A	A	B	B	B	B	A	B	A	B	A	A	A	A	A
cfd72	1D	84.4	B	-	A	A	B	A	B	A	A	B	B	A	A	B	B	A	B	A	B	A	A	B	B	B	B	A	A	B	A	A	A	B	A	B	B	B	B	B	A	B	A	B	A	A	A	A	A
tarc1365	1D	93.6	B	-	A	A	B	A	B	A	A	B	B	A	A	B	B	A	B	A	A	A	A	B	B	B	B	A	A	B	A	A	A	B	A	B	A	B	A	A	A	B	A	B	A	A	A	A	A
tarc0078	1D	95.4	B	-	A	A	B	A	B	A	A	B	B	A	A	B	B	A	B	A	A	A	A	B	B	B	B	A	A	B	A	A	A	B	A	B	A	B	A	A	A	B	A	B	A	A	A	A	A
wmc590	1D	96.1	B	-	A	A	B	A	B	A	A	B	B	A	A	B	B	A	B	A	A	A	A	B	B	B	B	A	A	B	A	A	A	B	A	B	A	B	A	A	A	B	A	B	A	A	A	A	A
tarc0043	1D	99.1	B	-	A	A	B	A	B	A	A	B	A	A	A	B	B	B	B	A	A	A	A	B	B	B	B	A	A	B	A	A	A	B	A	B	A	A	A	A	A	B	A	B	A	A	A	A	A
tarc1298	1D	101.3	B	-	A	A	B	A	B	A	A	B	A	A	A	B	B	B	B	A	A	A	A	B	B	B	B	A	A	B	A	A	A	B	A	B	A	A	A	A	A	B	A	B	A	A	A	A	A
snp3481	1D	101.3	B	-	A	A	B	A	B	A	A	B	A	A	A	B	B	B	B	A	A	A	A	B	B	B	B	A	A	B	A	A	A	B	A	B	A	A	A	A	A	B	A	B	A	A	A	A	A
tarc0049	1D	103.8	B	-	A	A	B	A	B	A	A	B	A	A	B	B	B	B	B	A	A	B	A	B	B	B	B	A	A	B	A	A	A	B	A	B	A	A	A	A	A	B	A	B	A	A	A	A	A
snp7154	1D	107.1	B	-	A	A	B	A	B	A	A	B	A	A	B	B	B	B	B	A	A	B	A	B	B	B	B	A	A	B	A	A	A	B	A	B	A	A	A	A	A	B	A	B	A	A	A	A	A
tarc1366	1D	107.9	B	-	A	A	A	A	B	A	A	B	B	A	B	B	B	B	B	A	A	B	A	B	B	B	B	A	A	B	A	A	A	B	A	B	A	A	A	A	A	B	A	B	A	A	A	A	A
tarc1392	1D	110.5	B	-	A	A	A	A	B	B	A	B	B	A	B	B	B	B	B	A	A	A	A	B	B	B	B	A	A	B	A	A	A	B	A	B	A	A	A	A	A	B	A	B	A	A	A	A	A
tarc0050	1D	110.9	B	-	A	A	A	A	B	B	A	B	B	A	B	B	B	B	B	A	A	A	A	B	B	B	B	A	A	B	A	A	A	B	A	B	A	A	A	A	A	B	A	B	A	A	A	A	A
tarc0048	1D	113.6	B	-	A	A	A	A	B	B	A	B	B	A	B	B	B	B	B	A	A	A	A	B	B	B	B	A	A	B	A	A	A	B	A	B	A	A	A	A	A	B	A	B	A	A	A	A	A
tarc0040	1D	118.4	B	-	A	A	A	A	B	B	A	B	B	A	B	B	B	B	B	A	A	B	A	B	B	B	B	A	A	B	A	A	A	B	A	B	A	A	A	A	A	B	A	A	A	A	A	A	A
wmc36	1D	122.1	B	-	A	A	A	A	B	B	A	B	B	A	B	B	B	B	B	A	A	B	A	B	B	B	B	A	A	B	A	A	A	B	A	B	A	A	A	A	A	B	A	A	B	A	A	A	A
tarc0045	1D	143.3	B	-	A	A	A	A	A	B	A	A	B	A	B	B	B	B	B	B	A	A	A	B	B	B	B	A	A	B	A	A	A	A	A	A	A	A	B	A	A	B	A	A	B	A	A	A	A
snp3547	1D	144.1	B	-	A	A	A	A	A	B	A	A	B	A	B	B	B	B	B	B	A	A	A	B	A	B	B	A	A	B	A	A	A	A	A	A	A	A	B	A	A	B	A	A	B	A	A	A	A
tarc1477	1D	160	B	-	A	A	A	A	A	A	A	A	B	A	B	B	B	B	B	B	A	A	A	B	A	A	B	A	A	B	A	A	A	A	A	A	A	B	A	A	A	B	A	A	B	A	A	A	A
tarc0056	1D	166.9	B	-	A	A	A	A	A	A	A	A	B	A	B	B	B	B	B	A	A	A	A	B	A	A	B	A	A	B	A	A	A	A	A	A	A	B	A	A	A	B	A	A	B	A	A	A	A
tarc0033	1D	175.9	B	-	A	A	A	A	A	A	A	A	B	A	B	B	B	A	B	B	A	A	A	B	A	A	B	A	A	B	A	A	A	A	B	B	A	B	A	A	A	B	A	A	A	A	A	A	A
tarc0063	1D	207.2	B	-	A	A	A	B	A	A	A	A	B	A	B	B	A	A	B	B	A	B	A	B	A	B	B	A	A	B	B	A	A	A	B	A	A	A	A	A	B	A	A	A	B	B	A	A	B
tarc0061	1D	220	B	-	B	A	A	B	A	A	A	B	B	A	B	B	A	A	B	B	A	B	A	B	A	A	B	B	A	B	B	A	A	A	B	A	A	A	A	A	A	A	A	A	A	B	A	A	B
tarc0047	1D	220.6	B	-	B	A	A	B	A	A	A	B	B	A	B	B	A	A	A	B	A	B	A	B	A	A	B	B	A	B	B	A	A	A	B	A	A	A	A	A	A	A	A	A	A	B	A	A	B
tarc0062	1D	228.4	B	-	A	A	A	B	A	A	A	B	B	A	B	B	A	A	A	B	A	B	A	B	A	A	B	B	B	B	A	A	A	B	B	A	A	A	A	A	A	A	B	B	A	B	A	A	A
tarc0039	1D	228.4	B	-	A	A	A	B	A	A	A	B	B	A	B	B	A	A	A	B	A	B	A	B	A	A	B	B	B	B	A	A	A	B	B	A	A	A	A	A	A	A	B	B	A	B	A	A	A
tarc0032	1D	235.8	B	-	A	A	A	B	A	A	A	B	B	A	B	B	A	A	A	B	A	B	A	B	A	A	B	A	B	A	A	A	A	B	B	A	A	A	A	A	A	A	B	B	A	B	A	B	A
tarc0051	1D	244.8	B	-	A	A	A	A	A	A	A	B	B	A	B	B	A	A	B	B	A	B	A	B	A	B	B	A	B	A	A	A	A	B	B	A	A	A	A	A	A	A	B	B	A	B	A	B	A
tarc0053	1D	254.5	B	-	A	B	A	A	A	A	A	B	B	B	B	B	A	A	B	B	A	B	A	B	B	B	B	B	B	A	A	A	A	B	B	A	A	A	A	A	A	A	B	B	A	B	A	B	A
tarc1388	1D	265.3	B	-	A	B	A	A	A	A	A	B	B	B	B	B	A	A	B	B	A	B	A	A	B	B	B	B	B	A	A	A	A	B	B	A	A	A	A	B	A	B	B	B	A	B	A	B	A
snp5762	2A	0	B	-	B	B	B	B	A	B	B	A	A	A	B	B	B	B	A	B	A	A	A	B	B	A	B	B	A	A	B	A	A	B	A	B	A	A	B	B	A	B	A	A	B	A	A	B	A
snp1242	2A	0.5	B	-	B	B	B	B	A	B	B	A	A	A	B	B	B	B	A	B	A	A	A	B	B	A	B	B	A	A	B	A	A	B	A	B	A	A	B	B	A	B	A	A	B	A	A	B	A
snp4441	2A	4.5	B	-	B	B	B	A	A	B	B	A	A	A	B	B	B	B	A	B	A	A	A	B	B	A	B	B	A	A	B	A	A	B	A	B	A	B	B	B	A	B	A	B	B	A	A	B	A
snp7410	2A	9.2	B	-	B	B	B	A	A	B	B	A	A	A	B	B	B	B	A	B	A	A	B	B	B	A	A	B	A	A	B	A	A	B	A	B	A	B	B	B	A	B	A	B	B	A	A	B	A
tarc0464	2A	13.9	B	-	B	B	B	A	A	B	B	A	A	A	B	B	B	B	A	A	A	A	A	B	B	A	A	B	A	A	B	A	A	B	A	B	A	B	B	B	A	B	A	B	B	A	A	B	A
snp5087	2A	13.9	B	-	B	B	B	A	A	B	B	A	A	A	B	B	B	B	A	A	A	A	A	B	B	A	A	B	A	A	B	A	A	B	A	B	A	B	B	B	A	B	A	B	B	A	A	B	A
tarc0497	2A	18.1	B	-	B	B	B	A	A	B	B	A	A	A	B	B	B	B	A	A	A	A	A	B	B	A	A	B	A	A	B	A	A	B	A	B	A	B	B	B	A	B	A	B	B	A	A	B	A
Ppd-A1	2A	20.8	B	-	B	B	B	A	A	B	B	A	A	A	B	B	B	B	A	A	A	A	A	B	A	A	A	B	A	A	B	A	A	B	A	B	A	B	B	B	A	B	A	B	B	A	A	B	A
snp4215	2A	34.8	B	-	B	B	B	A	A	B	B	A	A	A	B	B	B	B	B	A	B	A	A	A	A	A	A	B	A	A	B	A	A	B	A	B	A	B	B	A	A	B	A	A	B	A	A	B	A
snp4213	2A	40.3	B	-	B	B	B	A	B	B	B	A	A	A	B	B	B	B	B	A	B	A	A	A	A	A	A	B	A	A	B	A	A	B	A	B	A	A	B	A	A	B	A	A	B	A	A	B	A
snp4212	2A	44	B	-	B	B	B	A	B	B	B	A	A	A	B	B	B	B	B	A	A	A	A	A	A	A	A	B	B	A	B	A	A	B	A	B	A	A	B	A	A	B	A	A	B	A	A	B	A
snp6477	2A	48.9	B	-	B	B	B	A	B	B	B	A	A	A	B	B	B	B	B	A	A	A	A	A	A	A	A	B	B	A	B	A	A	B	A	B	A	A	B	A	A	B	A	A	B	A	A	B	A
tarc0493	2A	49.8	B	-	B	B	B	A	B	B	B	A	A	A	B	B	B	B	B	A	A	A	A	A	A	A	A	B	B	A	B	A	A	B	A	B	A	A	B	A	A	B	A	A	A	A	A	B	A
snp6250	2A	54.8	B	-	B	B	B	A	B	B	B	A	A	A	B	B	B	B	A	A	A	A	A	A	A	A	A	B	B	A	B	A	A	B	A	B	A	A	B	A	A	B	A	A	A	A	A	B	A
snp6566	2A	70.1	B	-	B	B	B	A	B	B	B	A	A	A	B	A	B	B	A	A	A	A	A	A	A	A	A	B	B	A	B	A	A	B	A	B	A	A	B	A	A	B	A	B	A	A	B	B	B
tarc0502	2A	73.5	B	-	B	B	B	A	B	B	B	A	A	A	B	A	B	B	A	A	A	A	A	A	A	A	A	B	B	A	B	A	A	B	A	B	A	A	B	A	A	B	A	B	A	A	B	B	B
snp5022	2A	75.7	B	-	B	B	B	A	B	B	B	A	A	A	B	A	B	B	B	A	A	A	A	A	A	A	A	B	B	A	B	A	A	A	A	B	A	A	B	A	A	B	A	B	A	A	B	B	B
tarc0479	2A	84.5	B	-	B	B	B	A	B	B	B	A	A	A	B	A	B	B	A	A	A	A	A	B	A	A	A	B	B	A	B	B	A	A	B	B	A	A	B	A	A	B	B	B	A	A	B	B	B
tarc0499	2A	85.7	B	-	B	B	B	A	B	B	B	A	A	A	B	A	B	B	A	A	A	A	A	B	A	A	A	B	B	A	B	B	A	A	B	B	A	A	B	A	A	B	B	B	A	A	B	B	B
snp3151	2A	88.9	B	-	B	B	B	A	B	B	B	A	A	A	B	A	B	B	A	A	A	A	A	B	A	A	A	B	B	A	B	B	A	A	B	B	A	A	B	A	A	B	B	B	A	A	B	B	B
tarc0495	2A	90.5	B	-	B	B	B	A	B	B	B	A	A	A	B	A	B	B	A	A	A	A	A	B	A	A	A	B	B	A	B	B	A	A	B	B	A	A	B	A	A	B	B	B	A	A	B	B	B
snp488	2A	92	B	-	B	B	B	A	B	B	B	A	A	A	B	A	B	B	A	A	A	A	A	B	A	A	A	B	B	A	B	B	A	A	B	B	A	A	B	A	A	B	B	B	A	A	B	B	B
snp1174	2A	92.6	B	-	B	B	B	A	B	B	B	A	A	A	B	A	B	B	A	A	A	A	A	B	A	A	A	B	B	A	B	B	A	A	B	B	A	A	B	A	A	B	B	B	A	A	B	B	B
tarc0470	2A	96.8	B	-	B	B	A	A	B	A	B	A	B	A	B	A	B	B	A	A	A	A	A	B	B	A	A	A	B	A	B	B	A	A	B	B	A	A	B	A	A	B	B	B	A	A	B	B	B
snp7547	2A	104.5	B	-	B	B	B	A	B	A	B	A	B	A	B	A	B	B	A	A	A	A	A	B	B	A	A	A	B	A	B	B	A	B	A	B	A	A	B	A	A	B	A	A	A	A	B	A	B
snp1275	2A	117.5	B	-	B	B	B	A	B	A	B	A	B	A	B	A	B	B	A	B	A	A	A	B	B	A	A	B	B	A	A	B	A	B	A	B	A	A	A	A	A	B	A	B	A	A	B	A	B
snp3597	2A	118.2	B	-	B	B	B	A	B	A	B	A	B	A	B	A	B	B	A	B	A	A	A	B	B	A	A	B	B	A	A	B	A	B	A	B	A	A	B	A	A	B	A	B	A	A	B	A	B
tarc0469	2A	119.9	B	-	B	B	B	A	B	A	B	A	B	A	B	A	B	B	A	B	A	A	A	B	B	A	A	B	B	A	A	B	A	B	A	B	A	A	B	A	A	B	A	B	A	A	B	A	B
gwm294	2A	130	B	-	A	B	B	A	B	A	B	A	B	A	B	A	B	A	A	B	A	A	A	B	B	A	A	B	A	A	A	A	A	B	A	B	A	A	B	A	B	B	A	B	A	A	B	A	B
tarc0460	2A	130.7	B	-	A	B	B	A	B	A	A	A	B	A	B	A	B	A	A	B	A	A	A	B	B	A	A	B	A	A	A	A	A	B	A	B	A	A	B	A	B	B	A	B	A	A	B	A	B
tarc0490	2A	150.1	B	-	A	B	B	A	B	A	B	A	B	A	B	A	B	A	A	B	A	A	A	B	B	A	A	B	A	A	A	A	A	A	A	B	A	A	B	A	B	B	A	B	A	A	B	A	B
tarc0480	2A	158	B	-	A	B	B	A	B	A	B	A	B	A	B	A	B	A	A	B	A	A	B	B	B	A	A	B	A	A	A	A	A	A	A	B	B	A	B	A	B	B	A	B	A	A	B	A	B
tarc0500	2A	173.6	B	-	A	A	B	B	B	A	A	A	B	A	B	B	B	A	A	A	A	A	B	B	B	A	A	B	A	A	A	A	A	A	A	B	A	A	B	A	B	B	A	B	A	B	B	A	B
snp4336	2A	174.2	B	-	A	A	B	B	A	A	A	A	B	A	B	B	B	A	A	A	A	A	B	B	B	A	A	B	A	A	A	A	A	A	A	B	A	A	B	A	B	B	A	B	A	B	B	A	B
snp6548	2A	174.2	B	-	A	A	B	B	A	A	A	A	B	A	B	B	B	A	A	A	A	A	B	B	B	A	A	B	A	A	A	A	A	A	A	B	A	A	B	A	B	B	A	B	A	B	B	A	B
tarc0454	2A	174.2	B	-	A	A	B	B	A	A	A	A	B	A	B	B	B	A	A	A	A	A	B	B	B	A	A	B	A	A	A	A	A	A	A	B	A	A	B	A	B	B	A	B	A	B	B	A	B
snp7727	2A	174.8	B	-	A	A	B	B	A	A	A	A	B	A	B	B	B	A	A	A	A	A	B	B	A	A	A	B	A	A	A	A	A	A	A	B	A	A	B	A	B	B	A	B	A	B	B	A	B
snp3897	2A	176.6	B	-	A	A	B	B	A	A	A	A	B	A	B	B	B	A	A	A	A	A	B	B	A	A	A	B	A	A	A	A	A	A	A	B	A	A	B	A	B	B	A	B	A	B	B	A	B
snp6797	2A	201.9	B	-	B	A	B	B	B	A	A	B	B	A	B	A	B	A	A	A	B	B	A	B	A	A	A	B	A	B	A	B	A	A	A	B	A	A	B	B	B	B	A	B	A	B	A	A	B
tarc0487	2A	206.3	B	-	B	A	B	B	B	A	A	B	B	A	B	A	B	A	A	A	B	B	A	B	A	A	A	B	A	B	A	B	A	A	A	B	A	A	B	B	B	B	A	B	A	B	A	A	B
snp1347	2A	207.2	B	-	B	A	B	B	B	A	A	A	B	A	B	A	B	A	A	A	B	B	A	B	A	A	A	B	A	B	A	B	A	A	A	B	A	A	B	B	B	B	A	B	A	B	A	A	B
snp5161	2A	212.6	B	-	B	A	B	B	B	A	A	A	B	A	B	A	B	A	B	A	B	B	A	B	A	A	A	B	A	B	A	B	A	A	A	B	A	A	B	B	B	B	A	B	A	B	A	A	B
snp6839	2A	221.7	B	-	B	A	B	B	B	A	A	A	B	A	B	A	B	A	B	A	B	B	B	B	A	A	A	B	A	B	A	B	A	A	A	B	A	A	B	B	B	B	A	B	A	B	A	A	B
gwm257	2B	0	B	-	B	B	B	B	B	A	A	B	B	B	A	B	B	B	A	B	B	B	B	A	A	B	A	B	B	A	A	B	B	A	A	B	B	B	B	A	B	A	B	A	B	B	B	A	B
tarc0896	2B	20.9	B	-	B	B	B	B	B	A	B	B	B	B	A	B	B	B	A	B	B	B	B	B	A	B	B	B	B	B	B	B	B	A	B	B	B	B	B	B	B	B	B	A	B	B	B	B	B
snp2571	2B	21.3	B	-	B	B	B	B	B	A	B	B	B	B	A	B	B	B	A	B	B	B	B	B	A	B	B	B	B	B	B	B	B	A	B	B	B	B	B	B	B	B	B	A	B	B	B	B	B
snp2572	2B	21.8	B	-	B	B	B	B	B	A	B	B	B	B	A	B	B	B	A	B	B	B	B	B	A	B	B	B	B	B	B	B	B	A	B	B	B	B	B	B	B	B	B	A	B	B	B	B	B
tarc0884	2B	29.4	B	-	B	B	B	B	B	A	B	B	B	B	B	B	B	B	A	B	B	B	B	B	B	B	B	B	B	B	B	B	B	A	B	B	B	B	B	B	B	B	B	A	B	B	B	B	B
tarc0876	2B	35.1	B	-	B	B	B	B	B	B	B	B	B	B	B	B	B	B	A	B	B	B	B	B	B	B	B	B	B	B	B	B	B	A	B	B	B	B	B	B	B	B	B	A	B	B	B	B	B
snp4135	2B	39	B	-	B	B	B	B	B	B	B	B	B	B	B	B	B	B	B	B	B	B	B	B	B	B	B	B	B	B	A	B	B	A	B	B	B	B	B	B	B	B	B	A	B	B	B	B	B
snp1763	2B	45.5	B	-	B	B	B	B	B	B	B	B	B	B	B	B	B	B	B	B	B	B	B	B	B	B	B	B	B	B	A	B	B	B	B	B	B	B	B	B	B	B	B	B	B	B	B	B	B
tarc0851	2B	47.7	B	-	B	B	B	B	B	B	B	B	B	B	B	B	B	B	B	B	B	B	B	B	B	B	B	B	B	B	A	B	B	B	B	B	B	B	B	B	B	B	B	B	B	B	B	B	B
tarc0904	2B	49	B	-	B	B	B	B	B	B	B	B	B	B	B	B	B	B	B	B	B	B	B	B	B	B	B	B	B	B	B	B	B	B	B	B	B	B	B	B	B	B	B	B	B	B	B	B	B
tarc0863	2B	55.3	B	-	B	B	B	B	B	B	B	B	B	B	B	B	B	B	B	B	B	B	B	B	B	B	B	B	B	B	B	B	B	B	B	B	B	B	B	B	B	B	B	B	B	B	B	B	B
tarc0881	2B	55.3	B	-	B	B	B	B	B	B	B	B	B	B	B	B	B	B	B	B	B	B	B	B	B	B	B	B	B	B	B	B	B	B	B	B	B	B	B	B	B	B	B	B	B	B	B	B	B
tarc0889	2B	55.3	B	-	B	B	B	B	B	B	B	B	B	B	B	B	B	B	B	B	B	B	B	B	B	B	B	B	B	B	B	B	B	B	B	B	B	B	B	B	B	B	B	B	B	B	B	B	B
tarc0867	2B	56.1	B	-	B	B	B	B	B	B	B	B	B	B	B	B	B	B	B	B	B	B	B	B	B	B	B	B	B	B	B	B	B	B	B	B	B	B	B	B	B	B	B	B	B	B	B	B	B
tarc0918	2B	56.9	B	B	B	B	B	B	B	B	B	B	B	B	B	B	B	B	B	B	B	B	B	B	B	B	B	B	B	B	B	B	B	B	B	B	B	B	B	B	B	B	B	B	B	B	B	B	B
tarc0874	2B	61.6	B	B	B	B	B	B	B	B	B	B	B	B	B	B	B	B	B	B	B	B	B	B	B	B	B	B	B	B	B	B	B	B	B	B	B	B	B	B	B	B	B	B	B	B	B	B	B
tarc0893	2B	62	B	B	B	B	B	B	B	B	B	B	B	B	B	B	B	B	B	B	B	B	B	B	B	B	B	B	B	B	B	B	B	B	B	B	B	B	B	B	B	B	B	B	B	B	B	B	B
tarc0883	2B	68.1	B	B	B	B	B	B	B	B	B	B	B	B	B	B	B	B	B	B	B	B	B	B	B	B	B	B	B	B	B	B	B	B	B	B	B	B	B	B	B	B	B	B	B	B	B	B	B
tarc0869	2B	68.1	B	B	B	B	B	B	B	B	B	B	B	B	B	B	B	B	B	B	B	B	B	B	B	B	B	B	B	B	B	B	B	B	B	B	B	B	B	B	B	B	B	B	B	B	B	B	B
snp1393	2B	68.1	B	B	B	B	B	B	B	B	B	B	B	B	B	B	B	B	B	B	B	B	B	B	B	B	B	B	B	B	B	B	B	B	B	B	B	B	B	B	B	B	B	B	B	B	B	B	B
tarc0852	2B	69.3	B	B	B	B	B	B	B	B	B	B	B	B	B	B	B	B	B	B	B	B	B	B	B	B	B	B	B	B	B	B	B	B	B	B	B	B	B	B	B	B	B	B	B	B	B	B	B
snp1389	2B	71.2	B	-	B	B	B	B	B	B	B	B	B	B	B	B	B	B	B	B	B	B	B	B	B	B	B	B	B	B	B	B	B	B	B	B	B	B	B	B	B	B	B	B	B	B	B	B	B
snp1708	2B	76.5	B	-	B	B	B	B	B	B	B	B	B	B	B	B	B	B	A	B	B	B	B	B	B	A	A	B	B	B	B	B	B	B	B	B	B	B	B	B	B	B	B	B	B	B	B	B	B
tarc0900	2B	81.5	B	-	B	A	B	B	B	B	B	B	B	B	B	B	B	B	A	B	B	B	B	B	B	A	A	B	B	B	B	B	B	B	B	B	B	B	B	B	B	B	B	B	B	B	B	B	B
tarc0910	2B	85.1	B	-	B	A	B	B	B	B	B	B	B	B	B	B	B	B	A	B	B	B	B	B	B	A	B	B	B	B	B	B	B	B	B	B	B	B	B	B	B	B	B	B	B	B	B	B	B
snp7909	2B	85.1	B	-	B	A	B	B	B	B	B	B	B	B	B	B	B	B	A	B	B	B	B	B	B	A	B	B	B	B	B	B	B	B	B	B	B	B	B	B	B	B	B	B	B	B	B	B	B
snp8406	2B	93.6	B	-	B	A	B	B	B	B	B	B	B	B	B	B	B	B	A	B	B	B	B	B	B	A	B	B	B	B	B	B	B	B	B	B	B	B	B	B	B	B	B	B	B	B	B	B	B
snp8534	2B	100.7	B	-	B	A	B	B	B	B	B	B	B	B	B	B	B	B	A	B	B	B	B	B	B	A	B	B	B	B	B	B	B	B	B	B	B	B	B	B	B	B	B	B	B	B	B	B	B
snp5810	2B	104.8	B	-	B	B	B	B	B	B	B	B	B	B	B	B	B	B	A	B	B	B	B	B	B	A	B	B	B	B	B	B	B	B	B	B	B	B	B	B	B	B	B	B	B	B	B	B	B
tarc0854	2B	114	B	-	B	B	B	B	B	B	B	B	B	B	B	B	B	B	A	B	B	B	B	B	B	B	B	B	B	B	B	B	B	B	B	B	B	B	B	B	B	B	B	B	B	B	B	B	B
tarc0915	2B	114.1	B	B	B	B	B	B	B	B	B	B	B	B	B	B	B	B	B	B	B	B	B	B	B	B	B	B	B	B	B	B	B	B	B	B	B	B	B	B	B	B	B	B	B	B	B	B	B
tarc0859	2B	156	B	B	B	B	B	B	B	B	B	B	B	B	B	B	B	B	B	B	B	B	B	B	B	B	B	B	B	B	B	B	B	B	B	B	B	B	B	B	B	B	B	B	B	B	B	B	B
snp3474	2B	158.7	B	-	B	B	B	B	B	B	B	B	B	B	B	B	B	B	B	B	B	B	B	B	B	B	B	B	B	B	B	B	B	B	B	B	B	B	B	B	B	B	B	B	B	B	B	B	B
tarc0892	2B	174	B	-	B	B	B	B	B	B	B	A	B	B	A	B	B	A	B	B	B	A	A	B	B	B	B	B	B	A	B	A	B	B	B	B	B	B	B	B	B	B	B	B	B	B	B	B	B
tarc1430	2D	0	B	-	A	A	A	B	A	B	A	B	B	B	A	B	B	A	A	B	B	B	B	B	A	B	A	A	A	B	A	B	B	B	A	A	B	B	B	A	A	A	B	A	A	A	A	A	A
tarc1334	2D	8.9	B	-	A	A	A	A	B	B	B	B	B	B	A	B	B	B	B	B	B	B	B	B	A	B	A	A	A	B	A	B	B	B	A	A	B	A	B	A	A	A	B	A	A	A	A	B	A
tarc1463	2D	11.2	B	-	A	A	A	A	B	B	B	B	B	B	A	B	B	B	B	B	B	B	B	B	A	B	A	A	A	B	A	B	B	B	A	A	B	A	B	A	A	A	B	A	A	A	A	B	A
tarc1495	2D	14.5	B	-	A	A	A	B	B	B	B	B	B	B	A	B	B	B	B	B	B	B	B	B	A	B	A	B	A	B	A	B	B	B	A	A	B	A	A	A	A	A	B	A	A	A	A	B	A
snp1601	2D	14.5	B	-	A	A	A	B	B	B	B	B	B	B	A	B	B	B	B	B	B	B	B	B	A	B	A	B	A	B	A	B	B	B	A	A	B	A	A	A	A	A	B	A	A	A	A	B	A
snp4354	2D	16.3	B	-	A	A	A	B	B	B	B	B	B	B	A	B	B	B	B	B	B	B	B	B	A	B	A	B	A	B	A	B	B	B	A	A	B	A	A	A	A	A	B	A	A	B	A	B	A
snp4746	2D	16.3	B	-	A	A	A	B	B	B	B	B	B	B	A	B	B	B	B	B	B	B	B	B	A	B	A	B	A	B	A	B	B	B	A	A	B	A	A	A	A	A	B	A	A	B	A	B	A
tarc1374	2D	16.9	B	-	A	A	A	B	B	B	B	B	B	B	A	B	B	B	B	B	B	B	B	B	A	B	A	B	A	B	A	B	B	B	A	A	B	A	A	A	A	A	B	A	A	B	A	B	A
tarc0170	2D	64.8	B	-	B	A	B	B	B	A	B	B	A	B	B	A	B	B	B	B	A	B	B	B	A	B	A	B	B	B	A	B	B	B	A	B	B	A	B	A	B	B	B	A	B	A	B	B	B
tarc0147	2D	66.7	B	-	B	A	B	B	B	A	B	B	A	B	B	A	B	B	B	B	A	B	B	B	A	B	A	B	B	B	A	B	B	B	A	B	B	A	B	A	B	B	B	A	B	A	B	B	B
snp989	2D	84.4	B	-	B	A	B	B	A	A	B	B	B	B	B	A	B	A	B	B	A	B	B	B	A	A	A	B	A	B	A	B	B	B	A	B	B	A	B	A	B	B	B	B	B	A	B	B	B
Ppd-D1	2D	86.4	B	-	B	A	B	B	A	A	B	B	B	B	B	A	B	A	B	B	A	B	B	B	A	A	A	B	B	B	A	B	B	B	A	B	B	A	B	A	B	B	B	B	B	A	B	B	B
snp760	2D	87.1	B	-	B	A	B	B	A	A	B	B	B	B	B	A	B	A	B	B	A	B	B	B	A	A	A	B	B	B	A	B	B	B	A	B	B	A	B	A	B	B	B	B	B	A	B	B	B
snp927	2D	88.4	B	-	B	A	B	B	A	A	B	B	B	B	B	A	B	A	B	B	A	B	B	B	A	A	A	B	B	B	A	B	B	B	A	B	B	A	B	A	B	B	B	B	B	A	B	B	B
tarc1416	2D	107.5	B	-	B	B	B	B	A	A	A	B	B	B	B	B	B	B	B	B	B	B	B	B	B	A	A	B	B	B	A	B	B	B	B	B	B	A	B	B	B	B	B	B	B	B	B	B	B
snp3248	2D	119.8	B	-	B	B	B	B	A	B	A	B	B	B	B	B	B	B	B	B	B	B	B	B	B	B	B	B	B	B	B	B	B	B	B	B	B	B	B	B	B	B	B	B	B	B	B	B	B
tarc0137	2D	122.1	B	-	B	B	B	B	B	B	B	B	B	B	B	B	B	B	B	B	B	B	B	B	B	B	B	B	B	B	B	B	B	B	B	B	B	B	B	B	B	B	B	B	B	B	B	B	B
snp6374	2D	123.2	B	B	B	B	B	B	B	B	B	B	B	B	B	B	B	B	B	B	B	B	B	B	B	B	B	B	B	B	B	B	B	B	B	B	B	B	B	B	B	B	B	B	B	B	B	B	B
tarc0162	2D	130.4	B	B	B	B	B	B	B	B	B	B	B	B	B	B	B	B	B	B	B	B	B	B	B	B	B	B	B	B	B	B	B	B	B	B	B	B	B	B	B	B	B	B	B	B	B	B	B
snp209	2D	130.8	B	B	B	B	B	B	B	B	B	B	B	B	B	B	B	B	B	B	B	B	B	B	B	B	B	B	B	B	B	B	B	B	B	B	B	B	B	B	B	B	B	B	B	B	B	B	B
tarc1532	2D	141.1	B	B	B	B	B	B	B	B	B	B	B	B	B	B	B	B	B	B	B	B	B	B	B	B	B	B	B	B	B	B	B	B	B	B	B	B	B	B	B	B	B	B	B	B	B	B	B
wmc18	2D	145.1	B	B	B	B	B	B	B	B	B	B	B	B	B	B	B	B	B	B	B	B	B	B	B	B	B	B	B	B	B	B	B	B	B	B	B	B	B	B	B	B	B	B	B	B	B	B	B
tarc0148	2D	148.4	B	B	B	B	B	B	B	B	B	B	B	B	B	B	B	B	B	B	B	B	B	B	B	B	B	B	B	B	B	B	B	B	B	B	B	B	B	B	B	B	B	B	B	B	B	B	B
snp2961	2D	148.4	B	B	B	B	B	B	B	B	B	B	B	B	B	B	B	B	B	B	B	B	B	B	B	B	B	B	B	B	B	B	B	B	B	B	B	B	B	B	B	B	B	B	B	B	B	B	B
snp2722	2D	152.3	B	B	B	B	B	B	B	B	B	B	B	B	B	B	B	B	B	B	B	B	B	B	B	B	B	B	B	B	B	B	B	B	B	B	B	B	B	B	B	B	B	B	B	B	B	B	B
snp5542	2D	154	B	-	B	B	B	B	B	B	B	B	B	B	B	A	B	B	B	B	B	B	B	B	B	B	B	B	B	B	B	B	B	B	B	B	B	B	B	B	B	B	B	B	B	B	B	B	B
tarc0125	2D	155.1	B	-	B	B	B	B	B	B	B	B	B	B	B	A	B	B	B	A	B	B	B	B	B	B	B	B	B	B	B	B	B	B	B	B	B	B	B	B	B	B	B	B	B	B	B	B	A
tarc1533	2D	162	B	-	B	B	B	B	B	B	B	B	B	B	B	A	B	B	B	A	A	B	B	B	B	A	B	B	B	B	B	B	B	B	B	B	B	B	B	B	B	B	B	B	B	B	B	B	A
tarc0110	2D	172.4	B	-	B	B	B	B	B	A	B	B	B	B	B	A	B	B	B	A	B	B	B	B	B	A	B	B	A	B	B	B	B	B	B	B	B	B	B	B	B	B	B	B	A	B	B	B	A
tarc1360	2D	182.3	B	-	B	B	B	B	B	B	B	B	A	B	B	A	B	B	B	A	B	B	B	B	B	A	B	B	A	B	B	B	B	B	B	B	B	B	B	B	B	B	B	B	A	B	A	A	A
cfd233	2D	185.9	B	-	B	B	B	B	A	B	B	B	A	B	B	A	B	B	B	A	B	B	B	B	B	A	B	B	A	B	B	B	B	B	B	A	B	B	B	B	B	B	B	B	A	B	A	A	A
tarc1289	2D	196.5	B	-	A	B	B	B	A	B	B	B	A	B	B	A	B	B	B	A	B	B	B	B	B	A	A	B	A	B	B	B	A	B	B	A	B	B	B	B	B	B	B	B	A	B	B	A	A
tarc0100	2D	198.9	B	-	A	B	B	B	A	B	B	B	A	B	B	A	A	B	B	A	B	B	B	B	B	A	A	B	A	B	B	B	A	A	B	A	B	B	B	B	B	B	B	B	A	B	B	A	A
tarc0101	2D	206	B	-	A	B	B	B	A	B	B	B	B	B	B	A	A	B	B	A	B	B	B	B	B	A	A	B	A	B	B	B	A	A	B	A	B	B	B	B	B	B	B	B	A	B	B	A	A
tarc0106	2D	228.7	B	-	A	B	B	B	A	B	B	B	B	B	B	A	B	B	B	B	B	B	A	B	A	A	A	B	A	B	B	A	A	A	B	A	B	B	B	B	B	A	B	B	A	B	B	A	A
tarc0114	2D	246.1	B	-	A	B	B	B	A	A	B	B	B	B	A	B	B	B	B	B	B	B	A	B	B	A	A	A	A	B	A	A	B	A	B	A	B	B	A	B	B	A	A	B	A	B	B	A	A
tarc0085	2D	247.2	B	-	A	B	B	B	A	A	B	B	B	B	A	B	B	B	B	B	B	B	A	B	B	A	A	A	A	B	A	A	B	A	B	A	B	B	A	B	B	A	A	B	A	B	B	A	A
tarc0122	2D	249.8	B	-	A	B	B	B	A	A	B	B	B	B	A	B	B	B	B	B	B	B	A	A	B	A	A	A	A	B	A	A	B	A	B	A	B	B	A	B	B	A	A	B	A	B	B	A	A
snp3849	2D	253.7	B	-	A	B	B	B	A	A	B	B	B	B	A	B	B	B	B	B	B	B	A	A	B	A	A	A	A	B	A	A	B	A	B	A	B	B	A	B	B	A	A	B	A	B	B	A	A
snp229	2D	254.3	B	-	A	B	B	B	B	A	B	B	B	B	A	B	B	B	B	B	B	B	A	A	B	A	A	A	A	B	A	A	B	A	B	A	B	B	A	B	B	A	A	B	A	B	B	A	A
tarc0131	2D	267.5	B	-	A	B	B	A	B	A	B	B	B	B	A	B	B	B	A	B	B	B	A	A	B	A	A	A	A	B	A	A	B	B	B	A	B	B	A	B	B	A	A	B	A	B	B	A	A
gwm349	2D	273.4	B	-	A	B	B	A	B	B	B	B	B	B	A	A	B	B	A	B	B	B	A	A	B	A	A	A	A	B	A	A	B	B	B	B	B	B	A	B	B	A	B	B	A	B	B	A	A
tarc0128	2D	278	B	-	A	A	B	A	B	B	B	B	B	B	A	A	B	B	A	B	B	B	A	A	B	A	A	A	A	B	A	A	B	B	B	B	B	B	A	B	B	A	B	B	A	B	B	A	A
tarc1431	2D	290	B	-	B	A	B	A	B	B	B	B	B	B	B	A	B	B	A	B	B	B	A	A	B	A	A	A	A	B	A	B	B	B	B	B	B	B	A	A	B	B	A	B	A	A	B	A	B
tarc1540	2D	293.5	B	-	B	A	B	A	B	B	B	B	B	B	B	A	B	B	A	B	B	B	A	A	B	A	A	A	A	B	A	B	B	B	B	B	B	B	A	A	B	B	A	B	A	A	B	A	B
tarc0124	2D	300.8	B	-	B	A	B	A	B	B	B	B	B	B	B	A	B	B	A	B	B	B	A	A	B	A	A	A	A	B	A	B	B	B	B	B	B	B	A	A	B	B	A	B	A	A	B	B	A
cfd50	2D	321.8	B	-	B	A	A	A	A	B	A	A	A	B	B	A	B	B	A	B	B	B	A	A	B	A	A	A	A	B	A	A	A	B	A	B	B	A	A	A	B	B	A	B	A	A	A	B	A
MFT	3A	0	B	-	B	B	A	A	A	A	A	B	A	B	B	A	B	B	A	A	B	B	A	B	B	B	B	A	B	B	B	A	A	B	A	B	B	B	A	B	A	B	A	A	A	A	B	B	B
barc12	3A	19.4	B	-	A	B	A	A	A	A	A	B	A	B	B	A	B	A	A	A	B	B	A	B	B	B	B	A	B	A	B	A	A	A	B	B	B	B	A	B	B	A	A	A	B	A	B	B	B
tarc0533	3A	34.6	B	-	A	B	A	A	A	A	A	B	A	B	A	A	A	A	A	A	B	B	A	B	B	B	B	B	B	A	B	A	A	A	B	B	B	B	A	A	A	A	A	A	B	A	B	B	B
tarc0528	3A	35	B	-	A	B	A	A	A	A	A	B	A	B	A	A	A	A	A	A	B	B	A	B	B	B	B	B	B	A	B	A	A	A	A	B	B	B	A	A	A	A	A	A	B	A	B	B	B
snp3939	3A	40.5	B	-	A	B	A	A	A	A	A	B	A	A	A	A	A	A	A	A	B	B	A	B	B	B	A	A	B	A	B	A	A	A	A	B	B	B	A	A	A	A	A	A	A	A	B	B	B
tarc0537	3A	91.1	B	-	A	B	A	A	B	A	A	A	B	A	B	B	A	A	A	A	B	B	A	B	A	B	A	A	B	A	B	A	B	A	A	A	A	A	B	A	A	A	A	A	A	B	B	B	A
tarc0517	3A	97.1	B	-	A	B	A	A	B	A	A	A	B	A	B	B	A	A	A	A	B	B	A	B	A	A	A	A	A	A	B	A	B	A	A	A	A	A	B	A	A	A	A	A	A	A	B	B	A
tarc0526	3A	99.6	B	-	A	B	A	A	B	A	A	A	A	A	B	B	A	A	A	A	B	B	A	B	A	A	A	A	A	A	B	A	A	A	A	A	A	A	B	A	A	A	A	A	A	A	B	A	A
snp5151	3A	99.6	B	-	A	B	A	A	B	A	A	A	A	A	B	B	A	A	A	A	B	B	A	B	A	A	A	A	A	A	B	A	A	A	A	A	A	A	B	A	A	A	A	A	A	A	B	A	A
tarc0520	3A	102.2	B	-	A	B	A	A	B	A	A	A	A	A	B	B	A	A	A	A	B	B	A	B	A	A	A	A	A	A	B	A	A	A	A	A	A	A	B	A	A	A	A	A	A	A	B	A	A
tarc0535	3A	102.2	B	-	A	B	A	A	B	A	A	A	A	A	B	B	A	A	A	A	B	B	A	B	A	A	A	A	A	A	B	A	A	A	A	A	A	A	B	A	A	A	A	A	A	A	B	A	A
snp1308	3A	102.2	B	-	A	B	A	A	B	A	A	A	A	A	B	B	A	A	A	A	B	B	A	B	A	A	A	A	A	A	B	A	A	A	A	A	A	A	B	A	A	A	A	A	A	A	B	A	A
snp5786	3A	106.5	B	-	A	B	A	A	B	A	A	A	A	A	A	A	A	A	A	A	B	B	A	A	A	A	A	A	A	A	B	A	A	A	A	A	A	A	B	A	A	A	A	A	A	A	B	A	A
snp5005	3A	106.9	B	-	A	B	A	A	B	A	A	A	A	A	A	A	A	A	A	A	B	B	A	A	A	A	A	A	A	A	B	A	A	A	A	A	A	A	B	A	A	A	A	A	A	A	B	A	A
snp3936	3A	107.2	B	-	A	B	A	A	B	A	A	A	A	A	A	A	A	A	A	A	B	B	A	A	A	A	A	A	A	A	B	A	A	A	A	A	A	A	B	A	A	A	A	A	A	A	B	A	A
snp143	3A	107.6	B	-	A	B	A	A	B	A	A	A	A	A	A	A	A	A	A	A	B	B	A	A	A	A	A	A	A	A	B	A	A	A	A	A	A	A	B	A	A	A	A	A	A	A	B	A	A
snp6256	3A	107.9	B	-	A	B	A	A	B	A	A	A	A	A	A	A	A	A	A	A	B	B	A	A	A	A	A	A	A	A	B	A	A	A	A	A	A	A	B	A	A	A	A	A	A	A	B	A	A
snp1378	3A	110.8	B	-	A	B	A	A	B	A	B	A	A	A	A	A	A	A	A	A	A	A	A	A	A	A	A	A	A	A	B	A	A	A	A	A	A	A	B	A	A	A	A	A	A	A	A	A	A
snp132	3A	111	B	-	A	B	A	A	A	A	B	A	A	A	A	A	A	A	A	A	A	A	A	A	A	A	A	A	A	A	B	A	A	A	A	A	A	A	B	A	A	A	A	A	A	A	A	A	A
snp1983	3A	112.5	B	-	A	A	A	A	A	A	B	A	A	A	A	A	A	A	A	A	A	A	A	A	A	A	A	A	A	A	B	A	A	A	A	A	A	A	B	A	A	A	A	A	A	A	A	A	A
tarc0545	3A	114.9	B	-	A	A	A	A	A	A	B	A	A	A	A	A	A	A	A	A	A	A	A	A	A	A	A	A	A	A	B	A	A	A	A	A	A	A	B	A	A	A	A	A	A	A	A	A	A
snp1998	3A	114.9	B	-	A	A	A	A	A	A	B	A	A	A	A	A	A	A	A	A	A	A	A	A	A	A	A	A	A	A	B	A	A	A	A	A	A	A	B	A	A	A	A	A	A	A	A	A	A
tarc0541	3A	124.3	B	A	A	A	A	A	A	A	A	A	A	A	A	A	A	A	A	A	A	A	A	A	A	A	A	A	A	A	A	A	A	A	A	A	A	A	A	A	A	A	A	A	A	A	A	A	A
tarc0546	3A	134.3	B	A	A	A	A	A	A	A	A	A	A	A	A	A	A	A	A	A	A	A	A	A	A	A	A	A	A	A	A	A	A	A	A	A	A	A	A	A	A	A	A	A	A	A	A	A	A
Vp1A	3A	142.6	B	A	A	A	A	A	A	A	A	A	A	A	A	A	A	A	A	A	A	A	A	A	A	A	A	A	A	A	A	A	A	A	A	A	A	A	A	A	A	A	A	A	A	A	A	A	A
snp1891	3A	142.6	B	A	A	A	A	A	A	A	A	A	A	A	A	A	A	A	A	A	A	A	A	A	A	A	A	A	A	A	A	A	A	A	A	A	A	A	A	A	A	A	A	A	A	A	A	A	A
snp4296	3A	149.1	B	-	A	B	A	A	A	A	A	A	B	A	A	A	A	A	A	A	A	A	B	A	A	A	A	A	A	A	A	A	A	A	A	A	A	A	A	A	A	A	A	A	A	A	A	A	A
tarc0510	3A	153.8	B	-	A	B	B	A	A	A	A	A	B	A	A	A	A	A	A	A	A	A	B	A	A	A	A	A	A	A	A	A	A	A	A	A	A	B	A	A	A	A	A	A	A	A	A	B	A
tarc0505	3A	159.5	B	-	A	B	B	A	A	A	A	A	B	A	A	A	A	A	B	A	A	A	B	A	A	B	A	A	A	A	A	A	A	A	A	A	A	B	A	A	B	A	A	A	A	A	A	B	A
tarc0504	3A	185.1	B	-	A	B	B	A	A	A	A	A	B	B	A	A	A	A	B	A	A	A	B	A	A	B	A	A	A	A	A	A	A	A	A	A	A	B	B	A	A	A	A	A	A	A	A	B	A
tarc0549	3A	199.9	B	-	A	A	B	A	A	A	A	B	B	B	A	A	A	A	B	B	A	A	B	A	A	B	A	A	A	A	B	A	B	A	B	A	A	B	B	A	A	A	A	A	A	A	A	B	A
barc314	3A	202.7	B	-	A	A	B	A	A	A	A	B	B	B	A	A	A	A	B	B	A	A	B	A	A	B	A	A	A	A	B	A	B	A	B	A	A	B	B	A	A	A	A	A	A	A	A	B	A
tarc0519	3A	239	B	-	A	A	B	A	A	A	A	B	A	B	B	B	A	A	A	A	B	A	B	A	B	B	A	A	B	A	B	A	B	A	A	A	A	B	B	A	A	A	A	A	A	A	B	A	A
tarc0508	3A	241.2	B	-	A	A	B	A	A	A	A	B	A	B	B	B	A	A	A	A	B	A	B	A	B	B	A	A	B	A	B	A	B	A	A	A	A	B	B	A	A	A	A	A	A	A	B	A	A
snp2870	3A	271.8	B	-	A	A	B	A	A	B	A	A	B	B	B	A	A	A	A	A	B	A	B	A	A	A	B	A	B	A	A	A	B	A	A	A	B	B	A	A	B	A	A	A	A	A	B	B	A
tarc0952	3B	0	B	-	B	B	B	A	B	B	B	B	B	B	B	A	A	B	A	A	A	A	A	B	B	A	B	B	A	A	B	A	B	A	B	A	B	B	B	B	B	A	B	B	B	A	B	A	B
snp4800	3B	9.3	B	-	B	B	B	B	B	B	B	B	B	B	B	A	A	A	A	A	A	A	A	B	B	A	B	B	A	A	B	A	B	A	B	A	B	B	B	A	B	A	A	B	B	A	B	A	B
barc133	3B	9.3	B	-	B	B	B	B	B	B	B	B	B	B	B	A	A	A	A	A	A	A	A	B	B	A	B	B	A	A	B	A	B	A	B	A	B	B	B	A	B	A	A	B	B	A	B	A	B
snp2493	3B	28.3	B	-	B	B	B	B	B	B	B	B	B	B	B	A	A	B	A	A	A	A	A	B	B	A	B	A	B	A	A	A	B	A	B	A	B	B	B	A	B	B	A	B	B	B	B	A	A
tarc0968	3B	41	B	-	B	B	B	B	B	A	B	B	B	B	B	A	A	B	B	A	A	A	B	B	B	A	B	A	B	A	A	A	B	B	B	B	B	B	B	A	B	B	A	B	B	B	B	A	A
snp289	3B	46.9	B	-	B	B	B	B	B	A	B	B	B	B	B	A	A	B	B	A	A	A	B	B	B	A	B	A	B	A	A	B	B	B	B	B	B	B	B	A	B	B	A	B	B	B	B	A	A
wmc78	3B	84.3	B	-	B	B	B	B	B	B	B	B	B	B	B	A	B	B	B	B	A	B	B	B	B	B	B	B	B	A	A	B	B	B	B	A	B	B	B	B	B	B	A	B	B	B	B	B	A
tarc0940	3B	84.3	B	-	B	B	B	B	B	B	B	B	B	B	B	A	B	B	B	B	A	B	B	B	B	B	B	B	B	A	A	B	B	B	B	A	B	B	B	B	B	B	A	B	B	B	B	B	A
snp6632	3B	90.2	B	B	B	B	B	B	B	B	B	B	B	B	B	B	B	B	B	B	B	B	B	B	B	B	B	B	B	B	B	B	B	B	B	B	B	B	B	B	B	B	B	B	B	B	B	B	B
snp6192	3B	94.7	B	B	B	B	B	B	B	B	B	B	B	B	B	B	B	B	B	B	B	B	B	B	B	B	B	B	B	B	B	B	B	B	B	B	B	B	B	B	B	B	B	B	B	B	B	B	B
snp6919	3B	94.7	B	B	B	B	B	B	B	B	B	B	B	B	B	B	B	B	B	B	B	B	B	B	B	B	B	B	B	B	B	B	B	B	B	B	B	B	B	B	B	B	B	B	B	B	B	B	B
snp5325	3B	96	B	B	B	B	B	B	B	B	B	B	B	B	B	B	B	B	B	B	B	B	B	B	B	B	B	B	B	B	B	B	B	B	B	B	B	B	B	B	B	B	B	B	B	B	B	B	B
snp347	3B	96	B	B	B	B	B	B	B	B	B	B	B	B	B	B	B	B	B	B	B	B	B	B	B	B	B	B	B	B	B	B	B	B	B	B	B	B	B	B	B	B	B	B	B	B	B	B	B
tarc0951	3B	97.3	B	B	B	B	B	B	B	B	B	B	B	B	B	B	B	B	B	B	B	B	B	B	B	B	B	B	B	B	B	B	B	B	B	B	B	B	B	B	B	B	B	B	B	B	B	B	B
snp5977	3B	97.9	B	B	B	B	B	B	B	B	B	B	B	B	B	B	B	B	B	B	B	B	B	B	B	B	B	B	B	B	B	B	B	B	B	B	B	B	B	B	B	B	B	B	B	B	B	B	B
snp5925	3B	99.9	B	B	B	B	B	B	B	B	B	B	B	B	B	B	B	B	B	B	B	B	B	B	B	B	B	B	B	B	B	B	B	B	B	B	B	B	B	B	B	B	B	B	B	B	B	B	B
snp7294	3B	101.3	B	B	B	B	B	B	B	B	B	B	B	B	B	B	B	B	B	B	B	B	B	B	B	B	B	B	B	B	B	B	B	B	B	B	B	B	B	B	B	B	B	B	B	B	B	B	B
snp6244	3B	102.4	B	B	B	B	B	B	B	B	B	B	B	B	B	B	B	B	B	B	B	B	B	B	B	B	B	B	B	B	B	B	B	B	B	B	B	B	B	B	B	B	B	B	B	B	B	B	B
tarc0974	3B	104	B	B	B	B	B	B	B	B	B	B	B	B	B	B	B	B	B	B	B	B	B	B	B	B	B	B	B	B	B	B	B	B	B	B	B	B	B	B	B	B	B	B	B	B	B	B	B
wmc625	3B	104.3	B	B	B	B	B	B	B	B	B	B	B	B	B	B	B	B	B	B	B	B	B	B	B	B	B	B	B	B	B	B	B	B	B	B	B	B	B	B	B	B	B	B	B	B	B	B	B
snp5638	3B	104.9	B	B	B	B	B	B	B	B	B	B	B	B	B	B	B	B	B	B	B	B	B	B	B	B	B	B	B	B	B	B	B	B	B	B	B	B	B	B	B	B	B	B	B	B	B	B	B
snp210	3B	105.2	B	B	B	B	B	B	B	B	B	B	B	B	B	B	B	B	B	B	B	B	B	B	B	B	B	B	B	B	B	B	B	B	B	B	B	B	B	B	B	B	B	B	B	B	B	B	B
snp6814	3B	107.4	B	B	B	B	B	B	B	B	B	B	B	B	B	B	B	B	B	B	B	B	B	B	B	B	B	B	B	B	B	B	B	B	B	B	B	B	B	B	B	B	B	B	B	B	B	B	B
snp6793	3B	109.6	B	-	B	B	B	B	B	B	B	B	B	B	B	B	B	B	B	B	B	B	B	B	B	B	B	B	B	B	B	B	B	B	B	B	B	B	B	B	B	B	B	B	B	B	B	B	B
snp4452	3B	109.6	B	-	B	B	B	B	B	B	B	B	B	B	B	B	B	B	B	B	B	B	B	B	B	B	B	B	B	B	B	B	B	B	B	B	B	B	B	B	B	B	B	B	B	B	B	B	B
snp3000	3B	109.6	B	-	B	B	B	B	B	B	B	B	B	B	B	B	B	B	B	B	B	B	B	B	B	B	B	B	B	B	B	B	B	B	B	B	B	B	B	B	B	B	B	B	B	B	B	B	B
snp2022	3B	121.3	B	-	B	A	B	B	B	B	B	B	B	B	B	B	B	B	B	B	B	B	B	A	B	B	B	B	B	B	B	A	B	B	B	B	B	A	B	A	A	B	B	B	B	B	B	B	B
snp7510	3B	125.7	B	-	B	A	B	B	B	B	B	B	B	A	B	B	B	B	B	B	B	B	B	A	B	B	B	B	B	B	B	A	B	B	B	B	A	A	B	A	A	B	B	B	B	B	B	B	B
snp238	3B	126.9	B	-	B	A	B	B	B	B	B	B	B	A	B	B	A	B	B	B	B	B	B	A	B	B	B	B	B	B	B	A	B	B	B	B	A	A	B	A	A	B	B	B	B	B	B	B	B
psp3144	3B	127.8	B	-	B	A	B	B	B	B	B	B	B	A	B	B	A	B	B	B	B	B	B	A	B	B	B	B	B	B	B	A	B	B	B	B	A	A	B	A	A	B	B	B	B	B	B	B	B
snp5711	3B	128.7	B	-	B	A	B	B	B	B	B	B	B	A	B	B	A	B	B	B	B	B	B	A	B	B	B	B	B	B	B	A	B	B	B	B	A	A	B	A	A	B	B	B	B	B	B	B	B
snp4218	3B	130	B	-	B	A	B	B	B	B	B	B	B	A	B	B	A	B	B	B	B	B	B	A	B	B	B	B	B	B	B	A	B	B	B	B	A	A	B	A	A	B	B	B	B	B	B	B	B
tarc0929	3B	135.8	B	-	B	A	A	B	B	B	B	B	B	A	B	B	B	B	B	A	B	B	B	A	B	B	B	B	B	B	A	A	B	B	A	B	A	A	B	A	A	B	B	B	B	B	B	B	B
snp1598	3B	138.3	B	-	B	A	A	B	B	B	B	B	B	A	B	B	B	B	B	A	B	B	B	A	B	B	B	B	A	B	A	A	B	B	A	B	A	A	B	A	A	B	B	B	B	B	B	B	B
snp3244	3B	138.3	B	-	B	A	A	B	B	B	B	B	B	A	B	B	B	B	B	A	B	B	B	A	B	B	B	B	A	B	A	A	B	B	A	B	A	A	B	A	A	B	B	B	B	B	B	B	B
snp4841	3B	144.3	B	-	B	A	A	B	B	B	B	B	B	A	B	B	B	B	B	A	B	B	B	A	B	B	B	B	A	A	A	A	B	B	A	B	A	A	B	A	B	B	B	B	B	B	B	B	B
wmc787	3B	148	B	-	B	A	A	B	B	B	B	B	B	A	B	B	B	B	B	A	B	B	B	A	B	B	B	B	A	A	A	A	B	B	A	B	A	A	B	A	B	B	B	B	B	B	B	B	B
snp2063	3B	150.6	B	-	B	A	A	B	B	B	B	B	B	A	B	B	B	B	B	A	B	B	B	A	B	B	B	B	A	A	B	A	B	B	A	B	A	A	B	A	B	B	B	B	B	B	B	B	B
snp5871	3B	150.6	B	-	B	A	A	B	B	B	B	B	B	A	B	B	B	B	B	A	B	B	B	A	B	B	B	B	A	A	B	A	B	B	A	B	A	A	B	A	B	B	B	B	B	B	B	B	B
tarc0976	3B	150.9	B	-	B	A	A	B	B	B	B	B	B	A	B	B	B	B	B	A	B	B	B	A	B	B	B	B	A	A	B	A	B	B	A	B	A	A	B	A	B	B	B	B	B	B	B	B	B
snp2360	3B	153.1	B	-	B	A	A	B	B	B	B	B	B	A	B	B	B	B	B	A	B	B	B	A	B	B	B	B	A	A	B	A	B	B	A	B	A	A	B	A	B	B	B	B	B	B	B	B	A
snp3667	3B	155.4	B	-	B	A	A	B	B	B	B	B	B	A	B	B	B	B	B	A	B	B	B	A	B	B	B	B	A	A	B	A	B	B	A	B	A	A	B	A	B	B	B	B	B	B	B	B	A
snp5014	3B	155.9	B	-	B	A	A	B	B	B	B	B	B	A	B	B	B	B	B	A	B	B	B	A	B	B	B	B	A	A	B	A	B	B	A	B	A	A	B	A	B	B	B	B	B	B	B	B	A
snp2462	3B	156.2	B	-	B	A	A	B	B	B	B	B	B	A	B	B	B	B	B	A	B	B	B	A	B	B	B	B	A	A	B	A	B	B	A	B	A	A	B	A	B	B	B	B	B	B	B	B	A
tarc0221	3D	0	B	-	B	B	B	B	B	B	A	A	B	B	A	A	A	A	A	A	B	B	A	B	A	A	A	A	A	B	A	A	B	A	A	A	B	A	B	B	A	A	A	A	B	A	B	A	B
tarc0226	3D	7.5	B	-	B	A	B	B	A	B	B	A	B	A	A	A	A	A	A	A	B	B	A	B	B	B	A	A	A	B	A	A	B	A	A	A	B	A	B	B	A	A	A	A	B	A	B	A	B
tarc0218	3D	11.4	B	-	B	A	A	B	A	B	B	A	B	A	A	A	A	A	A	A	B	B	A	B	B	B	A	A	A	B	A	A	B	A	A	A	B	A	B	B	A	A	A	A	B	A	B	A	B
tarc0217	3D	11.4	B	-	B	A	A	B	A	B	B	A	B	A	A	A	A	A	A	A	B	B	A	B	B	B	A	A	A	B	A	A	B	A	A	A	B	A	B	B	A	A	A	A	B	A	B	A	B
tarc1483	3D	27.9	B	-	B	A	A	A	A	B	B	B	B	A	A	A	A	B	B	A	B	B	A	A	B	B	A	A	A	B	A	B	B	A	A	A	B	B	B	B	A	A	A	A	B	A	B	A	B
tarc0228	3D	36.4	B	-	B	A	A	A	A	B	B	B	B	A	A	A	A	B	B	A	A	B	B	A	B	B	A	A	A	B	A	B	B	A	A	A	B	B	B	B	A	A	A	A	B	A	B	B	B
tarc0214	3D	40.9	B	-	B	A	A	A	A	B	B	B	B	A	A	A	A	B	B	A	A	B	B	A	A	B	A	A	A	B	A	B	B	A	A	A	B	B	B	B	A	A	A	A	B	A	B	B	B
snp7672	3D	43.7	B	-	B	A	A	A	A	B	B	B	B	A	A	A	A	B	B	A	A	B	B	A	A	B	A	A	A	B	A	B	B	A	A	A	B	B	B	B	A	A	A	A	B	A	B	B	B
tarc0220	3D	43.7	B	-	B	A	A	A	A	B	B	B	B	A	A	A	A	B	B	A	A	B	B	A	A	B	A	A	A	B	A	B	B	A	A	A	B	B	B	B	A	A	A	A	B	A	B	B	B
tarc1484	3D	45.7	B	-	B	A	A	A	A	B	B	B	B	A	A	A	A	B	B	A	B	B	B	A	A	B	A	A	A	B	A	B	B	A	A	A	B	B	B	B	A	A	A	A	B	A	B	B	B
tarc0219	3D	47.1	B	-	B	A	A	A	A	B	B	B	B	A	A	A	A	B	B	A	B	B	B	A	A	B	A	A	A	B	A	B	B	A	A	A	A	B	B	B	A	A	A	A	B	B	B	B	B
tarc1443	3D	47.9	B	-	B	A	A	A	A	B	B	B	B	A	A	A	A	B	B	A	B	B	B	A	A	B	A	A	A	A	B	B	B	A	A	A	A	B	B	B	A	A	A	A	B	B	B	B	B
tarc1302	3D	52.6	B	-	B	A	A	A	A	B	B	B	B	A	A	A	A	B	B	A	B	B	B	A	A	A	A	A	A	A	B	B	B	A	A	A	A	B	B	B	A	A	A	A	B	B	B	B	B
snp7468	3D	52.6	B	-	B	A	A	A	A	B	B	B	B	A	A	A	A	B	B	A	B	B	B	A	A	A	A	A	A	A	B	B	B	A	A	A	A	B	B	B	A	A	A	A	B	B	B	B	B
tarc1299	3D	52.6	B	-	B	A	A	A	A	B	B	B	B	A	A	A	A	B	B	A	B	B	B	A	A	A	A	A	A	A	B	B	B	A	A	A	A	B	B	B	A	A	A	A	B	B	B	B	B
tarc1510	3D	54.4	B	-	B	A	A	A	A	B	B	B	B	A	A	A	A	B	B	A	B	B	B	A	A	A	A	A	A	A	B	B	B	A	A	A	A	B	B	B	A	A	A	A	B	B	B	B	B
tarc1336	3D	60.3	B	-	B	A	A	A	A	B	B	B	B	A	A	A	A	B	B	A	B	B	B	A	A	A	A	A	A	A	A	A	B	A	A	A	A	B	B	B	A	A	A	A	B	B	B	B	B
tarc1358	3D	61.8	B	-	B	A	A	A	A	B	B	B	B	A	A	A	A	B	B	A	B	B	B	A	A	A	A	A	A	A	A	A	B	A	A	A	A	B	B	B	A	A	A	A	B	B	B	B	B
tarc0201	3D	66.8	B	-	B	A	A	A	A	B	B	B	B	A	A	A	A	B	B	A	B	B	B	A	A	A	A	B	A	A	A	A	B	A	A	A	A	B	B	B	A	A	A	A	B	B	B	B	B
tarc0211	3D	71.9	B	-	B	A	A	A	A	B	B	B	B	A	A	A	A	B	B	A	B	B	B	A	A	A	A	B	A	A	A	A	B	A	A	A	A	B	B	B	A	A	A	A	B	B	B	B	B
tarc0196	3D	75.4	B	-	B	A	A	A	A	B	B	B	B	A	A	A	B	B	B	A	B	B	B	B	A	A	A	B	A	A	A	A	A	A	A	A	A	B	B	B	A	A	A	A	B	B	B	B	B
tarc0208	3D	78.9	B	-	B	A	A	A	A	B	B	B	B	A	B	A	B	B	B	A	A	B	B	B	A	A	A	B	A	A	A	A	A	A	A	A	A	B	B	B	A	A	A	A	B	B	B	B	B
tarc0175	3D	82.9	B	-	B	A	A	A	A	B	B	B	B	A	B	A	B	B	B	A	A	A	B	B	A	A	A	B	A	A	A	A	A	A	A	A	A	A	B	B	A	A	A	A	B	B	B	B	B
tarc0207	3D	88.6	B	-	B	A	A	A	A	B	B	B	B	A	B	A	B	B	B	A	A	A	B	B	A	A	A	B	A	A	A	A	A	B	A	A	B	A	B	B	A	A	A	A	B	B	B	B	B
tarc0202	3D	100.8	B	-	B	A	A	A	A	B	B	B	B	A	B	A	B	B	A	A	A	A	B	B	A	B	A	B	A	A	B	A	A	B	A	A	B	B	B	B	A	A	A	A	B	B	B	A	B
tarc0203	3D	106	B	-	B	A	A	A	A	B	B	B	B	A	B	A	B	B	A	A	A	A	B	B	A	B	A	B	A	A	B	A	A	B	A	A	A	B	B	B	A	A	A	A	B	B	B	B	A
tarc0199	3D	122.9	B	-	B	A	A	A	A	A	B	B	A	A	B	A	B	B	A	A	A	A	B	B	A	B	A	B	A	A	A	A	A	B	A	A	A	B	A	B	A	A	A	A	B	B	B	A	A
tarc0177	3D	135.2	B	-	B	A	A	A	B	A	B	B	A	A	B	B	B	B	A	A	A	A	B	B	A	B	A	B	A	A	A	A	A	B	A	A	A	B	A	B	A	B	A	A	B	B	B	A	A
gwm3	3D	182.2	B	-	B	A	A	A	B	B	B	B	A	B	A	B	B	B	B	B	B	A	B	A	A	B	B	B	A	B	B	A	A	B	A	A	B	B	B	B	A	B	A	B	B	B	B	A	A
wmc552	3D	190.8	B	-	B	A	A	A	B	A	B	B	A	B	B	B	B	B	B	B	B	B	B	A	A	B	B	B	A	B	B	A	A	B	A	A	B	B	B	B	A	B	A	B	B	B	B	A	A
tarc0204	3D	199.1	B	-	B	A	A	A	B	A	B	A	A	B	B	B	B	B	B	B	B	B	B	A	A	B	B	B	A	B	A	A	A	B	A	A	B	B	B	B	A	B	A	B	B	B	B	A	A
tarc0180	3D	230.4	B	-	B	A	B	A	B	B	B	A	A	B	B	A	B	B	B	B	B	B	A	A	A	B	B	B	A	B	A	A	B	B	A	A	B	B	B	B	A	B	B	B	A	A	B	B	A
tarc1419	3D	232.6	B	-	B	B	B	A	B	B	B	A	A	B	B	A	B	B	B	B	B	B	A	A	A	B	B	B	A	B	A	A	B	B	A	A	B	B	B	B	A	B	B	B	A	A	A	B	A
snp4683	3D	237.2	B	-	B	B	B	A	B	B	B	B	A	B	B	A	B	B	B	B	B	B	A	A	A	B	B	B	A	B	A	A	A	B	A	A	B	B	B	B	A	B	B	B	A	A	A	B	A
snp6725	3D	238.3	B	-	B	B	B	A	B	B	B	B	A	B	B	A	B	A	B	B	B	B	A	A	A	B	B	B	A	B	A	A	A	B	A	A	B	B	B	B	A	B	B	B	A	A	A	B	A
snp4081	3D	239.4	B	-	B	B	B	A	B	B	B	B	A	B	B	A	B	A	B	B	B	B	A	A	A	B	B	B	A	B	A	A	A	B	A	A	B	B	B	B	A	B	B	B	A	A	A	B	A
snp7526	3D	239.4	B	-	B	B	B	A	B	B	B	B	A	B	B	A	B	A	B	B	B	B	A	A	A	B	B	B	A	B	A	A	A	B	A	A	B	B	B	B	A	B	B	B	A	A	A	B	A
snp643	3D	241.6	B	-	B	B	B	A	B	B	B	B	A	B	B	A	B	A	B	B	B	B	B	A	A	B	B	B	A	B	A	A	A	B	A	A	B	B	B	B	A	B	B	B	A	A	A	A	A
snp7274	3D	250.3	B	-	B	A	B	A	B	A	B	B	A	B	B	B	B	A	B	B	B	B	B	A	A	B	B	A	A	B	A	A	A	B	A	A	B	B	B	B	A	B	B	B	A	A	A	A	A
snp6137	4A	0	B	-	A	B	A	B	B	A	B	B	A	A	A	A	A	B	B	B	A	B	A	B	A	B	A	A	B	A	B	B	B	A	A	B	A	A	B	B	B	A	B	B	A	B	B	B	A
snp7632	4A	35.7	B	-	A	B	A	B	B	A	B	B	A	A	B	A	A	B	B	A	B	B	A	B	B	A	A	B	B	A	B	B	A	B	A	A	A	A	B	A	A	A	B	A	B	B	B	A	A
snp1992	4A	62	B	-	A	B	A	B	B	A	B	A	A	A	B	B	A	B	A	A	B	B	A	B	B	B	B	B	B	B	B	A	A	B	A	A	B	A	B	A	B	B	B	B	B	B	B	A	A
tarc0583	4A	62.5	B	-	A	B	A	B	B	A	B	A	A	A	B	B	A	B	A	A	B	B	A	B	B	B	B	B	B	B	B	A	A	B	A	A	B	A	B	A	B	B	B	B	B	B	B	A	A
snp5652	4A	64.9	B	-	A	B	A	B	B	A	B	A	A	A	B	B	A	B	A	A	B	B	A	B	B	B	B	B	B	B	A	A	A	B	A	A	B	A	B	A	B	B	B	B	B	B	B	A	A
tarc0606	4A	66.1	B	-	A	B	A	B	B	A	B	A	A	A	B	B	A	B	A	A	B	B	A	B	B	B	B	B	B	B	A	A	A	B	A	A	B	A	B	A	B	B	B	B	B	B	B	A	A
tarc0568	4A	66.1	B	-	A	B	A	B	B	A	B	A	A	A	B	B	A	B	A	A	B	B	A	B	B	B	B	B	B	B	A	A	A	B	A	A	B	A	B	A	B	B	B	B	B	B	B	A	A
tarc0619	4A	67.8	B	-	A	B	A	B	B	A	B	A	A	A	B	B	A	B	A	A	B	B	A	B	B	B	B	B	B	B	A	A	A	B	A	A	B	A	B	A	B	B	B	B	B	B	B	A	A
tarc0613	4A	68.8	B	-	A	B	A	B	B	A	B	A	A	A	B	B	A	B	A	A	B	B	A	B	B	B	B	B	B	B	A	A	A	B	A	A	B	A	B	A	B	B	B	B	B	B	B	A	A
tarc0552	4A	70.7	B	-	B	B	A	B	B	A	B	B	A	A	B	B	A	B	A	A	B	B	A	B	B	B	B	B	B	B	A	A	A	B	A	A	B	A	B	A	B	A	B	B	B	B	B	A	A
snp2606	4A	78.5	B	-	B	B	A	B	B	A	B	B	A	A	B	B	B	B	A	A	B	B	A	B	A	B	B	B	B	B	A	A	A	B	A	A	A	A	B	A	B	B	B	B	B	B	B	A	A
tarc0563	4A	86.2	B	-	A	B	A	B	B	B	B	B	A	A	B	B	B	B	A	A	B	B	A	B	A	B	B	B	B	B	A	A	A	B	A	A	A	A	B	A	B	B	B	B	A	B	B	B	A
tarc0569	4A	90.4	B	-	A	B	A	B	B	B	B	B	B	A	B	B	B	B	A	A	B	B	A	B	A	B	B	B	B	B	A	A	A	B	A	A	A	A	B	A	B	B	B	B	A	B	B	B	A
tarc0576	4A	97.6	B	-	A	B	A	B	B	B	B	B	A	A	B	B	B	B	A	A	B	B	A	B	B	B	B	B	B	B	A	A	A	B	A	A	B	A	B	A	B	B	B	B	A	B	B	B	A
gwm269	4A	106.7	B	-	A	B	A	B	A	A	B	B	A	A	B	B	B	B	A	A	B	B	A	B	B	B	B	B	B	B	A	A	A	B	A	A	B	A	B	A	A	B	B	B	A	B	B	B	A
wmc650	4A	114.4	B	-	B	B	A	B	A	A	B	B	A	A	B	B	A	B	A	A	B	B	A	B	B	B	B	B	B	B	A	A	A	B	A	A	B	A	B	B	A	B	B	B	A	B	B	B	A
tarc0614	4A	116.4	B	-	B	B	A	B	A	A	B	B	A	A	B	B	A	B	A	A	B	B	A	B	B	B	B	B	B	B	A	B	A	B	A	A	B	A	B	B	A	B	B	B	A	B	B	B	A
tarc0589	4A	129.7	B	-	B	B	A	B	A	B	B	B	B	B	B	B	B	A	A	A	B	B	B	B	B	B	B	B	B	B	B	B	B	B	B	A	B	B	B	B	A	B	B	B	A	B	B	B	B
tarc0587	4A	130.1	B	-	B	B	A	B	A	B	B	B	B	B	B	B	B	A	A	A	B	B	B	B	B	B	B	B	B	B	B	B	B	B	B	A	B	B	B	B	A	B	B	B	A	B	B	B	B
wmc707	4A	131.4	B	-	B	B	A	B	A	B	B	B	B	B	B	B	B	A	A	A	B	B	B	B	B	B	B	B	B	B	B	B	B	B	B	A	B	B	B	B	A	B	B	B	A	B	B	B	B
tarc0605	4A	132.8	B	-	B	B	A	B	A	B	B	B	B	B	B	B	B	A	A	A	B	B	B	B	B	B	B	B	B	B	B	B	B	B	B	A	B	B	B	B	A	B	B	B	A	B	B	B	B
tarc0611	4A	139.7	B	-	B	B	A	B	A	B	B	B	B	B	B	B	B	A	B	A	B	B	B	B	B	B	B	B	B	B	B	B	B	B	B	A	B	B	B	B	B	B	B	B	B	B	B	B	B
tarc0564	4A	146.9	B	-	B	B	B	B	A	B	B	B	B	B	B	B	B	A	B	A	B	B	B	B	B	B	B	B	B	B	B	B	B	B	B	B	B	B	B	B	B	B	B	B	B	B	B	B	B
tarc0577	4A	148.4	B	-	B	B	B	B	B	B	B	B	B	B	B	B	B	A	B	A	B	B	B	B	B	B	B	B	B	B	B	B	B	B	B	B	B	B	B	B	B	B	B	B	B	B	B	B	B
tarc0575	4A	153.1	B	-	B	B	B	B	B	B	B	B	B	B	B	B	B	B	B	B	B	B	B	B	B	B	B	B	B	B	B	B	B	B	B	B	B	B	B	B	B	B	B	B	B	B	A	B	B
Wx-B1	4A	159.3	B	-	B	B	B	B	B	B	B	B	B	B	B	B	B	B	B	B	B	B	B	B	B	B	B	B	B	B	B	B	B	B	B	B	B	B	B	B	B	B	B	B	B	B	A	B	B
wmc262	4A	161.5	B	-	B	B	B	B	B	B	B	B	B	B	B	B	B	B	B	B	B	B	B	B	B	B	B	B	B	B	B	B	B	B	B	B	B	B	B	B	B	B	B	B	B	B	A	B	B
barc343	4A	163.6	B	B	B	B	B	B	B	B	B	B	B	B	B	B	B	B	B	B	B	B	B	B	B	B	B	B	B	B	B	B	B	B	B	B	B	B	B	B	B	B	B	B	B	B	B	B	B
snp1066	4A	208.1	B	B	B	B	B	B	B	B	B	B	B	B	B	B	B	B	B	B	B	B	B	B	B	B	B	B	B	B	B	B	B	B	B	B	B	B	B	B	B	B	B	B	B	B	B	B	B
snp2170	4A	209.1	B	B	B	B	B	B	B	B	B	B	B	B	B	B	B	B	B	B	B	B	B	B	B	B	B	B	B	B	B	B	B	B	B	B	B	B	B	B	B	B	B	B	B	B	B	B	B
snp1836	4A	230.2	B	B	B	B	B	B	B	B	B	B	B	B	B	B	B	B	B	B	B	B	B	B	B	B	B	B	B	B	B	B	B	B	B	B	B	B	B	B	B	B	B	B	B	B	B	B	B
snp1410	4A	249.5	B	-	B	B	B	B	B	B	A	B	B	B	B	B	B	B	B	B	B	B	B	B	B	B	B	B	B	B	B	B	B	B	B	B	B	A	B	A	B	B	B	B	B	B	B	B	B
snp1674	4A	274.5	B	-	B	B	B	B	B	B	A	B	B	B	B	B	B	B	B	B	B	B	B	B	B	A	B	B	B	B	B	B	B	B	B	B	B	A	B	A	B	A	A	B	A	B	A	A	B
tarc1041	4B	0	B	-	B	B	B	B	B	A	B	A	B	B	B	B	A	A	A	B	B	A	B	A	A	A	B	A	B	A	A	B	A	A	B	A	A	B	A	B	A	B	A	A	A	B	A	A	B
tarc0995	4B	8.9	B	-	B	B	B	B	B	A	B	A	B	B	B	B	A	A	A	B	B	A	B	A	A	B	B	A	B	A	A	B	A	A	B	A	A	B	B	B	A	B	A	B	A	B	A	B	B
tarc1053	4B	11.6	B	-	A	B	B	B	B	A	B	A	B	B	B	B	A	A	A	B	A	A	B	A	A	B	B	A	B	A	A	B	A	A	B	A	A	A	B	B	A	B	A	B	A	B	A	B	B
tarc1062	4B	21.3	B	-	A	B	B	B	B	A	B	A	B	B	B	B	A	A	A	B	A	A	B	B	A	B	B	A	B	A	B	B	A	A	B	A	B	A	B	B	A	B	A	B	A	B	A	B	B
snp7266	4B	23.9	B	-	A	B	B	B	B	A	B	A	B	B	B	B	A	A	B	B	A	A	B	B	A	B	B	A	B	B	B	B	A	A	B	A	B	A	B	A	A	B	A	B	A	B	A	B	B
tarc0998	4B	30.5	B	-	A	B	B	B	B	B	B	A	B	B	B	B	B	A	B	B	A	A	B	B	A	B	B	A	B	B	B	B	A	A	B	A	B	A	B	A	A	B	A	A	A	B	A	B	B
tarc1069	4B	48.1	B	-	A	B	B	B	B	B	B	A	B	B	B	B	B	A	B	B	A	A	B	B	A	B	B	A	B	A	B	B	B	A	B	A	B	A	B	A	B	A	A	A	B	B	A	B	B
tarc1043	4B	56.6	B	-	A	B	B	A	B	B	B	A	B	B	B	B	B	A	B	B	A	A	B	B	A	B	A	A	B	A	B	B	B	A	B	A	B	A	A	A	B	A	A	A	B	B	A	B	A
snp500	4B	58.8	B	-	A	B	B	A	B	B	B	A	B	B	B	B	B	A	B	B	A	A	B	B	A	B	A	A	B	A	B	B	B	A	B	A	B	A	A	A	B	A	A	A	B	B	A	B	A
barc20	4B	68.8	B	-	A	B	B	A	B	A	B	A	B	B	B	B	B	A	B	B	A	A	B	A	A	B	A	A	B	A	A	B	B	A	B	A	B	A	A	A	A	A	B	A	B	B	A	A	A
tarc1064	4B	70.7	B	-	A	B	B	A	B	A	B	A	B	B	B	B	B	A	B	B	A	A	B	A	A	B	A	A	B	A	A	B	B	A	B	A	B	A	A	A	A	A	B	A	B	B	A	A	A
tarc0996	4B	71.1	B	-	A	B	B	A	B	A	B	A	B	B	B	B	B	A	B	B	A	A	B	A	A	B	A	A	B	A	A	B	B	A	B	A	B	A	A	A	A	A	B	A	B	B	A	A	A
wmc238	4B	73.4	B	-	A	B	B	A	B	A	B	A	B	B	B	B	B	A	B	B	A	A	B	A	A	B	A	A	B	A	A	B	B	A	B	A	B	A	A	A	A	A	B	A	B	B	A	A	A
tarc1059	4B	74.7	B	-	A	B	B	A	B	A	B	A	B	B	B	B	B	A	B	B	A	A	B	A	A	B	A	A	B	A	A	B	B	A	B	A	B	A	A	A	A	A	B	A	B	B	A	A	A
tarc1061	4B	75.4	B	-	A	B	B	A	B	A	B	A	B	B	B	B	B	A	B	B	A	A	B	A	A	B	A	A	B	A	A	B	B	A	B	A	B	A	A	A	A	A	B	A	B	B	A	A	A
tarc1014	4B	75.9	B	-	A	B	B	A	B	A	B	A	B	B	B	B	B	A	B	B	A	A	B	A	A	B	A	A	B	A	A	B	B	A	B	A	B	A	A	A	A	A	B	A	B	B	A	A	A
snp58	4B	77.6	B	-	A	B	B	A	B	A	B	A	B	B	B	B	B	A	B	B	A	A	B	A	A	B	A	A	B	A	A	B	B	A	B	A	B	A	A	A	A	A	B	A	B	B	A	A	A
tarc0986	4B	78.3	B	-	A	B	B	A	B	A	B	A	B	B	B	B	B	A	B	A	A	A	B	A	A	B	A	A	B	A	A	B	B	A	B	A	B	A	A	A	A	A	B	A	B	B	A	A	A
tarc0987	4B	82.2	B	-	A	B	B	A	B	A	B	A	B	B	B	A	B	A	B	A	A	A	B	A	A	B	A	A	B	A	A	B	B	A	B	A	B	A	A	A	A	A	B	A	A	B	B	A	A
tarc1051	4B	82.2	B	-	A	B	B	A	B	A	B	A	B	B	B	A	B	A	B	A	A	A	B	A	A	B	A	A	B	A	A	B	B	A	B	A	B	A	A	A	A	A	B	A	A	B	B	A	A
tarc1048	4B	86.1	B	-	A	B	B	A	B	A	B	A	B	B	B	A	B	A	B	A	A	A	B	A	A	B	A	A	B	A	A	B	B	A	B	A	A	A	A	A	A	A	B	A	A	B	B	A	A
snp4041	4B	88.1	B	-	A	B	B	A	B	A	B	A	B	B	B	A	B	A	B	A	B	A	B	A	A	B	A	A	B	A	A	B	B	A	B	A	A	A	A	A	A	A	B	A	A	B	B	A	A
tarc1075	4B	90.9	B	-	A	B	B	A	B	A	B	A	B	B	B	A	B	A	B	A	B	A	B	A	A	B	A	A	B	A	A	B	B	A	B	A	A	B	A	A	A	A	B	A	A	B	B	A	A
wmc652	4B	92.1	B	-	A	B	B	A	B	A	B	A	B	B	B	A	B	A	B	A	B	A	B	A	A	B	A	A	B	A	A	B	B	A	B	A	A	B	A	A	A	A	B	A	B	B	B	A	A
wmc349	4B	106	B	-	B	A	B	A	B	A	A	A	B	B	B	A	B	A	B	A	B	A	B	A	A	B	A	A	B	A	A	B	B	A	B	B	A	B	A	B	A	A	A	A	B	B	B	A	B
tarc1019	4B	110.7	B	-	B	A	B	A	B	A	B	A	B	B	B	A	A	A	B	A	B	A	B	A	A	B	A	A	B	A	A	B	B	A	B	B	A	B	A	B	A	A	A	A	B	A	B	A	B
snp2595	4B	127.9	B	-	B	A	B	B	B	A	B	A	B	B	B	A	A	A	A	A	B	A	B	A	A	B	B	A	B	A	A	B	B	A	B	B	A	A	A	B	A	A	A	A	B	A	B	A	A
tarc1025	4B	129.1	B	-	B	A	B	A	B	A	B	A	B	B	B	A	A	A	A	A	B	A	B	A	A	B	B	A	B	A	A	B	B	A	B	B	A	A	A	B	A	A	A	A	B	A	B	A	A
tarc1036	4B	129.1	B	-	B	A	B	A	B	A	B	A	B	B	B	A	A	A	A	A	B	A	B	A	A	B	B	A	B	A	A	B	B	A	B	B	A	A	A	B	A	A	A	A	B	A	B	A	A
tarc1021	4B	129.3	B	-	B	A	B	A	B	A	B	A	B	B	B	A	A	A	A	A	B	A	B	A	A	B	B	A	B	A	A	B	B	A	B	B	A	A	A	B	A	A	A	A	B	A	B	A	A
snp2031	4B	131.4	B	-	B	A	B	A	B	A	B	A	B	B	B	A	A	A	A	A	B	A	B	A	A	B	B	A	B	A	A	B	B	A	B	B	A	A	A	B	A	A	A	A	B	A	B	A	A
tarc1023	4B	140	B	-	B	A	B	A	B	A	B	A	B	B	B	A	B	A	A	A	A	A	B	A	A	B	B	A	B	A	A	B	B	A	B	B	A	A	A	B	A	A	A	B	B	A	B	A	A
tarc1007	4B	141.6	B	-	B	A	B	A	B	A	B	A	B	B	B	A	B	A	A	A	A	A	B	A	A	B	B	A	B	A	A	B	B	A	B	B	A	A	A	B	A	A	A	B	B	A	B	A	A
tarc1074	4B	144.2	B	-	B	A	B	A	B	A	B	A	B	B	B	A	B	A	A	A	A	A	B	A	A	B	B	A	B	A	A	B	B	A	A	B	A	A	A	B	A	A	B	B	B	A	B	A	A
tarc1011	4B	154.1	B	-	B	A	B	B	B	A	B	A	B	B	B	A	B	A	A	A	A	A	B	A	A	A	B	A	B	A	A	B	B	A	A	B	A	A	A	B	A	A	A	B	B	A	B	B	A
tarc1057	4B	156.8	B	-	B	A	B	B	B	A	B	A	B	B	B	A	B	A	A	A	A	B	B	A	A	A	B	A	B	A	A	B	B	A	A	B	A	A	A	B	A	A	A	B	B	A	A	B	A
snp2178	4B	178.4	B	-	B	A	A	B	A	A	B	A	B	A	B	A	A	A	A	A	B	B	B	A	B	B	A	B	A	A	A	A	B	B	A	B	A	B	B	B	A	A	A	B	B	A	A	B	A
tarc1073	4B	180.6	B	-	B	A	A	B	A	A	B	A	B	A	B	A	A	A	A	A	A	B	B	A	B	B	A	B	A	A	A	A	B	B	A	B	A	B	B	B	A	A	A	B	B	A	A	B	A
tarc1481	4D	0	B	-	B	A	A	B	B	A	B	B	A	A	B	A	B	B	A	B	A	B	A	B	B	B	A	B	B	A	B	B	B	B	B	A	B	B	B	A	B	A	B	A	A	A	B	B	B
tarc1277	4D	13.3	B	-	B	A	A	B	B	A	B	A	A	A	B	A	B	B	A	A	A	B	A	B	B	B	A	B	B	A	B	B	B	B	B	A	B	B	B	A	B	A	B	A	A	A	B	B	B
tarc0025	4D	34.4	B	-	B	A	B	B	B	A	B	A	A	B	B	B	A	B	B	B	B	B	B	B	B	B	A	B	B	A	B	B	B	B	B	A	B	B	B	A	B	A	B	A	B	A	B	B	B
tarc0029	4D	38.1	B	-	B	A	B	B	B	A	B	A	A	B	B	B	A	B	B	B	B	B	B	B	B	B	A	B	B	A	B	B	B	B	B	A	B	B	B	A	B	A	B	A	B	A	B	B	B
tarc0018	4D	42.4	B	-	B	A	B	B	B	A	B	B	A	B	B	B	A	B	B	B	B	B	B	B	B	B	A	B	B	A	B	B	B	B	B	A	B	B	B	B	B	A	B	A	B	A	B	B	B
tarc1473	4D	59.8	B	B	B	B	B	B	B	B	B	B	B	B	B	B	B	B	B	B	B	B	B	B	B	B	B	B	B	B	B	B	B	B	B	B	B	B	B	B	B	B	B	B	B	B	B	B	B
tarc0021	4D	65.4	B	B	B	B	B	B	B	B	B	B	B	B	B	B	B	B	B	B	B	B	B	B	B	B	B	B	B	B	B	B	B	B	B	B	B	B	B	B	B	B	B	B	B	B	B	B	B
snp7344	4D	66.6	B	B	B	B	B	B	B	B	B	B	B	B	B	B	B	B	B	B	B	B	B	B	B	B	B	B	B	B	B	B	B	B	B	B	B	B	B	B	B	B	B	B	B	B	B	B	B
tarc0024	4D	67.2	B	B	B	B	B	B	B	B	B	B	B	B	B	B	B	B	B	B	B	B	B	B	B	B	B	B	B	B	B	B	B	B	B	B	B	B	B	B	B	B	B	B	B	B	B	B	B
tarc0020	4D	67.2	B	B	B	B	B	B	B	B	B	B	B	B	B	B	B	B	B	B	B	B	B	B	B	B	B	B	B	B	B	B	B	B	B	B	B	B	B	B	B	B	B	B	B	B	B	B	B
tarc0012	4D	69.7	B	B	B	B	B	B	B	B	B	B	B	B	B	B	B	B	B	B	B	B	B	B	B	B	B	B	B	B	B	B	B	B	B	B	B	B	B	B	B	B	B	B	B	B	B	B	B
tarc0022	4D	69.7	B	B	B	B	B	B	B	B	B	B	B	B	B	B	B	B	B	B	B	B	B	B	B	B	B	B	B	B	B	B	B	B	B	B	B	B	B	B	B	B	B	B	B	B	B	B	B
tarc0010	4D	70.7	B	B	B	B	B	B	B	B	B	B	B	B	B	B	B	B	B	B	B	B	B	B	B	B	B	B	B	B	B	B	B	B	B	B	B	B	B	B	B	B	B	B	B	B	B	B	B
tarc0014	4D	70.7	B	B	B	B	B	B	B	B	B	B	B	B	B	B	B	B	B	B	B	B	B	B	B	B	B	B	B	B	B	B	B	B	B	B	B	B	B	B	B	B	B	B	B	B	B	B	B
tarc0013	4D	71	B	B	B	B	B	B	B	B	B	B	B	B	B	B	B	B	B	B	B	B	B	B	B	B	B	B	B	B	B	B	B	B	B	B	B	B	B	B	B	B	B	B	B	B	B	B	B
snp6277	4D	74.2	B	B	B	B	B	B	B	B	B	B	B	B	B	B	B	B	B	B	B	B	B	B	B	B	B	B	B	B	B	B	B	B	B	B	B	B	B	B	B	B	B	B	B	B	B	B	B
tarc0002	4D	79.3	B	-	B	B	B	B	B	B	B	B	B	B	B	B	B	B	B	B	B	B	B	B	B	B	B	B	B	B	B	B	B	B	B	A	B	B	B	B	B	B	B	B	B	B	B	B	B
tarc0011	4D	87.1	B	-	B	B	B	B	B	B	B	B	B	B	A	B	B	A	B	B	B	B	A	B	B	B	B	B	B	B	A	B	B	B	B	A	B	B	B	B	B	B	A	B	A	B	B	B	B
tarc0028	4D	91.9	B	-	B	B	B	B	B	B	B	B	B	B	B	B	A	A	A	B	B	B	A	B	A	B	A	B	B	B	A	B	B	A	B	A	B	B	B	B	B	B	A	A	A	B	B	B	B
snp5381	4D	93.4	B	-	B	B	B	B	B	B	B	B	B	B	B	B	A	A	A	B	B	B	A	B	A	B	A	B	B	B	A	B	B	A	B	A	B	B	B	B	A	B	A	A	A	B	B	B	B
tarc1362	4D	96.5	B	-	B	B	B	B	B	B	B	B	B	A	B	B	A	A	A	B	B	B	A	B	A	B	A	B	B	B	A	B	B	A	B	A	B	B	B	B	A	B	A	A	A	B	B	B	B
tarc1342	4D	99.4	B	-	B	B	B	B	B	B	B	B	B	A	B	B	B	A	A	B	B	B	A	B	A	B	A	B	B	B	A	B	B	B	B	A	A	B	B	B	A	B	A	B	A	B	B	B	B
wmc331	4D	105.7	B	-	B	B	A	B	B	B	B	B	B	A	B	B	B	A	A	B	B	B	A	B	A	B	A	B	B	B	B	B	B	B	B	A	A	B	B	B	B	B	A	B	A	B	B	B	B
tarc0004	4D	105.7	B	-	B	B	A	B	B	B	B	B	B	A	B	B	B	A	A	B	B	B	A	B	A	B	A	B	B	B	B	B	B	B	B	A	A	B	B	B	B	B	A	B	A	B	B	B	B
tarc0008	4D	111	B	-	B	B	A	B	B	B	B	B	B	A	B	B	B	A	A	B	B	B	A	B	A	B	A	B	B	B	B	B	B	B	B	A	A	B	A	B	B	B	A	B	B	B	B	B	B
tarc1351	4D	117.5	B	-	B	B	A	B	A	B	B	B	B	B	B	B	B	A	A	B	B	B	A	B	A	B	A	B	B	A	B	B	B	B	B	A	A	B	A	B	B	B	A	B	B	B	B	B	B
snp3471	4D	122.3	B	-	B	B	A	B	A	B	B	B	B	B	B	B	A	A	A	B	B	A	A	B	A	B	A	B	B	A	B	B	B	B	B	A	A	B	A	B	B	B	A	B	B	B	B	B	B
tarc0016	4D	135.8	B	-	B	B	A	B	B	B	B	B	B	B	B	B	A	A	A	B	A	A	A	B	A	B	A	B	B	A	B	A	B	A	B	A	A	B	A	B	B	B	A	B	B	B	B	B	B
tarc0015	4D	137.8	B	-	B	B	A	B	B	B	B	B	B	B	B	B	A	A	A	B	A	B	A	B	A	B	A	B	B	A	B	A	B	A	B	A	A	B	B	B	B	B	A	B	B	B	B	B	B
tarc1319	4D	164.5	B	-	B	B	A	A	B	B	B	B	B	B	B	B	A	B	A	B	A	B	A	B	A	B	A	A	A	A	B	A	B	A	B	A	A	B	B	B	B	B	A	B	B	A	B	B	A
tarc1375	4D	167.6	B	-	B	B	A	A	B	B	B	B	B	B	B	B	A	B	A	B	A	B	A	B	A	B	A	A	A	A	B	A	B	A	B	A	A	B	B	B	B	B	A	B	B	A	B	A	A
tarc1534	4D	181.8	B	-	B	B	A	A	B	B	A	B	A	B	B	B	A	A	A	A	B	B	A	B	A	B	A	A	A	A	B	A	B	A	B	A	A	B	A	B	B	B	A	B	B	A	B	A	A
tarc0009	4D	204.6	B	-	B	B	A	A	A	B	A	B	A	B	B	B	A	A	A	A	B	B	A	B	A	A	A	A	B	A	B	B	B	A	B	A	A	A	A	A	A	A	A	B	B	A	B	B	A
snp4871	5A	0	B	-	B	B	A	B	B	B	B	A	B	B	A	B	B	B	A	A	A	B	A	B	A	B	A	B	B	B	A	B	B	B	A	B	B	A	A	B	A	A	A	A	B	A	B	B	A
tarc0673	5A	20.9	B	-	B	B	A	B	B	B	B	A	A	B	A	B	B	B	A	A	A	B	A	B	A	B	A	B	B	A	A	B	B	B	A	B	A	B	A	A	B	B	A	A	B	A	A	B	A
snp3197	5A	26.5	B	-	B	B	A	B	B	B	B	B	A	B	A	B	B	B	A	A	A	B	A	A	A	B	A	B	B	A	A	B	B	B	A	B	A	B	A	A	B	B	A	A	A	A	A	B	A
snp1568	5A	30.1	B	-	B	A	A	B	B	B	B	B	A	B	A	B	B	A	A	A	A	B	A	A	A	B	A	B	B	A	B	B	B	B	A	B	A	B	A	A	B	B	A	A	A	A	A	B	A
snp1062	5A	48.4	B	-	B	A	A	B	B	B	B	B	A	B	A	A	B	A	A	A	A	B	A	A	A	B	A	B	B	A	B	B	B	A	A	B	A	B	A	A	B	B	A	A	A	A	B	B	A
snp2378	5A	51.8	B	-	B	A	A	B	B	B	B	B	A	A	A	A	B	A	A	B	A	B	A	A	A	B	A	B	B	A	B	B	B	A	A	B	A	B	A	A	B	B	A	A	A	A	B	B	A
snp3365	5A	52.8	B	-	B	A	A	B	B	B	B	B	A	A	A	A	B	A	A	B	A	B	A	A	A	B	A	B	B	A	B	B	B	A	A	B	A	B	A	A	B	B	A	A	A	A	B	B	A
snp3530	5A	73.4	B	-	A	A	B	B	B	B	B	A	B	B	A	B	B	A	B	A	A	B	A	A	A	B	A	B	B	A	B	B	B	A	A	A	A	B	A	A	A	B	A	B	A	A	B	B	A
gwm129	5A	87.7	B	-	A	A	B	B	B	B	B	A	B	B	B	B	B	A	B	A	A	B	A	A	A	B	A	A	B	A	B	B	B	A	A	A	B	A	A	A	A	B	A	B	A	A	B	B	A
snp7226	5A	98.4	B	-	A	A	B	B	B	A	B	A	B	B	B	B	B	A	B	A	A	A	A	A	A	B	A	A	B	A	B	B	B	B	A	A	A	B	A	A	A	B	A	B	A	A	B	B	A
barc303	5A	100.2	B	-	A	A	B	B	B	A	B	A	B	B	B	B	B	A	B	A	A	A	A	A	B	B	A	A	B	A	B	B	B	B	A	A	A	B	A	A	A	B	B	B	A	A	B	B	A
snp6237	5A	101.2	B	-	A	A	B	B	B	A	B	A	B	B	B	B	B	A	B	B	A	A	A	A	B	B	A	A	B	A	B	B	B	B	A	A	A	B	A	A	A	B	B	B	A	A	B	B	A
tarc0652	5A	103.2	B	-	A	A	B	B	A	A	B	A	B	B	B	B	B	A	B	B	A	A	A	A	B	B	A	A	B	A	B	B	B	B	A	A	A	B	A	A	A	B	B	B	A	A	B	B	A
tarc0640	5A	104.2	B	-	A	A	B	B	A	A	B	A	B	B	B	B	B	A	B	B	A	A	A	A	B	B	A	A	B	A	B	B	B	B	A	A	A	B	A	A	A	B	B	B	A	B	B	B	A
snp5184	5A	107.4	B	-	A	A	B	B	A	A	B	A	B	B	B	B	B	A	B	B	A	A	A	A	B	B	A	A	B	A	B	B	B	B	A	A	A	B	A	B	A	B	B	B	A	B	B	B	A
tarc0662	5A	118.2	B	-	A	A	A	B	A	A	B	A	B	B	B	B	B	A	A	B	A	A	A	A	B	B	A	A	B	A	B	B	B	B	B	A	A	B	A	B	A	B	A	B	A	B	B	B	A
snp2172	5A	123.1	B	-	A	A	A	A	A	A	B	A	B	A	B	B	B	A	A	B	A	A	A	A	B	B	A	A	B	A	B	B	B	A	B	A	B	A	A	A	A	B	A	B	A	B	B	B	A
snp850	5A	123.6	B	-	A	A	A	A	A	A	B	A	B	A	B	B	B	A	A	B	A	A	A	A	B	B	A	A	B	A	B	B	B	A	B	A	B	A	A	A	A	B	A	B	A	B	B	B	A
tarc0655	5A	123.6	B	-	A	A	A	A	A	A	B	A	B	A	B	B	B	A	A	B	A	A	A	A	B	B	A	A	B	A	B	B	B	A	B	A	B	A	A	A	A	B	A	B	A	B	B	B	A
tarc0635	5A	123.8	B	-	A	A	A	A	A	A	B	A	B	A	B	B	B	A	A	B	A	A	A	A	B	B	A	A	B	A	B	B	B	A	B	A	B	A	A	A	A	B	A	B	A	B	B	B	A
barc141	5A	124	B	-	A	A	A	A	A	A	B	A	B	A	B	B	B	A	A	B	A	A	A	A	B	B	A	A	B	A	B	B	B	A	B	A	B	A	A	A	A	B	A	B	A	B	B	B	A
snp8013	5A	125.6	B	-	A	A	A	A	A	A	B	A	B	A	B	B	B	A	A	B	A	A	A	A	B	B	A	A	B	A	B	B	B	A	B	A	B	A	A	A	A	B	A	B	A	B	B	B	A
tarc0677	5A	126.6	B	-	A	A	A	A	A	B	B	A	B	A	B	B	B	A	A	B	A	A	A	A	B	B	A	A	B	A	B	B	B	A	B	A	B	A	A	A	A	B	A	B	A	B	B	B	A
tarc0663	5A	144.1	B	-	B	A	A	A	A	B	B	A	B	A	B	B	B	A	A	B	A	A	A	A	B	A	A	A	B	A	B	B	B	A	B	A	A	A	A	A	A	B	A	B	A	B	B	A	A
snp1469	5A	147	B	-	B	A	A	A	A	B	B	A	B	A	B	B	B	A	A	B	A	A	A	A	B	A	A	A	B	A	B	B	B	A	B	A	A	A	A	A	A	B	A	B	A	B	B	A	A
tarc0648	5A	167.3	B	-	A	A	A	B	A	B	B	A	B	A	A	A	A	A	A	A	A	A	A	A	B	A	A	A	A	A	B	A	B	A	A	A	A	A	A	A	A	B	A	B	A	A	B	A	A
snp6456	5A	168.3	B	-	A	A	A	B	A	B	B	A	B	A	A	A	A	A	A	A	A	A	A	A	B	A	A	A	A	A	B	A	B	A	A	A	A	A	A	A	A	B	A	B	A	A	B	A	A
tarc0630	5A	176.2	B	-	A	A	A	B	A	B	B	A	A	A	A	A	A	A	A	A	A	A	A	A	A	A	A	A	B	A	B	A	B	A	A	A	A	A	A	A	A	B	A	B	A	A	B	A	A
snp4980	5A	191.4	B	-	A	A	A	A	A	B	A	A	B	A	A	A	A	A	A	A	A	A	A	A	A	A	A	A	B	A	B	A	A	A	A	A	A	A	A	A	A	B	A	B	A	A	B	A	A
snp5945	5A	198.2	B	-	A	A	A	A	A	A	A	A	B	A	A	A	A	A	A	A	A	A	A	A	A	A	A	A	B	A	B	A	A	A	A	A	A	A	A	A	A	B	A	B	A	A	A	A	A
snp4390	5A	200.6	B	-	A	A	A	A	A	A	A	A	A	A	A	A	A	A	A	A	A	A	A	A	A	A	A	A	A	A	B	A	A	A	A	A	A	B	A	A	A	B	A	A	A	A	A	A	A
snp5623	5A	203	B	-	A	A	A	A	A	A	A	A	A	A	A	A	A	A	A	A	A	A	A	A	A	A	A	A	A	A	A	A	A	A	A	A	A	B	A	A	A	A	A	A	A	A	A	A	A
snp3625	5A	206.5	B	-	A	A	A	A	A	A	A	A	A	A	A	A	A	A	A	A	A	A	A	A	A	A	A	A	A	A	A	A	A	A	A	A	A	A	A	A	A	A	A	A	A	A	A	A	A
tarc0644	5A	210.2	B	A	A	A	A	A	A	A	A	A	A	A	A	A	A	A	A	A	A	A	A	A	A	A	A	A	A	A	A	A	A	A	A	A	A	A	A	A	A	A	A	A	A	A	A	A	A
VrnA1	5A	214.6	B	A	A	A	A	A	A	A	A	A	A	A	A	A	A	A	A	A	A	A	A	A	A	A	A	A	A	A	A	A	A	A	A	A	A	A	A	A	A	A	A	A	A	A	A	A	A
tarc0661	5A	222.3	B	A	A	A	A	A	A	A	A	A	A	A	A	A	A	A	A	A	A	A	A	A	A	A	A	A	A	A	A	A	A	A	A	A	A	A	A	A	A	A	A	A	A	A	A	A	A
snp583	5A	250.2	B	A	A	A	A	A	A	A	A	A	A	A	A	A	A	A	A	A	A	A	A	A	A	A	A	A	A	A	A	A	A	A	A	A	A	A	A	A	A	A	A	A	A	A	A	A	A
tarc0668	5A	260.8	B	A	A	A	A	A	A	A	A	A	A	A	A	A	A	A	A	A	A	A	A	A	A	A	A	A	A	A	A	A	A	A	A	A	A	A	A	A	A	A	A	A	A	A	A	A	A
tarc0627	5A	278	B	A	A	A	A	A	A	A	A	A	A	A	A	A	A	A	A	A	A	A	A	A	A	A	A	A	A	A	A	A	A	A	A	A	A	A	A	A	A	A	A	A	A	A	A	A	A
tarc0641	5A	284.6	B	A	A	A	A	A	A	A	A	A	A	A	A	A	A	A	A	A	A	A	A	A	A	A	A	A	A	A	A	A	A	A	A	A	A	A	A	A	A	A	A	A	A	A	A	A	A
tarc0646	5A	295.4	B	A	A	A	A	A	A	A	A	A	A	A	A	A	A	A	A	A	A	A	A	A	A	A	A	A	A	A	A	A	A	A	A	A	A	A	A	A	A	A	A	A	A	A	A	A	A
snp7162	5A	301.8	B	A	A	A	A	A	A	A	A	A	A	A	A	A	A	A	A	A	A	A	A	A	A	A	A	A	A	A	A	A	A	A	A	A	A	A	A	A	A	A	A	A	A	A	A	A	A
snp2802	5A	305.3	B	A	A	A	A	A	A	A	A	A	A	A	A	A	A	A	A	A	A	A	A	A	A	A	A	A	A	A	A	A	A	A	A	A	A	A	A	A	A	A	A	A	A	A	A	A	A
wmc524	5A	313.2	B	A	A	A	A	A	A	A	A	A	A	A	A	A	A	A	A	A	A	A	A	A	A	A	A	A	A	A	A	A	A	A	A	A	A	A	A	A	A	A	A	A	A	A	A	A	A
snp2947	5A	316.3	B	A	A	A	A	A	A	A	A	A	A	A	A	A	A	A	A	A	A	A	A	A	A	A	A	A	A	A	A	A	A	A	A	A	A	A	A	A	A	A	A	A	A	A	A	A	A
tarc0637	5A	321.6	B	A	A	A	A	A	A	A	A	A	A	A	A	A	A	A	A	A	A	A	A	A	A	A	A	A	A	A	A	A	A	A	A	A	A	A	A	A	A	A	A	A	A	A	A	A	A
snp757	5B	0	B	-	A	A	A	A	B	A	B	A	B	A	B	B	A	A	B	B	A	B	B	B	A	B	B	A	B	B	A	B	A	A	B	A	A	A	A	A	B	A	B	A	B	B	B	B	B
tarc1117	5B	17.7	B	-	A	A	A	A	A	A	A	A	A	A	B	A	A	A	A	B	A	B	A	B	A	B	B	A	B	B	A	B	A	A	B	A	B	A	A	B	B	A	B	A	B	B	B	B	B
snp3606	5B	18.1	B	-	A	A	A	A	A	A	A	A	A	A	B	A	A	A	A	B	A	B	A	B	A	B	B	A	B	B	A	B	A	A	B	A	B	A	A	B	B	A	B	A	B	B	B	B	B
snp332	5B	37.5	B	-	A	A	B	A	A	B	A	B	A	A	B	A	A	A	B	B	A	B	B	B	A	B	B	A	B	B	A	B	B	B	B	A	B	A	A	A	B	A	B	A	B	B	B	B	A
snp1143	5B	49.2	B	-	A	A	B	A	A	B	A	B	A	A	B	A	B	A	A	B	A	B	B	B	A	B	B	A	B	A	A	B	B	A	A	A	B	A	A	A	B	A	B	A	B	B	B	B	A
snp7211	5B	59.3	B	-	A	A	B	A	A	B	A	B	A	A	B	A	B	A	A	B	A	B	B	B	A	B	B	A	B	A	A	B	B	A	B	B	A	A	A	A	B	A	B	A	A	B	A	B	A
tarc1105	5B	62.5	B	-	A	A	B	B	A	B	A	B	A	A	B	A	B	A	A	B	A	B	B	B	A	B	B	A	B	A	A	B	B	A	B	B	A	A	A	A	B	A	A	A	A	B	A	B	A
barc109	5B	75.7	B	-	A	A	B	B	A	B	A	B	A	A	A	A	B	A	A	A	A	B	B	B	B	B	B	A	B	A	A	B	B	A	A	B	A	A	A	A	A	A	B	A	A	B	B	B	A
tarc1114	5B	75.7	B	-	A	A	B	B	A	B	A	B	A	A	A	A	B	A	A	A	A	B	B	B	B	B	B	A	B	A	A	B	B	A	A	B	A	A	A	A	A	A	B	A	A	B	B	B	A
tarc1110	5B	77.4	B	-	A	A	B	B	A	B	A	B	A	A	A	A	B	A	A	A	A	B	B	B	B	B	B	A	B	A	A	B	B	A	A	B	A	A	A	A	A	A	B	A	A	B	B	B	A
tarc1123	5B	77.4	B	-	A	A	B	B	A	B	A	B	A	A	A	A	B	A	A	A	A	B	B	B	B	B	B	A	B	A	A	B	B	A	A	B	A	A	A	A	A	A	B	A	A	B	B	B	A
tarc1087	5B	77.4	B	-	A	A	B	B	A	B	A	B	A	A	A	A	B	A	A	A	A	B	B	B	B	B	B	A	B	A	A	B	B	A	A	B	A	A	A	A	A	A	B	A	A	B	B	B	A
snp6689	5B	79.7	B	-	A	A	B	B	A	B	A	B	A	A	A	A	B	A	A	A	A	B	B	B	A	B	B	A	B	A	B	B	B	A	A	B	A	A	A	A	A	A	B	A	A	A	B	B	A
snp7127	5B	80.8	B	-	A	A	B	B	A	B	A	B	A	A	A	A	B	A	A	A	A	B	B	B	A	B	B	A	B	A	B	B	B	A	A	B	A	A	A	A	A	A	B	A	A	A	B	B	A
snp4422	5B	81.9	B	-	A	A	B	B	A	B	A	B	A	A	A	A	B	A	A	A	A	B	B	B	A	B	B	A	B	A	B	B	B	A	A	B	A	A	A	A	A	A	B	A	A	A	B	B	A
snp123	5B	81.9	B	-	A	A	B	B	A	B	A	B	A	A	A	A	B	A	A	A	A	B	B	B	A	B	B	A	B	A	B	B	B	A	A	B	A	A	A	A	A	A	B	A	A	A	B	B	A
snp301	5B	83.4	B	-	A	A	B	B	A	B	A	B	A	A	A	A	B	A	A	A	A	B	B	B	A	B	B	A	B	A	B	B	B	A	A	B	A	A	A	A	A	A	B	A	A	A	B	B	A
snp5845	5B	84	B	-	A	A	B	B	A	B	A	B	A	A	A	A	B	A	A	A	A	B	B	B	A	B	B	A	B	A	B	B	B	A	A	B	A	A	A	A	A	A	B	A	A	A	B	B	A
snp5742	5B	84	B	-	A	A	B	B	A	B	A	B	A	A	A	A	B	A	A	A	A	B	B	B	A	B	B	A	B	A	B	B	B	A	A	B	A	A	A	A	A	A	B	A	A	A	B	B	A
snp721	5B	85.8	B	-	A	A	B	B	A	B	A	B	A	A	A	A	B	A	A	A	A	B	B	B	A	B	B	A	B	A	B	B	B	A	A	B	A	A	A	A	A	A	B	A	A	A	B	B	B
tarc1136	5B	85.8	B	-	A	A	B	B	A	B	A	B	A	A	A	A	B	A	A	A	A	B	B	B	A	B	B	A	B	A	B	B	B	A	A	B	A	A	A	A	A	A	B	A	A	A	B	B	B
snp2181	5B	90.7	B	-	A	A	B	B	A	B	A	B	A	A	A	A	B	A	A	A	A	B	B	B	A	B	B	A	B	A	B	B	B	A	A	B	A	A	A	A	A	A	B	A	A	A	B	B	B
tarc1127	5B	92.7	B	-	A	A	B	B	A	B	A	B	A	A	A	A	A	A	A	A	A	B	B	B	A	B	B	A	B	A	B	B	B	A	A	B	A	A	A	A	A	A	B	A	A	A	B	B	B
snp2373	5B	109.3	B	-	A	A	B	B	A	B	A	B	A	A	A	A	A	A	A	A	A	B	B	B	A	A	B	A	B	A	B	B	B	A	A	A	A	A	A	A	A	A	B	A	A	B	B	B	B
tarc1134	5B	166.2	B	-	A	A	B	A	B	B	A	B	A	B	A	B	B	B	A	B	A	B	B	B	B	B	B	A	B	A	B	B	A	A	A	A	A	B	B	A	A	B	A	A	B	B	B	B	B
barc346	5B	169.6	B	-	A	A	B	A	B	B	A	B	A	B	A	B	B	B	A	B	A	B	B	B	B	B	B	A	B	A	B	B	A	A	A	A	A	B	B	A	A	B	A	A	B	B	B	B	A
snp6718	5B	173.9	B	-	A	A	B	A	B	B	A	B	A	B	A	B	B	B	A	B	A	B	B	B	B	B	A	A	B	A	B	B	A	A	A	A	A	B	B	B	A	B	A	A	B	B	B	B	A
barc275	5B	187.6	B	-	A	A	B	A	A	B	A	B	B	B	A	B	B	B	A	B	A	B	B	B	B	B	A	A	B	A	B	B	A	B	A	A	A	B	B	B	A	B	A	A	B	B	B	B	B
snp3800	5B	191.3	B	-	A	A	B	A	A	B	A	B	B	B	A	B	B	B	A	B	A	B	B	B	B	B	A	A	B	B	A	B	A	B	A	A	A	B	B	B	A	B	A	A	B	B	B	B	B
snp7014	5B	195	B	-	A	A	B	A	A	B	A	B	B	B	A	B	B	B	A	B	A	B	B	B	B	B	A	A	B	B	A	B	A	B	A	A	A	B	B	B	A	B	A	A	B	B	B	B	B
tarc1095	5B	206.5	B	-	A	A	B	A	A	B	A	B	B	B	B	B	B	B	A	A	A	B	B	B	B	B	A	A	B	B	A	B	A	B	A	A	A	B	B	B	A	B	A	A	B	B	B	B	B
snp4762	5B	210.6	B	-	A	A	B	A	A	B	A	B	B	B	B	B	B	B	A	A	A	B	A	B	A	B	A	A	B	B	A	B	A	B	A	A	A	B	B	B	A	B	A	A	B	B	B	B	B
tarc1092	5B	211.6	B	-	A	A	B	A	A	B	A	B	B	B	B	B	B	B	A	A	A	B	A	B	A	B	A	A	B	B	A	B	A	B	A	A	A	B	B	B	A	B	A	A	B	B	B	B	B
tarc1101	5B	215.9	B	-	A	A	B	A	A	B	A	B	B	B	B	B	B	B	A	A	B	B	A	B	B	B	A	A	B	B	A	B	A	B	A	A	A	B	B	B	A	B	A	A	B	B	B	B	B
snp6902	5B	244.3	B	-	A	B	A	A	A	B	A	B	B	B	B	B	A	B	A	A	B	B	A	B	B	A	B	A	B	A	A	B	B	B	A	A	A	B	B	B	A	B	A	A	A	B	B	A	B
tarc1135	5B	254	B	-	A	B	A	A	A	B	A	B	B	B	B	B	A	B	A	A	B	B	A	B	B	A	B	A	B	A	A	B	B	B	A	A	A	B	B	B	A	B	A	B	A	B	B	A	B
tarc1099	5B	264.8	B	-	A	B	A	A	A	B	A	B	B	B	A	B	A	B	A	A	B	B	A	B	B	A	B	A	B	A	B	A	B	B	A	A	A	A	B	B	A	B	A	B	A	A	A	B	B
tarc1130	5B	271.2	B	-	A	B	A	A	A	B	A	B	B	B	A	B	A	B	A	A	B	B	A	B	B	B	B	A	B	B	B	A	B	B	A	A	A	A	B	B	B	B	A	B	A	A	A	B	B
tarc1102	5B	286.6	B	-	A	A	A	A	A	B	B	B	B	B	A	B	A	B	A	A	B	B	A	B	B	B	B	A	B	B	A	A	A	B	A	B	A	A	B	B	B	B	A	B	A	A	B	B	B
barc130	5D	0	B	-	A	A	B	B	B	A	A	A	B	B	B	A	A	B	A	A	A	B	A	B	B	B	B	B	B	B	B	B	B	A	B	A	A	A	B	B	B	B	B	B	B	B	B	B	A
tarc0280	5D	4	B	-	A	A	B	B	B	B	A	A	B	B	B	A	A	B	A	A	B	B	A	B	B	B	B	B	B	B	B	B	B	A	B	A	A	A	B	B	B	B	B	B	B	B	B	B	A
tarc1478	5D	13.1	B	-	A	A	B	B	B	B	B	A	A	B	B	A	A	B	B	A	B	B	A	B	B	B	B	B	B	B	A	B	B	A	B	A	A	A	B	B	B	B	B	B	B	B	B	B	B
gwm190	5D	16.1	B	-	A	A	B	B	B	B	B	A	A	B	B	A	A	B	B	B	B	B	A	B	B	B	B	B	B	B	A	B	B	A	B	A	B	A	B	B	B	B	B	B	B	B	B	B	B
snp6289	5D	39.3	B	-	B	A	B	B	B	B	B	B	B	B	B	A	A	B	B	B	B	B	A	B	B	B	B	B	B	B	A	B	A	A	B	A	A	B	B	B	B	B	B	B	B	B	B	B	A
snp5366	5D	68.7	B	B	B	B	B	B	B	B	B	B	B	B	B	B	B	B	B	B	B	B	B	B	B	B	B	B	B	B	B	B	B	B	B	B	B	B	B	B	B	B	B	B	B	B	B	B	B
tarc0286	5D	70.9	B	B	B	B	B	B	B	B	B	B	B	B	B	B	B	B	B	B	B	B	B	B	B	B	B	B	B	B	B	B	B	B	B	B	B	B	B	B	B	B	B	B	B	B	B	B	B
snp6268	5D	71.6	B	B	B	B	B	B	B	B	B	B	B	B	B	B	B	B	B	B	B	B	B	B	B	B	B	B	B	B	B	B	B	B	B	B	B	B	B	B	B	B	B	B	B	B	B	B	B
snp4550	5D	71.6	B	B	B	B	B	B	B	B	B	B	B	B	B	B	B	B	B	B	B	B	B	B	B	B	B	B	B	B	B	B	B	B	B	B	B	B	B	B	B	B	B	B	B	B	B	B	B
snp6052	5D	71.6	B	B	B	B	B	B	B	B	B	B	B	B	B	B	B	B	B	B	B	B	B	B	B	B	B	B	B	B	B	B	B	B	B	B	B	B	B	B	B	B	B	B	B	B	B	B	B
snp5012	5D	72.8	B	B	B	B	B	B	B	B	B	B	B	B	B	B	B	B	B	B	B	B	B	B	B	B	B	B	B	B	B	B	B	B	B	B	B	B	B	B	B	B	B	B	B	B	B	B	B
tarc0281	5D	75.7	B	B	B	B	B	B	B	B	B	B	B	B	B	B	B	B	B	B	B	B	B	B	B	B	B	B	B	B	B	B	B	B	B	B	B	B	B	B	B	B	B	B	B	B	B	B	B
tarc0261	5D	76.7	B	B	B	B	B	B	B	B	B	B	B	B	B	B	B	B	B	B	B	B	B	B	B	B	B	B	B	B	B	B	B	B	B	B	B	B	B	B	B	B	B	B	B	B	B	B	B
tarc0233	5D	77.2	B	B	B	B	B	B	B	B	B	B	B	B	B	B	B	B	B	B	B	B	B	B	B	B	B	B	B	B	B	B	B	B	B	B	B	B	B	B	B	B	B	B	B	B	B	B	B
tarc1389	5D	77.8	B	B	B	B	B	B	B	B	B	B	B	B	B	B	B	B	B	B	B	B	B	B	B	B	B	B	B	B	B	B	B	B	B	B	B	B	B	B	B	B	B	B	B	B	B	B	B
tarc1266	5D	88.2	B	B	B	B	B	B	B	B	B	B	B	B	B	B	B	B	B	B	B	B	B	B	B	B	B	B	B	B	B	B	B	B	B	B	B	B	B	B	B	B	B	B	B	B	B	B	B
tarc1505	5D	94.9	B	-	B	B	B	B	B	B	B	A	B	B	B	B	B	B	B	A	B	B	B	B	A	B	B	B	B	B	B	B	B	A	A	B	B	B	B	A	B	B	B	B	A	B	B	B	B
tarc0269	5D	110.3	B	-	B	B	B	B	B	B	B	A	B	B	B	B	B	A	B	A	B	A	B	B	B	B	B	B	B	B	B	B	B	A	A	B	B	B	B	A	B	A	B	B	A	B	B	B	B
cfd8	5D	113.2	B	-	B	B	B	B	B	B	B	A	B	B	B	B	B	A	B	A	B	A	B	B	B	B	B	B	B	B	B	B	B	A	A	B	B	B	B	B	B	A	B	B	A	B	B	B	B
barc286	5D	131.2	B	-	B	B	B	B	B	B	B	A	B	B	B	B	B	A	B	A	A	A	B	A	B	B	A	B	B	A	B	B	A	A	A	A	B	A	B	B	A	A	A	B	A	B	B	B	B
tarc0276	5D	138	B	-	B	B	B	B	A	B	B	A	B	B	B	B	B	A	B	A	A	B	B	A	B	B	A	B	B	A	B	B	A	A	A	B	B	A	B	B	A	A	A	B	A	B	B	B	B
tarc1444	5D	149.3	B	-	B	B	B	B	A	B	B	A	B	A	B	B	B	A	B	A	B	B	B	A	A	B	A	B	B	A	B	B	A	A	A	B	B	A	B	B	A	A	A	B	A	B	B	B	B
gwm174	5D	149.3	B	-	B	B	B	B	A	B	B	A	B	A	B	B	B	A	B	A	B	B	B	A	A	B	A	B	B	A	B	B	A	A	A	B	B	A	B	B	A	A	A	B	A	B	B	B	B
snp1681	5D	169.8	B	-	A	B	B	B	B	A	B	A	B	A	B	B	B	A	B	A	B	B	B	A	A	B	A	A	B	B	B	B	B	A	A	B	A	A	B	B	B	A	A	B	A	A	B	B	B
tarc0237	5D	184.5	B	-	A	B	B	B	B	A	B	A	B	A	B	B	B	A	B	A	B	B	B	A	A	B	A	A	B	B	B	B	B	B	A	B	A	A	B	B	B	A	A	B	A	A	B	B	B
tarc0263	5D	212.5	B	-	A	B	A	B	B	B	B	B	B	A	B	A	B	A	B	B	B	B	B	B	A	B	A	A	B	B	B	A	B	B	A	A	A	B	B	A	B	A	A	B	A	A	B	B	B
tarc0234	5D	217	B	-	A	B	A	B	B	B	B	B	B	B	B	A	B	A	B	B	B	B	B	B	A	B	A	A	B	B	B	A	B	B	A	A	A	B	B	A	B	A	A	B	A	A	B	B	B
VrnD1	5D	217	B	-	A	B	A	B	B	B	B	B	B	B	B	A	B	A	B	B	B	B	B	B	A	B	A	A	B	B	B	A	B	B	A	A	A	B	B	A	B	A	A	B	A	A	B	B	B
tarc0256	5D	217.2	B	-	A	B	A	B	B	B	B	B	B	B	B	A	B	A	B	B	B	B	B	B	A	B	A	A	B	B	B	A	B	B	A	A	A	B	B	A	B	A	A	B	A	A	B	B	B
tarc1501	5D	229.3	B	-	A	A	A	B	A	B	B	B	B	A	B	A	B	A	B	B	B	B	B	B	A	B	B	A	B	B	B	A	B	B	A	B	A	B	B	A	B	A	A	B	A	B	B	B	B
snp678	5D	229.3	B	-	A	A	A	B	A	B	B	B	B	A	B	A	B	A	B	B	B	B	B	B	A	B	B	A	B	B	B	A	B	B	A	B	A	B	B	A	B	A	A	B	A	B	B	B	B
cfd29	5D	230.1	B	-	A	A	A	B	A	B	B	B	B	A	B	A	B	A	B	B	B	B	B	B	A	B	B	A	B	B	B	A	B	B	A	B	A	B	B	A	B	A	A	B	A	B	B	B	B
tarc0257	5D	230.6	B	-	A	A	A	B	A	B	B	B	B	A	B	A	B	A	B	B	B	B	B	B	A	B	B	A	B	B	B	A	B	B	A	B	A	B	B	A	B	A	A	B	A	B	B	B	B
tarc1385	5D	233.9	B	-	A	A	A	B	A	B	B	B	B	A	B	A	B	A	B	B	B	B	B	B	A	B	B	A	B	B	B	A	B	B	A	B	A	B	B	A	B	A	A	B	A	B	B	B	B
tarc0275	5D	241.4	B	-	B	B	A	B	A	B	B	B	B	A	B	A	B	A	B	B	B	B	B	B	A	B	B	A	B	B	B	A	B	B	A	B	B	B	B	A	B	B	A	B	A	B	B	B	B
tarc0241	5D	252.7	B	-	B	B	A	B	A	B	B	B	A	A	B	A	B	A	A	B	B	B	B	B	A	B	B	A	B	B	B	A	B	B	A	B	B	B	B	A	B	B	A	B	A	B	A	A	B
tarc1348	5D	256	B	-	B	B	A	B	A	B	B	B	A	A	B	A	B	A	A	B	B	B	B	A	A	B	B	A	B	B	B	A	B	B	A	B	B	B	B	A	B	B	A	B	A	B	A	A	B
tarc0265	5D	267.2	B	-	B	B	A	B	B	B	B	B	A	A	B	A	B	B	A	B	B	B	B	A	A	B	B	A	B	A	B	B	B	B	A	B	B	B	B	B	B	B	B	B	A	B	A	A	B
tarc1424	5D	271.9	B	-	B	B	A	A	B	B	B	B	A	B	B	A	B	B	A	B	B	B	B	B	A	B	B	A	A	A	B	B	B	B	A	B	B	B	B	B	B	B	B	B	A	B	B	A	B
tarc1377	5D	279.5	B	-	B	B	A	A	B	B	B	B	A	B	B	B	B	B	A	B	B	B	B	B	A	B	B	A	A	A	B	B	B	B	A	B	B	B	A	B	B	B	B	B	B	B	B	B	B
tarc1379	5D	295	B	-	B	B	A	A	B	B	B	B	A	B	B	B	B	A	B	B	B	B	B	B	A	B	A	B	A	A	B	B	B	B	B	A	B	B	A	B	B	B	B	B	B	B	B	B	B
tarc1354	5D	297.2	B	-	B	B	A	A	B	B	B	B	A	B	B	B	B	A	B	B	B	B	B	B	A	B	A	B	A	B	B	B	B	B	B	A	B	B	A	B	B	B	B	B	B	B	B	B	B
tarc1371	5D	300	B	-	B	B	A	A	B	B	B	B	B	B	B	B	B	A	B	B	B	B	B	B	B	B	A	B	A	B	B	B	B	B	B	A	B	B	A	B	B	B	B	B	B	B	B	B	B
tarc1323	5D	303.7	B	-	B	B	A	A	B	B	B	B	B	B	B	B	B	A	B	B	B	B	B	B	B	B	B	B	A	B	B	B	B	B	B	A	B	B	A	B	B	B	B	B	B	B	B	B	B
tarc1547	5D	307	B	-	B	B	A	A	B	B	B	B	B	B	B	B	B	B	B	B	B	B	B	B	B	B	B	B	A	B	B	B	B	B	B	A	B	B	A	B	B	B	B	B	B	B	B	B	B
snp7071	5D	312.7	B	-	B	B	B	B	B	B	B	B	B	B	B	B	B	B	B	B	B	B	B	B	B	B	B	B	B	B	B	B	B	B	B	A	B	B	A	B	B	B	B	B	B	B	B	B	B
snp2821	5D	313.1	B	-	B	B	B	B	B	B	B	B	B	B	B	B	B	B	B	B	B	B	B	B	B	B	B	B	B	B	B	B	B	B	B	B	B	B	A	B	B	B	B	B	B	B	B	B	B
snp6409	5D	313.9	B	B	B	B	B	B	B	B	B	B	B	B	B	B	B	B	B	B	B	B	B	B	B	B	B	B	B	B	B	B	B	B	B	B	B	B	B	B	B	B	B	B	B	B	B	B	B
snp6189	5D	318.6	B	B	B	B	B	B	B	B	B	B	B	B	B	B	B	B	B	B	B	B	B	B	B	B	B	B	B	B	B	B	B	B	B	B	B	B	B	B	B	B	B	B	B	B	B	B	B
tarc0250	5D	319.5	B	B	B	B	B	B	B	B	B	B	B	B	B	B	B	B	B	B	B	B	B	B	B	B	B	B	B	B	B	B	B	B	B	B	B	B	B	B	B	B	B	B	B	B	B	B	B
tarc0274	5D	319.7	B	B	B	B	B	B	B	B	B	B	B	B	B	B	B	B	B	B	B	B	B	B	B	B	B	B	B	B	B	B	B	B	B	B	B	B	B	B	B	B	B	B	B	B	B	B	B
tarc0239	5D	319.9	B	B	B	B	B	B	B	B	B	B	B	B	B	B	B	B	B	B	B	B	B	B	B	B	B	B	B	B	B	B	B	B	B	B	B	B	B	B	B	B	B	B	B	B	B	B	B
tarc0272	5D	322.3	B	B	B	B	B	B	B	B	B	B	B	B	B	B	B	B	B	B	B	B	B	B	B	B	B	B	B	B	B	B	B	B	B	B	B	B	B	B	B	B	B	B	B	B	B	B	B
wmc765	5D	325.8	B	B	B	B	B	B	B	B	B	B	B	B	B	B	B	B	B	B	B	B	B	B	B	B	B	B	B	B	B	B	B	B	B	B	B	B	B	B	B	B	B	B	B	B	B	B	B
tarc1332	5D	326.9	B	B	B	B	B	B	B	B	B	B	B	B	B	B	B	B	B	B	B	B	B	B	B	B	B	B	B	B	B	B	B	B	B	B	B	B	B	B	B	B	B	B	B	B	B	B	B
snp699	5D	327.2	B	B	B	B	B	B	B	B	B	B	B	B	B	B	B	B	B	B	B	B	B	B	B	B	B	B	B	B	B	B	B	B	B	B	B	B	B	B	B	B	B	B	B	B	B	B	B
tarc0254	5D	328	B	B	B	B	B	B	B	B	B	B	B	B	B	B	B	B	B	B	B	B	B	B	B	B	B	B	B	B	B	B	B	B	B	B	B	B	B	B	B	B	B	B	B	B	B	B	B
snp6872	5D	328.6	B	B	B	B	B	B	B	B	B	B	B	B	B	B	B	B	B	B	B	B	B	B	B	B	B	B	B	B	B	B	B	B	B	B	B	B	B	B	B	B	B	B	B	B	B	B	B
tarc0260	5D	331.8	B	B	B	B	B	B	B	B	B	B	B	B	B	B	B	B	B	B	B	B	B	B	B	B	B	B	B	B	B	B	B	B	B	B	B	B	B	B	B	B	B	B	B	B	B	B	B
tarc0246	5D	332.7	B	B	B	B	B	B	B	B	B	B	B	B	B	B	B	B	B	B	B	B	B	B	B	B	B	B	B	B	B	B	B	B	B	B	B	B	B	B	B	B	B	B	B	B	B	B	B
barc144	5D	341.1	B	B	B	B	B	B	B	B	B	B	B	B	B	B	B	B	B	B	B	B	B	B	B	B	B	B	B	B	B	B	B	B	B	B	B	B	B	B	B	B	B	B	B	B	B	B	B
tarc0259	5D	341.1	B	B	B	B	B	B	B	B	B	B	B	B	B	B	B	B	B	B	B	B	B	B	B	B	B	B	B	B	B	B	B	B	B	B	B	B	B	B	B	B	B	B	B	B	B	B	B
tarc0264	5D	348.7	B	B	B	B	B	B	B	B	B	B	B	B	B	B	B	B	B	B	B	B	B	B	B	B	B	B	B	B	B	B	B	B	B	B	B	B	B	B	B	B	B	B	B	B	B	B	B
snp1427	5D	349.2	B	-	B	B	B	B	B	B	B	B	B	B	B	B	B	B	B	B	B	B	B	B	B	B	B	B	B	B	B	B	B	B	B	B	B	B	B	B	B	B	B	B	B	B	B	B	B
snp4113	5D	350.9	B	-	B	B	B	B	B	B	B	B	B	B	B	B	B	B	B	B	B	B	B	B	B	B	B	A	B	B	B	B	B	B	B	B	B	B	B	B	B	B	B	B	B	B	B	B	B
snp4561	5D	359.9	B	-	B	B	B	B	B	B	B	B	B	A	B	B	B	B	B	B	B	B	A	B	B	B	B	A	B	A	B	B	B	B	B	B	B	B	B	B	B	B	B	B	B	B	B	B	B
tarc0249	5D	369.7	B	-	B	B	B	B	B	B	B	B	B	A	B	B	B	A	B	B	B	B	A	B	A	B	B	A	B	A	B	B	B	B	B	B	B	B	B	B	B	B	B	B	B	B	B	B	B
snp6937	6A	0	B	B	B	B	B	B	B	B	B	B	B	B	B	B	B	B	B	B	B	B	B	B	B	B	B	B	B	B	B	B	B	B	B	B	B	B	B	B	B	B	B	B	B	B	B	B	B
tarc0720	6A	3	B	B	B	B	B	B	B	B	B	B	B	B	B	B	B	B	B	B	B	B	B	B	B	B	B	B	B	B	B	B	B	B	B	B	B	B	B	B	B	B	B	B	B	B	B	B	B
tarc0728	6A	4.5	B	B	B	B	B	B	B	B	B	B	B	B	B	B	B	B	B	B	B	B	B	B	B	B	B	B	B	B	B	B	B	B	B	B	B	B	B	B	B	B	B	B	B	B	B	B	B
tarc0682	6A	9	B	B	B	B	B	B	B	B	B	B	B	B	B	B	B	B	B	B	B	B	B	B	B	B	B	B	B	B	B	B	B	B	B	B	B	B	B	B	B	B	B	B	B	B	B	B	B
tarc0707	6A	20.4	B	B	B	B	B	B	B	B	B	B	B	B	B	B	B	B	B	B	B	B	B	B	B	B	B	B	B	B	B	B	B	B	B	B	B	B	B	B	B	B	B	B	B	B	B	B	B
tarc0686	6A	22.2	B	B	B	B	B	B	B	B	B	B	B	B	B	B	B	B	B	B	B	B	B	B	B	B	B	B	B	B	B	B	B	B	B	B	B	B	B	B	B	B	B	B	B	B	B	B	B
tarc0731	6A	28.1	B	B	B	B	B	B	B	B	B	B	B	B	B	B	B	B	B	B	B	B	B	B	B	B	B	B	B	B	B	B	B	B	B	B	B	B	B	B	B	B	B	B	B	B	B	B	B
snp612	6A	65.1	B	B	B	B	B	B	B	B	B	B	B	B	B	B	B	B	B	B	B	B	B	B	B	B	B	B	B	B	B	B	B	B	B	B	B	B	B	B	B	B	B	B	B	B	B	B	B
snp1335	6A	69.7	B	-	B	B	B	B	B	B	B	B	B	B	B	B	B	B	B	B	B	B	B	B	B	B	B	B	B	B	B	B	B	B	B	B	B	B	B	B	B	B	B	B	B	A	B	B	B
snp3322	6A	70.5	B	-	B	B	B	B	B	B	B	B	B	B	B	B	B	B	B	B	B	B	B	B	B	B	B	B	B	B	B	B	B	B	B	B	B	B	B	B	B	B	B	B	B	A	B	B	B
snp8510	6A	71.2	B	-	B	B	B	B	B	B	B	B	B	B	B	B	B	B	B	B	B	B	B	B	B	B	B	B	B	B	B	B	B	B	B	B	B	B	B	B	B	B	B	B	B	A	B	B	B
tarc0722	6A	82	B	-	B	A	B	B	B	B	B	B	B	B	B	B	B	B	B	B	B	B	B	B	B	B	B	B	B	A	B	B	B	B	B	B	B	B	B	B	B	B	B	B	B	B	B	B	B
tarc0733	6A	94.7	B	-	B	A	A	B	B	B	B	B	A	B	B	B	B	B	B	B	B	B	A	B	B	B	B	B	A	A	B	B	B	B	B	B	B	B	B	B	B	B	B	A	B	B	B	B	A
snp2687	6A	94.7	B	-	B	A	A	B	B	B	B	B	A	B	B	B	B	B	B	B	B	B	A	B	B	B	B	B	A	A	B	B	B	B	B	B	B	B	B	B	B	B	B	A	B	B	B	B	A
snp2685	6A	95	B	-	B	A	A	B	B	B	B	B	A	B	B	B	B	B	B	B	B	B	A	B	B	B	B	B	A	A	B	B	B	B	B	B	B	B	B	B	B	B	B	A	B	B	B	B	A
tarc0726	6A	97.2	B	-	B	A	A	B	B	B	B	B	A	B	B	B	B	B	B	B	B	B	A	B	B	B	B	B	A	A	B	B	B	B	B	B	B	B	B	B	B	B	B	A	B	B	B	B	A
tarc0684	6A	104.6	B	-	B	A	B	B	B	A	B	B	A	B	B	B	B	B	B	B	B	B	B	B	B	B	B	B	A	A	B	B	B	B	A	B	B	B	B	B	B	B	B	B	B	B	B	B	A
tarc0713	6A	109.5	B	-	B	A	B	B	B	A	B	B	A	B	B	B	B	B	B	B	B	B	B	B	B	B	B	B	A	B	B	B	B	B	A	B	B	B	B	B	B	B	B	B	B	B	B	B	A
snp6508	6A	111.2	B	-	B	A	B	B	B	A	B	B	A	B	B	B	B	B	B	B	B	B	B	B	B	B	B	B	A	B	B	B	B	B	A	B	B	B	B	B	B	B	B	B	B	B	B	B	A
snp4865	6A	111.2	B	-	B	A	B	B	B	A	B	B	A	B	B	B	B	B	B	B	B	B	B	B	B	B	B	B	A	B	B	B	B	B	A	B	B	B	B	B	B	B	B	B	B	B	B	B	A
tarc0690	6A	111.2	B	-	B	A	B	B	B	A	B	B	A	B	B	B	B	B	B	B	B	B	B	B	B	B	B	B	A	B	B	B	B	B	A	B	B	B	B	B	B	B	B	B	B	B	B	B	A
snp224	6A	111.2	B	-	B	A	B	B	B	A	B	B	A	B	B	B	B	B	B	B	B	B	B	B	B	B	B	B	A	B	B	B	B	B	A	B	B	B	B	B	B	B	B	B	B	B	B	B	A
snp1474	6A	111.2	B	-	B	A	B	B	B	A	B	B	A	B	B	B	B	B	B	B	B	B	B	B	B	B	B	B	A	B	B	B	B	B	A	B	B	B	B	B	B	B	B	B	B	B	B	B	A
snp741	6A	111.2	B	-	B	A	B	B	B	A	B	B	A	B	B	B	B	B	B	B	B	B	B	B	B	B	B	B	A	B	B	B	B	B	A	B	B	B	B	B	B	B	B	B	B	B	B	B	A
snp4929	6A	111.2	B	-	B	A	B	B	B	A	B	B	A	B	B	B	B	B	B	B	B	B	B	B	B	B	B	B	A	B	B	B	B	B	A	B	B	B	B	B	B	B	B	B	B	B	B	B	A
snp3269	6A	111.3	B	-	B	A	B	B	B	A	B	B	A	B	B	B	B	B	B	B	B	B	B	B	B	B	B	B	A	B	B	B	B	B	A	B	B	B	B	B	B	B	B	B	B	B	B	B	A
snp5074	6A	111.4	B	-	B	A	B	B	B	A	B	B	A	B	B	B	B	B	B	B	B	B	B	B	B	B	B	B	A	B	B	B	B	B	A	B	B	B	B	B	B	B	B	B	B	B	B	B	A
tarc0709	6A	112.1	B	-	B	A	B	B	B	A	B	B	A	B	B	B	B	B	B	B	B	B	B	B	B	B	B	B	A	B	B	B	B	B	A	B	B	B	B	B	B	B	B	B	B	B	B	B	A
snp6550	6A	114.9	B	-	B	A	B	B	B	A	B	B	A	B	B	B	B	B	B	B	B	B	B	B	B	B	B	B	B	B	B	B	B	B	A	B	B	B	B	B	A	B	B	B	B	B	B	B	A
snp3023	6A	116.1	B	-	B	A	B	B	A	A	B	B	A	B	B	B	B	B	B	B	B	B	B	B	B	B	B	B	B	B	B	B	B	B	A	B	B	B	B	B	A	B	B	B	B	B	B	B	A
snp6194	6A	116.1	B	-	B	A	B	B	A	A	B	B	A	B	B	B	B	B	B	B	B	B	B	B	B	B	B	B	B	B	B	B	B	B	A	B	B	B	B	B	A	B	B	B	B	B	B	B	A
wmc553	6A	118.8	B	-	B	A	B	A	A	A	B	B	A	B	B	B	B	B	B	B	B	B	B	B	B	B	B	B	B	B	B	B	B	B	A	B	B	B	B	B	A	B	B	B	B	B	B	B	A
snp259	6A	122.9	B	-	B	A	B	A	A	A	B	B	A	B	B	B	B	B	B	B	B	B	B	B	B	B	B	B	B	B	B	B	B	B	A	B	B	A	B	B	A	B	B	B	B	B	B	B	A
snp3491	6A	123	B	-	B	A	B	A	A	A	B	B	A	B	B	B	B	B	B	B	B	B	B	B	B	B	B	B	B	B	B	B	B	B	A	B	B	A	B	B	A	B	B	B	B	B	B	B	A
tarc1171	6B	0	B	-	B	B	B	B	B	A	B	A	B	A	B	B	B	B	A	A	A	B	A	B	A	A	A	B	B	B	B	A	B	B	B	B	B	B	A	A	B	A	A	B	A	B	A	B	B
tarc1189	6B	0.5	B	-	B	B	B	B	B	A	B	A	B	A	B	B	B	B	A	A	A	B	A	B	A	A	A	B	B	B	B	A	B	B	B	B	B	B	A	A	B	A	A	B	A	B	A	B	B
tarc1186	6B	1.1	B	-	A	B	B	B	B	A	B	A	B	A	B	B	B	B	A	A	A	B	A	B	A	A	A	B	B	B	B	A	B	B	B	B	B	B	B	A	B	A	A	B	A	B	A	B	B
snp4633	6B	18	B	-	B	B	B	B	B	B	A	A	B	B	B	B	A	B	A	B	B	B	A	B	B	A	A	B	B	B	B	B	B	B	B	B	B	B	B	A	A	A	A	A	A	B	A	B	B
tarc1201	6B	51.3	B	-	B	B	B	B	B	B	B	A	B	B	B	B	A	B	B	B	A	B	B	B	B	A	A	B	A	B	B	B	B	B	B	B	A	B	B	A	B	B	B	A	A	B	A	B	A
tarc1149	6B	57.3	B	-	B	B	B	B	B	B	B	A	B	B	B	B	A	B	B	B	A	B	B	B	B	A	A	B	A	B	B	A	B	B	B	B	A	B	B	A	B	A	B	A	B	B	A	B	A
wmc494	6B	66.3	B	-	B	B	B	B	A	B	B	B	B	A	B	B	A	B	B	B	A	B	B	B	B	A	A	B	A	B	B	A	B	B	B	A	A	B	B	A	B	A	B	A	B	B	B	B	A
snp8284	6B	84.4	B	-	B	B	B	B	A	B	B	B	B	B	B	B	A	B	B	B	A	B	B	B	A	A	A	B	A	B	B	B	B	B	B	A	A	B	B	A	B	B	B	A	B	B	B	B	A
snp6494	6B	94	B	-	B	B	B	B	A	B	B	B	B	B	B	B	A	B	B	B	A	B	B	B	A	A	A	B	B	B	B	B	B	B	B	A	B	B	B	A	B	B	B	A	B	B	B	B	A
snp2937	6B	105.7	B	-	B	B	B	B	A	B	B	B	B	B	B	B	A	B	B	B	A	B	B	B	A	B	A	B	B	B	B	B	B	B	B	A	B	B	B	A	B	B	B	B	B	B	B	B	A
snp7896	6B	110	B	-	B	B	B	B	A	B	B	B	B	B	B	B	B	B	B	B	A	B	B	B	B	B	A	B	B	B	B	B	B	B	B	A	B	B	B	B	B	B	B	B	B	B	B	B	A
snp3634	6B	117.5	B	-	B	B	B	B	B	B	B	B	B	B	B	B	B	B	B	B	B	B	B	B	B	B	B	B	B	B	B	B	B	B	B	A	B	B	B	B	B	B	B	B	B	B	B	B	B
snp5748	6B	118.6	B	-	B	B	B	B	B	B	B	B	B	B	B	B	B	B	B	B	B	B	B	B	B	B	B	B	B	B	B	B	B	B	B	A	B	B	B	B	B	B	B	B	B	B	B	B	B
tarc1185	6B	118.6	B	-	B	B	B	B	B	B	B	B	B	B	B	B	B	B	B	B	B	B	B	B	B	B	B	B	B	B	B	B	B	B	B	A	B	B	B	B	B	B	B	B	B	B	B	B	B
tarc1159	6B	118.6	B	-	B	B	B	B	B	B	B	B	B	B	B	B	B	B	B	B	B	B	B	B	B	B	B	B	B	B	B	B	B	B	B	A	B	B	B	B	B	B	B	B	B	B	B	B	B
tarc1173	6B	119.4	B	-	B	B	B	B	B	B	B	B	B	B	B	B	B	B	B	B	B	B	B	B	B	B	B	B	B	B	B	B	B	B	B	A	B	B	B	B	B	B	B	B	B	B	B	B	B
tarc1199	6B	120.3	B	B	B	B	B	B	B	B	B	B	B	B	B	B	B	B	B	B	B	B	B	B	B	B	B	B	B	B	B	B	B	B	B	B	B	B	B	B	B	B	B	B	B	B	B	B	B
tarc1168	6B	123.3	B	B	B	B	B	B	B	B	B	B	B	B	B	B	B	B	B	B	B	B	B	B	B	B	B	B	B	B	B	B	B	B	B	B	B	B	B	B	B	B	B	B	B	B	B	B	B
tarc1181	6B	125.8	B	B	B	B	B	B	B	B	B	B	B	B	B	B	B	B	B	B	B	B	B	B	B	B	B	B	B	B	B	B	B	B	B	B	B	B	B	B	B	B	B	B	B	B	B	B	B
tarc1180	6B	129.1	B	B	B	B	B	B	B	B	B	B	B	B	B	B	B	B	B	B	B	B	B	B	B	B	B	B	B	B	B	B	B	B	B	B	B	B	B	B	B	B	B	B	B	B	B	B	B
snp6599	6B	129.8	B	B	B	B	B	B	B	B	B	B	B	B	B	B	B	B	B	B	B	B	B	B	B	B	B	B	B	B	B	B	B	B	B	B	B	B	B	B	B	B	B	B	B	B	B	B	B
snp670	6B	131.6	B	B	B	B	B	B	B	B	B	B	B	B	B	B	B	B	B	B	B	B	B	B	B	B	B	B	B	B	B	B	B	B	B	B	B	B	B	B	B	B	B	B	B	B	B	B	B
snp4339	6B	133.3	B	B	B	B	B	B	B	B	B	B	B	B	B	B	B	B	B	B	B	B	B	B	B	B	B	B	B	B	B	B	B	B	B	B	B	B	B	B	B	B	B	B	B	B	B	B	B
snp221	6B	133.3	B	B	B	B	B	B	B	B	B	B	B	B	B	B	B	B	B	B	B	B	B	B	B	B	B	B	B	B	B	B	B	B	B	B	B	B	B	B	B	B	B	B	B	B	B	B	B
snp1679	6B	136.5	B	-	B	B	B	B	A	A	B	A	A	B	B	B	B	A	A	B	B	A	A	B	A	B	A	A	B	A	A	B	A	B	B	A	B	A	B	B	B	A	A	A	B	A	B	B	B
snp634	6B	139.3	B	-	B	A	B	A	A	A	A	A	A	A	A	B	B	A	A	A	A	A	A	A	A	A	A	A	A	A	A	B	A	B	B	A	B	A	B	A	A	A	A	A	A	A	B	A	B
tarc1165	6B	140.9	B	A	A	A	A	A	A	A	A	A	A	A	A	A	A	A	A	A	A	A	A	A	A	A	A	A	A	A	A	A	A	A	A	A	A	A	A	A	A	A	A	A	A	A	A	A	A
gwm219	6B	155.7	B	A	A	A	A	A	A	A	A	A	A	A	A	A	A	A	A	A	A	A	A	A	A	A	A	A	A	A	A	A	A	A	A	A	A	A	A	A	A	A	A	A	A	A	A	A	A
tarc1179	6B	188.3	B	A	A	A	A	A	A	A	A	A	A	A	A	A	A	A	A	A	A	A	A	A	A	A	A	A	A	A	A	A	A	A	A	A	A	A	A	A	A	A	A	A	A	A	A	A	A
tarc0319	6D	0	B	-	B	B	A	B	B	A	A	A	B	A	B	A	B	B	A	B	A	A	A	B	B	A	B	A	A	B	B	B	A	A	B	A	A	A	B	B	A	B	A	B	B	A	B	B	B
cfd49	6D	0	B	-	B	B	A	B	B	A	A	A	B	A	B	A	B	B	A	B	A	A	A	B	B	A	B	A	A	B	B	B	A	A	B	A	A	A	B	B	A	B	A	B	B	A	B	B	B
snp2338	6D	1.1	B	-	B	B	A	B	B	A	B	A	B	A	B	A	B	B	A	B	A	A	A	B	B	A	B	A	A	B	B	B	A	A	B	A	A	A	B	B	A	B	A	B	B	A	B	B	B
snp984	6D	3.3	B	-	B	B	A	B	B	A	B	A	B	A	B	A	B	B	A	B	A	A	A	B	B	A	B	A	A	B	B	B	B	A	B	A	A	A	B	B	A	B	A	B	B	A	B	B	B
tarc0320	6D	7.5	B	-	B	B	A	A	B	A	B	A	B	A	B	A	B	B	A	B	B	A	A	B	B	A	B	A	A	B	B	B	B	A	B	A	A	B	B	B	A	B	A	B	B	A	B	B	B
tarc0325	6D	68.4	B	B	B	B	B	B	B	B	B	B	B	B	B	B	B	B	B	B	B	B	B	B	B	B	B	B	B	B	B	B	B	B	B	B	B	B	B	B	B	B	B	B	B	B	B	B	B
tarc1407	6D	72.2	B	B	B	B	B	B	B	B	B	B	B	B	B	B	B	B	B	B	B	B	B	B	B	B	B	B	B	B	B	B	B	B	B	B	B	B	B	B	B	B	B	B	B	B	B	B	B
tarc1387	6D	119.8	B	B	B	B	B	B	B	B	B	B	B	B	B	B	B	B	B	B	B	B	B	B	B	B	B	B	B	B	B	B	B	B	B	B	B	B	B	B	B	B	B	B	B	B	B	B	B
tarc0314	6D	120.9	B	B	B	B	B	B	B	B	B	B	B	B	B	B	B	B	B	B	B	B	B	B	B	B	B	B	B	B	B	B	B	B	B	B	B	B	B	B	B	B	B	B	B	B	B	B	B
tarc1355	6D	128.9	B	B	B	B	B	B	B	B	B	B	B	B	B	B	B	B	B	B	B	B	B	B	B	B	B	B	B	B	B	B	B	B	B	B	B	B	B	B	B	B	B	B	B	B	B	B	B
tarc1261	6D	133.3	B	B	B	B	B	B	B	B	B	B	B	B	B	B	B	B	B	B	B	B	B	B	B	B	B	B	B	B	B	B	B	B	B	B	B	B	B	B	B	B	B	B	B	B	B	B	B
tarc0302	6D	133.3	B	B	B	B	B	B	B	B	B	B	B	B	B	B	B	B	B	B	B	B	B	B	B	B	B	B	B	B	B	B	B	B	B	B	B	B	B	B	B	B	B	B	B	B	B	B	B
tarc0296	6D	135.8	B	B	B	B	B	B	B	B	B	B	B	B	B	B	B	B	B	B	B	B	B	B	B	B	B	B	B	B	B	B	B	B	B	B	B	B	B	B	B	B	B	B	B	B	B	B	B
tarc1425	6D	136.6	B	B	B	B	B	B	B	B	B	B	B	B	B	B	B	B	B	B	B	B	B	B	B	B	B	B	B	B	B	B	B	B	B	B	B	B	B	B	B	B	B	B	B	B	B	B	B
tarc0297	6D	136.6	B	B	B	B	B	B	B	B	B	B	B	B	B	B	B	B	B	B	B	B	B	B	B	B	B	B	B	B	B	B	B	B	B	B	B	B	B	B	B	B	B	B	B	B	B	B	B
tarc0308	6D	138	B	B	B	B	B	B	B	B	B	B	B	B	B	B	B	B	B	B	B	B	B	B	B	B	B	B	B	B	B	B	B	B	B	B	B	B	B	B	B	B	B	B	B	B	B	B	B
tarc1401	6D	138.5	B	B	B	B	B	B	B	B	B	B	B	B	B	B	B	B	B	B	B	B	B	B	B	B	B	B	B	B	B	B	B	B	B	B	B	B	B	B	B	B	B	B	B	B	B	B	B
tarc1524	6D	138.9	B	B	B	B	B	B	B	B	B	B	B	B	B	B	B	B	B	B	B	B	B	B	B	B	B	B	B	B	B	B	B	B	B	B	B	B	B	B	B	B	B	B	B	B	B	B	B
tarc0287	6D	139.6	B	B	B	B	B	B	B	B	B	B	B	B	B	B	B	B	B	B	B	B	B	B	B	B	B	B	B	B	B	B	B	B	B	B	B	B	B	B	B	B	B	B	B	B	B	B	B
tarc1439	6D	140.5	B	B	B	B	B	B	B	B	B	B	B	B	B	B	B	B	B	B	B	B	B	B	B	B	B	B	B	B	B	B	B	B	B	B	B	B	B	B	B	B	B	B	B	B	B	B	B
tarc1529	6D	144.7	B	B	B	B	B	B	B	B	B	B	B	B	B	B	B	B	B	B	B	B	B	B	B	B	B	B	B	B	B	B	B	B	B	B	B	B	B	B	B	B	B	B	B	B	B	B	B
snp2175	6D	144.7	B	B	B	B	B	B	B	B	B	B	B	B	B	B	B	B	B	B	B	B	B	B	B	B	B	B	B	B	B	B	B	B	B	B	B	B	B	B	B	B	B	B	B	B	B	B	B
tarc0298	6D	145.4	B	B	B	B	B	B	B	B	B	B	B	B	B	B	B	B	B	B	B	B	B	B	B	B	B	B	B	B	B	B	B	B	B	B	B	B	B	B	B	B	B	B	B	B	B	B	B
snp7616	6D	146.1	B	B	B	B	B	B	B	B	B	B	B	B	B	B	B	B	B	B	B	B	B	B	B	B	B	B	B	B	B	B	B	B	B	B	B	B	B	B	B	B	B	B	B	B	B	B	B
tarc1445	6D	179.9	B	B	B	B	B	B	B	B	B	B	B	B	B	B	B	B	B	B	B	B	B	B	B	B	B	B	B	B	B	B	B	B	B	B	B	B	B	B	B	B	B	B	B	B	B	B	B
tarc0293	6D	181.2	B	-	B	B	B	B	B	B	B	B	B	A	B	B	B	B	B	B	B	B	B	B	B	B	B	B	B	B	B	B	B	B	B	B	B	B	B	B	B	B	B	B	B	B	B	B	B
tarc1468	6D	187	B	-	B	B	B	B	B	B	B	B	B	B	B	A	B	B	B	B	B	B	B	B	A	A	B	B	B	B	B	B	B	B	B	B	B	A	B	B	B	B	B	B	B	B	A	B	A
tarc1411	6D	205	B	-	A	A	B	B	B	B	B	B	B	B	B	A	A	B	B	B	B	B	A	A	A	B	B	B	B	B	B	B	B	B	B	B	A	A	B	B	B	B	A	B	B	B	A	B	A
tarc0295	6D	209.2	B	-	A	A	B	B	B	B	B	B	A	B	B	A	A	B	B	B	B	B	A	A	A	B	A	B	B	B	B	B	B	B	B	B	A	A	B	B	B	B	A	B	B	B	A	B	B
tarc1288	6D	219.9	B	-	B	B	B	B	B	B	B	B	A	B	A	A	A	B	B	B	B	B	B	A	A	B	A	B	B	B	B	B	B	B	B	B	A	A	B	B	B	B	A	B	B	A	B	B	B
tarc0305	6D	237.8	B	-	B	B	B	A	B	B	B	A	A	B	A	A	A	B	B	A	B	B	B	A	A	B	A	B	B	B	B	B	B	B	A	B	B	B	B	B	B	B	A	B	B	A	B	B	B
snp8060	6D	237.8	B	-	B	B	B	A	B	B	B	A	A	B	A	A	A	B	B	A	B	B	B	A	A	B	A	B	B	B	B	B	B	B	A	B	B	B	B	B	B	B	A	B	B	A	B	B	B
snp6939	6D	243.3	B	-	B	B	B	A	B	B	B	A	A	B	A	A	A	B	B	A	B	B	B	A	A	B	A	B	B	B	B	B	B	B	A	B	B	B	B	B	B	B	A	A	B	B	B	B	A
snp2965	6D	244.8	B	-	B	A	B	A	B	B	B	A	A	B	A	A	A	B	B	A	B	B	B	A	A	B	A	B	B	B	B	B	B	B	A	B	B	B	B	B	B	B	A	A	B	B	B	B	A
tarc1311	6D	246.2	B	-	B	A	B	A	B	B	B	A	A	B	A	A	A	B	B	A	B	B	B	A	A	B	A	B	B	B	B	B	B	B	A	B	B	B	B	B	B	B	A	A	B	B	B	B	A
snp5591	6D	247.6	B	-	B	A	B	A	B	B	B	A	A	B	A	B	A	B	B	A	B	B	B	A	A	B	A	B	B	B	B	B	B	B	A	B	B	B	B	B	B	B	A	A	B	B	B	B	A
snp1924	6D	248.5	B	-	B	A	B	A	B	B	B	A	A	B	A	B	A	B	B	A	B	B	B	A	A	B	A	B	B	B	B	B	B	B	A	B	B	B	B	B	B	B	A	A	B	B	B	B	A
snp4056	6D	249.4	B	-	B	A	B	A	B	B	B	A	A	B	A	B	A	B	B	A	B	B	B	A	A	B	A	B	B	B	B	B	B	B	A	B	B	B	B	B	B	B	A	A	B	B	B	B	A
snp5931	6D	249.8	B	-	B	A	B	A	B	B	B	A	A	B	A	B	A	B	B	A	B	B	B	A	A	B	A	B	B	B	B	B	B	B	A	B	B	B	B	B	B	B	A	A	B	B	B	B	A
snp203	6D	261.8	B	-	B	B	A	A	B	B	B	A	A	B	A	B	B	B	B	A	B	B	B	A	B	B	B	B	B	B	B	B	B	B	A	A	B	B	B	B	B	B	A	A	B	B	B	B	A
tarc1413	6D	262	B	-	B	B	A	A	B	B	B	A	A	B	A	B	B	B	B	A	B	B	B	A	B	B	B	B	B	B	B	B	B	B	A	A	B	B	B	B	B	B	A	A	B	B	B	B	A
tarc0299	6D	262.3	B	-	B	B	A	A	B	B	B	A	A	B	A	B	B	B	B	A	B	B	B	A	B	A	B	B	B	B	B	B	B	B	A	A	B	B	B	B	B	B	A	A	B	B	B	B	A
tarc1539	6D	262.9	B	-	B	B	A	A	B	B	B	A	A	B	A	B	B	B	B	A	B	B	B	A	B	A	B	B	B	B	B	B	B	B	A	A	B	B	B	B	B	B	A	A	B	B	B	B	A
tarc0742	7A	0	B	-	B	B	B	A	A	B	B	B	A	B	A	B	A	B	A	B	B	A	B	B	A	B	A	B	B	A	B	B	B	A	B	B	B	B	B	A	A	B	B	A	B	B	B	A	A
tarc0807	7A	0.5	B	-	B	B	B	A	A	B	B	B	A	B	A	B	A	B	A	B	B	A	B	B	A	B	A	B	B	A	B	B	B	A	B	B	B	B	B	A	A	B	B	A	B	B	B	A	A
snp3979	7A	0.5	B	-	B	B	B	A	A	B	B	B	A	B	A	B	A	B	A	B	B	A	B	B	A	B	A	B	B	A	B	B	B	A	B	B	B	B	B	A	A	B	B	A	B	B	B	A	A
tarc0771	7A	0.5	B	-	B	B	B	A	A	B	B	B	A	B	A	B	A	B	A	B	B	A	B	B	A	B	A	B	B	A	B	B	B	A	B	B	B	B	B	A	A	B	B	A	B	B	B	A	A
tarc0797	7A	2.6	B	-	A	B	B	A	A	B	B	B	A	B	A	A	A	B	A	B	B	A	B	B	A	B	B	B	B	A	B	B	B	A	B	B	B	B	B	A	A	B	B	A	B	B	B	A	A
tarc0769	7A	12.8	B	-	A	B	B	B	A	B	B	B	A	B	A	A	A	A	B	B	B	A	B	B	B	B	B	B	B	A	B	B	B	A	B	B	B	B	B	A	A	A	B	A	B	B	B	A	A
tarc0787	7A	13.9	B	-	A	B	B	B	A	B	B	B	A	B	A	A	A	A	B	B	B	A	B	B	B	B	B	B	B	A	B	B	B	A	B	B	B	B	B	A	A	A	B	A	B	B	B	A	A
tarc0806	7A	27.3	B	-	A	B	B	B	A	A	B	B	B	A	B	A	A	A	B	B	B	A	B	B	A	B	B	B	B	A	B	B	B	A	B	B	B	B	B	A	B	A	B	B	B	B	B	A	A
Wx-A1	7A	42.4	B	-	A	B	B	B	A	A	B	B	B	A	B	A	A	A	B	B	B	A	B	B	A	B	B	B	A	A	B	B	B	A	B	B	A	B	B	A	B	B	B	A	B	B	B	A	B
wmc593	7A	51.1	B	-	A	B	B	B	A	A	B	B	A	A	B	A	A	A	B	B	B	A	B	B	A	B	B	B	A	A	B	B	B	A	B	B	A	B	B	A	B	B	B	A	B	B	B	A	B
tarc0775	7A	60	B	-	A	B	B	B	A	A	B	B	A	A	B	A	A	A	B	B	B	A	B	A	B	B	B	B	B	A	B	B	B	A	B	B	A	B	B	A	B	B	B	A	B	B	B	A	B
snp4614	7A	77.4	B	-	A	B	B	B	A	A	B	B	A	A	B	A	A	A	B	B	B	A	B	A	A	B	B	B	B	A	B	B	B	A	B	B	A	B	B	A	B	B	B	A	B	B	B	A	B
tarc0758	7A	92.3	B	-	A	B	B	B	B	A	B	B	A	B	B	A	A	B	B	A	B	A	B	A	B	B	B	B	B	A	B	B	B	A	B	B	B	B	B	A	B	B	B	A	B	B	B	B	B
snp8390	7A	98.1	B	-	A	B	B	B	B	A	B	B	A	B	B	A	A	B	B	A	B	A	B	A	B	B	B	B	B	A	B	B	B	A	B	B	B	B	B	A	B	B	B	A	B	B	B	B	B
snp3831	7A	117.8	B	-	B	B	B	B	B	A	B	B	B	B	B	A	B	B	B	B	B	B	B	A	B	A	B	B	B	A	B	B	B	B	A	B	B	B	B	B	B	B	B	B	B	B	B	B	B
snp4426	7A	119.3	B	-	B	B	B	B	B	A	B	B	B	B	B	A	B	B	B	B	B	B	B	A	B	A	B	B	B	A	B	B	B	B	A	B	B	B	B	B	B	B	B	B	B	B	B	B	B
wmc83	7A	129.1	B	-	B	B	B	B	B	A	B	B	B	B	B	B	B	B	B	B	B	B	B	A	B	A	B	B	B	A	B	B	B	B	A	B	B	B	B	B	B	B	B	B	B	A	B	B	B
tarc0788	7A	132.7	B	-	B	B	B	B	B	A	B	B	B	B	B	B	B	B	B	B	B	B	B	A	B	A	B	B	B	B	B	B	B	B	A	B	B	B	B	B	B	B	B	B	B	B	B	B	B
snp4180	7A	135.3	B	-	B	B	B	B	B	A	B	B	B	B	B	B	B	B	B	B	B	B	B	B	B	A	B	B	B	B	B	B	B	B	A	B	B	B	B	B	B	B	B	B	B	B	B	B	B
snp4181	7A	135.7	B	-	B	B	B	B	B	A	B	B	B	B	B	B	B	B	B	B	B	B	B	B	B	B	B	B	B	B	B	B	B	B	A	B	B	B	B	B	B	B	B	B	B	B	B	B	B
snp7731	7A	141.1	B	B	B	B	B	B	B	B	B	B	B	B	B	B	B	B	B	B	B	B	B	B	B	B	B	B	B	B	B	B	B	B	B	B	B	B	B	B	B	B	B	B	B	B	B	B	B
snp2820	7A	142	B	B	B	B	B	B	B	B	B	B	B	B	B	B	B	B	B	B	B	B	B	B	B	B	B	B	B	B	B	B	B	B	B	B	B	B	B	B	B	B	B	B	B	B	B	B	B
snp363	7A	142.3	B	B	B	B	B	B	B	B	B	B	B	B	B	B	B	B	B	B	B	B	B	B	B	B	B	B	B	B	B	B	B	B	B	B	B	B	B	B	B	B	B	B	B	B	B	B	B
tarc0751	7A	143.6	B	B	B	B	B	B	B	B	B	B	B	B	B	B	B	B	B	B	B	B	B	B	B	B	B	B	B	B	B	B	B	B	B	B	B	B	B	B	B	B	B	B	B	B	B	B	B
tarc0746	7A	143.6	B	B	B	B	B	B	B	B	B	B	B	B	B	B	B	B	B	B	B	B	B	B	B	B	B	B	B	B	B	B	B	B	B	B	B	B	B	B	B	B	B	B	B	B	B	B	B
tarc0737	7A	144	B	B	B	B	B	B	B	B	B	B	B	B	B	B	B	B	B	B	B	B	B	B	B	B	B	B	B	B	B	B	B	B	B	B	B	B	B	B	B	B	B	B	B	B	B	B	B
snp5887	7A	144	B	B	B	B	B	B	B	B	B	B	B	B	B	B	B	B	B	B	B	B	B	B	B	B	B	B	B	B	B	B	B	B	B	B	B	B	B	B	B	B	B	B	B	B	B	B	B
tarc0765	7A	144.2	B	B	B	B	B	B	B	B	B	B	B	B	B	B	B	B	B	B	B	B	B	B	B	B	B	B	B	B	B	B	B	B	B	B	B	B	B	B	B	B	B	B	B	B	B	B	B
tarc0767	7A	144.2	B	B	B	B	B	B	B	B	B	B	B	B	B	B	B	B	B	B	B	B	B	B	B	B	B	B	B	B	B	B	B	B	B	B	B	B	B	B	B	B	B	B	B	B	B	B	B
wmc9	7A	145.1	B	B	B	B	B	B	B	B	B	B	B	B	B	B	B	B	B	B	B	B	B	B	B	B	B	B	B	B	B	B	B	B	B	B	B	B	B	B	B	B	B	B	B	B	B	B	B
snp305	7A	147.7	B	B	B	B	B	B	B	B	B	B	B	B	B	B	B	B	B	B	B	B	B	B	B	B	B	B	B	B	B	B	B	B	B	B	B	B	B	B	B	B	B	B	B	B	B	B	B
snp3187	7A	150.3	B	B	B	B	B	B	B	B	B	B	B	B	B	B	B	B	B	B	B	B	B	B	B	B	B	B	B	B	B	B	B	B	B	B	B	B	B	B	B	B	B	B	B	B	B	B	B
snp334	7A	153	B	B	B	B	B	B	B	B	B	B	B	B	B	B	B	B	B	B	B	B	B	B	B	B	B	B	B	B	B	B	B	B	B	B	B	B	B	B	B	B	B	B	B	B	B	B	B
wmc603	7A	154.2	B	B	B	B	B	B	B	B	B	B	B	B	B	B	B	B	B	B	B	B	B	B	B	B	B	B	B	B	B	B	B	B	B	B	B	B	B	B	B	B	B	B	B	B	B	B	B
tarc0804	7A	155.5	B	-	B	B	B	B	B	B	B	B	B	B	B	B	B	B	B	A	B	B	B	B	B	B	B	B	B	B	B	B	B	B	B	B	B	B	B	B	B	B	B	B	B	B	B	B	B
snp4062	7A	156.6	B	-	B	B	B	B	B	B	B	B	B	B	B	B	B	B	B	A	B	B	B	B	B	B	B	B	B	B	B	B	B	B	B	B	B	B	B	B	B	B	B	B	B	B	B	B	B
tarc0779	7A	159.5	B	-	B	B	B	B	B	B	B	B	B	B	B	B	B	B	B	A	B	B	B	B	B	B	B	B	B	A	B	B	B	B	B	B	B	B	B	B	B	B	B	B	B	B	B	B	B
snp2437	7A	160.2	B	-	B	B	B	B	B	B	B	B	B	B	B	B	B	B	B	A	B	B	B	B	A	B	A	B	B	A	B	B	B	B	B	B	B	B	B	B	B	B	B	B	B	B	B	B	B
snp1502	7A	160.7	B	-	B	B	B	B	B	B	B	B	B	B	B	B	B	B	B	A	B	B	B	B	A	B	A	B	B	A	B	B	B	B	B	B	B	B	B	B	B	B	B	B	B	B	B	B	B
snp808	7A	161.4	B	-	B	B	B	B	B	B	B	B	B	B	B	B	B	B	B	A	B	B	B	B	A	B	A	B	B	A	B	B	B	B	B	B	B	B	B	B	B	B	B	B	B	B	B	B	B
tarc0750	7A	162.2	B	-	B	B	B	B	B	B	B	B	B	B	B	B	B	B	B	A	B	B	B	B	A	B	A	B	B	A	B	B	B	B	B	B	A	B	B	B	B	B	B	B	B	B	B	B	B
barc29	7A	167.8	B	-	B	B	B	A	B	B	B	A	B	B	B	B	B	B	B	A	B	B	B	B	A	B	A	B	B	A	B	B	B	B	B	B	A	B	B	B	B	B	B	B	B	B	B	B	B
snp7432	7A	168.3	B	-	B	B	B	A	B	B	B	A	B	B	B	B	B	B	B	A	B	B	B	B	A	B	A	B	B	A	B	B	B	A	B	B	A	B	B	B	B	B	B	B	B	B	B	B	B
snp593	7A	169.9	B	-	B	B	B	A	B	B	B	A	B	B	B	B	B	B	B	A	B	B	B	B	A	B	A	B	B	A	A	B	B	A	B	B	A	B	B	B	B	B	B	B	B	B	B	B	B
snp7549	7A	178.9	B	-	B	B	A	A	B	B	B	A	B	B	B	A	B	B	A	A	B	B	B	B	A	B	A	B	A	A	A	B	B	B	B	B	A	B	B	B	B	A	B	B	B	B	A	B	B
snp2775	7A	189.5	B	-	B	B	A	B	B	A	A	A	B	B	B	B	B	B	A	A	B	B	B	B	A	B	A	B	A	B	A	A	B	B	B	B	A	B	B	B	B	A	B	B	B	B	A	B	B
snp4187	7A	234.4	B	-	B	B	A	B	B	A	B	A	A	B	B	B	B	A	A	A	B	B	B	B	B	B	A	A	B	A	B	B	B	B	A	B	A	B	A	B	A	B	A	B	B	B	A	A	B
snp7184	7A	272.9	B	-	B	B	A	A	A	A	A	A	A	A	A	A	A	A	A	A	A	B	A	B	B	A	A	A	B	A	B	A	A	A	A	B	A	A	A	B	A	B	A	B	B	B	A	B	B
tarc0799	7A	277.1	B	-	B	B	A	A	A	A	A	A	A	A	A	A	A	A	A	A	A	B	A	B	A	A	A	A	B	A	A	A	A	A	A	B	A	A	A	B	A	B	A	B	B	B	A	B	B
snp2929	7A	279.3	B	-	B	A	A	A	A	A	A	A	A	A	A	A	A	A	A	A	A	B	A	B	A	A	A	A	B	A	A	A	A	A	A	B	A	A	A	B	A	B	A	B	B	B	A	B	B
tarc0780	7A	281.6	B	-	B	A	A	A	A	A	A	A	A	A	A	A	A	A	A	A	A	B	A	A	A	A	A	A	B	A	A	A	A	A	A	B	A	A	A	B	A	B	A	B	B	B	A	A	B
snp1271	7A	285.1	B	-	B	A	A	A	A	A	A	A	A	A	A	A	A	A	A	A	A	B	A	A	A	A	A	A	B	A	A	A	A	A	A	B	A	A	A	B	A	B	A	B	B	B	A	A	A
tarc0763	7A	298.6	B	A	A	A	A	A	A	A	A	A	A	A	A	A	A	A	A	A	A	A	A	A	A	A	A	A	A	A	A	A	A	A	A	A	A	A	A	A	A	A	A	A	A	A	A	A	A
snp179	7A	298.6	B	A	A	A	A	A	A	A	A	A	A	A	A	A	A	A	A	A	A	A	A	A	A	A	A	A	A	A	A	A	A	A	A	A	A	A	A	A	A	A	A	A	A	A	A	A	A
tarc0805	7A	309.7	B	A	A	A	A	A	A	A	A	A	A	A	A	A	A	A	A	A	A	A	A	A	A	A	A	A	A	A	A	A	A	A	A	A	A	A	A	A	A	A	A	A	A	A	A	A	A
snp7592	7A	313.8	B	A	A	A	A	A	A	A	A	A	A	A	A	A	A	A	A	A	A	A	A	A	A	A	A	A	A	A	A	A	A	A	A	A	A	A	A	A	A	A	A	A	A	A	A	A	A
tarc0748	7A	314.7	B	A	A	A	A	A	A	A	A	A	A	A	A	A	A	A	A	A	A	A	A	A	A	A	A	A	A	A	A	A	A	A	A	A	A	A	A	A	A	A	A	A	A	A	A	A	A
tarc1253	7B	0	B	-	B	B	B	B	B	B	B	B	A	B	B	B	B	B	B	B	B	B	B	B	B	B	B	B	B	B	A	B	B	A	B	A	B	B	A	B	B	B	B	B	B	B	B	B	A
tarc1217	7B	6.2	B	-	B	B	B	B	B	B	B	B	B	B	B	B	B	B	B	B	B	B	B	B	B	B	B	B	B	B	B	B	B	B	B	B	B	B	B	B	B	B	B	B	B	B	B	B	A
snp1525	7B	8.1	B	B	B	B	B	B	B	B	B	B	B	B	B	B	B	B	B	B	B	B	B	B	B	B	B	B	B	B	B	B	B	B	B	B	B	B	B	B	B	B	B	B	B	B	B	B	B
snp1089	7B	37.8	B	B	B	B	B	B	B	B	B	B	B	B	B	B	B	B	B	B	B	B	B	B	B	B	B	B	B	B	B	B	B	B	B	B	B	B	B	B	B	B	B	B	B	B	B	B	B
gwm400	7B	51.4	B	B	B	B	B	B	B	B	B	B	B	B	B	B	B	B	B	B	B	B	B	B	B	B	B	B	B	B	B	B	B	B	B	B	B	B	B	B	B	B	B	B	B	B	B	B	B
snp4017	7B	60.7	B	B	B	B	B	B	B	B	B	B	B	B	B	B	B	B	B	B	B	B	B	B	B	B	B	B	B	B	B	B	B	B	B	B	B	B	B	B	B	B	B	B	B	B	B	B	B
snp4018	7B	61.2	B	B	B	B	B	B	B	B	B	B	B	B	B	B	B	B	B	B	B	B	B	B	B	B	B	B	B	B	B	B	B	B	B	B	B	B	B	B	B	B	B	B	B	B	B	B	B
snp518	7B	62.1	B	B	B	B	B	B	B	B	B	B	B	B	B	B	B	B	B	B	B	B	B	B	B	B	B	B	B	B	B	B	B	B	B	B	B	B	B	B	B	B	B	B	B	B	B	B	B
snp4516	7B	64.7	B	B	B	B	B	B	B	B	B	B	B	B	B	B	B	B	B	B	B	B	B	B	B	B	B	B	B	B	B	B	B	B	B	B	B	B	B	B	B	B	B	B	B	B	B	B	B
tarc1204	7B	70.9	B	-	B	B	B	B	B	B	B	B	B	B	B	B	B	B	B	B	B	B	B	B	B	B	B	B	B	B	B	B	B	B	B	B	B	B	B	B	B	B	B	B	B	B	B	B	B
snp4380	7B	75.2	B	-	B	B	B	B	B	B	B	B	B	B	B	B	B	B	B	B	A	B	B	B	B	B	B	B	B	B	B	B	B	B	B	B	B	B	B	B	B	B	B	B	B	B	B	B	B
snp4145	7B	76.1	B	-	B	B	B	B	B	B	B	B	B	B	B	B	B	B	B	B	A	B	B	B	B	B	B	B	B	B	B	B	B	B	B	B	B	B	B	B	B	B	B	B	B	B	B	B	B
snp1261	7B	79.3	B	-	B	B	B	B	B	B	B	B	B	A	B	B	B	B	B	B	A	B	B	B	B	B	B	B	B	B	B	B	B	B	B	B	B	B	B	B	B	B	B	B	B	B	B	B	B
barc65	7B	79.7	B	-	B	B	B	B	B	B	B	B	B	A	B	B	B	B	B	B	A	B	B	B	B	B	B	B	B	B	B	B	B	B	B	A	B	B	B	B	B	B	B	B	B	B	B	B	B
snp6322	7B	79.7	B	-	B	B	B	B	B	B	B	B	B	A	B	B	B	B	B	B	A	B	B	B	B	B	B	B	B	B	B	B	B	B	B	A	B	B	B	B	B	B	B	B	B	B	B	B	B
tarc1220	7B	83.9	B	-	B	B	B	B	B	B	B	B	B	A	B	B	B	B	B	B	A	B	B	B	B	B	B	B	B	B	B	B	B	B	B	A	B	B	B	B	B	A	B	B	B	B	B	B	B
tarc1249	7B	88	B	-	B	B	B	B	B	B	B	B	B	A	B	B	B	B	B	A	A	B	B	B	B	B	B	B	B	B	B	B	B	B	B	A	B	B	B	B	B	A	B	B	B	B	B	B	B
tarc1256	7B	99.3	B	-	B	B	B	A	B	B	B	A	B	A	B	B	B	B	B	A	A	B	B	B	B	B	B	B	B	B	B	B	B	B	A	A	B	B	B	B	A	A	B	B	B	B	B	B	B
barc278	7B	99.3	B	-	B	B	B	A	B	B	B	A	B	A	B	B	B	B	B	A	A	B	B	B	B	B	B	B	B	B	B	B	B	B	A	A	B	B	B	B	A	A	B	B	B	B	B	B	B
tarc1218	7B	100	B	-	B	B	B	A	B	B	B	A	B	A	B	B	B	B	B	A	A	B	B	B	B	B	B	A	B	B	B	B	B	B	A	A	B	B	B	B	A	A	B	B	B	B	B	B	B
snp594	7B	100.6	B	-	B	B	B	A	B	B	B	A	B	A	B	B	B	B	B	A	A	B	B	B	B	B	B	A	B	B	B	B	B	B	A	A	B	B	B	B	A	A	B	B	B	B	B	B	B
gwm302	7B	119.9	B	-	B	B	B	A	B	B	B	A	B	A	B	A	B	A	B	A	A	B	B	B	B	A	B	A	B	B	A	A	B	B	A	A	A	A	B	B	B	A	B	B	B	B	B	A	A
tarc1259	7B	119.9	B	-	B	B	B	A	B	B	B	A	B	A	B	A	B	A	B	A	A	B	B	B	B	A	B	A	B	B	A	A	B	B	A	A	A	A	B	B	B	A	B	B	B	B	B	A	A
snp6588	7B	126.1	B	-	B	B	B	A	B	B	B	A	B	A	B	A	B	A	B	A	A	B	B	B	B	A	B	A	B	B	A	A	B	B	B	A	A	A	B	B	B	A	B	B	B	B	B	A	A
snp3928	7B	127.3	B	-	B	B	B	A	B	B	B	A	B	A	B	A	B	A	B	A	A	B	B	B	B	A	B	A	B	B	A	A	B	B	B	A	A	A	B	B	B	A	B	B	B	B	B	A	A
wmc517	7B	130.2	B	-	B	B	B	A	B	B	B	A	B	A	B	A	B	A	B	A	A	B	B	B	B	A	B	A	B	B	B	A	B	A	B	A	A	A	B	B	B	A	B	B	B	B	B	A	A
snp395	7B	131.8	B	-	B	B	B	A	B	B	B	A	B	A	B	A	B	A	B	A	A	B	B	B	B	A	B	A	B	B	B	A	B	A	B	A	A	A	B	B	B	A	B	B	B	B	B	A	A
snp320	7B	132.4	B	-	B	B	B	A	B	B	B	A	B	A	B	A	B	A	B	A	A	B	B	B	B	A	B	A	B	B	B	A	B	A	B	A	A	A	B	B	B	A	B	B	B	B	B	A	A
snp394	7B	134.8	B	-	B	B	B	A	B	B	B	A	B	A	B	A	B	A	B	A	A	B	B	B	B	A	B	A	B	B	B	A	B	A	B	A	A	A	B	B	B	A	B	B	B	B	B	A	A
snp836	7B	134.8	B	-	B	B	B	A	B	B	B	A	B	A	B	A	B	A	B	A	A	B	B	B	B	A	B	A	B	B	B	A	B	A	B	A	A	A	B	B	B	A	B	B	B	B	B	A	A
tarc1228	7B	158.4	B	-	A	B	A	A	A	B	A	A	B	A	B	A	A	A	A	A	A	A	A	B	B	A	B	A	B	B	A	A	B	A	B	A	A	A	A	B	B	A	B	B	B	B	A	A	A
tarc1238	7B	158.9	B	-	A	B	A	A	A	B	A	A	B	A	B	A	A	A	A	A	A	A	A	B	B	B	B	A	B	B	A	A	B	A	B	A	A	A	A	B	B	A	B	B	B	B	A	A	A
snp2191	7B	197.5	B	-	A	A	A	A	A	A	A	A	A	A	A	A	A	A	A	A	A	A	A	A	A	A	A	B	A	A	A	A	A	A	A	A	A	A	B	A	A	A	A	A	B	A	A	A	A
snp4864	7B	199	B	-	A	A	A	B	A	A	A	A	A	A	A	A	A	A	A	A	A	A	A	A	A	A	A	B	A	A	A	A	A	A	A	A	A	A	A	A	A	A	A	A	B	A	A	A	A
tarc1260	7B	199.3	B	-	A	A	A	B	A	A	A	A	A	A	A	A	A	A	A	A	A	A	A	A	A	A	A	B	A	A	A	A	A	A	A	A	A	A	A	A	A	A	A	A	B	A	A	A	A
snp2193	7B	200.1	B	-	A	A	A	B	A	A	A	A	A	A	A	A	A	A	A	A	A	A	A	A	A	A	A	B	A	A	A	A	A	A	A	A	A	A	A	A	A	A	A	A	B	A	A	A	A
snp4593	7B	211.1	B	-	A	A	A	A	A	A	A	A	A	A	A	A	A	A	A	A	A	A	A	A	A	A	A	A	A	A	A	A	A	A	A	A	A	A	A	A	A	A	A	A	A	A	A	A	A
tarc1247	7B	213.1	B	-	A	A	A	A	A	A	A	A	A	A	A	A	A	A	A	A	A	A	A	A	A	A	A	A	A	A	A	A	A	A	A	A	A	A	A	A	A	A	A	A	A	A	A	A	A
snp7780	7B	215.3	B	A	A	A	A	A	A	A	A	A	A	A	A	A	A	A	A	A	A	A	A	A	A	A	A	A	A	A	A	A	A	A	A	A	A	A	A	A	A	A	A	A	A	A	A	A	A
snp180	7B	228.2	B	A	A	A	A	A	A	A	A	A	A	A	A	A	A	A	A	A	A	A	A	A	A	A	A	A	A	A	A	A	A	A	A	A	A	A	A	A	A	A	A	A	A	A	A	A	A
snp182	7B	228.9	B	A	A	A	A	A	A	A	A	A	A	A	A	A	A	A	A	A	A	A	A	A	A	A	A	A	A	A	A	A	A	A	A	A	A	A	A	A	A	A	A	A	A	A	A	A	A
Psy-B1	7B	238.9	B	A	A	A	A	A	A	A	A	A	A	A	A	A	A	A	A	A	A	A	A	A	A	A	A	A	A	A	A	A	A	A	A	A	A	A	A	A	A	A	A	A	A	A	A	A	A
tarc1322	7D	0	B	-	B	A	B	B	A	A	A	A	A	A	B	B	A	A	B	A	B	A	A	A	A	A	A	A	B	A	A	A	B	A	B	A	B	A	A	A	A	B	A	B	B	A	B	A	A
tarc0359	7D	1.7	B	-	B	A	B	B	A	A	A	A	A	A	B	B	A	A	B	B	B	B	A	A	A	A	A	A	B	A	A	A	B	A	B	A	B	A	A	A	A	B	A	B	B	A	B	A	A
snp8425	7D	5.1	B	-	B	A	A	B	A	A	A	B	A	A	B	B	A	A	B	B	B	B	A	A	B	A	A	A	B	A	A	A	B	A	B	A	B	A	A	A	A	B	A	B	B	A	B	A	A
tarc0384	7D	7.4	B	-	B	A	A	B	A	A	A	B	A	A	B	B	A	A	B	B	B	B	A	A	B	A	A	A	B	A	A	A	B	A	B	A	B	A	A	A	A	B	A	B	B	A	B	A	A
tarc1525	7D	9.1	B	-	B	A	A	B	A	A	A	B	A	A	B	B	A	A	B	A	B	B	A	A	B	A	A	A	B	A	A	A	B	A	B	A	B	A	A	B	A	B	A	B	B	A	B	A	A
tarc1406	7D	37.3	B	-	B	A	B	B	A	B	A	B	A	A	B	B	A	A	B	A	B	B	A	A	A	A	A	B	A	A	A	A	B	A	B	A	A	A	B	A	A	B	A	B	B	A	B	A	B
tarc1421	7D	52.8	B	-	B	A	B	B	A	A	A	B	A	A	B	B	A	A	B	A	B	B	B	A	A	A	A	B	A	A	A	A	B	A	A	A	B	A	B	A	A	B	A	B	B	A	B	A	B
gdm88	7D	52.8	B	-	B	A	B	B	A	A	A	B	A	A	B	B	A	A	B	A	B	B	B	A	A	A	A	B	A	A	A	A	B	A	A	A	B	A	B	A	A	B	A	B	B	A	B	A	B
tarc1313	7D	57.2	B	-	B	A	A	B	A	B	A	B	B	A	B	B	A	A	B	A	B	B	B	A	A	A	A	B	A	B	A	A	B	A	A	A	B	A	B	A	A	B	A	B	B	A	B	A	B
tarc1433	7D	73.8	B	-	A	A	A	B	A	B	A	B	B	A	A	B	A	A	B	A	A	B	B	A	A	A	A	B	A	A	A	A	A	B	A	A	A	A	B	B	A	B	A	A	A	A	B	A	B
tarc1449	7D	93.9	B	-	A	B	A	B	A	A	A	A	B	A	A	A	A	A	B	A	A	B	B	A	A	A	A	B	A	A	A	A	A	B	A	A	A	A	A	B	A	B	A	A	A	A	B	A	A
gwm295	7D	97.3	B	-	A	B	A	B	A	A	A	A	B	A	A	A	A	A	B	A	A	B	B	A	A	A	A	B	A	A	A	A	A	B	A	A	A	A	A	B	A	B	A	A	A	A	B	B	A
tarc0372	7D	120.9	B	-	A	A	A	A	A	A	A	A	A	A	A	A	A	B	A	A	A	B	A	A	A	A	B	B	A	A	A	A	A	B	A	A	A	A	A	A	A	B	A	A	A	A	A	A	A
tarc0392	7D	129.5	B	A	A	A	A	A	A	A	A	A	A	A	A	A	A	A	A	A	A	A	A	A	A	A	A	A	A	A	A	A	A	A	A	A	A	A	A	A	A	A	A	A	A	A	A	A	A
tarc0378	7D	140.8	B	A	A	A	A	A	A	A	A	A	A	A	A	A	A	A	A	A	A	A	A	A	A	A	A	A	A	A	A	A	A	A	A	A	A	A	A	A	A	A	A	A	A	A	A	A	A
tarc1356	7D	148.9	B	A	A	A	A	A	A	A	A	A	A	A	A	A	A	A	A	A	A	A	A	A	A	A	A	A	A	A	A	A	A	A	A	A	A	A	A	A	A	A	A	A	A	A	A	A	A
tarc0370	7D	161.2	B	A	A	A	A	A	A	A	A	A	A	A	A	A	A	A	A	A	A	A	A	A	A	A	A	A	A	A	A	A	A	A	A	A	A	A	A	A	A	A	A	A	A	A	A	A	A
tarc0383	7D	161.7	B	A	A	A	A	A	A	A	A	A	A	A	A	A	A	A	A	A	A	A	A	A	A	A	A	A	A	A	A	A	A	A	A	A	A	A	A	A	A	A	A	A	A	A	A	A	A
tarc0367	7D	165.7	B	A	A	A	A	A	A	A	A	A	A	A	A	A	A	A	A	A	A	A	A	A	A	A	A	A	A	A	A	A	A	A	A	A	A	A	A	A	A	A	A	A	A	A	A	A	A
tarc0369	7D	165.7	B	A	A	A	A	A	A	A	A	A	A	A	A	A	A	A	A	A	A	A	A	A	A	A	A	A	A	A	A	A	A	A	A	A	A	A	A	A	A	A	A	A	A	A	A	A	A
tarc0374	7D	166.7	B	A	A	A	A	A	A	A	A	A	A	A	A	A	A	A	A	A	A	A	A	A	A	A	A	A	A	A	A	A	A	A	A	A	A	A	A	A	A	A	A	A	A	A	A	A	A
tarc0376	7D	177.3	B	A	A	A	A	A	A	A	A	A	A	A	A	A	A	A	A	A	A	A	A	A	A	A	A	A	A	A	A	A	A	A	A	A	A	A	A	A	A	A	A	A	A	A	A	A	A
tarc0365	7D	179	B	A	A	A	A	A	A	A	A	A	A	A	A	A	A	A	A	A	A	A	A	A	A	A	A	A	A	A	A	A	A	A	A	A	A	A	A	A	A	A	A	A	A	A	A	A	A
tarc0375	7D	184.3	B	A	A	A	A	A	A	A	A	A	A	A	A	A	A	A	A	A	A	A	A	A	A	A	A	A	A	A	A	A	A	A	A	A	A	A	A	A	A	A	A	A	A	A	A	A	A
gwm437	7D	187.1	B	A	A	A	A	A	A	A	A	A	A	A	A	A	A	A	A	A	A	A	A	A	A	A	A	A	A	A	A	A	A	A	A	A	A	A	A	A	A	A	A	A	A	A	A	A	A
tarc0334	7D	191.3	B	A	A	A	A	A	A	A	A	A	A	A	A	A	A	A	A	A	A	A	A	A	A	A	A	A	A	A	A	A	A	A	A	A	A	A	A	A	A	A	A	A	A	A	A	A	A
snp2772	7D	194.1	B	A	A	A	A	A	A	A	A	A	A	A	A	A	A	A	A	A	A	A	A	A	A	A	A	A	A	A	A	A	A	A	A	A	A	A	A	A	A	A	A	A	A	A	A	A	A
snp2208	7D	194.1	B	A	A	A	A	A	A	A	A	A	A	A	A	A	A	A	A	A	A	A	A	A	A	A	A	A	A	A	A	A	A	A	A	A	A	A	A	A	A	A	A	A	A	A	A	A	A
snp1537	7D	199.7	B	A	A	A	A	A	A	A	A	A	A	A	A	A	A	A	A	A	A	A	A	A	A	A	A	A	A	A	A	A	A	A	A	A	A	A	A	A	A	A	A	A	A	A	A	A	A
snp2273	7D	201.5	B	A	A	A	A	A	A	A	A	A	A	A	A	A	A	A	A	A	A	A	A	A	A	A	A	A	A	A	A	A	A	A	A	A	A	A	A	A	A	A	A	A	A	A	A	A	A
snp1902	7D	208	B	A	A	A	A	A	A	A	A	A	A	A	A	A	A	A	A	A	A	A	A	A	A	A	A	A	A	A	A	A	A	A	A	A	A	A	A	A	A	A	A	A	A	A	A	A	A
tarc0338	7D	218.7	B	-	A	A	A	A	A	A	A	A	A	A	A	A	A	A	A	A	A	A	A	A	A	A	B	A	A	A	A	A	A	A	A	A	A	A	A	A	A	A	A	A	A	A	A	A	A
gdm67	7D	231.6	B	-	B	A	A	A	B	B	A	A	B	A	A	A	A	A	A	A	A	A	A	A	A	A	B	B	A	B	B	B	A	A	A	A	B	A	A	A	A	A	B	A	A	A	A	A	A
tarc1457	7D	244.1	B	-	B	A	A	A	A	B	A	A	B	A	A	B	A	A	A	B	A	A	A	A	A	A	B	B	B	A	B	B	A	A	A	A	B	A	A	A	A	A	B	A	A	A	A	A	A
tarc1301	7D	247.9	B	-	A	A	A	A	A	B	A	A	B	A	A	B	A	A	A	B	A	B	A	A	A	A	B	B	B	A	B	B	A	A	A	A	B	A	A	A	A	A	B	A	A	B	A	A	A
tarc1458	7D	272.1	B	-	B	A	B	A	B	B	A	A	A	A	A	B	A	B	A	B	A	B	A	B	A	A	A	B	B	A	B	B	A	B	A	A	B	A	A	A	A	A	B	A	A	B	B	A	A
barc235	7D	316.7	B	-	B	A	B	A	B	A	A	B	B	A	A	B	B	B	A	B	A	B	B	B	A	A	A	B	B	A	A	A	B	B	A	B	A	A	B	A	A	A	A	A	A	B	B	A	B
tarc0349	7D	318.5	B	-	B	A	B	A	B	A	A	B	B	A	A	B	A	B	A	B	A	B	B	B	A	A	A	B	B	A	A	A	B	B	A	B	A	A	B	A	A	A	A	A	A	B	B	A	B
wmc824	7D	332.9	B	-	B	A	B	A	B	A	A	B	A	B	A	B	A	B	A	B	A	B	B	B	A	B	A	A	B	A	A	A	B	B	A	B	B	A	B	A	A	A	A	A	A	B	B	A	B
tarc1396	7D	342.7	B	-	B	A	A	A	B	A	A	B	A	B	B	B	A	B	B	B	A	A	B	B	A	B	A	A	B	A	A	A	B	B	A	B	B	A	B	A	B	A	A	A	A	A	B	A	B
tarc1292	7D	358.7	B	-	B	A	A	A	B	A	A	B	A	B	B	A	A	A	B	B	A	A	B	A	A	B	A	B	B	A	A	A	B	B	A	B	B	B	A	A	B	A	A	A	B	A	B	A	B
tarc1304	7D	375.3	B	-	A	B	A	A	B	B	A	B	A	B	A	A	A	A	B	B	A	B	B	A	B	B	A	B	B	A	A	A	B	B	B	B	B	B	A	A	B	A	A	A	B	A	B	B	B
[truncated: 455 more columns]

## Sheet: ideotype3
Marker	Chr	Pos	kitahonami	ideotype3	1	2	3	4	5	6	7	8	9	10	11	12	13	14	15	16	17	18	19	20	21	22	23	24	25	26	27	28	29	30	31	32	33	34	35	36	37	38	39	40	41	42	43	44	45
tarc0445	1A	0	B	-	B	A	A	A	B	A	B	B	A	A	B	B	A	A	A	A	B	A	B	A	B	A	A	A	B	A	B	A	B	A	B	B	B	B	B	B	B	B	A	A	A	B	B	B	A
snp1603	1A	1.1	B	-	B	A	A	A	B	A	B	B	A	A	B	B	A	A	A	A	B	A	B	A	B	A	A	A	B	A	B	A	B	A	B	B	B	B	B	B	B	B	A	A	A	B	B	B	A
snp1375	1A	3	B	-	B	A	A	A	B	A	B	B	A	A	B	B	A	A	A	A	B	A	B	A	B	A	A	A	B	A	B	A	B	A	B	B	B	B	B	B	B	B	A	A	A	B	B	B	A
tarc0427	1A	3.2	B	-	B	A	A	A	B	A	B	B	A	A	B	B	A	A	A	A	B	A	B	A	B	A	A	A	B	A	B	A	B	A	B	B	B	B	B	B	B	B	A	A	A	B	B	B	A
tarc0412	1A	9.5	B	-	B	A	A	A	B	B	B	B	A	A	B	B	A	A	A	A	B	A	B	A	B	A	A	A	B	A	B	A	B	A	B	B	B	B	B	B	B	B	A	A	A	B	B	B	A
snp2452	1A	11.6	B	-	B	A	A	A	B	B	B	B	A	A	B	B	A	A	A	A	B	A	B	A	B	A	A	B	B	A	B	A	B	A	B	B	A	B	B	B	B	B	A	A	A	B	B	B	A
tarc0438	1A	18.6	B	-	B	A	A	A	B	B	B	A	A	A	B	B	A	A	A	A	B	A	B	A	B	A	A	B	B	A	B	A	B	A	B	B	A	B	B	B	B	B	A	A	A	B	B	B	A
tarc0443	1A	31.5	B	-	B	A	A	A	B	B	B	A	A	A	B	B	A	A	A	A	B	A	B	A	B	A	A	B	B	A	B	A	B	A	B	B	A	B	B	B	B	B	A	A	A	A	B	B	A
tarc0449	1A	62.8	B	-	B	B	A	A	A	A	B	A	A	A	B	A	A	A	B	A	B	A	A	A	A	A	A	A	B	A	B	A	A	B	B	B	A	B	A	B	B	B	A	A	A	A	B	B	A
snp8238	1A	80	B	-	A	A	A	A	A	A	B	A	A	A	B	A	A	A	B	A	A	A	A	A	A	A	A	A	B	A	A	A	A	B	A	A	B	B	A	B	B	B	A	A	A	A	B	B	A
snp1803	1A	85.6	B	-	A	A	A	A	A	A	B	A	A	A	B	A	A	A	B	A	A	A	A	A	A	A	A	A	B	A	A	A	A	B	A	A	B	A	A	B	B	B	A	A	A	A	B	B	A
snp8116	1A	86	B	-	A	A	A	A	A	A	B	A	A	A	B	A	A	A	B	A	A	A	A	A	A	A	A	A	B	A	A	A	A	B	A	A	B	A	A	B	B	B	A	A	A	A	B	B	A
tarc0448	1A	86.8	B	-	A	A	A	A	A	A	B	A	A	A	B	A	A	A	B	A	A	A	A	A	A	A	A	A	B	A	A	A	A	B	A	A	B	A	A	B	B	B	A	A	A	A	B	B	A
tarc0441	1A	87.6	B	-	A	B	A	A	A	A	B	A	A	A	B	A	A	A	B	A	A	A	A	A	A	A	A	A	B	A	A	A	A	B	A	A	B	A	A	B	B	B	A	A	A	A	B	B	A
snp1806	1A	88.4	B	-	A	B	A	A	A	A	A	A	A	A	B	A	A	A	B	A	A	A	A	A	A	A	A	A	B	A	A	A	A	B	A	A	B	A	A	B	B	B	A	A	A	A	B	B	A
tarc0414	1A	88.4	B	-	A	B	A	A	A	A	A	A	A	A	B	A	A	A	B	A	A	A	A	A	A	A	A	A	B	A	A	A	A	B	A	A	B	A	A	B	B	B	A	A	A	A	B	B	A
tarc0397	1A	88.9	B	-	A	B	A	A	A	A	A	A	A	A	B	A	A	A	B	A	A	A	A	A	A	A	A	A	B	A	A	A	A	B	A	A	B	A	A	B	B	B	A	A	A	A	B	B	A
snp3665	1A	88.9	B	-	A	B	A	A	A	A	A	A	A	A	B	A	A	A	B	A	A	A	A	A	A	A	A	A	B	A	A	A	A	B	A	A	B	A	A	B	B	B	A	A	A	A	B	B	A
snp3882	1A	90.2	B	-	A	B	A	A	A	A	A	A	A	A	B	A	A	A	B	A	A	A	A	A	A	A	A	A	B	A	A	A	A	B	A	A	B	A	A	B	B	A	A	A	A	A	B	B	A
snp2762	1A	92.3	B	-	A	B	A	A	A	A	A	A	A	A	B	A	A	A	B	A	A	A	A	A	A	A	A	A	B	A	A	A	A	B	A	A	B	A	A	B	B	A	A	A	A	A	B	B	A
tarc0444	1A	96.1	B	-	A	B	A	A	A	A	A	A	A	A	B	A	A	A	B	A	A	A	A	A	A	A	A	A	A	A	A	A	A	A	A	A	B	A	A	B	B	A	A	A	A	A	B	A	A
snp7021	1A	97	B	-	A	B	A	A	A	A	A	A	A	A	B	A	A	A	B	A	A	A	A	A	A	A	A	A	A	A	A	A	A	A	A	A	B	A	A	B	B	A	A	A	A	A	B	A	A
barc83	1A	98	B	-	A	B	A	A	A	A	A	A	A	A	B	A	A	A	B	A	A	A	A	A	A	A	A	A	A	A	A	A	A	A	A	A	B	A	A	B	A	A	A	A	A	A	B	A	A
tarc0440	1A	100.9	B	-	A	B	A	A	A	A	A	A	A	A	B	A	A	A	B	A	A	A	A	A	A	A	A	A	A	A	A	A	A	A	A	A	B	A	A	B	A	A	A	A	A	A	B	A	A
snp2584	1A	100.9	B	-	A	B	A	A	A	A	A	A	A	A	B	A	A	A	B	A	A	A	A	A	A	A	A	A	A	A	A	A	A	A	A	A	B	A	A	B	A	A	A	A	A	A	B	A	A
tarc0419	1A	112.8	B	-	A	B	A	A	A	A	A	A	A	A	A	A	A	A	B	A	A	A	A	A	A	A	A	A	A	A	A	A	A	A	A	A	A	A	A	A	A	A	A	A	A	A	A	A	A
wmc312	1A	116.5	B	A	A	A	A	A	A	A	A	A	A	A	A	A	A	A	A	A	A	A	A	A	A	A	A	A	A	A	A	A	A	A	A	A	A	A	A	A	A	A	A	A	A	A	A	A	A
tarc0424	1A	130.8	B	A	A	A	A	A	A	A	A	A	A	A	A	A	A	A	A	A	A	A	A	A	A	A	A	A	A	A	A	A	A	A	A	A	A	A	A	A	A	A	A	A	A	A	A	A	A
snp6624	1A	139.1	B	A	A	A	A	A	A	A	A	A	A	A	A	A	A	A	A	A	A	A	A	A	A	A	A	A	A	A	A	A	A	A	A	A	A	A	A	A	A	A	A	A	A	A	A	A	A
snp4080	1A	142.3	B	-	A	A	A	A	A	A	A	A	A	A	A	A	A	A	A	A	A	A	A	A	B	A	A	A	A	A	A	A	A	A	A	A	A	A	A	A	A	A	A	A	A	A	A	A	A
snp6934	1A	148.9	B	-	A	A	A	A	A	A	A	A	B	A	A	B	A	A	A	A	A	A	A	A	B	A	A	A	A	A	A	A	A	A	A	A	A	A	A	A	A	A	A	A	A	A	A	B	A
tarc0404	1A	152.5	B	-	A	A	A	A	A	A	A	A	B	A	A	B	A	A	A	B	A	A	A	A	B	A	A	A	B	A	A	A	A	A	A	A	A	A	A	A	A	A	A	A	A	A	A	B	A
tarc0425	1A	157.4	B	-	A	A	B	A	A	B	A	A	B	A	A	B	A	A	A	B	A	A	A	A	B	A	A	A	B	A	A	A	A	A	A	A	A	A	A	A	A	A	A	A	A	B	A	B	A
snp1195	1A	175.7	B	-	A	B	B	A	B	B	A	B	B	A	A	B	A	A	B	B	A	A	A	A	B	A	A	B	B	B	A	A	A	A	A	A	A	A	A	A	A	A	A	A	A	A	B	B	A
snp2784	1A	180.8	B	-	B	B	B	A	B	B	A	B	B	B	A	B	A	A	B	B	A	A	A	A	A	A	A	B	B	B	A	A	A	A	B	A	A	A	A	A	A	A	A	A	B	A	B	B	A
barc213	1A	181.1	B	-	B	B	B	A	B	B	A	B	B	B	A	B	A	A	B	B	A	A	A	A	A	A	A	B	B	B	A	A	A	A	B	A	A	A	A	A	A	A	A	A	B	A	B	B	A
tarc0446	1A	193.2	B	-	B	A	B	A	B	B	A	B	B	B	A	B	B	A	B	B	B	A	A	B	A	A	A	B	B	B	A	A	A	A	B	A	A	A	A	A	A	A	B	A	B	A	A	B	A
tarc0413	1A	199	B	-	B	A	A	A	B	B	A	B	B	B	A	B	B	A	B	B	B	A	A	B	A	A	A	B	B	B	A	A	A	A	B	A	A	A	A	A	A	A	B	A	B	A	A	B	A
snp6312	1A	200.9	B	-	B	A	A	A	B	B	A	B	B	B	A	B	B	A	B	B	B	A	A	B	A	A	A	B	B	B	A	A	A	A	B	A	A	A	A	A	A	A	B	A	A	A	A	B	A
snp2035	1A	201.4	B	-	B	A	A	A	B	B	A	B	B	B	A	B	B	A	B	B	B	A	A	B	A	A	A	B	B	B	A	A	A	A	B	A	A	A	A	A	A	A	B	A	A	A	A	B	A
snp1560	1A	208.8	B	-	B	A	A	A	B	B	A	B	B	B	B	B	B	B	B	B	B	A	A	B	B	A	A	B	B	B	A	A	A	B	B	A	A	A	A	A	A	A	B	A	A	A	A	B	A
snp3977	1A	213.6	B	-	B	A	A	A	A	B	A	B	B	B	B	B	B	B	B	B	B	A	A	B	B	A	A	B	A	B	A	A	A	B	B	A	A	A	A	A	A	A	B	A	A	A	A	B	A
tarc0416	1A	214.2	B	-	B	A	A	A	A	B	A	B	B	B	B	B	B	B	B	B	B	A	A	B	B	A	A	B	A	B	A	A	A	B	B	A	A	A	A	A	A	A	B	A	A	A	A	B	A
tarc0406	1A	234.4	B	-	B	A	B	A	A	A	A	B	A	B	B	B	A	B	B	B	B	A	A	B	B	A	A	B	A	B	A	A	A	B	B	A	A	A	A	A	A	B	B	A	A	A	A	B	A
snp1306	1A	235.4	B	-	B	A	B	A	A	A	A	B	A	B	B	B	A	B	B	B	B	A	A	B	B	A	A	B	A	B	A	A	A	B	B	A	A	A	A	A	A	B	B	A	A	A	A	B	A
tarc0827	1B	0	B	-	A	A	B	B	A	A	B	B	A	B	B	A	B	A	A	B	B	A	A	B	B	A	A	B	B	B	A	B	B	B	A	A	B	B	B	B	A	B	A	B	B	B	A	B	B
snp61	1B	10.7	B	-	A	A	A	B	A	A	B	B	A	B	B	A	B	A	A	B	A	A	A	B	B	A	A	B	B	B	B	B	B	B	A	A	B	B	B	B	A	B	A	B	B	B	A	A	B
tarc0843	1B	15.1	B	-	A	A	B	B	A	A	B	B	A	B	B	A	B	B	A	B	A	B	A	B	B	A	A	B	B	B	B	B	B	B	A	A	B	B	B	B	A	B	A	B	B	B	A	A	B
tarc0834	1B	38.3	B	-	A	A	B	B	A	A	B	A	A	B	B	A	B	B	A	B	A	B	A	B	B	B	A	A	A	A	B	B	A	B	A	B	B	B	B	A	A	B	A	B	B	B	A	A	B
tarc0839	1B	39.8	B	-	A	A	B	B	A	A	B	A	A	B	B	A	B	B	A	B	A	B	A	A	B	B	A	A	A	A	B	B	A	B	A	B	B	B	B	A	A	B	A	B	B	B	A	A	B
snp2578	1B	43.8	B	-	A	A	B	B	A	A	A	A	A	B	B	A	B	A	A	B	A	B	A	A	B	B	A	A	A	A	B	B	A	B	A	B	B	B	B	A	A	B	A	B	B	B	A	A	B
tarc0822	1B	44.4	B	-	A	A	B	B	A	B	A	A	A	B	B	A	B	A	A	B	A	B	A	A	B	B	A	A	A	A	B	B	A	B	A	B	B	B	B	A	A	B	A	B	B	B	A	A	B
wmc619	1B	44.4	B	-	A	A	B	B	A	B	A	A	A	B	B	A	B	A	A	B	A	B	A	A	B	B	A	A	A	A	B	B	A	B	A	B	B	B	B	A	A	B	A	B	B	B	A	A	B
tarc0809	1B	51.2	B	-	A	A	B	B	A	B	A	A	A	B	B	A	B	A	A	B	A	B	A	A	B	B	A	A	A	A	B	B	A	B	A	A	B	B	B	A	A	B	A	B	B	B	A	A	B
tarc0826	1B	54.3	B	-	A	A	B	B	A	B	A	A	A	B	B	A	B	A	A	B	A	B	A	A	B	B	A	A	A	A	B	B	A	B	A	A	B	B	B	A	A	B	A	B	B	B	A	A	B
tarc0821	1B	54.7	B	-	A	A	B	B	A	B	A	A	A	B	B	A	B	A	A	B	A	B	A	A	B	B	A	A	A	A	B	B	A	B	A	A	B	B	B	A	A	B	A	B	B	B	A	A	B
snp270	1B	56	B	-	A	A	B	B	A	B	A	A	A	B	B	A	B	A	A	A	A	B	A	A	B	B	A	A	A	A	B	B	A	B	A	A	B	B	B	A	A	B	A	B	B	B	A	A	B
tarc0836	1B	57.5	B	-	B	A	B	B	A	B	A	A	A	B	B	A	B	A	A	A	A	B	A	A	B	B	A	A	A	A	B	B	A	B	A	A	B	B	B	B	A	B	A	B	B	B	A	A	B
snp3076	1B	66.3	B	-	B	A	B	A	A	B	A	A	B	B	B	A	A	A	A	A	A	B	A	A	B	B	A	A	A	A	B	B	A	B	A	A	B	B	B	A	A	A	A	B	B	B	A	A	B
wmc134	1B	78.6	B	-	A	A	B	B	A	B	B	A	B	B	B	A	A	A	A	A	A	B	A	A	B	B	A	A	A	B	B	B	A	B	A	A	B	B	B	A	A	A	A	B	B	B	A	A	B
tarc0813	1B	86.6	B	-	A	A	B	B	A	B	B	A	B	B	B	A	A	A	A	A	A	B	A	A	B	B	A	A	A	B	B	B	A	B	A	A	B	B	B	A	A	A	A	A	B	B	A	A	B
snp4154	1B	96.5	B	-	A	A	A	B	A	B	B	A	B	B	B	A	A	A	A	A	A	B	A	A	B	B	A	B	A	B	B	B	A	B	B	A	B	B	B	A	A	A	A	B	B	B	A	A	B
snp5915	1B	102.6	B	-	A	A	A	B	A	B	B	A	B	B	B	A	A	A	A	A	A	B	A	A	B	B	A	B	A	B	B	B	A	B	B	A	B	B	B	B	A	A	A	B	B	B	A	A	B
gwm268	1B	107.6	B	-	A	A	A	B	A	B	B	A	B	B	B	A	A	A	A	A	A	B	A	A	B	B	A	B	A	B	B	B	A	B	B	A	B	B	B	B	B	A	B	B	B	B	A	A	B
tarc0835	1B	108.3	B	-	A	A	A	B	A	B	B	A	B	B	B	A	A	A	A	A	A	B	A	A	B	B	A	B	A	B	B	B	A	B	B	A	B	B	B	B	B	A	B	B	B	B	A	A	B
tarc0828	1B	123	B	-	A	A	A	B	A	B	B	A	B	A	B	A	A	A	A	A	A	B	A	A	B	B	A	B	A	B	A	B	A	B	B	A	B	B	B	B	B	A	B	A	B	B	A	A	B
tarc0833	1B	150.1	B	-	A	A	A	B	A	B	B	A	B	A	B	A	A	B	A	A	A	B	A	A	A	A	A	B	A	B	A	A	B	B	B	A	B	A	B	B	B	A	B	B	B	A	A	A	B
snp7992	1B	169.7	B	-	A	A	A	B	B	A	B	A	B	A	B	A	A	B	A	B	A	B	A	A	A	B	A	A	A	B	B	A	B	B	B	A	B	B	B	B	B	A	B	B	B	A	A	B	A
snp8332	1B	176.1	B	-	A	A	A	B	B	A	B	B	B	A	B	A	A	B	A	B	A	B	A	A	A	A	A	A	A	B	B	A	B	A	B	B	B	B	B	B	B	A	B	B	B	A	A	B	A
tarc0825	1B	186.6	B	-	A	A	B	B	B	B	B	B	B	A	B	A	A	B	B	B	A	B	A	A	A	A	B	A	A	B	B	A	B	A	B	A	B	B	B	B	A	A	B	B	B	A	A	B	A
snp198	1B	199.1	B	-	B	A	B	B	B	B	B	B	B	A	B	A	A	B	B	B	A	B	A	A	A	B	B	A	A	A	B	A	B	A	B	A	A	B	B	B	B	A	B	B	B	A	A	B	A
barc80	1B	200.6	B	-	B	A	B	B	B	B	B	B	B	A	B	A	A	B	B	B	A	B	A	A	A	B	B	A	A	A	B	A	B	A	B	A	A	B	B	B	B	A	B	B	B	A	A	B	A
snp6512	1B	200.8	B	-	B	A	B	B	B	B	B	B	B	A	B	A	A	B	B	B	A	B	A	A	A	B	B	A	A	A	B	A	B	A	B	A	A	B	B	B	B	A	B	B	B	A	A	B	A
tarc0831	1B	200.8	B	-	B	A	B	B	B	B	B	B	B	A	B	A	A	B	B	B	A	B	A	A	A	B	B	A	A	A	B	A	B	A	B	A	A	B	B	B	B	A	B	B	B	A	A	B	A
gwm140	1B	200.9	B	-	B	A	B	B	B	B	B	B	B	A	B	A	A	B	B	B	A	B	A	A	A	B	B	A	A	A	B	A	B	A	B	A	A	B	B	B	B	A	B	B	B	A	A	B	A
tarc0846	1B	201	B	-	B	A	B	B	B	B	B	B	B	A	B	A	A	B	B	B	A	B	A	A	A	B	B	A	A	A	B	A	B	A	B	A	A	B	B	B	B	A	B	B	B	A	A	B	A
tarc1268	1D	0	B	-	B	A	B	B	B	A	A	A	B	B	A	B	A	A	B	B	B	B	B	A	B	B	A	A	B	A	A	A	A	B	A	A	A	B	B	A	A	A	A	B	A	A	B	A	B
tarc1364	1D	3.8	B	-	B	A	B	B	B	A	A	A	B	B	A	B	A	A	B	B	B	B	B	B	B	B	A	A	B	A	A	A	A	B	A	A	A	B	B	A	A	A	A	B	A	A	B	A	A
tarc1372	1D	25.7	B	-	B	A	B	A	B	A	A	A	B	A	A	B	A	A	B	B	B	B	B	B	B	B	B	A	B	A	B	A	A	B	A	A	B	B	B	A	A	B	A	B	A	A	A	A	A
tarc0083	1D	35	B	-	B	A	B	A	B	A	A	A	B	A	A	B	A	A	B	B	B	A	B	B	B	B	B	A	B	A	A	A	A	B	A	A	B	B	B	B	A	B	A	B	A	A	A	A	A
snp5372	1D	40	B	-	B	A	B	A	B	A	A	A	B	A	A	B	A	A	B	A	B	A	B	B	B	B	B	A	B	A	A	A	A	B	A	A	B	B	B	A	A	B	A	B	A	A	A	A	A
wmc336	1D	43.5	B	-	A	A	B	A	B	A	A	A	B	A	A	B	A	A	B	A	B	A	B	B	B	B	B	A	B	A	A	A	A	B	A	A	B	B	B	A	A	B	A	B	A	A	A	A	A
snp4716	1D	44	B	-	A	A	B	A	B	A	A	A	B	A	A	B	A	A	B	A	B	A	B	B	B	B	B	A	B	A	A	A	A	B	A	A	B	B	B	A	A	B	A	B	A	A	A	A	A
snp7533	1D	44	B	-	A	A	B	A	B	A	A	A	B	A	A	B	A	A	B	A	B	A	B	B	B	B	B	A	B	A	A	A	A	B	A	A	B	B	B	A	A	B	A	B	A	A	A	A	A
snp8551	1D	53.8	B	-	A	A	B	A	B	A	B	A	A	A	A	B	A	A	B	A	B	A	A	B	B	B	B	A	B	A	A	A	B	B	A	A	B	B	B	A	A	B	A	B	A	A	A	A	A
tarc1423	1D	70	B	-	A	A	B	A	B	A	A	A	B	A	A	B	A	A	B	A	B	A	A	B	B	B	B	A	A	A	A	A	B	B	A	A	B	B	B	B	A	B	A	B	A	A	A	A	A
cfd72	1D	84.4	B	-	A	A	B	A	B	A	A	B	B	A	A	B	B	A	B	A	B	A	A	B	B	B	B	A	A	B	A	A	A	B	A	B	B	B	B	B	A	B	A	B	A	A	A	A	A
tarc1365	1D	93.6	B	-	A	A	B	A	B	A	A	B	B	A	A	B	B	A	B	A	A	A	A	B	B	B	B	A	A	B	A	A	A	B	A	B	A	B	A	A	A	B	A	B	A	A	A	A	A
tarc0078	1D	95.4	B	-	A	A	B	A	B	A	A	B	B	A	A	B	B	A	B	A	A	A	A	B	B	B	B	A	A	B	A	A	A	B	A	B	A	B	A	A	A	B	A	B	A	A	A	A	A
wmc590	1D	96.1	B	-	A	A	B	A	B	A	A	B	B	A	A	B	B	A	B	A	A	A	A	B	B	B	B	A	A	B	A	A	A	B	A	B	A	B	A	A	A	B	A	B	A	A	A	A	A
tarc0043	1D	99.1	B	-	A	A	B	A	B	A	A	B	A	A	A	B	B	B	B	A	A	A	A	B	B	B	B	A	A	B	A	A	A	B	A	B	A	A	A	A	A	B	A	B	A	A	A	A	A
tarc1298	1D	101.3	B	-	A	A	B	A	B	A	A	B	A	A	A	B	B	B	B	A	A	A	A	B	B	B	B	A	A	B	A	A	A	B	A	B	A	A	A	A	A	B	A	B	A	A	A	A	A
snp3481	1D	101.3	B	-	A	A	B	A	B	A	A	B	A	A	A	B	B	B	B	A	A	A	A	B	B	B	B	A	A	B	A	A	A	B	A	B	A	A	A	A	A	B	A	B	A	A	A	A	A
tarc0049	1D	103.8	B	-	A	A	B	A	B	A	A	B	A	A	B	B	B	B	B	A	A	B	A	B	B	B	B	A	A	B	A	A	A	B	A	B	A	A	A	A	A	B	A	B	A	A	A	A	A
snp7154	1D	107.1	B	-	A	A	B	A	B	A	A	B	A	A	B	B	B	B	B	A	A	B	A	B	B	B	B	A	A	B	A	A	A	B	A	B	A	A	A	A	A	B	A	B	A	A	A	A	A
tarc1366	1D	107.9	B	-	A	A	A	A	B	A	A	B	B	A	B	B	B	B	B	A	A	B	A	B	B	B	B	A	A	B	A	A	A	B	A	B	A	A	A	A	A	B	A	B	A	A	A	A	A
tarc1392	1D	110.5	B	-	A	A	A	A	B	B	A	B	B	A	B	B	B	B	B	A	A	A	A	B	B	B	B	A	A	B	A	A	A	B	A	B	A	A	A	A	A	B	A	B	A	A	A	A	A
tarc0050	1D	110.9	B	-	A	A	A	A	B	B	A	B	B	A	B	B	B	B	B	A	A	A	A	B	B	B	B	A	A	B	A	A	A	B	A	B	A	A	A	A	A	B	A	B	A	A	A	A	A
tarc0048	1D	113.6	B	-	A	A	A	A	B	B	A	B	B	A	B	B	B	B	B	A	A	A	A	B	B	B	B	A	A	B	A	A	A	B	A	B	A	A	A	A	A	B	A	B	A	A	A	A	A
tarc0040	1D	118.4	B	-	A	A	A	A	B	B	A	B	B	A	B	B	B	B	B	A	A	B	A	B	B	B	B	A	A	B	A	A	A	B	A	B	A	A	A	A	A	B	A	A	A	A	A	A	A
wmc36	1D	122.1	B	-	A	A	A	A	B	B	A	B	B	A	B	B	B	B	B	A	A	B	A	B	B	B	B	A	A	B	A	A	A	B	A	B	A	A	A	A	A	B	A	A	B	A	A	A	A
tarc0045	1D	143.3	B	-	A	A	A	A	A	B	A	A	B	A	B	B	B	B	B	B	A	A	A	B	B	B	B	A	A	B	A	A	A	A	A	A	A	A	B	A	A	B	A	A	B	A	A	A	A
snp3547	1D	144.1	B	-	A	A	A	A	A	B	A	A	B	A	B	B	B	B	B	B	A	A	A	B	A	B	B	A	A	B	A	A	A	A	A	A	A	A	B	A	A	B	A	A	B	A	A	A	A
tarc1477	1D	160	B	-	A	A	A	A	A	A	A	A	B	A	B	B	B	B	B	B	A	A	A	B	A	A	B	A	A	B	A	A	A	A	A	A	A	B	A	A	A	B	A	A	B	A	A	A	A
tarc0056	1D	166.9	B	-	A	A	A	A	A	A	A	A	B	A	B	B	B	B	B	A	A	A	A	B	A	A	B	A	A	B	A	A	A	A	A	A	A	B	A	A	A	B	A	A	B	A	A	A	A
tarc0033	1D	175.9	B	-	A	A	A	A	A	A	A	A	B	A	B	B	B	A	B	B	A	A	A	B	A	A	B	A	A	B	A	A	A	A	B	B	A	B	A	A	A	B	A	A	A	A	A	A	A
tarc0063	1D	207.2	B	-	A	A	A	B	A	A	A	A	B	A	B	B	A	A	B	B	A	B	A	B	A	B	B	A	A	B	B	A	A	A	B	A	A	A	A	A	B	A	A	A	B	B	A	A	B
tarc0061	1D	220	B	-	B	A	A	B	A	A	A	B	B	A	B	B	A	A	B	B	A	B	A	B	A	A	B	B	A	B	B	A	A	A	B	A	A	A	A	A	A	A	A	A	A	B	A	A	B
tarc0047	1D	220.6	B	-	B	A	A	B	A	A	A	B	B	A	B	B	A	A	A	B	A	B	A	B	A	A	B	B	A	B	B	A	A	A	B	A	A	A	A	A	A	A	A	A	A	B	A	A	B
tarc0062	1D	228.4	B	-	A	A	A	B	A	A	A	B	B	A	B	B	A	A	A	B	A	B	A	B	A	A	B	B	B	B	A	A	A	B	B	A	A	A	A	A	A	A	B	B	A	B	A	A	A
tarc0039	1D	228.4	B	-	A	A	A	B	A	A	A	B	B	A	B	B	A	A	A	B	A	B	A	B	A	A	B	B	B	B	A	A	A	B	B	A	A	A	A	A	A	A	B	B	A	B	A	A	A
tarc0032	1D	235.8	B	-	A	A	A	B	A	A	A	B	B	A	B	B	A	A	A	B	A	B	A	B	A	A	B	A	B	A	A	A	A	B	B	A	A	A	A	A	A	A	B	B	A	B	A	B	A
tarc0051	1D	244.8	B	-	A	A	A	A	A	A	A	B	B	A	B	B	A	A	B	B	A	B	A	B	A	B	B	A	B	A	A	A	A	B	B	A	A	A	A	A	A	A	B	B	A	B	A	B	A
tarc0053	1D	254.5	B	-	A	B	A	A	A	A	A	B	B	B	B	B	A	A	B	B	A	B	A	B	B	B	B	B	B	A	A	A	A	B	B	A	A	A	A	A	A	A	B	B	A	B	A	B	A
tarc1388	1D	265.3	B	-	A	B	A	A	A	A	A	B	B	B	B	B	A	A	B	B	A	B	A	A	B	B	B	B	B	A	A	A	A	B	B	A	A	A	A	B	A	B	B	B	A	B	A	B	A
snp5762	2A	0	B	-	B	B	B	B	A	B	B	A	A	A	B	B	B	B	A	B	A	A	A	B	B	A	B	B	A	A	B	A	A	B	A	B	A	A	B	B	A	B	A	A	B	A	A	B	A
snp1242	2A	0.5	B	-	B	B	B	B	A	B	B	A	A	A	B	B	B	B	A	B	A	A	A	B	B	A	B	B	A	A	B	A	A	B	A	B	A	A	B	B	A	B	A	A	B	A	A	B	A
snp4441	2A	4.5	B	-	B	B	B	A	A	B	B	A	A	A	B	B	B	B	A	B	A	A	A	B	B	A	B	B	A	A	B	A	A	B	A	B	A	B	B	B	A	B	A	B	B	A	A	B	A
snp7410	2A	9.2	B	-	B	B	B	A	A	B	B	A	A	A	B	B	B	B	A	B	A	A	B	B	B	A	A	B	A	A	B	A	A	B	A	B	A	B	B	B	A	B	A	B	B	A	A	B	A
tarc0464	2A	13.9	B	-	B	B	B	A	A	B	B	A	A	A	B	B	B	B	A	A	A	A	A	B	B	A	A	B	A	A	B	A	A	B	A	B	A	B	B	B	A	B	A	B	B	A	A	B	A
snp5087	2A	13.9	B	-	B	B	B	A	A	B	B	A	A	A	B	B	B	B	A	A	A	A	A	B	B	A	A	B	A	A	B	A	A	B	A	B	A	B	B	B	A	B	A	B	B	A	A	B	A
tarc0497	2A	18.1	B	-	B	B	B	A	A	B	B	A	A	A	B	B	B	B	A	A	A	A	A	B	B	A	A	B	A	A	B	A	A	B	A	B	A	B	B	B	A	B	A	B	B	A	A	B	A
Ppd-A1	2A	20.8	B	-	B	B	B	A	A	B	B	A	A	A	B	B	B	B	A	A	A	A	A	B	A	A	A	B	A	A	B	A	A	B	A	B	A	B	B	B	A	B	A	B	B	A	A	B	A
snp4215	2A	34.8	B	-	B	B	B	A	A	B	B	A	A	A	B	B	B	B	B	A	B	A	A	A	A	A	A	B	A	A	B	A	A	B	A	B	A	B	B	A	A	B	A	A	B	A	A	B	A
snp4213	2A	40.3	B	-	B	B	B	A	B	B	B	A	A	A	B	B	B	B	B	A	B	A	A	A	A	A	A	B	A	A	B	A	A	B	A	B	A	A	B	A	A	B	A	A	B	A	A	B	A
snp4212	2A	44	B	-	B	B	B	A	B	B	B	A	A	A	B	B	B	B	B	A	A	A	A	A	A	A	A	B	B	A	B	A	A	B	A	B	A	A	B	A	A	B	A	A	B	A	A	B	A
snp6477	2A	48.9	B	-	B	B	B	A	B	B	B	A	A	A	B	B	B	B	B	A	A	A	A	A	A	A	A	B	B	A	B	A	A	B	A	B	A	A	B	A	A	B	A	A	B	A	A	B	A
tarc0493	2A	49.8	B	-	B	B	B	A	B	B	B	A	A	A	B	B	B	B	B	A	A	A	A	A	A	A	A	B	B	A	B	A	A	B	A	B	A	A	B	A	A	B	A	A	A	A	A	B	A
snp6250	2A	54.8	B	-	B	B	B	A	B	B	B	A	A	A	B	B	B	B	A	A	A	A	A	A	A	A	A	B	B	A	B	A	A	B	A	B	A	A	B	A	A	B	A	A	A	A	A	B	A
snp6566	2A	70.1	B	-	B	B	B	A	B	B	B	A	A	A	B	A	B	B	A	A	A	A	A	A	A	A	A	B	B	A	B	A	A	B	A	B	A	A	B	A	A	B	A	B	A	A	B	B	B
tarc0502	2A	73.5	B	-	B	B	B	A	B	B	B	A	A	A	B	A	B	B	A	A	A	A	A	A	A	A	A	B	B	A	B	A	A	B	A	B	A	A	B	A	A	B	A	B	A	A	B	B	B
snp5022	2A	75.7	B	-	B	B	B	A	B	B	B	A	A	A	B	A	B	B	B	A	A	A	A	A	A	A	A	B	B	A	B	A	A	A	A	B	A	A	B	A	A	B	A	B	A	A	B	B	B
tarc0479	2A	84.5	B	-	B	B	B	A	B	B	B	A	A	A	B	A	B	B	A	A	A	A	A	B	A	A	A	B	B	A	B	B	A	A	B	B	A	A	B	A	A	B	B	B	A	A	B	B	B
tarc0499	2A	85.7	B	-	B	B	B	A	B	B	B	A	A	A	B	A	B	B	A	A	A	A	A	B	A	A	A	B	B	A	B	B	A	A	B	B	A	A	B	A	A	B	B	B	A	A	B	B	B
snp3151	2A	88.9	B	-	B	B	B	A	B	B	B	A	A	A	B	A	B	B	A	A	A	A	A	B	A	A	A	B	B	A	B	B	A	A	B	B	A	A	B	A	A	B	B	B	A	A	B	B	B
tarc0495	2A	90.5	B	-	B	B	B	A	B	B	B	A	A	A	B	A	B	B	A	A	A	A	A	B	A	A	A	B	B	A	B	B	A	A	B	B	A	A	B	A	A	B	B	B	A	A	B	B	B
snp488	2A	92	B	-	B	B	B	A	B	B	B	A	A	A	B	A	B	B	A	A	A	A	A	B	A	A	A	B	B	A	B	B	A	A	B	B	A	A	B	A	A	B	B	B	A	A	B	B	B
snp1174	2A	92.6	B	-	B	B	B	A	B	B	B	A	A	A	B	A	B	B	A	A	A	A	A	B	A	A	A	B	B	A	B	B	A	A	B	B	A	A	B	A	A	B	B	B	A	A	B	B	B
tarc0470	2A	96.8	B	-	B	B	A	A	B	A	B	A	B	A	B	A	B	B	A	A	A	A	A	B	B	A	A	A	B	A	B	B	A	A	B	B	A	A	B	A	A	B	B	B	A	A	B	B	B
snp7547	2A	104.5	B	-	B	B	B	A	B	A	B	A	B	A	B	A	B	B	A	A	A	A	A	B	B	A	A	A	B	A	B	B	A	B	A	B	A	A	B	A	A	B	A	A	A	A	B	A	B
snp1275	2A	117.5	B	-	B	B	B	A	B	A	B	A	B	A	B	A	B	B	A	B	A	A	A	B	B	A	A	B	B	A	A	B	A	B	A	B	A	A	A	A	A	B	A	B	A	A	B	A	B
snp3597	2A	118.2	B	-	B	B	B	A	B	A	B	A	B	A	B	A	B	B	A	B	A	A	A	B	B	A	A	B	B	A	A	B	A	B	A	B	A	A	B	A	A	B	A	B	A	A	B	A	B
tarc0469	2A	119.9	B	-	B	B	B	A	B	A	B	A	B	A	B	A	B	B	A	B	A	A	A	B	B	A	A	B	B	A	A	B	A	B	A	B	A	A	B	A	A	B	A	B	A	A	B	A	B
gwm294	2A	130	B	-	A	B	B	A	B	A	B	A	B	A	B	A	B	A	A	B	A	A	A	B	B	A	A	B	A	A	A	A	A	B	A	B	A	A	B	A	B	B	A	B	A	A	B	A	B
tarc0460	2A	130.7	B	-	A	B	B	A	B	A	A	A	B	A	B	A	B	A	A	B	A	A	A	B	B	A	A	B	A	A	A	A	A	B	A	B	A	A	B	A	B	B	A	B	A	A	B	A	B
tarc0490	2A	150.1	B	-	A	B	B	A	B	A	B	A	B	A	B	A	B	A	A	B	A	A	A	B	B	A	A	B	A	A	A	A	A	A	A	B	A	A	B	A	B	B	A	B	A	A	B	A	B
tarc0480	2A	158	B	-	A	B	B	A	B	A	B	A	B	A	B	A	B	A	A	B	A	A	B	B	B	A	A	B	A	A	A	A	A	A	A	B	B	A	B	A	B	B	A	B	A	A	B	A	B
tarc0500	2A	173.6	B	-	A	A	B	B	B	A	A	A	B	A	B	B	B	A	A	A	A	A	B	B	B	A	A	B	A	A	A	A	A	A	A	B	A	A	B	A	B	B	A	B	A	B	B	A	B
snp4336	2A	174.2	B	-	A	A	B	B	A	A	A	A	B	A	B	B	B	A	A	A	A	A	B	B	B	A	A	B	A	A	A	A	A	A	A	B	A	A	B	A	B	B	A	B	A	B	B	A	B
snp6548	2A	174.2	B	-	A	A	B	B	A	A	A	A	B	A	B	B	B	A	A	A	A	A	B	B	B	A	A	B	A	A	A	A	A	A	A	B	A	A	B	A	B	B	A	B	A	B	B	A	B
tarc0454	2A	174.2	B	-	A	A	B	B	A	A	A	A	B	A	B	B	B	A	A	A	A	A	B	B	B	A	A	B	A	A	A	A	A	A	A	B	A	A	B	A	B	B	A	B	A	B	B	A	B
snp7727	2A	174.8	B	-	A	A	B	B	A	A	A	A	B	A	B	B	B	A	A	A	A	A	B	B	A	A	A	B	A	A	A	A	A	A	A	B	A	A	B	A	B	B	A	B	A	B	B	A	B
snp3897	2A	176.6	B	-	A	A	B	B	A	A	A	A	B	A	B	B	B	A	A	A	A	A	B	B	A	A	A	B	A	A	A	A	A	A	A	B	A	A	B	A	B	B	A	B	A	B	B	A	B
snp6797	2A	201.9	B	-	B	A	B	B	B	A	A	B	B	A	B	A	B	A	A	A	B	B	A	B	A	A	A	B	A	B	A	B	A	A	A	B	A	A	B	B	B	B	A	B	A	B	A	A	B
tarc0487	2A	206.3	B	-	B	A	B	B	B	A	A	B	B	A	B	A	B	A	A	A	B	B	A	B	A	A	A	B	A	B	A	B	A	A	A	B	A	A	B	B	B	B	A	B	A	B	A	A	B
snp1347	2A	207.2	B	-	B	A	B	B	B	A	A	A	B	A	B	A	B	A	A	A	B	B	A	B	A	A	A	B	A	B	A	B	A	A	A	B	A	A	B	B	B	B	A	B	A	B	A	A	B
snp5161	2A	212.6	B	-	B	A	B	B	B	A	A	A	B	A	B	A	B	A	B	A	B	B	A	B	A	A	A	B	A	B	A	B	A	A	A	B	A	A	B	B	B	B	A	B	A	B	A	A	B
snp6839	2A	221.7	B	-	B	A	B	B	B	A	A	A	B	A	B	A	B	A	B	A	B	B	B	B	A	A	A	B	A	B	A	B	A	A	A	B	A	A	B	B	B	B	A	B	A	B	A	A	B
gwm257	2B	0	B	-	B	B	B	B	B	A	A	B	B	B	A	B	B	B	A	B	A	A	B	A	A	B	A	B	B	A	A	B	B	A	A	B	A	B	B	A	B	A	A	A	A	B	B	A	B
tarc0896	2B	20.9	B	-	B	B	B	B	B	A	B	B	B	B	A	B	B	B	A	B	A	A	B	A	A	B	B	B	B	A	B	B	B	A	B	A	A	B	B	A	B	B	A	A	B	B	B	B	B
snp2571	2B	21.3	B	-	B	B	B	B	B	A	B	B	B	B	A	B	B	B	A	B	A	A	B	A	A	B	B	B	B	A	B	B	B	A	B	A	A	B	B	A	B	B	A	A	B	B	B	B	B
snp2572	2B	21.8	B	-	B	B	B	B	B	A	B	B	B	B	A	B	B	B	A	B	A	A	B	A	A	B	B	B	B	A	B	B	B	A	B	B	A	B	B	A	B	B	A	A	B	B	B	B	B
tarc0884	2B	29.4	B	-	B	B	B	B	B	A	B	B	B	B	A	B	B	B	A	B	A	A	B	A	B	B	B	B	B	A	B	B	B	A	B	B	A	B	A	A	B	B	A	A	B	B	B	B	B
tarc0876	2B	35.1	B	-	B	B	B	B	B	A	B	B	B	B	A	B	B	B	A	B	A	A	B	A	B	B	B	B	B	A	B	B	B	A	B	B	B	B	A	A	B	B	A	A	B	B	B	B	B
snp4135	2B	39	B	-	A	B	B	B	B	A	B	B	B	B	A	B	A	B	A	B	A	B	B	A	B	B	B	B	B	A	A	B	B	A	B	B	B	B	A	A	B	B	A	A	B	B	B	B	B
snp1763	2B	45.5	B	-	A	B	B	B	B	A	B	B	B	B	A	B	A	B	A	B	A	B	B	A	B	B	B	B	B	A	A	B	B	A	B	B	B	B	A	A	B	B	A	B	B	B	B	B	A
tarc0851	2B	47.7	B	-	A	B	B	B	B	A	B	B	B	B	A	B	A	B	A	B	A	B	B	A	B	B	B	A	B	A	A	B	B	A	A	B	B	B	A	A	B	B	A	B	B	B	B	B	A
tarc0904	2B	49	B	-	A	B	B	B	B	B	B	B	B	B	A	B	A	B	A	B	A	B	B	A	B	B	B	A	B	A	A	B	B	A	A	B	B	B	A	A	B	B	A	B	B	B	B	B	A
tarc0863	2B	55.3	B	-	A	A	B	B	B	B	B	B	B	B	A	B	A	B	A	B	A	B	B	A	B	B	B	A	B	A	B	B	B	A	A	B	B	B	B	A	A	B	A	B	B	B	B	B	A
tarc0881	2B	55.3	B	-	A	A	B	B	B	B	B	B	B	B	A	B	A	B	A	B	A	B	B	A	B	B	B	A	B	A	B	B	B	A	A	B	B	B	B	A	A	B	A	B	B	B	B	B	A
tarc0889	2B	55.3	B	-	A	A	B	B	B	B	B	B	B	B	A	B	A	B	A	B	A	B	B	A	B	B	B	A	B	A	B	B	B	A	A	B	B	B	B	A	A	B	A	B	B	B	B	B	A
tarc0867	2B	56.1	B	-	A	A	B	B	B	B	B	B	B	B	A	B	A	B	A	B	A	B	B	A	B	B	B	A	B	A	B	B	B	A	A	B	B	B	B	A	A	B	A	B	B	B	B	B	A
tarc0918	2B	56.9	B	-	A	A	B	B	B	B	B	B	B	B	A	B	A	B	A	B	A	B	B	A	B	B	B	A	B	A	B	B	B	A	A	B	B	B	B	A	A	B	B	B	B	B	B	B	A
tarc0874	2B	61.6	B	-	A	A	B	B	B	B	B	B	B	B	A	B	A	B	A	A	A	B	B	A	B	B	B	A	B	A	B	B	B	B	B	B	B	B	B	A	A	B	B	B	B	B	B	B	A
tarc0893	2B	62	B	-	A	A	B	B	B	B	B	B	B	B	A	B	A	B	A	B	A	B	B	A	B	B	B	A	B	A	B	B	B	B	B	B	B	B	B	A	A	B	B	B	B	B	B	B	A
tarc0883	2B	68.1	B	-	A	A	B	B	B	B	B	B	B	B	A	B	A	B	A	B	B	B	B	B	B	B	A	A	B	A	B	B	B	A	B	B	B	B	B	A	A	B	B	B	B	B	B	B	A
tarc0869	2B	68.1	B	-	A	A	B	B	B	B	B	B	B	B	A	B	A	B	A	B	B	B	B	B	B	B	A	A	B	A	B	B	B	A	B	B	B	B	B	A	A	B	B	B	B	B	B	B	A
snp1393	2B	68.1	B	-	A	A	B	B	B	B	B	B	B	B	A	B	A	B	A	B	B	B	B	B	B	B	A	A	B	A	B	B	B	A	B	B	B	B	B	A	A	B	B	B	B	B	B	B	A
tarc0852	2B	69.3	B	-	A	A	B	B	B	B	B	B	B	B	A	B	A	B	A	B	B	B	B	A	B	B	A	A	B	A	B	B	B	A	B	B	B	B	B	A	A	B	B	B	B	B	B	B	A
snp1389	2B	71.2	B	-	A	A	B	B	B	B	B	B	B	B	A	B	A	B	A	B	B	B	B	A	B	B	A	A	B	A	B	B	B	A	B	B	B	B	B	B	A	B	B	B	B	B	B	B	A
snp1708	2B	76.5	B	-	B	A	B	B	B	B	B	B	B	B	A	B	A	B	A	B	B	B	B	A	B	A	A	A	B	A	B	B	B	A	B	B	B	B	B	B	A	B	B	B	B	B	B	B	A
tarc0900	2B	81.5	B	-	B	A	B	B	B	B	B	B	B	B	A	B	A	B	A	B	B	B	B	A	B	A	A	A	B	A	B	B	B	A	B	B	B	B	B	B	A	B	B	B	B	B	B	B	A
tarc0910	2B	85.1	B	-	B	A	B	B	B	B	B	B	B	B	A	B	A	B	A	B	B	B	B	A	B	A	B	A	B	A	B	B	B	B	B	B	B	B	B	B	A	B	B	B	B	B	B	B	B
snp7909	2B	85.1	B	-	B	A	B	B	B	B	B	B	B	B	A	B	A	B	A	B	B	B	B	A	B	A	B	A	B	A	B	B	B	B	B	B	B	B	B	B	A	B	B	B	B	B	B	B	B
snp8406	2B	93.6	B	-	B	A	B	B	B	B	B	B	B	B	A	B	B	B	A	B	B	B	B	B	B	A	B	A	B	A	B	B	B	B	B	B	B	B	B	B	A	B	B	B	B	B	B	B	B
snp8534	2B	100.7	B	-	B	A	B	B	B	B	B	B	B	B	B	B	B	B	A	B	B	B	B	B	B	A	B	B	B	A	B	B	B	B	B	B	B	B	B	B	A	B	B	B	B	B	B	B	B
snp5810	2B	104.8	B	-	B	B	B	B	B	B	B	B	B	B	B	B	B	B	A	B	B	B	B	B	B	A	B	B	B	A	B	B	B	B	B	B	B	B	B	B	A	B	B	B	B	B	B	B	B
tarc0854	2B	114	B	-	B	B	B	B	B	B	B	B	B	B	B	B	B	B	A	B	B	B	B	B	B	B	B	B	B	B	B	B	B	B	B	B	B	B	B	B	B	B	B	B	B	B	B	B	B
tarc0915	2B	114.1	B	B	B	B	B	B	B	B	B	B	B	B	B	B	B	B	B	B	B	B	B	B	B	B	B	B	B	B	B	B	B	B	B	B	B	B	B	B	B	B	B	B	B	B	B	B	B
tarc0859	2B	156	B	B	B	B	B	B	B	B	B	B	B	B	B	B	B	B	B	B	B	B	B	B	B	B	B	B	B	B	B	B	B	B	B	B	B	B	B	B	B	B	B	B	B	B	B	B	B
snp3474	2B	158.7	B	-	B	B	B	B	B	B	B	B	B	B	B	B	B	B	B	B	B	B	B	B	B	B	B	B	B	B	B	B	B	B	B	B	B	B	B	B	B	B	B	B	B	B	B	B	B
tarc0892	2B	174	B	-	B	B	B	B	B	B	B	A	B	B	A	B	B	A	B	B	B	A	A	B	B	B	B	B	B	A	B	A	B	B	B	B	B	B	B	B	B	B	B	B	B	B	B	B	B
tarc1430	2D	0	B	-	A	A	A	B	A	B	A	B	B	B	A	B	B	A	A	B	B	B	B	B	A	B	A	A	A	B	A	B	B	B	A	A	B	B	B	A	A	A	B	A	A	A	A	A	A
tarc1334	2D	8.9	B	-	A	A	A	A	B	B	B	B	B	B	A	B	B	B	B	B	B	B	B	B	A	B	A	A	A	B	A	B	B	B	A	A	B	A	B	A	A	A	B	A	A	A	A	B	A
tarc1463	2D	11.2	B	-	A	A	A	A	B	B	B	B	B	B	A	B	B	B	B	B	B	B	B	B	A	B	A	A	A	B	A	B	B	B	A	A	B	A	B	A	A	A	B	A	A	A	A	B	A
tarc1495	2D	14.5	B	-	A	A	A	B	B	B	B	B	B	B	A	B	B	B	B	B	B	B	B	B	A	B	A	B	A	B	A	B	B	B	A	A	B	A	A	A	A	A	B	A	A	A	A	B	A
snp1601	2D	14.5	B	-	A	A	A	B	B	B	B	B	B	B	A	B	B	B	B	B	B	B	B	B	A	B	A	B	A	B	A	B	B	B	A	A	B	A	A	A	A	A	B	A	A	A	A	B	A
snp4354	2D	16.3	B	-	A	A	A	B	B	B	B	B	B	B	A	B	B	B	B	B	B	B	B	B	A	B	A	B	A	B	A	B	B	B	A	A	B	A	A	A	A	A	B	A	A	B	A	B	A
snp4746	2D	16.3	B	-	A	A	A	B	B	B	B	B	B	B	A	B	B	B	B	B	B	B	B	B	A	B	A	B	A	B	A	B	B	B	A	A	B	A	A	A	A	A	B	A	A	B	A	B	A
tarc1374	2D	16.9	B	-	A	A	A	B	B	B	B	B	B	B	A	B	B	B	B	B	B	B	B	B	A	B	A	B	A	B	A	B	B	B	A	A	B	A	A	A	A	A	B	A	A	B	A	B	A
tarc0170	2D	64.8	B	-	B	A	B	B	B	A	B	B	A	B	B	A	B	B	B	B	A	B	B	B	A	B	A	B	B	B	A	B	B	B	A	B	B	A	B	A	B	B	B	A	B	A	B	B	B
tarc0147	2D	66.7	B	-	B	A	B	B	B	A	B	B	A	B	B	A	B	B	B	B	A	B	B	B	A	B	A	B	B	B	A	B	B	B	A	B	B	A	B	A	B	B	B	A	B	A	B	B	B
snp989	2D	84.4	B	-	B	A	B	B	A	A	B	B	B	B	B	A	B	A	B	B	A	B	B	B	A	A	A	B	A	B	A	B	B	B	A	B	B	A	B	A	B	B	B	B	B	A	B	B	B
Ppd-D1	2D	86.4	B	-	B	A	B	B	A	A	B	B	B	B	B	A	B	A	B	B	A	B	B	B	A	A	A	B	B	B	A	B	B	B	A	B	B	A	B	A	B	B	B	B	B	A	B	B	B
snp760	2D	87.1	B	-	B	A	B	B	A	A	B	B	B	B	B	A	B	A	B	B	A	B	B	B	A	A	A	B	B	B	A	B	B	B	A	B	B	A	B	A	B	B	B	B	B	A	B	B	B
snp927	2D	88.4	B	-	B	A	B	B	A	A	B	B	B	B	B	A	B	A	B	B	A	B	B	B	A	A	A	B	B	B	A	B	B	B	A	B	B	A	B	A	B	B	B	B	B	A	B	B	B
tarc1416	2D	107.5	B	-	B	B	B	B	A	A	A	B	B	B	B	B	B	B	B	B	B	B	B	B	B	A	A	B	B	B	A	B	B	B	B	B	B	A	B	B	B	B	B	B	B	B	B	B	B
snp3248	2D	119.8	B	-	B	B	B	B	A	B	A	B	B	B	B	B	B	B	B	B	B	B	B	B	B	B	B	B	B	B	B	B	B	B	B	B	B	B	B	B	B	B	B	B	B	B	B	B	B
tarc0137	2D	122.1	B	-	B	B	B	B	B	B	B	B	B	B	B	B	B	B	B	B	B	B	B	B	B	B	B	B	B	B	B	B	B	B	B	B	B	B	B	B	B	B	B	B	B	B	B	B	B
snp6374	2D	123.2	B	B	B	B	B	B	B	B	B	B	B	B	B	B	B	B	B	B	B	B	B	B	B	B	B	B	B	B	B	B	B	B	B	B	B	B	B	B	B	B	B	B	B	B	B	B	B
tarc0162	2D	130.4	B	B	B	B	B	B	B	B	B	B	B	B	B	B	B	B	B	B	B	B	B	B	B	B	B	B	B	B	B	B	B	B	B	B	B	B	B	B	B	B	B	B	B	B	B	B	B
snp209	2D	130.8	B	B	B	B	B	B	B	B	B	B	B	B	B	B	B	B	B	B	B	B	B	B	B	B	B	B	B	B	B	B	B	B	B	B	B	B	B	B	B	B	B	B	B	B	B	B	B
tarc1532	2D	141.1	B	B	B	B	B	B	B	B	B	B	B	B	B	B	B	B	B	B	B	B	B	B	B	B	B	B	B	B	B	B	B	B	B	B	B	B	B	B	B	B	B	B	B	B	B	B	B
wmc18	2D	145.1	B	B	B	B	B	B	B	B	B	B	B	B	B	B	B	B	B	B	B	B	B	B	B	B	B	B	B	B	B	B	B	B	B	B	B	B	B	B	B	B	B	B	B	B	B	B	B
tarc0148	2D	148.4	B	B	B	B	B	B	B	B	B	B	B	B	B	B	B	B	B	B	B	B	B	B	B	B	B	B	B	B	B	B	B	B	B	B	B	B	B	B	B	B	B	B	B	B	B	B	B
snp2961	2D	148.4	B	B	B	B	B	B	B	B	B	B	B	B	B	B	B	B	B	B	B	B	B	B	B	B	B	B	B	B	B	B	B	B	B	B	B	B	B	B	B	B	B	B	B	B	B	B	B
snp2722	2D	152.3	B	B	B	B	B	B	B	B	B	B	B	B	B	B	B	B	B	B	B	B	B	B	B	B	B	B	B	B	B	B	B	B	B	B	B	B	B	B	B	B	B	B	B	B	B	B	B
snp5542	2D	154	B	-	B	B	B	B	B	B	B	B	B	B	B	A	B	B	B	B	B	B	B	B	B	B	B	B	B	B	B	B	B	B	B	B	B	B	B	B	B	B	B	B	B	B	B	B	B
tarc0125	2D	155.1	B	-	B	B	B	B	B	B	B	B	B	B	B	A	B	B	B	A	B	B	B	B	B	B	B	B	B	B	B	B	B	B	B	B	B	B	B	B	B	B	B	B	B	B	B	B	A
tarc1533	2D	162	B	-	B	B	B	B	B	B	B	B	B	B	B	A	B	B	B	A	A	B	B	B	B	A	B	B	B	B	B	B	B	B	B	B	B	B	B	B	B	B	B	B	B	B	B	B	A
tarc0110	2D	172.4	B	-	B	B	B	B	B	A	B	B	B	B	B	A	B	B	B	A	B	B	B	B	B	A	B	B	A	B	B	B	B	B	B	B	B	B	B	B	B	B	B	B	A	B	B	B	A
tarc1360	2D	182.3	B	-	B	B	B	B	B	B	B	B	A	B	B	A	B	B	B	A	B	B	B	B	B	A	B	B	A	B	B	B	B	B	B	B	B	B	B	B	B	B	B	B	A	B	A	A	A
cfd233	2D	185.9	B	-	B	B	B	B	A	B	B	B	A	B	B	A	B	B	B	A	B	B	B	B	B	A	B	B	A	B	B	B	B	B	B	A	B	B	B	B	B	B	B	B	A	B	A	A	A
tarc1289	2D	196.5	B	-	A	B	B	B	A	B	B	B	A	B	B	A	B	B	B	A	B	B	B	B	B	A	A	B	A	B	B	B	A	B	B	A	B	B	B	B	B	B	B	B	A	B	B	A	A
tarc0100	2D	198.9	B	-	A	B	B	B	A	B	B	B	A	B	B	A	A	B	B	A	B	B	B	B	B	A	A	B	A	B	B	B	A	A	B	A	B	B	B	B	B	B	B	B	A	B	B	A	A
tarc0101	2D	206	B	-	A	B	B	B	A	B	B	B	B	B	B	A	A	B	B	A	B	B	B	B	B	A	A	B	A	B	B	B	A	A	B	A	B	B	B	B	B	B	B	B	A	B	B	A	A
tarc0106	2D	228.7	B	-	A	B	B	B	A	B	B	B	B	B	B	A	B	B	B	B	B	B	A	B	A	A	A	B	A	B	B	A	A	A	B	A	B	B	B	B	B	A	B	B	A	B	B	A	A
tarc0114	2D	246.1	B	-	A	B	B	B	A	A	B	B	B	B	A	B	B	B	B	B	B	B	A	B	B	A	A	A	A	B	A	A	B	A	B	A	B	B	A	B	B	A	A	B	A	B	B	A	A
tarc0085	2D	247.2	B	-	A	B	B	B	A	A	B	B	B	B	A	B	B	B	B	B	B	B	A	B	B	A	A	A	A	B	A	A	B	A	B	A	B	B	A	B	B	A	A	B	A	B	B	A	A
tarc0122	2D	249.8	B	-	A	B	B	B	A	A	B	B	B	B	A	B	B	B	B	B	B	B	A	A	B	A	A	A	A	B	A	A	B	A	B	A	B	B	A	B	B	A	A	B	A	B	B	A	A
snp3849	2D	253.7	B	-	A	B	B	B	A	A	B	B	B	B	A	B	B	B	B	B	B	B	A	A	B	A	A	A	A	B	A	A	B	A	B	A	B	B	A	B	B	A	A	B	A	B	B	A	A
snp229	2D	254.3	B	-	A	B	B	B	B	A	B	B	B	B	A	B	B	B	B	B	B	B	A	A	B	A	A	A	A	B	A	A	B	A	B	A	B	B	A	B	B	A	A	B	A	B	B	A	A
tarc0131	2D	267.5	B	-	A	B	B	A	B	A	B	B	B	B	A	B	B	B	A	B	B	B	A	A	B	A	A	A	A	B	A	A	B	B	B	A	B	B	A	B	B	A	A	B	A	B	B	A	A
gwm349	2D	273.4	B	-	A	B	B	A	B	B	B	B	B	B	A	A	B	B	A	B	B	B	A	A	B	A	A	A	A	B	A	A	B	B	B	B	B	B	A	B	B	A	B	B	A	B	B	A	A
tarc0128	2D	278	B	-	A	A	B	A	B	B	B	B	B	B	A	A	B	B	A	B	B	B	A	A	B	A	A	A	A	B	A	A	B	B	B	B	B	B	A	B	B	A	B	B	A	B	B	A	A
tarc1431	2D	290	B	-	B	A	B	A	B	B	B	B	B	B	B	A	B	B	A	B	B	B	A	A	B	A	A	A	A	B	A	B	B	B	B	B	B	B	A	A	B	B	A	B	A	A	B	A	B
tarc1540	2D	293.5	B	-	B	A	B	A	B	B	B	B	B	B	B	A	B	B	A	B	B	B	A	A	B	A	A	A	A	B	A	B	B	B	B	B	B	B	A	A	B	B	A	B	A	A	B	A	B
tarc0124	2D	300.8	B	-	B	A	B	A	B	B	B	B	B	B	B	A	B	B	A	B	B	B	A	A	B	A	A	A	A	B	A	B	B	B	B	B	B	B	A	A	B	B	A	B	A	A	B	B	A
cfd50	2D	321.8	B	-	B	A	A	A	A	B	A	A	A	B	B	A	B	B	A	B	B	B	A	A	B	A	A	A	A	B	A	A	A	B	A	B	B	A	A	A	B	B	A	B	A	A	A	B	A
MFT	3A	0	B	-	B	B	A	A	A	A	A	B	A	B	B	A	B	B	A	A	B	B	A	B	B	B	B	A	B	B	B	A	A	B	A	B	B	B	A	B	A	B	A	A	A	A	B	B	B
barc12	3A	19.4	B	-	A	B	A	A	A	A	A	B	A	B	B	A	B	A	A	A	B	B	A	B	B	B	B	A	B	A	B	A	A	A	B	B	B	B	A	B	B	A	A	A	B	A	B	B	B
tarc0533	3A	34.6	B	-	A	B	A	A	A	A	A	B	A	B	A	A	A	A	A	A	B	B	A	B	B	B	B	B	B	A	B	A	A	A	B	B	B	B	A	A	A	A	A	A	B	A	B	B	B
tarc0528	3A	35	B	-	A	B	A	A	A	A	A	B	A	B	A	A	A	A	A	A	B	B	A	B	B	B	B	B	B	A	B	A	A	A	A	B	B	B	A	A	A	A	A	A	B	A	B	B	B
snp3939	3A	40.5	B	-	A	B	A	A	A	A	A	B	A	A	A	A	A	A	A	A	B	B	A	B	B	B	A	A	B	A	B	A	A	A	A	B	B	B	A	A	A	A	A	A	A	A	B	B	B
tarc0537	3A	91.1	B	-	A	B	A	A	B	A	A	A	B	A	B	B	A	A	A	A	B	B	A	B	A	B	A	A	B	A	B	A	B	A	A	A	A	A	B	A	A	A	A	A	A	B	B	B	A
tarc0517	3A	97.1	B	-	A	B	A	A	B	A	A	A	B	A	B	B	A	A	A	A	B	B	A	B	A	A	A	A	A	A	B	A	B	A	A	A	A	A	B	A	A	A	A	A	A	A	B	B	A
tarc0526	3A	99.6	B	-	A	B	A	A	B	A	A	A	A	A	B	B	A	A	A	A	B	B	A	B	A	A	A	A	A	A	B	A	A	A	A	A	A	A	B	A	A	A	A	A	A	A	B	A	A
snp5151	3A	99.6	B	-	A	B	A	A	B	A	A	A	A	A	B	B	A	A	A	A	B	B	A	B	A	A	A	A	A	A	B	A	A	A	A	A	A	A	B	A	A	A	A	A	A	A	B	A	A
tarc0520	3A	102.2	B	-	A	B	A	A	B	A	A	A	A	A	B	B	A	A	A	A	B	B	A	B	A	A	A	A	A	A	B	A	A	A	A	A	A	A	B	A	A	A	A	A	A	A	B	A	A
tarc0535	3A	102.2	B	-	A	B	A	A	B	A	A	A	A	A	B	B	A	A	A	A	B	B	A	B	A	A	A	A	A	A	B	A	A	A	A	A	A	A	B	A	A	A	A	A	A	A	B	A	A
snp1308	3A	102.2	B	-	A	B	A	A	B	A	A	A	A	A	B	B	A	A	A	A	B	B	A	B	A	A	A	A	A	A	B	A	A	A	A	A	A	A	B	A	A	A	A	A	A	A	B	A	A
snp5786	3A	106.5	B	-	A	B	A	A	B	A	A	A	A	A	A	A	A	A	A	A	B	B	A	A	A	A	A	A	A	A	B	A	A	A	A	A	A	A	B	A	A	A	A	A	A	A	B	A	A
snp5005	3A	106.9	B	-	A	B	A	A	B	A	A	A	A	A	A	A	A	A	A	A	B	B	A	A	A	A	A	A	A	A	B	A	A	A	A	A	A	A	B	A	A	A	A	A	A	A	B	A	A
snp3936	3A	107.2	B	-	A	B	A	A	B	A	A	A	A	A	A	A	A	A	A	A	B	B	A	A	A	A	A	A	A	A	B	A	A	A	A	A	A	A	B	A	A	A	A	A	A	A	B	A	A
snp143	3A	107.6	B	-	A	B	A	A	B	A	A	A	A	A	A	A	A	A	A	A	B	B	A	A	A	A	A	A	A	A	B	A	A	A	A	A	A	A	B	A	A	A	A	A	A	A	B	A	A
snp6256	3A	107.9	B	-	A	B	A	A	B	A	A	A	A	A	A	A	A	A	A	A	B	B	A	A	A	A	A	A	A	A	B	A	A	A	A	A	A	A	B	A	A	A	A	A	A	A	B	A	A
snp1378	3A	110.8	B	-	A	B	A	A	B	A	B	A	A	A	A	A	A	A	A	A	A	A	A	A	A	A	A	A	A	A	B	A	A	A	A	A	A	A	B	A	A	A	A	A	A	A	A	A	A
snp132	3A	111	B	-	A	B	A	A	A	A	B	A	A	A	A	A	A	A	A	A	A	A	A	A	A	A	A	A	A	A	B	A	A	A	A	A	A	A	B	A	A	A	A	A	A	A	A	A	A
snp1983	3A	112.5	B	-	A	A	A	A	A	A	B	A	A	A	A	A	A	A	A	A	A	A	A	A	A	A	A	A	A	A	B	A	A	A	A	A	A	A	B	A	A	A	A	A	A	A	A	A	A
tarc0545	3A	114.9	B	-	A	A	A	A	A	A	B	A	A	A	A	A	A	A	A	A	A	A	A	A	A	A	A	A	A	A	B	A	A	A	A	A	A	A	B	A	A	A	A	A	A	A	A	A	A
snp1998	3A	114.9	B	-	A	A	A	A	A	A	B	A	A	A	A	A	A	A	A	A	A	A	A	A	A	A	A	A	A	A	B	A	A	A	A	A	A	A	B	A	A	A	A	A	A	A	A	A	A
tarc0541	3A	124.3	B	A	A	A	A	A	A	A	A	A	A	A	A	A	A	A	A	A	A	A	A	A	A	A	A	A	A	A	A	A	A	A	A	A	A	A	A	A	A	A	A	A	A	A	A	A	A
tarc0546	3A	134.3	B	A	A	A	A	A	A	A	A	A	A	A	A	A	A	A	A	A	A	A	A	A	A	A	A	A	A	A	A	A	A	A	A	A	A	A	A	A	A	A	A	A	A	A	A	A	A
Vp1A	3A	142.6	B	A	A	A	A	A	A	A	A	A	A	A	A	A	A	A	A	A	A	A	A	A	A	A	A	A	A	A	A	A	A	A	A	A	A	A	A	A	A	A	A	A	A	A	A	A	A
snp1891	3A	142.6	B	A	A	A	A	A	A	A	A	A	A	A	A	A	A	A	A	A	A	A	A	A	A	A	A	A	A	A	A	A	A	A	A	A	A	A	A	A	A	A	A	A	A	A	A	A	A
snp4296	3A	149.1	B	-	A	B	A	A	A	A	A	A	B	A	A	A	A	A	A	A	A	A	B	A	A	A	A	A	A	A	A	A	A	A	A	A	A	A	A	A	A	A	A	A	A	A	A	A	A
tarc0510	3A	153.8	B	-	A	B	B	A	A	A	A	A	B	A	A	A	A	A	A	A	A	A	B	A	A	A	A	A	A	A	A	A	A	A	A	A	A	B	A	A	A	A	A	A	A	A	A	B	A
tarc0505	3A	159.5	B	-	A	B	B	A	A	A	A	A	B	A	A	A	A	A	B	A	A	A	B	A	A	B	A	A	A	A	A	A	A	A	A	A	A	B	A	A	B	A	A	A	A	A	A	B	A
tarc0504	3A	185.1	B	-	A	B	B	A	A	A	A	A	B	B	A	A	A	A	B	A	A	A	B	A	A	B	A	A	A	A	A	A	A	A	A	A	A	B	B	A	A	A	A	A	A	A	A	B	A
tarc0549	3A	199.9	B	-	A	A	B	A	A	A	A	B	B	B	A	A	A	A	B	B	A	A	B	A	A	B	A	A	A	A	B	A	B	A	B	A	A	B	B	A	A	A	A	A	A	A	A	B	A
barc314	3A	202.7	B	-	A	A	B	A	A	A	A	B	B	B	A	A	A	A	B	B	A	A	B	A	A	B	A	A	A	A	B	A	B	A	B	A	A	B	B	A	A	A	A	A	A	A	A	B	A
tarc0519	3A	239	B	-	A	A	B	A	A	A	A	B	A	B	B	B	A	A	A	A	B	A	B	A	B	B	A	A	B	A	B	A	B	A	A	A	A	B	B	A	A	A	A	A	A	A	B	A	A
tarc0508	3A	241.2	B	-	A	A	B	A	A	A	A	B	A	B	B	B	A	A	A	A	B	A	B	A	B	B	A	A	B	A	B	A	B	A	A	A	A	B	B	A	A	A	A	A	A	A	B	A	A
snp2870	3A	271.8	B	-	A	A	B	A	A	B	A	A	B	B	B	A	A	A	A	A	B	A	B	A	A	A	B	A	B	A	A	A	B	A	A	A	B	B	A	A	B	A	A	A	A	A	B	B	A
tarc0952	3B	0	B	-	B	B	B	A	B	B	B	B	B	B	B	A	A	B	A	A	A	A	A	B	B	A	B	B	A	A	B	A	B	A	B	A	B	B	B	B	B	A	B	B	B	A	B	A	B
snp4800	3B	9.3	B	-	B	B	B	B	B	B	B	B	B	B	B	A	A	A	A	A	A	A	A	B	B	A	B	B	A	A	B	A	B	A	B	A	B	B	B	A	B	A	A	B	B	A	B	A	B
barc133	3B	9.3	B	-	B	B	B	B	B	B	B	B	B	B	B	A	A	A	A	A	A	A	A	B	B	A	B	B	A	A	B	A	B	A	B	A	B	B	B	A	B	A	A	B	B	A	B	A	B
snp2493	3B	28.3	B	-	B	B	B	B	B	B	B	B	B	B	B	A	A	B	A	A	A	A	A	B	B	A	B	A	B	A	A	A	B	A	B	A	B	B	B	A	B	B	A	B	B	B	B	A	A
tarc0968	3B	41	B	-	B	B	B	B	B	A	B	B	B	B	B	A	A	B	B	A	A	A	B	B	B	A	B	A	B	A	A	A	B	B	B	B	B	B	B	A	B	B	A	B	B	B	B	A	A
snp289	3B	46.9	B	-	B	B	B	B	B	A	B	B	B	B	B	A	A	B	B	A	A	A	B	B	B	A	B	A	B	A	A	B	B	B	B	B	B	B	B	A	B	B	A	B	B	B	B	A	A
wmc78	3B	84.3	B	-	B	B	B	B	B	B	B	B	B	B	B	A	B	B	B	B	A	B	B	B	B	B	B	B	B	A	A	B	B	B	B	A	B	B	B	B	B	B	A	B	B	B	B	B	A
tarc0940	3B	84.3	B	-	B	B	B	B	B	B	B	B	B	B	B	A	B	B	B	B	A	B	B	B	B	B	B	B	B	A	A	B	B	B	B	A	B	B	B	B	B	B	A	B	B	B	B	B	A
snp6632	3B	90.2	B	B	B	B	B	B	B	B	B	B	B	B	B	B	B	B	B	B	B	B	B	B	B	B	B	B	B	B	B	B	B	B	B	B	B	B	B	B	B	B	B	B	B	B	B	B	B
snp6192	3B	94.7	B	B	B	B	B	B	B	B	B	B	B	B	B	B	B	B	B	B	B	B	B	B	B	B	B	B	B	B	B	B	B	B	B	B	B	B	B	B	B	B	B	B	B	B	B	B	B
snp6919	3B	94.7	B	B	B	B	B	B	B	B	B	B	B	B	B	B	B	B	B	B	B	B	B	B	B	B	B	B	B	B	B	B	B	B	B	B	B	B	B	B	B	B	B	B	B	B	B	B	B
snp5325	3B	96	B	B	B	B	B	B	B	B	B	B	B	B	B	B	B	B	B	B	B	B	B	B	B	B	B	B	B	B	B	B	B	B	B	B	B	B	B	B	B	B	B	B	B	B	B	B	B
snp347	3B	96	B	B	B	B	B	B	B	B	B	B	B	B	B	B	B	B	B	B	B	B	B	B	B	B	B	B	B	B	B	B	B	B	B	B	B	B	B	B	B	B	B	B	B	B	B	B	B
tarc0951	3B	97.3	B	B	B	B	B	B	B	B	B	B	B	B	B	B	B	B	B	B	B	B	B	B	B	B	B	B	B	B	B	B	B	B	B	B	B	B	B	B	B	B	B	B	B	B	B	B	B
snp5977	3B	97.9	B	B	B	B	B	B	B	B	B	B	B	B	B	B	B	B	B	B	B	B	B	B	B	B	B	B	B	B	B	B	B	B	B	B	B	B	B	B	B	B	B	B	B	B	B	B	B
snp5925	3B	99.9	B	B	B	B	B	B	B	B	B	B	B	B	B	B	B	B	B	B	B	B	B	B	B	B	B	B	B	B	B	B	B	B	B	B	B	B	B	B	B	B	B	B	B	B	B	B	B
snp7294	3B	101.3	B	B	B	B	B	B	B	B	B	B	B	B	B	B	B	B	B	B	B	B	B	B	B	B	B	B	B	B	B	B	B	B	B	B	B	B	B	B	B	B	B	B	B	B	B	B	B
snp6244	3B	102.4	B	B	B	B	B	B	B	B	B	B	B	B	B	B	B	B	B	B	B	B	B	B	B	B	B	B	B	B	B	B	B	B	B	B	B	B	B	B	B	B	B	B	B	B	B	B	B
tarc0974	3B	104	B	B	B	B	B	B	B	B	B	B	B	B	B	B	B	B	B	B	B	B	B	B	B	B	B	B	B	B	B	B	B	B	B	B	B	B	B	B	B	B	B	B	B	B	B	B	B
wmc625	3B	104.3	B	B	B	B	B	B	B	B	B	B	B	B	B	B	B	B	B	B	B	B	B	B	B	B	B	B	B	B	B	B	B	B	B	B	B	B	B	B	B	B	B	B	B	B	B	B	B
snp5638	3B	104.9	B	B	B	B	B	B	B	B	B	B	B	B	B	B	B	B	B	B	B	B	B	B	B	B	B	B	B	B	B	B	B	B	B	B	B	B	B	B	B	B	B	B	B	B	B	B	B
snp210	3B	105.2	B	B	B	B	B	B	B	B	B	B	B	B	B	B	B	B	B	B	B	B	B	B	B	B	B	B	B	B	B	B	B	B	B	B	B	B	B	B	B	B	B	B	B	B	B	B	B
snp6814	3B	107.4	B	B	B	B	B	B	B	B	B	B	B	B	B	B	B	B	B	B	B	B	B	B	B	B	B	B	B	B	B	B	B	B	B	B	B	B	B	B	B	B	B	B	B	B	B	B	B
snp6793	3B	109.6	B	-	B	B	B	B	B	B	B	B	B	B	B	B	B	B	B	B	B	B	B	B	B	B	B	B	B	B	B	B	B	B	B	B	B	B	B	B	B	B	B	B	B	B	B	B	B
snp4452	3B	109.6	B	-	B	B	B	B	B	B	B	B	B	B	B	B	B	B	B	B	B	B	B	B	B	B	B	B	B	B	B	B	B	B	B	B	B	B	B	B	B	B	B	B	B	B	B	B	B
snp3000	3B	109.6	B	-	B	B	B	B	B	B	B	B	B	B	B	B	B	B	B	B	B	B	B	B	B	B	B	B	B	B	B	B	B	B	B	B	B	B	B	B	B	B	B	B	B	B	B	B	B
snp2022	3B	121.3	B	-	B	A	B	B	B	B	B	B	B	B	B	B	B	B	B	B	B	B	B	A	B	B	B	B	B	B	B	A	B	B	B	B	B	A	B	A	A	B	B	B	B	B	B	B	B
snp7510	3B	125.7	B	-	B	A	B	B	B	B	B	B	B	A	B	B	B	B	B	B	B	B	B	A	B	B	B	B	B	B	B	A	B	B	B	B	A	A	B	A	A	B	B	B	B	B	B	B	B
snp238	3B	126.9	B	-	B	A	B	B	B	B	B	B	B	A	B	B	A	B	B	B	B	B	B	A	B	B	B	B	B	B	B	A	B	B	B	B	A	A	B	A	A	B	B	B	B	B	B	B	B
psp3144	3B	127.8	B	-	B	A	B	B	B	B	B	B	B	A	B	B	A	B	B	B	B	B	B	A	B	B	B	B	B	B	B	A	B	B	B	B	A	A	B	A	A	B	B	B	B	B	B	B	B
snp5711	3B	128.7	B	-	B	A	B	B	B	B	B	B	B	A	B	B	A	B	B	B	B	B	B	A	B	B	B	B	B	B	B	A	B	B	B	B	A	A	B	A	A	B	B	B	B	B	B	B	B
snp4218	3B	130	B	-	B	A	B	B	B	B	B	B	B	A	B	B	A	B	B	B	B	B	B	A	B	B	B	B	B	B	B	A	B	B	B	B	A	A	B	A	A	B	B	B	B	B	B	B	B
tarc0929	3B	135.8	B	-	B	A	A	B	B	B	B	B	B	A	B	B	B	B	B	A	B	B	B	A	B	B	B	B	B	B	A	A	B	B	A	B	A	A	B	A	A	B	B	B	B	B	B	B	B
snp1598	3B	138.3	B	-	B	A	A	B	B	B	B	B	B	A	B	B	B	B	B	A	B	B	B	A	B	B	B	B	A	B	A	A	B	B	A	B	A	A	B	A	A	B	B	B	B	B	B	B	B
snp3244	3B	138.3	B	-	B	A	A	B	B	B	B	B	B	A	B	B	B	B	B	A	B	B	B	A	B	B	B	B	A	B	A	A	B	B	A	B	A	A	B	A	A	B	B	B	B	B	B	B	B
snp4841	3B	144.3	B	-	B	A	A	B	B	B	B	B	B	A	B	B	B	B	B	A	B	B	B	A	B	B	B	B	A	A	A	A	B	B	A	B	A	A	B	A	B	B	B	B	B	B	B	B	B
wmc787	3B	148	B	-	B	A	A	B	B	B	B	B	B	A	B	B	B	B	B	A	B	B	B	A	B	B	B	B	A	A	A	A	B	B	A	B	A	A	B	A	B	B	B	B	B	B	B	B	B
snp2063	3B	150.6	B	-	B	A	A	B	B	B	B	B	B	A	B	B	B	B	B	A	B	B	B	A	B	B	B	B	A	A	B	A	B	B	A	B	A	A	B	A	B	B	B	B	B	B	B	B	B
snp5871	3B	150.6	B	-	B	A	A	B	B	B	B	B	B	A	B	B	B	B	B	A	B	B	B	A	B	B	B	B	A	A	B	A	B	B	A	B	A	A	B	A	B	B	B	B	B	B	B	B	B
tarc0976	3B	150.9	B	-	B	A	A	B	B	B	B	B	B	A	B	B	B	B	B	A	B	B	B	A	B	B	B	B	A	A	B	A	B	B	A	B	A	A	B	A	B	B	B	B	B	B	B	B	B
snp2360	3B	153.1	B	-	B	A	A	B	B	B	B	B	B	A	B	B	B	B	B	A	B	B	B	A	B	B	B	B	A	A	B	A	B	B	A	B	A	A	B	A	B	B	B	B	B	B	B	B	A
snp3667	3B	155.4	B	-	B	A	A	B	B	B	B	B	B	A	B	B	B	B	B	A	B	B	B	A	B	B	B	B	A	A	B	A	B	B	A	B	A	A	B	A	B	B	B	B	B	B	B	B	A
snp5014	3B	155.9	B	-	B	A	A	B	B	B	B	B	B	A	B	B	B	B	B	A	B	B	B	A	B	B	B	B	A	A	B	A	B	B	A	B	A	A	B	A	B	B	B	B	B	B	B	B	A
snp2462	3B	156.2	B	-	B	A	A	B	B	B	B	B	B	A	B	B	B	B	B	A	B	B	B	A	B	B	B	B	A	A	B	A	B	B	A	B	A	A	B	A	B	B	B	B	B	B	B	B	A
tarc0221	3D	0	B	-	B	B	B	B	B	B	A	A	B	B	A	A	A	A	A	A	B	B	A	B	A	A	A	A	A	B	A	A	B	A	A	A	B	A	B	B	A	A	A	A	B	A	B	A	B
tarc0226	3D	7.5	B	-	B	A	B	B	A	B	B	A	B	A	A	A	A	A	A	A	B	B	A	B	B	B	A	A	A	B	A	A	B	A	A	A	B	A	B	B	A	A	A	A	B	A	B	A	B
tarc0218	3D	11.4	B	-	B	A	A	B	A	B	B	A	B	A	A	A	A	A	A	A	B	B	A	B	B	B	A	A	A	B	A	A	B	A	A	A	B	A	B	B	A	A	A	A	B	A	B	A	B
tarc0217	3D	11.4	B	-	B	A	A	B	A	B	B	A	B	A	A	A	A	A	A	A	B	B	A	B	B	B	A	A	A	B	A	A	B	A	A	A	B	A	B	B	A	A	A	A	B	A	B	A	B
tarc1483	3D	27.9	B	-	B	A	A	A	A	B	B	B	B	A	A	A	A	B	B	A	B	B	A	A	B	B	A	A	A	B	A	B	B	A	A	A	B	B	B	B	A	A	A	A	B	A	B	A	B
tarc0228	3D	36.4	B	-	B	A	A	A	A	B	B	B	B	A	A	A	A	B	B	A	A	B	B	A	B	B	A	A	A	B	A	B	B	A	A	A	B	B	B	B	A	A	A	A	B	A	B	B	B
tarc0214	3D	40.9	B	-	B	A	A	A	A	B	B	B	B	A	A	A	A	B	B	A	A	B	B	A	A	B	A	A	A	B	A	B	B	A	A	A	B	B	B	B	A	A	A	A	B	A	B	B	B
snp7672	3D	43.7	B	-	B	A	A	A	A	B	B	B	B	A	A	A	A	B	B	A	A	B	B	A	A	B	A	A	A	B	A	B	B	A	A	A	B	B	B	B	A	A	A	A	B	A	B	B	B
tarc0220	3D	43.7	B	-	B	A	A	A	A	B	B	B	B	A	A	A	A	B	B	A	A	B	B	A	A	B	A	A	A	B	A	B	B	A	A	A	B	B	B	B	A	A	A	A	B	A	B	B	B
tarc1484	3D	45.7	B	-	B	A	A	A	A	B	B	B	B	A	A	A	A	B	B	A	B	B	B	A	A	B	A	A	A	B	A	B	B	A	A	A	B	B	B	B	A	A	A	A	B	A	B	B	B
tarc0219	3D	47.1	B	-	B	A	A	A	A	B	B	B	B	A	A	A	A	B	B	A	B	B	B	A	A	B	A	A	A	B	A	B	B	A	A	A	A	B	B	B	A	A	A	A	B	B	B	B	B
tarc1443	3D	47.9	B	-	B	A	A	A	A	B	B	B	B	A	A	A	A	B	B	A	B	B	B	A	A	B	A	A	A	A	B	B	B	A	A	A	A	B	B	B	A	A	A	A	B	B	B	B	B
tarc1302	3D	52.6	B	-	B	A	A	A	A	B	B	B	B	A	A	A	A	B	B	A	B	B	B	A	A	A	A	A	A	A	B	B	B	A	A	A	A	B	B	B	A	A	A	A	B	B	B	B	B
snp7468	3D	52.6	B	-	B	A	A	A	A	B	B	B	B	A	A	A	A	B	B	A	B	B	B	A	A	A	A	A	A	A	B	B	B	A	A	A	A	B	B	B	A	A	A	A	B	B	B	B	B
tarc1299	3D	52.6	B	-	B	A	A	A	A	B	B	B	B	A	A	A	A	B	B	A	B	B	B	A	A	A	A	A	A	A	B	B	B	A	A	A	A	B	B	B	A	A	A	A	B	B	B	B	B
tarc1510	3D	54.4	B	-	B	A	A	A	A	B	B	B	B	A	A	A	A	B	B	A	B	B	B	A	A	A	A	A	A	A	B	B	B	A	A	A	A	B	B	B	A	A	A	A	B	B	B	B	B
tarc1336	3D	60.3	B	-	B	A	A	A	A	B	B	B	B	A	A	A	A	B	B	A	B	B	B	A	A	A	A	A	A	A	A	A	B	A	A	A	A	B	B	B	A	A	A	A	B	B	B	B	B
tarc1358	3D	61.8	B	-	B	A	A	A	A	B	B	B	B	A	A	A	A	B	B	A	B	B	B	A	A	A	A	A	A	A	A	A	B	A	A	A	A	B	B	B	A	A	A	A	B	B	B	B	B
tarc0201	3D	66.8	B	-	B	A	A	A	A	B	B	B	B	A	A	A	A	B	B	A	B	B	B	A	A	A	A	B	A	A	A	A	B	A	A	A	A	B	B	B	A	A	A	A	B	B	B	B	B
tarc0211	3D	71.9	B	-	B	A	A	A	A	B	B	B	B	A	A	A	A	B	B	A	B	B	B	A	A	A	A	B	A	A	A	A	B	A	A	A	A	B	B	B	A	A	A	A	B	B	B	B	B
tarc0196	3D	75.4	B	-	B	A	A	A	A	B	B	B	B	A	A	A	B	B	B	A	B	B	B	B	A	A	A	B	A	A	A	A	A	A	A	A	A	B	B	B	A	A	A	A	B	B	B	B	B
tarc0208	3D	78.9	B	-	B	A	A	A	A	B	B	B	B	A	B	A	B	B	B	A	A	B	B	B	A	A	A	B	A	A	A	A	A	A	A	A	A	B	B	B	A	A	A	A	B	B	B	B	B
tarc0175	3D	82.9	B	-	B	A	A	A	A	B	B	B	B	A	B	A	B	B	B	A	A	A	B	B	A	A	A	B	A	A	A	A	A	A	A	A	A	A	B	B	A	A	A	A	B	B	B	B	B
tarc0207	3D	88.6	B	-	B	A	A	A	A	B	B	B	B	A	B	A	B	B	B	A	A	A	B	B	A	A	A	B	A	A	A	A	A	B	A	A	B	A	B	B	A	A	A	A	B	B	B	B	B
tarc0202	3D	100.8	B	-	B	A	A	A	A	B	B	B	B	A	B	A	B	B	A	A	A	A	B	B	A	B	A	B	A	A	B	A	A	B	A	A	B	B	B	B	A	A	A	A	B	B	B	A	B
tarc0203	3D	106	B	-	B	A	A	A	A	B	B	B	B	A	B	A	B	B	A	A	A	A	B	B	A	B	A	B	A	A	B	A	A	B	A	A	A	B	B	B	A	A	A	A	B	B	B	B	A
tarc0199	3D	122.9	B	-	B	A	A	A	A	A	B	B	A	A	B	A	B	B	A	A	A	A	B	B	A	B	A	B	A	A	A	A	A	B	A	A	A	B	A	B	A	A	A	A	B	B	B	A	A
tarc0177	3D	135.2	B	-	B	A	A	A	B	A	B	B	A	A	B	B	B	B	A	A	A	A	B	B	A	B	A	B	A	A	A	A	A	B	A	A	A	B	A	B	A	B	A	A	B	B	B	A	A
gwm3	3D	182.2	B	-	B	A	A	A	B	B	B	B	A	B	A	B	B	B	B	B	B	A	B	A	A	B	B	B	A	B	B	A	A	B	A	A	B	B	B	B	A	B	A	B	B	B	B	A	A
wmc552	3D	190.8	B	-	B	A	A	A	B	A	B	B	A	B	B	B	B	B	B	B	B	B	B	A	A	B	B	B	A	B	B	A	A	B	A	A	B	B	B	B	A	B	A	B	B	B	B	A	A
tarc0204	3D	199.1	B	-	B	A	A	A	B	A	B	A	A	B	B	B	B	B	B	B	B	B	B	A	A	B	B	B	A	B	A	A	A	B	A	A	B	B	B	B	A	B	A	B	B	B	B	A	A
tarc0180	3D	230.4	B	-	B	A	B	A	B	B	B	A	A	B	B	A	B	B	B	B	B	B	A	A	A	B	B	B	A	B	A	A	B	B	A	A	B	B	B	B	A	B	B	B	A	A	B	B	A
tarc1419	3D	232.6	B	-	B	B	B	A	B	B	B	A	A	B	B	A	B	B	B	B	B	B	A	A	A	B	B	B	A	B	A	A	B	B	A	A	B	B	B	B	A	B	B	B	A	A	A	B	A
snp4683	3D	237.2	B	-	B	B	B	A	B	B	B	B	A	B	B	A	B	B	B	B	B	B	A	A	A	B	B	B	A	B	A	A	A	B	A	A	B	B	B	B	A	B	B	B	A	A	A	B	A
snp6725	3D	238.3	B	-	B	B	B	A	B	B	B	B	A	B	B	A	B	A	B	B	B	B	A	A	A	B	B	B	A	B	A	A	A	B	A	A	B	B	B	B	A	B	B	B	A	A	A	B	A
snp4081	3D	239.4	B	-	B	B	B	A	B	B	B	B	A	B	B	A	B	A	B	B	B	B	A	A	A	B	B	B	A	B	A	A	A	B	A	A	B	B	B	B	A	B	B	B	A	A	A	B	A
snp7526	3D	239.4	B	-	B	B	B	A	B	B	B	B	A	B	B	A	B	A	B	B	B	B	A	A	A	B	B	B	A	B	A	A	A	B	A	A	B	B	B	B	A	B	B	B	A	A	A	B	A
snp643	3D	241.6	B	-	B	B	B	A	B	B	B	B	A	B	B	A	B	A	B	B	B	B	B	A	A	B	B	B	A	B	A	A	A	B	A	A	B	B	B	B	A	B	B	B	A	A	A	A	A
snp7274	3D	250.3	B	-	B	A	B	A	B	A	B	B	A	B	B	B	B	A	B	B	B	B	B	A	A	B	B	A	A	B	A	A	A	B	A	A	B	B	B	B	A	B	B	B	A	A	A	A	A
snp6137	4A	0	B	-	A	B	A	B	B	A	B	B	A	A	A	A	A	B	B	B	A	B	A	B	A	B	A	A	B	A	B	B	B	A	A	B	A	A	B	B	B	A	B	B	A	B	B	B	A
snp7632	4A	35.7	B	-	A	B	A	B	B	A	B	B	A	A	B	A	A	B	B	A	B	B	A	B	B	A	A	B	B	A	B	B	A	B	A	A	A	A	B	A	A	A	B	A	B	B	B	A	A
snp1992	4A	62	B	-	A	B	A	B	B	A	B	A	A	A	B	B	A	B	A	A	B	B	A	B	B	B	B	B	B	B	B	A	A	B	A	A	B	A	B	A	B	B	B	B	B	B	B	A	A
tarc0583	4A	62.5	B	-	A	B	A	B	B	A	B	A	A	A	B	B	A	B	A	A	B	B	A	B	B	B	B	B	B	B	B	A	A	B	A	A	B	A	B	A	B	B	B	B	B	B	B	A	A
snp5652	4A	64.9	B	-	A	B	A	B	B	A	B	A	A	A	B	B	A	B	A	A	B	B	A	B	B	B	B	B	B	B	A	A	A	B	A	A	B	A	B	A	B	B	B	B	B	B	B	A	A
tarc0606	4A	66.1	B	-	A	B	A	B	B	A	B	A	A	A	B	B	A	B	A	A	B	B	A	B	B	B	B	B	B	B	A	A	A	B	A	A	B	A	B	A	B	B	B	B	B	B	B	A	A
tarc0568	4A	66.1	B	-	A	B	A	B	B	A	B	A	A	A	B	B	A	B	A	A	B	B	A	B	B	B	B	B	B	B	A	A	A	B	A	A	B	A	B	A	B	B	B	B	B	B	B	A	A
tarc0619	4A	67.8	B	-	A	B	A	B	B	A	B	A	A	A	B	B	A	B	A	A	B	B	A	B	B	B	B	B	B	B	A	A	A	B	A	A	B	A	B	A	B	B	B	B	B	B	B	A	A
tarc0613	4A	68.8	B	-	A	B	A	B	B	A	B	A	A	A	B	B	A	B	A	A	B	B	A	B	B	B	B	B	B	B	A	A	A	B	A	A	B	A	B	A	B	B	B	B	B	B	B	A	A
tarc0552	4A	70.7	B	-	B	B	A	B	B	A	B	B	A	A	B	B	A	B	A	A	B	B	A	B	B	B	B	B	B	B	A	A	A	B	A	A	B	A	B	A	B	A	B	B	B	B	B	A	A
snp2606	4A	78.5	B	-	B	B	A	B	B	A	B	B	A	A	B	B	B	B	A	A	B	B	A	B	A	B	B	B	B	B	A	A	A	B	A	A	A	A	B	A	B	B	B	B	B	B	B	A	A
tarc0563	4A	86.2	B	-	A	B	A	B	B	B	B	B	A	A	B	B	B	B	A	A	B	B	A	B	A	B	B	B	B	B	A	A	A	B	A	A	A	A	B	A	B	B	B	B	A	B	B	B	A
tarc0569	4A	90.4	B	-	A	B	A	B	B	B	B	B	B	A	B	B	B	B	A	A	B	B	A	B	A	B	B	B	B	B	A	A	A	B	A	A	A	A	B	A	B	B	B	B	A	B	B	B	A
tarc0576	4A	97.6	B	-	A	B	A	B	B	B	B	B	A	A	B	B	B	B	A	A	B	B	A	B	B	B	B	B	B	B	A	A	A	B	A	A	B	A	B	A	B	B	B	B	A	B	B	B	A
gwm269	4A	106.7	B	-	A	B	A	B	A	A	B	B	A	A	B	B	B	B	A	A	B	B	A	B	B	B	B	B	B	B	A	A	A	B	A	A	B	A	B	A	A	B	B	B	A	B	B	B	A
wmc650	4A	114.4	B	-	B	B	A	B	A	A	B	B	A	A	B	B	A	B	A	A	B	B	A	B	B	B	B	B	B	B	A	A	A	B	A	A	B	A	B	B	A	B	B	B	A	B	B	B	A
tarc0614	4A	116.4	B	-	B	B	A	B	A	A	B	B	A	A	B	B	A	B	A	A	B	B	A	B	B	B	B	B	B	B	A	B	A	B	A	A	B	A	B	B	A	B	B	B	A	B	B	B	A
tarc0589	4A	129.7	B	-	B	B	A	B	A	B	B	B	B	B	B	B	B	A	A	A	B	B	B	B	B	B	B	B	B	B	B	B	B	B	B	A	B	B	B	B	A	B	B	B	A	B	B	B	B
tarc0587	4A	130.1	B	-	B	B	A	B	A	B	B	B	B	B	B	B	B	A	A	A	B	B	B	B	B	B	B	B	B	B	B	B	B	B	B	A	B	B	B	B	A	B	B	B	A	B	B	B	B
wmc707	4A	131.4	B	-	B	B	A	B	A	B	B	B	B	B	B	B	B	A	A	A	B	B	B	B	B	B	B	B	B	B	B	B	B	B	B	A	B	B	B	B	A	B	B	B	A	B	B	B	B
tarc0605	4A	132.8	B	-	B	B	A	B	A	B	B	B	B	B	B	B	B	A	A	A	B	B	B	B	B	B	B	B	B	B	B	B	B	B	B	A	B	B	B	B	A	B	B	B	A	B	B	B	B
tarc0611	4A	139.7	B	-	B	B	A	B	A	B	B	B	B	B	B	B	B	A	B	A	B	B	B	B	B	B	B	B	B	B	B	B	B	B	B	A	B	B	B	B	B	B	B	B	B	B	B	B	B
tarc0564	4A	146.9	B	-	B	B	B	B	A	B	B	B	B	B	B	B	B	A	B	A	B	B	B	B	B	B	B	B	B	B	B	B	B	B	B	B	B	B	B	B	B	B	B	B	B	B	B	B	B
tarc0577	4A	148.4	B	-	B	B	B	B	B	B	B	B	B	B	B	B	B	A	B	A	B	B	B	B	B	B	B	B	B	B	B	B	B	B	B	B	B	B	B	B	B	B	B	B	B	B	B	B	B
tarc0575	4A	153.1	B	-	B	B	B	B	B	B	B	B	B	B	B	B	B	B	B	B	B	B	B	B	B	B	B	B	B	B	B	B	B	B	B	B	B	B	B	B	B	B	B	B	B	B	A	B	B
Wx-B1	4A	159.3	B	-	B	B	B	B	B	B	B	B	B	B	B	B	B	B	B	B	B	B	B	B	B	B	B	B	B	B	B	B	B	B	B	B	B	B	B	B	B	B	B	B	B	B	A	B	B
wmc262	4A	161.5	B	-	B	B	B	B	B	B	B	B	B	B	B	B	B	B	B	B	B	B	B	B	B	B	B	B	B	B	B	B	B	B	B	B	B	B	B	B	B	B	B	B	B	B	A	B	B
barc343	4A	163.6	B	B	B	B	B	B	B	B	B	B	B	B	B	B	B	B	B	B	B	B	B	B	B	B	B	B	B	B	B	B	B	B	B	B	B	B	B	B	B	B	B	B	B	B	B	B	B
snp1066	4A	208.1	B	B	B	B	B	B	B	B	B	B	B	B	B	B	B	B	B	B	B	B	B	B	B	B	B	B	B	B	B	B	B	B	B	B	B	B	B	B	B	B	B	B	B	B	B	B	B
snp2170	4A	209.1	B	B	B	B	B	B	B	B	B	B	B	B	B	B	B	B	B	B	B	B	B	B	B	B	B	B	B	B	B	B	B	B	B	B	B	B	B	B	B	B	B	B	B	B	B	B	B
snp1836	4A	230.2	B	B	B	B	B	B	B	B	B	B	B	B	B	B	B	B	B	B	B	B	B	B	B	B	B	B	B	B	B	B	B	B	B	B	B	B	B	B	B	B	B	B	B	B	B	B	B
snp1410	4A	249.5	B	-	B	B	B	B	B	B	A	B	B	B	B	B	B	B	B	B	B	B	B	B	B	B	B	B	B	B	B	B	B	B	B	B	B	A	B	A	B	B	B	B	B	B	B	B	B
snp1674	4A	274.5	B	-	B	B	B	B	B	B	A	B	B	B	B	B	B	B	B	B	B	B	B	B	B	A	B	B	B	B	B	B	B	B	B	B	B	A	B	A	B	A	A	B	A	B	A	A	B
tarc1041	4B	0	B	-	B	B	B	B	B	A	B	A	B	B	B	B	A	A	A	B	B	A	B	A	A	A	B	A	B	A	A	B	A	A	B	A	A	B	A	B	A	B	A	A	A	B	A	A	B
tarc0995	4B	8.9	B	-	B	B	B	B	B	A	B	A	B	B	B	B	A	A	A	B	B	A	B	A	A	B	B	A	B	A	A	B	A	A	B	A	A	B	B	B	A	B	A	B	A	B	A	B	B
tarc1053	4B	11.6	B	-	A	B	B	B	B	A	B	A	B	B	B	B	A	A	A	B	A	A	B	A	A	B	B	A	B	A	A	B	A	A	B	A	A	A	B	B	A	B	A	B	A	B	A	B	B
tarc1062	4B	21.3	B	-	A	B	B	B	B	A	B	A	B	B	B	B	A	A	A	B	A	A	B	B	A	B	B	A	B	A	B	B	A	A	B	A	B	A	B	B	A	B	A	B	A	B	A	B	B
snp7266	4B	23.9	B	-	A	B	B	B	B	A	B	A	B	B	B	B	A	A	B	B	A	A	B	B	A	B	B	A	B	B	B	B	A	A	B	A	B	A	B	A	A	B	A	B	A	B	A	B	B
tarc0998	4B	30.5	B	-	A	B	B	B	B	B	B	A	B	B	B	B	B	A	B	B	A	A	B	B	A	B	B	A	B	B	B	B	A	A	B	A	B	A	B	A	A	B	A	A	A	B	A	B	B
tarc1069	4B	48.1	B	-	A	B	B	B	B	B	B	A	B	B	B	B	B	A	B	B	A	A	B	B	A	B	B	A	B	A	B	B	B	A	B	A	B	A	B	A	B	A	A	A	B	B	A	B	B
tarc1043	4B	56.6	B	-	A	B	B	A	B	B	B	A	B	B	B	B	B	A	B	B	A	A	B	B	A	B	A	A	B	A	B	B	B	A	B	A	B	A	A	A	B	A	A	A	B	B	A	B	A
snp500	4B	58.8	B	-	A	B	B	A	B	B	B	A	B	B	B	B	B	A	B	B	A	A	B	B	A	B	A	A	B	A	B	B	B	A	B	A	B	A	A	A	B	A	A	A	B	B	A	B	A
barc20	4B	68.8	B	-	A	B	B	A	B	A	B	A	B	B	B	B	B	A	B	B	A	A	B	A	A	B	A	A	B	A	A	B	B	A	B	A	B	A	A	A	A	A	B	A	B	B	A	A	A
tarc1064	4B	70.7	B	-	A	B	B	A	B	A	B	A	B	B	B	B	B	A	B	B	A	A	B	A	A	B	A	A	B	A	A	B	B	A	B	A	B	A	A	A	A	A	B	A	B	B	A	A	A
tarc0996	4B	71.1	B	-	A	B	B	A	B	A	B	A	B	B	B	B	B	A	B	B	A	A	B	A	A	B	A	A	B	A	A	B	B	A	B	A	B	A	A	A	A	A	B	A	B	B	A	A	A
wmc238	4B	73.4	B	-	A	B	B	A	B	A	B	A	B	B	B	B	B	A	B	B	A	A	B	A	A	B	A	A	B	A	A	B	B	A	B	A	B	A	A	A	A	A	B	A	B	B	A	A	A
tarc1059	4B	74.7	B	-	A	B	B	A	B	A	B	A	B	B	B	B	B	A	B	B	A	A	B	A	A	B	A	A	B	A	A	B	B	A	B	A	B	A	A	A	A	A	B	A	B	B	A	A	A
tarc1061	4B	75.4	B	-	A	B	B	A	B	A	B	A	B	B	B	B	B	A	B	B	A	A	B	A	A	B	A	A	B	A	A	B	B	A	B	A	B	A	A	A	A	A	B	A	B	B	A	A	A
tarc1014	4B	75.9	B	-	A	B	B	A	B	A	B	A	B	B	B	B	B	A	B	B	A	A	B	A	A	B	A	A	B	A	A	B	B	A	B	A	B	A	A	A	A	A	B	A	B	B	A	A	A
snp58	4B	77.6	B	-	A	B	B	A	B	A	B	A	B	B	B	B	B	A	B	B	A	A	B	A	A	B	A	A	B	A	A	B	B	A	B	A	B	A	A	A	A	A	B	A	B	B	A	A	A
tarc0986	4B	78.3	B	-	A	B	B	A	B	A	B	A	B	B	B	B	B	A	B	A	A	A	B	A	A	B	A	A	B	A	A	B	B	A	B	A	B	A	A	A	A	A	B	A	B	B	A	A	A
tarc0987	4B	82.2	B	-	A	B	B	A	B	A	B	A	B	B	B	A	B	A	B	A	A	A	B	A	A	B	A	A	B	A	A	B	B	A	B	A	B	A	A	A	A	A	B	A	A	B	B	A	A
tarc1051	4B	82.2	B	-	A	B	B	A	B	A	B	A	B	B	B	A	B	A	B	A	A	A	B	A	A	B	A	A	B	A	A	B	B	A	B	A	B	A	A	A	A	A	B	A	A	B	B	A	A
tarc1048	4B	86.1	B	-	A	B	B	A	B	A	B	A	B	B	B	A	B	A	B	A	A	A	B	A	A	B	A	A	B	A	A	B	B	A	B	A	A	A	A	A	A	A	B	A	A	B	B	A	A
snp4041	4B	88.1	B	-	A	B	B	A	B	A	B	A	B	B	B	A	B	A	B	A	B	A	B	A	A	B	A	A	B	A	A	B	B	A	B	A	A	A	A	A	A	A	B	A	A	B	B	A	A
tarc1075	4B	90.9	B	-	A	B	B	A	B	A	B	A	B	B	B	A	B	A	B	A	B	A	B	A	A	B	A	A	B	A	A	B	B	A	B	A	A	B	A	A	A	A	B	A	A	B	B	A	A
wmc652	4B	92.1	B	-	A	B	B	A	B	A	B	A	B	B	B	A	B	A	B	A	B	A	B	A	A	B	A	A	B	A	A	B	B	A	B	A	A	B	A	A	A	A	B	A	B	B	B	A	A
wmc349	4B	106	B	-	B	A	B	A	B	A	A	A	B	B	B	A	B	A	B	A	B	A	B	A	A	B	A	A	B	A	A	B	B	A	B	B	A	B	A	B	A	A	A	A	B	B	B	A	B
tarc1019	4B	110.7	B	-	B	A	B	A	B	A	B	A	B	B	B	A	A	A	B	A	B	A	B	A	A	B	A	A	B	A	A	B	B	A	B	B	A	B	A	B	A	A	A	A	B	A	B	A	B
snp2595	4B	127.9	B	-	B	A	B	B	B	A	B	A	B	B	B	A	A	A	A	A	B	A	B	A	A	B	B	A	B	A	A	B	B	A	B	B	A	A	A	B	A	A	A	A	B	A	B	A	A
tarc1025	4B	129.1	B	-	B	A	B	A	B	A	B	A	B	B	B	A	A	A	A	A	B	A	B	A	A	B	B	A	B	A	A	B	B	A	B	B	A	A	A	B	A	A	A	A	B	A	B	A	A
tarc1036	4B	129.1	B	-	B	A	B	A	B	A	B	A	B	B	B	A	A	A	A	A	B	A	B	A	A	B	B	A	B	A	A	B	B	A	B	B	A	A	A	B	A	A	A	A	B	A	B	A	A
tarc1021	4B	129.3	B	-	B	A	B	A	B	A	B	A	B	B	B	A	A	A	A	A	B	A	B	A	A	B	B	A	B	A	A	B	B	A	B	B	A	A	A	B	A	A	A	A	B	A	B	A	A
snp2031	4B	131.4	B	-	B	A	B	A	B	A	B	A	B	B	B	A	A	A	A	A	B	A	B	A	A	B	B	A	B	A	A	B	B	A	B	B	A	A	A	B	A	A	A	A	B	A	B	A	A
tarc1023	4B	140	B	-	B	A	B	A	B	A	B	A	B	B	B	A	B	A	A	A	A	A	B	A	A	B	B	A	B	A	A	B	B	A	B	B	A	A	A	B	A	A	A	B	B	A	B	A	A
tarc1007	4B	141.6	B	-	B	A	B	A	B	A	B	A	B	B	B	A	B	A	A	A	A	A	B	A	A	B	B	A	B	A	A	B	B	A	B	B	A	A	A	B	A	A	A	B	B	A	B	A	A
tarc1074	4B	144.2	B	-	B	A	B	A	B	A	B	A	B	B	B	A	B	A	A	A	A	A	B	A	A	B	B	A	B	A	A	B	B	A	A	B	A	A	A	B	A	A	B	B	B	A	B	A	A
tarc1011	4B	154.1	B	-	B	A	B	B	B	A	B	A	B	B	B	A	B	A	A	A	A	A	B	A	A	A	B	A	B	A	A	B	B	A	A	B	A	A	A	B	A	A	A	B	B	A	B	B	A
tarc1057	4B	156.8	B	-	B	A	B	B	B	A	B	A	B	B	B	A	B	A	A	A	A	B	B	A	A	A	B	A	B	A	A	B	B	A	A	B	A	A	A	B	A	A	A	B	B	A	A	B	A
snp2178	4B	178.4	B	-	B	A	A	B	A	A	B	A	B	A	B	A	A	A	A	A	B	B	B	A	B	B	A	B	A	A	A	A	B	B	A	B	A	B	B	B	A	A	A	B	B	A	A	B	A
tarc1073	4B	180.6	B	-	B	A	A	B	A	A	B	A	B	A	B	A	A	A	A	A	A	B	B	A	B	B	A	B	A	A	A	A	B	B	A	B	A	B	B	B	A	A	A	B	B	A	A	B	A
tarc1481	4D	0	B	-	B	A	A	B	B	A	B	B	A	A	B	A	B	B	A	B	A	B	A	B	B	B	A	B	B	A	B	B	B	B	B	A	B	B	B	A	B	A	B	A	A	A	B	B	B
tarc1277	4D	13.3	B	-	B	A	A	B	B	A	B	A	A	A	B	A	B	B	A	A	A	B	A	B	B	B	A	B	B	A	B	B	B	B	B	A	B	B	B	A	B	A	B	A	A	A	B	B	B
tarc0025	4D	34.4	B	-	B	A	B	B	B	A	B	A	A	B	B	B	A	B	B	B	B	B	B	B	B	B	A	B	B	A	B	B	B	B	B	A	B	B	B	A	B	A	B	A	B	A	B	B	B
tarc0029	4D	38.1	B	-	B	A	B	B	B	A	B	A	A	B	B	B	A	B	B	B	B	B	B	B	B	B	A	B	B	A	B	B	B	B	B	A	B	B	B	A	B	A	B	A	B	A	B	B	B
tarc0018	4D	42.4	B	-	B	A	B	B	B	A	B	B	A	B	B	B	A	B	B	B	B	B	B	B	B	B	A	B	B	A	B	B	B	B	B	A	B	B	B	B	B	A	B	A	B	A	B	B	B
tarc1473	4D	59.8	B	B	B	B	B	B	B	B	B	B	B	B	B	B	B	B	B	B	B	B	B	B	B	B	B	B	B	B	B	B	B	B	B	B	B	B	B	B	B	B	B	B	B	B	B	B	B
tarc0021	4D	65.4	B	B	B	B	B	B	B	B	B	B	B	B	B	B	B	B	B	B	B	B	B	B	B	B	B	B	B	B	B	B	B	B	B	B	B	B	B	B	B	B	B	B	B	B	B	B	B
snp7344	4D	66.6	B	B	B	B	B	B	B	B	B	B	B	B	B	B	B	B	B	B	B	B	B	B	B	B	B	B	B	B	B	B	B	B	B	B	B	B	B	B	B	B	B	B	B	B	B	B	B
tarc0024	4D	67.2	B	B	B	B	B	B	B	B	B	B	B	B	B	B	B	B	B	B	B	B	B	B	B	B	B	B	B	B	B	B	B	B	B	B	B	B	B	B	B	B	B	B	B	B	B	B	B
tarc0020	4D	67.2	B	B	B	B	B	B	B	B	B	B	B	B	B	B	B	B	B	B	B	B	B	B	B	B	B	B	B	B	B	B	B	B	B	B	B	B	B	B	B	B	B	B	B	B	B	B	B
tarc0012	4D	69.7	B	B	B	B	B	B	B	B	B	B	B	B	B	B	B	B	B	B	B	B	B	B	B	B	B	B	B	B	B	B	B	B	B	B	B	B	B	B	B	B	B	B	B	B	B	B	B
tarc0022	4D	69.7	B	B	B	B	B	B	B	B	B	B	B	B	B	B	B	B	B	B	B	B	B	B	B	B	B	B	B	B	B	B	B	B	B	B	B	B	B	B	B	B	B	B	B	B	B	B	B
tarc0010	4D	70.7	B	B	B	B	B	B	B	B	B	B	B	B	B	B	B	B	B	B	B	B	B	B	B	B	B	B	B	B	B	B	B	B	B	B	B	B	B	B	B	B	B	B	B	B	B	B	B
tarc0014	4D	70.7	B	B	B	B	B	B	B	B	B	B	B	B	B	B	B	B	B	B	B	B	B	B	B	B	B	B	B	B	B	B	B	B	B	B	B	B	B	B	B	B	B	B	B	B	B	B	B
tarc0013	4D	71	B	B	B	B	B	B	B	B	B	B	B	B	B	B	B	B	B	B	B	B	B	B	B	B	B	B	B	B	B	B	B	B	B	B	B	B	B	B	B	B	B	B	B	B	B	B	B
snp6277	4D	74.2	B	B	B	B	B	B	B	B	B	B	B	B	B	B	B	B	B	B	B	B	B	B	B	B	B	B	B	B	B	B	B	B	B	B	B	B	B	B	B	B	B	B	B	B	B	B	B
tarc0002	4D	79.3	B	-	B	B	B	B	B	B	B	B	B	B	B	B	B	B	B	B	B	B	B	B	B	B	B	B	B	B	B	B	B	B	B	A	B	B	B	B	B	B	B	B	B	B	B	B	B
tarc0011	4D	87.1	B	-	B	B	B	B	B	B	B	B	B	B	A	B	B	A	B	B	B	B	A	B	B	B	B	B	B	B	A	B	B	B	B	A	B	B	B	B	B	B	A	B	A	B	B	B	B
tarc0028	4D	91.9	B	-	B	B	B	B	B	B	B	B	B	B	B	B	A	A	A	B	B	B	A	B	A	B	A	B	B	B	A	B	B	A	B	A	B	B	B	B	B	B	A	A	A	B	B	B	B
snp5381	4D	93.4	B	-	B	B	B	B	B	B	B	B	B	B	B	B	A	A	A	B	B	B	A	B	A	B	A	B	B	B	A	B	B	A	B	A	B	B	B	B	A	B	A	A	A	B	B	B	B
tarc1362	4D	96.5	B	-	B	B	B	B	B	B	B	B	B	A	B	B	A	A	A	B	B	B	A	B	A	B	A	B	B	B	A	B	B	A	B	A	B	B	B	B	A	B	A	A	A	B	B	B	B
tarc1342	4D	99.4	B	-	B	B	B	B	B	B	B	B	B	A	B	B	B	A	A	B	B	B	A	B	A	B	A	B	B	B	A	B	B	B	B	A	A	B	B	B	A	B	A	B	A	B	B	B	B
wmc331	4D	105.7	B	-	B	B	A	B	B	B	B	B	B	A	B	B	B	A	A	B	B	B	A	B	A	B	A	B	B	B	B	B	B	B	B	A	A	B	B	B	B	B	A	B	A	B	B	B	B
tarc0004	4D	105.7	B	-	B	B	A	B	B	B	B	B	B	A	B	B	B	A	A	B	B	B	A	B	A	B	A	B	B	B	B	B	B	B	B	A	A	B	B	B	B	B	A	B	A	B	B	B	B
tarc0008	4D	111	B	-	B	B	A	B	B	B	B	B	B	A	B	B	B	A	A	B	B	B	A	B	A	B	A	B	B	B	B	B	B	B	B	A	A	B	A	B	B	B	A	B	B	B	B	B	B
tarc1351	4D	117.5	B	-	B	B	A	B	A	B	B	B	B	B	B	B	B	A	A	B	B	B	A	B	A	B	A	B	B	A	B	B	B	B	B	A	A	B	A	B	B	B	A	B	B	B	B	B	B
snp3471	4D	122.3	B	-	B	B	A	B	A	B	B	B	B	B	B	B	A	A	A	B	B	A	A	B	A	B	A	B	B	A	B	B	B	B	B	A	A	B	A	B	B	B	A	B	B	B	B	B	B
tarc0016	4D	135.8	B	-	B	B	A	B	B	B	B	B	B	B	B	B	A	A	A	B	A	A	A	B	A	B	A	B	B	A	B	A	B	A	B	A	A	B	A	B	B	B	A	B	B	B	B	B	B
tarc0015	4D	137.8	B	-	B	B	A	B	B	B	B	B	B	B	B	B	A	A	A	B	A	B	A	B	A	B	A	B	B	A	B	A	B	A	B	A	A	B	B	B	B	B	A	B	B	B	B	B	B
tarc1319	4D	164.5	B	-	B	B	A	A	B	B	B	B	B	B	B	B	A	B	A	B	A	B	A	B	A	B	A	A	A	A	B	A	B	A	B	A	A	B	B	B	B	B	A	B	B	A	B	B	A
tarc1375	4D	167.6	B	-	B	B	A	A	B	B	B	B	B	B	B	B	A	B	A	B	A	B	A	B	A	B	A	A	A	A	B	A	B	A	B	A	A	B	B	B	B	B	A	B	B	A	B	A	A
tarc1534	4D	181.8	B	-	B	B	A	A	B	B	A	B	A	B	B	B	A	A	A	A	B	B	A	B	A	B	A	A	A	A	B	A	B	A	B	A	A	B	A	B	B	B	A	B	B	A	B	A	A
tarc0009	4D	204.6	B	-	B	B	A	A	A	B	A	B	A	B	B	B	A	A	A	A	B	B	A	B	A	A	A	A	B	A	B	B	B	A	B	A	A	A	A	A	A	A	A	B	B	A	B	B	A
snp4871	5A	0	B	-	B	B	A	B	B	B	B	A	B	B	A	B	B	B	A	A	A	B	A	B	A	B	A	B	B	B	A	B	B	B	A	B	B	A	A	B	A	A	A	A	B	A	B	B	A
tarc0673	5A	20.9	B	-	B	B	A	B	B	B	B	A	A	B	A	B	B	B	A	A	A	B	A	B	A	B	A	B	B	A	A	B	B	B	A	B	A	B	A	A	B	B	A	A	B	A	A	B	A
snp3197	5A	26.5	B	-	B	B	A	B	B	B	B	B	A	B	A	B	B	B	A	A	A	B	A	A	A	B	A	B	B	A	A	B	B	B	A	B	A	B	A	A	B	B	A	A	A	A	A	B	A
snp1568	5A	30.1	B	-	B	A	A	B	B	B	B	B	A	B	A	B	B	A	A	A	A	B	A	A	A	B	A	B	B	A	B	B	B	B	A	B	A	B	A	A	B	B	A	A	A	A	A	B	A
snp1062	5A	48.4	B	-	B	A	A	B	B	B	B	B	A	B	A	A	B	A	A	A	A	B	A	A	A	B	A	B	B	A	B	B	B	A	A	B	A	B	A	A	B	B	A	A	A	A	B	B	A
snp2378	5A	51.8	B	-	B	A	A	B	B	B	B	B	A	A	A	A	B	A	A	B	A	B	A	A	A	B	A	B	B	A	B	B	B	A	A	B	A	B	A	A	B	B	A	A	A	A	B	B	A
snp3365	5A	52.8	B	-	B	A	A	B	B	B	B	B	A	A	A	A	B	A	A	B	A	B	A	A	A	B	A	B	B	A	B	B	B	A	A	B	A	B	A	A	B	B	A	A	A	A	B	B	A
snp3530	5A	73.4	B	-	A	A	B	B	B	B	B	A	B	B	A	B	B	A	B	A	A	B	A	A	A	B	A	B	B	A	B	B	B	A	A	A	A	B	A	A	A	B	A	B	A	A	B	B	A
gwm129	5A	87.7	B	-	A	A	B	B	B	B	B	A	B	B	B	B	B	A	B	A	A	B	A	A	A	B	A	A	B	A	B	B	B	A	A	A	B	A	A	A	A	B	A	B	A	A	B	B	A
snp7226	5A	98.4	B	-	A	A	B	B	B	A	B	A	B	B	B	B	B	A	B	A	A	A	A	A	A	B	A	A	B	A	B	B	B	B	A	A	A	B	A	A	A	B	A	B	A	A	B	B	A
barc303	5A	100.2	B	-	A	A	B	B	B	A	B	A	B	B	B	B	B	A	B	A	A	A	A	A	B	B	A	A	B	A	B	B	B	B	A	A	A	B	A	A	A	B	B	B	A	A	B	B	A
snp6237	5A	101.2	B	-	A	A	B	B	B	A	B	A	B	B	B	B	B	A	B	B	A	A	A	A	B	B	A	A	B	A	B	B	B	B	A	A	A	B	A	A	A	B	B	B	A	A	B	B	A
tarc0652	5A	103.2	B	-	A	A	B	B	A	A	B	A	B	B	B	B	B	A	B	B	A	A	A	A	B	B	A	A	B	A	B	B	B	B	A	A	A	B	A	A	A	B	B	B	A	A	B	B	A
tarc0640	5A	104.2	B	-	A	A	B	B	A	A	B	A	B	B	B	B	B	A	B	B	A	A	A	A	B	B	A	A	B	A	B	B	B	B	A	A	A	B	A	A	A	B	B	B	A	B	B	B	A
snp5184	5A	107.4	B	-	A	A	B	B	A	A	B	A	B	B	B	B	B	A	B	B	A	A	A	A	B	B	A	A	B	A	B	B	B	B	A	A	A	B	A	B	A	B	B	B	A	B	B	B	A
tarc0662	5A	118.2	B	-	A	A	A	B	A	A	B	A	B	B	B	B	B	A	A	B	A	A	A	A	B	B	A	A	B	A	B	B	B	B	B	A	A	B	A	B	A	B	A	B	A	B	B	B	A
snp2172	5A	123.1	B	-	A	A	A	A	A	A	B	A	B	A	B	B	B	A	A	B	A	A	A	A	B	B	A	A	B	A	B	B	B	A	B	A	B	A	A	A	A	B	A	B	A	B	B	B	A
snp850	5A	123.6	B	-	A	A	A	A	A	A	B	A	B	A	B	B	B	A	A	B	A	A	A	A	B	B	A	A	B	A	B	B	B	A	B	A	B	A	A	A	A	B	A	B	A	B	B	B	A
tarc0655	5A	123.6	B	-	A	A	A	A	A	A	B	A	B	A	B	B	B	A	A	B	A	A	A	A	B	B	A	A	B	A	B	B	B	A	B	A	B	A	A	A	A	B	A	B	A	B	B	B	A
tarc0635	5A	123.8	B	-	A	A	A	A	A	A	B	A	B	A	B	B	B	A	A	B	A	A	A	A	B	B	A	A	B	A	B	B	B	A	B	A	B	A	A	A	A	B	A	B	A	B	B	B	A
barc141	5A	124	B	-	A	A	A	A	A	A	B	A	B	A	B	B	B	A	A	B	A	A	A	A	B	B	A	A	B	A	B	B	B	A	B	A	B	A	A	A	A	B	A	B	A	B	B	B	A
snp8013	5A	125.6	B	-	A	A	A	A	A	A	B	A	B	A	B	B	B	A	A	B	A	A	A	A	B	B	A	A	B	A	B	B	B	A	B	A	B	A	A	A	A	B	A	B	A	B	B	B	A
tarc0677	5A	126.6	B	-	A	A	A	A	A	B	B	A	B	A	B	B	B	A	A	B	A	A	A	A	B	B	A	A	B	A	B	B	B	A	B	A	B	A	A	A	A	B	A	B	A	B	B	B	A
tarc0663	5A	144.1	B	-	B	A	A	A	A	B	B	A	B	A	B	B	B	A	A	B	A	A	A	A	B	A	A	A	B	A	B	B	B	A	B	A	A	A	A	A	A	B	A	B	A	B	B	A	A
snp1469	5A	147	B	-	B	A	A	A	A	B	B	A	B	A	B	B	B	A	A	B	A	A	A	A	B	A	A	A	B	A	B	B	B	A	B	A	A	A	A	A	A	B	A	B	A	B	B	A	A
tarc0648	5A	167.3	B	-	A	A	A	B	A	B	B	A	B	A	A	A	A	A	A	A	A	A	A	A	B	A	A	A	A	A	B	A	B	A	A	A	A	A	A	A	A	B	A	B	A	A	B	A	A
snp6456	5A	168.3	B	-	A	A	A	B	A	B	B	A	B	A	A	A	A	A	A	A	A	A	A	A	B	A	A	A	A	A	B	A	B	A	A	A	A	A	A	A	A	B	A	B	A	A	B	A	A
tarc0630	5A	176.2	B	-	A	A	A	B	A	B	B	A	A	A	A	A	A	A	A	A	A	A	A	A	A	A	A	A	B	A	B	A	B	A	A	A	A	A	A	A	A	B	A	B	A	A	B	A	A
snp4980	5A	191.4	B	-	A	A	A	A	A	B	A	A	B	A	A	A	A	A	A	A	A	A	A	A	A	A	A	A	B	A	B	A	A	A	A	A	A	A	A	A	A	B	A	B	A	A	B	A	A
snp5945	5A	198.2	B	-	A	A	A	A	A	A	A	A	B	A	A	A	A	A	A	A	A	A	A	A	A	A	A	A	B	A	B	A	A	A	A	A	A	A	A	A	A	B	A	B	A	A	A	A	A
snp4390	5A	200.6	B	-	A	A	A	A	A	A	A	A	A	A	A	A	A	A	A	A	A	A	A	A	A	A	A	A	A	A	B	A	A	A	A	A	A	B	A	A	A	B	A	A	A	A	A	A	A
snp5623	5A	203	B	-	A	A	A	A	A	A	A	A	A	A	A	A	A	A	A	A	A	A	A	A	A	A	A	A	A	A	A	A	A	A	A	A	A	B	A	A	A	A	A	A	A	A	A	A	A
snp3625	5A	206.5	B	-	A	A	A	A	A	A	A	A	A	A	A	A	A	A	A	A	A	A	A	A	A	A	A	A	A	A	A	A	A	A	A	A	A	A	A	A	A	A	A	A	A	A	A	A	A
tarc0644	5A	210.2	B	A	A	A	A	A	A	A	A	A	A	A	A	A	A	A	A	A	A	A	A	A	A	A	A	A	A	A	A	A	A	A	A	A	A	A	A	A	A	A	A	A	A	A	A	A	A
VrnA1	5A	214.6	B	A	A	A	A	A	A	A	A	A	A	A	A	A	A	A	A	A	A	A	A	A	A	A	A	A	A	A	A	A	A	A	A	A	A	A	A	A	A	A	A	A	A	A	A	A	A
tarc0661	5A	222.3	B	A	A	A	A	A	A	A	A	A	A	A	A	A	A	A	A	A	A	A	A	A	A	A	A	A	A	A	A	A	A	A	A	A	A	A	A	A	A	A	A	A	A	A	A	A	A
snp583	5A	250.2	B	A	A	A	A	A	A	A	A	A	A	A	A	A	A	A	A	A	A	A	A	A	A	A	A	A	A	A	A	A	A	A	A	A	A	A	A	A	A	A	A	A	A	A	A	A	A
tarc0668	5A	260.8	B	A	A	A	A	A	A	A	A	A	A	A	A	A	A	A	A	A	A	A	A	A	A	A	A	A	A	A	A	A	A	A	A	A	A	A	A	A	A	A	A	A	A	A	A	A	A
tarc0627	5A	278	B	A	A	A	A	A	A	A	A	A	A	A	A	A	A	A	A	A	A	A	A	A	A	A	A	A	A	A	A	A	A	A	A	A	A	A	A	A	A	A	A	A	A	A	A	A	A
tarc0641	5A	284.6	B	A	A	A	A	A	A	A	A	A	A	A	A	A	A	A	A	A	A	A	A	A	A	A	A	A	A	A	A	A	A	A	A	A	A	A	A	A	A	A	A	A	A	A	A	A	A
tarc0646	5A	295.4	B	A	A	A	A	A	A	A	A	A	A	A	A	A	A	A	A	A	A	A	A	A	A	A	A	A	A	A	A	A	A	A	A	A	A	A	A	A	A	A	A	A	A	A	A	A	A
snp7162	5A	301.8	B	A	A	A	A	A	A	A	A	A	A	A	A	A	A	A	A	A	A	A	A	A	A	A	A	A	A	A	A	A	A	A	A	A	A	A	A	A	A	A	A	A	A	A	A	A	A
snp2802	5A	305.3	B	A	A	A	A	A	A	A	A	A	A	A	A	A	A	A	A	A	A	A	A	A	A	A	A	A	A	A	A	A	A	A	A	A	A	A	A	A	A	A	A	A	A	A	A	A	A
wmc524	5A	313.2	B	A	A	A	A	A	A	A	A	A	A	A	A	A	A	A	A	A	A	A	A	A	A	A	A	A	A	A	A	A	A	A	A	A	A	A	A	A	A	A	A	A	A	A	A	A	A
snp2947	5A	316.3	B	A	A	A	A	A	A	A	A	A	A	A	A	A	A	A	A	A	A	A	A	A	A	A	A	A	A	A	A	A	A	A	A	A	A	A	A	A	A	A	A	A	A	A	A	A	A
tarc0637	5A	321.6	B	A	A	A	A	A	A	A	A	A	A	A	A	A	A	A	A	A	A	A	A	A	A	A	A	A	A	A	A	A	A	A	A	A	A	A	A	A	A	A	A	A	A	A	A	A	A
snp757	5B	0	B	-	A	A	A	A	B	A	B	A	B	A	B	B	A	A	B	B	A	B	B	B	A	B	B	A	B	B	A	B	A	A	B	A	A	A	A	A	B	A	B	A	B	B	B	B	B
tarc1117	5B	17.7	B	-	A	A	A	A	A	A	A	A	A	A	B	A	A	A	A	B	A	B	A	B	A	B	B	A	B	B	A	B	A	A	B	A	B	A	A	B	B	A	B	A	B	B	B	B	B
snp3606	5B	18.1	B	-	A	A	A	A	A	A	A	A	A	A	B	A	A	A	A	B	A	B	A	B	A	B	B	A	B	B	A	B	A	A	B	A	B	A	A	B	B	A	B	A	B	B	B	B	B
snp332	5B	37.5	B	-	A	A	B	A	A	B	A	B	A	A	B	A	A	A	B	B	A	B	B	B	A	B	B	A	B	B	A	B	B	B	B	A	B	A	A	A	B	A	B	A	B	B	B	B	A
snp1143	5B	49.2	B	-	A	A	B	A	A	B	A	B	A	A	B	A	B	A	A	B	A	B	B	B	A	B	B	A	B	A	A	B	B	A	A	A	B	A	A	A	B	A	B	A	B	B	B	B	A
snp7211	5B	59.3	B	-	A	A	B	A	A	B	A	B	A	A	B	A	B	A	A	B	A	B	B	B	A	B	B	A	B	A	A	B	B	A	B	B	A	A	A	A	B	A	B	A	A	B	A	B	A
tarc1105	5B	62.5	B	-	A	A	B	B	A	B	A	B	A	A	B	A	B	A	A	B	A	B	B	B	A	B	B	A	B	A	A	B	B	A	B	B	A	A	A	A	B	A	A	A	A	B	A	B	A
barc109	5B	75.7	B	-	A	A	B	B	A	B	A	B	A	A	A	A	B	A	A	A	A	B	B	B	B	B	B	A	B	A	A	B	B	A	A	B	A	A	A	A	A	A	B	A	A	B	B	B	A
tarc1114	5B	75.7	B	-	A	A	B	B	A	B	A	B	A	A	A	A	B	A	A	A	A	B	B	B	B	B	B	A	B	A	A	B	B	A	A	B	A	A	A	A	A	A	B	A	A	B	B	B	A
tarc1110	5B	77.4	B	-	A	A	B	B	A	B	A	B	A	A	A	A	B	A	A	A	A	B	B	B	B	B	B	A	B	A	A	B	B	A	A	B	A	A	A	A	A	A	B	A	A	B	B	B	A
tarc1123	5B	77.4	B	-	A	A	B	B	A	B	A	B	A	A	A	A	B	A	A	A	A	B	B	B	B	B	B	A	B	A	A	B	B	A	A	B	A	A	A	A	A	A	B	A	A	B	B	B	A
tarc1087	5B	77.4	B	-	A	A	B	B	A	B	A	B	A	A	A	A	B	A	A	A	A	B	B	B	B	B	B	A	B	A	A	B	B	A	A	B	A	A	A	A	A	A	B	A	A	B	B	B	A
snp6689	5B	79.7	B	-	A	A	B	B	A	B	A	B	A	A	A	A	B	A	A	A	A	B	B	B	A	B	B	A	B	A	B	B	B	A	A	B	A	A	A	A	A	A	B	A	A	A	B	B	A
snp7127	5B	80.8	B	-	A	A	B	B	A	B	A	B	A	A	A	A	B	A	A	A	A	B	B	B	A	B	B	A	B	A	B	B	B	A	A	B	A	A	A	A	A	A	B	A	A	A	B	B	A
snp4422	5B	81.9	B	-	A	A	B	B	A	B	A	B	A	A	A	A	B	A	A	A	A	B	B	B	A	B	B	A	B	A	B	B	B	A	A	B	A	A	A	A	A	A	B	A	A	A	B	B	A
snp123	5B	81.9	B	-	A	A	B	B	A	B	A	B	A	A	A	A	B	A	A	A	A	B	B	B	A	B	B	A	B	A	B	B	B	A	A	B	A	A	A	A	A	A	B	A	A	A	B	B	A
snp301	5B	83.4	B	-	A	A	B	B	A	B	A	B	A	A	A	A	B	A	A	A	A	B	B	B	A	B	B	A	B	A	B	B	B	A	A	B	A	A	A	A	A	A	B	A	A	A	B	B	A
snp5845	5B	84	B	-	A	A	B	B	A	B	A	B	A	A	A	A	B	A	A	A	A	B	B	B	A	B	B	A	B	A	B	B	B	A	A	B	A	A	A	A	A	A	B	A	A	A	B	B	A
snp5742	5B	84	B	-	A	A	B	B	A	B	A	B	A	A	A	A	B	A	A	A	A	B	B	B	A	B	B	A	B	A	B	B	B	A	A	B	A	A	A	A	A	A	B	A	A	A	B	B	A
snp721	5B	85.8	B	-	A	A	B	B	A	B	A	B	A	A	A	A	B	A	A	A	A	B	B	B	A	B	B	A	B	A	B	B	B	A	A	B	A	A	A	A	A	A	B	A	A	A	B	B	B
tarc1136	5B	85.8	B	-	A	A	B	B	A	B	A	B	A	A	A	A	B	A	A	A	A	B	B	B	A	B	B	A	B	A	B	B	B	A	A	B	A	A	A	A	A	A	B	A	A	A	B	B	B
snp2181	5B	90.7	B	-	A	A	B	B	A	B	A	B	A	A	A	A	B	A	A	A	A	B	B	B	A	B	B	A	B	A	B	B	B	A	A	B	A	A	A	A	A	A	B	A	A	A	B	B	B
tarc1127	5B	92.7	B	-	A	A	B	B	A	B	A	B	A	A	A	A	A	A	A	A	A	B	B	B	A	B	B	A	B	A	B	B	B	A	A	B	A	A	A	A	A	A	B	A	A	A	B	B	B
snp2373	5B	109.3	B	-	A	A	B	B	A	B	A	B	A	A	A	A	A	A	A	A	A	B	B	B	A	A	B	A	B	A	B	B	B	A	A	A	A	A	A	A	A	A	B	A	A	B	B	B	B
tarc1134	5B	166.2	B	-	A	A	B	A	B	B	A	B	A	B	A	B	B	B	A	B	A	B	B	B	B	B	B	A	B	A	B	B	A	A	A	A	A	B	B	A	A	B	A	A	B	B	B	B	B
barc346	5B	169.6	B	-	A	A	B	A	B	B	A	B	A	B	A	B	B	B	A	B	A	B	B	B	B	B	B	A	B	A	B	B	A	A	A	A	A	B	B	A	A	B	A	A	B	B	B	B	A
snp6718	5B	173.9	B	-	A	A	B	A	B	B	A	B	A	B	A	B	B	B	A	B	A	B	B	B	B	B	A	A	B	A	B	B	A	A	A	A	A	B	B	B	A	B	A	A	B	B	B	B	A
barc275	5B	187.6	B	-	A	A	B	A	A	B	A	B	B	B	A	B	B	B	A	B	A	B	B	B	B	B	A	A	B	A	B	B	A	B	A	A	A	B	B	B	A	B	A	A	B	B	B	B	B
snp3800	5B	191.3	B	-	A	A	B	A	A	B	A	B	B	B	A	B	B	B	A	B	A	B	B	B	B	B	A	A	B	B	A	B	A	B	A	A	A	B	B	B	A	B	A	A	B	B	B	B	B
snp7014	5B	195	B	-	A	A	B	A	A	B	A	B	B	B	A	B	B	B	A	B	A	B	B	B	B	B	A	A	B	B	A	B	A	B	A	A	A	B	B	B	A	B	A	A	B	B	B	B	B
tarc1095	5B	206.5	B	-	A	A	B	A	A	B	A	B	B	B	B	B	B	B	A	A	A	B	B	B	B	B	A	A	B	B	A	B	A	B	A	A	A	B	B	B	A	B	A	A	B	B	B	B	B
snp4762	5B	210.6	B	-	A	A	B	A	A	B	A	B	B	B	B	B	B	B	A	A	A	B	A	B	A	B	A	A	B	B	A	B	A	B	A	A	A	B	B	B	A	B	A	A	B	B	B	B	B
tarc1092	5B	211.6	B	-	A	A	B	A	A	B	A	B	B	B	B	B	B	B	A	A	A	B	A	B	A	B	A	A	B	B	A	B	A	B	A	A	A	B	B	B	A	B	A	A	B	B	B	B	B
tarc1101	5B	215.9	B	-	A	A	B	A	A	B	A	B	B	B	B	B	B	B	A	A	B	B	A	B	B	B	A	A	B	B	A	B	A	B	A	A	A	B	B	B	A	B	A	A	B	B	B	B	B
snp6902	5B	244.3	B	-	A	B	A	A	A	B	A	B	B	B	B	B	A	B	A	A	B	B	A	B	B	A	B	A	B	A	A	B	B	B	A	A	A	B	B	B	A	B	A	A	A	B	B	A	B
tarc1135	5B	254	B	-	A	B	A	A	A	B	A	B	B	B	B	B	A	B	A	A	B	B	A	B	B	A	B	A	B	A	A	B	B	B	A	A	A	B	B	B	A	B	A	B	A	B	B	A	B
tarc1099	5B	264.8	B	-	A	B	A	A	A	B	A	B	B	B	A	B	A	B	A	A	B	B	A	B	B	A	B	A	B	A	B	A	B	B	A	A	A	A	B	B	A	B	A	B	A	A	A	B	B
tarc1130	5B	271.2	B	-	A	B	A	A	A	B	A	B	B	B	A	B	A	B	A	A	B	B	A	B	B	B	B	A	B	B	B	A	B	B	A	A	A	A	B	B	B	B	A	B	A	A	A	B	B
tarc1102	5B	286.6	B	-	A	A	A	A	A	B	B	B	B	B	A	B	A	B	A	A	B	B	A	B	B	B	B	A	B	B	A	A	A	B	A	B	A	A	B	B	B	B	A	B	A	A	B	B	B
barc130	5D	0	B	-	A	A	B	B	B	A	A	A	B	B	B	A	A	B	A	A	A	B	A	B	B	B	B	B	B	B	B	B	B	A	B	A	A	A	B	B	B	B	B	B	B	B	B	B	A
tarc0280	5D	4	B	-	A	A	B	B	B	B	A	A	B	B	B	A	A	B	A	A	B	B	A	B	B	B	B	B	B	B	B	B	B	A	B	A	A	A	B	B	B	B	B	B	B	B	B	B	A
tarc1478	5D	13.1	B	-	A	A	B	B	B	B	B	A	A	B	B	A	A	B	B	A	B	B	A	B	B	B	B	B	B	B	A	B	B	A	B	A	A	A	B	B	B	B	B	B	B	B	B	B	B
gwm190	5D	16.1	B	-	A	A	B	B	B	B	B	A	A	B	B	A	A	B	B	B	B	B	A	B	B	B	B	B	B	B	A	B	B	A	B	A	B	A	B	B	B	B	B	B	B	B	B	B	B
snp6289	5D	39.3	B	-	B	A	B	B	B	B	B	B	B	B	B	A	A	B	B	B	B	B	A	B	B	B	B	B	B	B	A	B	A	A	B	A	A	B	B	B	B	B	B	B	B	B	B	B	A
snp5366	5D	68.7	B	B	B	B	B	B	B	B	B	B	B	B	B	B	B	B	B	B	B	B	B	B	B	B	B	B	B	B	B	B	B	B	B	B	B	B	B	B	B	B	B	B	B	B	B	B	B
tarc0286	5D	70.9	B	B	B	B	B	B	B	B	B	B	B	B	B	B	B	B	B	B	B	B	B	B	B	B	B	B	B	B	B	B	B	B	B	B	B	B	B	B	B	B	B	B	B	B	B	B	B
snp6268	5D	71.6	B	B	B	B	B	B	B	B	B	B	B	B	B	B	B	B	B	B	B	B	B	B	B	B	B	B	B	B	B	B	B	B	B	B	B	B	B	B	B	B	B	B	B	B	B	B	B
snp4550	5D	71.6	B	B	B	B	B	B	B	B	B	B	B	B	B	B	B	B	B	B	B	B	B	B	B	B	B	B	B	B	B	B	B	B	B	B	B	B	B	B	B	B	B	B	B	B	B	B	B
snp6052	5D	71.6	B	B	B	B	B	B	B	B	B	B	B	B	B	B	B	B	B	B	B	B	B	B	B	B	B	B	B	B	B	B	B	B	B	B	B	B	B	B	B	B	B	B	B	B	B	B	B
snp5012	5D	72.8	B	B	B	B	B	B	B	B	B	B	B	B	B	B	B	B	B	B	B	B	B	B	B	B	B	B	B	B	B	B	B	B	B	B	B	B	B	B	B	B	B	B	B	B	B	B	B
tarc0281	5D	75.7	B	B	B	B	B	B	B	B	B	B	B	B	B	B	B	B	B	B	B	B	B	B	B	B	B	B	B	B	B	B	B	B	B	B	B	B	B	B	B	B	B	B	B	B	B	B	B
tarc0261	5D	76.7	B	B	B	B	B	B	B	B	B	B	B	B	B	B	B	B	B	B	B	B	B	B	B	B	B	B	B	B	B	B	B	B	B	B	B	B	B	B	B	B	B	B	B	B	B	B	B
tarc0233	5D	77.2	B	B	B	B	B	B	B	B	B	B	B	B	B	B	B	B	B	B	B	B	B	B	B	B	B	B	B	B	B	B	B	B	B	B	B	B	B	B	B	B	B	B	B	B	B	B	B
tarc1389	5D	77.8	B	B	B	B	B	B	B	B	B	B	B	B	B	B	B	B	B	B	B	B	B	B	B	B	B	B	B	B	B	B	B	B	B	B	B	B	B	B	B	B	B	B	B	B	B	B	B
tarc1266	5D	88.2	B	B	B	B	B	B	B	B	B	B	B	B	B	B	B	B	B	B	B	B	B	B	B	B	B	B	B	B	B	B	B	B	B	B	B	B	B	B	B	B	B	B	B	B	B	B	B
tarc1505	5D	94.9	B	-	B	B	B	B	B	B	B	A	B	B	B	B	B	B	B	A	B	B	B	B	A	B	B	B	B	B	B	B	B	A	A	B	B	B	B	A	B	B	B	B	A	B	B	B	B
tarc0269	5D	110.3	B	-	B	B	B	B	B	B	B	A	B	B	B	B	B	A	B	A	B	A	B	B	B	B	B	B	B	B	B	B	B	A	A	B	B	B	B	A	B	A	B	B	A	B	B	B	B
cfd8	5D	113.2	B	-	B	B	B	B	B	B	B	A	B	B	B	B	B	A	B	A	B	A	B	B	B	B	B	B	B	B	B	B	B	A	A	B	B	B	B	B	B	A	B	B	A	B	B	B	B
barc286	5D	131.2	B	-	B	B	B	B	B	B	B	A	B	B	B	B	B	A	B	A	A	A	B	A	B	B	A	B	B	A	B	B	A	A	A	A	B	A	B	B	A	A	A	B	A	B	B	B	B
tarc0276	5D	138	B	-	B	B	B	B	A	B	B	A	B	B	B	B	B	A	B	A	A	B	B	A	B	B	A	B	B	A	B	B	A	A	A	B	B	A	B	B	A	A	A	B	A	B	B	B	B
tarc1444	5D	149.3	B	-	B	B	B	B	A	B	B	A	B	A	B	B	B	A	B	A	B	B	B	A	A	B	A	B	B	A	B	B	A	A	A	B	B	A	B	B	A	A	A	B	A	B	B	B	B
gwm174	5D	149.3	B	-	B	B	B	B	A	B	B	A	B	A	B	B	B	A	B	A	B	B	B	A	A	B	A	B	B	A	B	B	A	A	A	B	B	A	B	B	A	A	A	B	A	B	B	B	B
snp1681	5D	169.8	B	-	A	B	B	B	B	A	B	A	B	A	B	B	B	A	B	A	B	B	B	A	A	B	A	A	B	B	B	B	B	A	A	B	A	A	B	B	B	A	A	B	A	A	B	B	B
tarc0237	5D	184.5	B	-	A	B	B	B	B	A	B	A	B	A	B	B	B	A	B	A	B	B	B	A	A	B	A	A	B	B	B	B	B	B	A	B	A	A	B	B	B	A	A	B	A	A	B	B	B
tarc0263	5D	212.5	B	-	A	B	A	B	B	B	B	B	B	A	B	A	B	A	B	B	B	B	B	B	A	B	A	A	B	B	B	A	B	B	A	A	A	B	B	A	B	A	A	B	A	A	B	B	B
tarc0234	5D	217	B	-	A	B	A	B	B	B	B	B	B	B	B	A	B	A	B	B	B	B	B	B	A	B	A	A	B	B	B	A	B	B	A	A	A	B	B	A	B	A	A	B	A	A	B	B	B
VrnD1	5D	217	B	-	A	B	A	B	B	B	B	B	B	B	B	A	B	A	B	B	B	B	B	B	A	B	A	A	B	B	B	A	B	B	A	A	A	B	B	A	B	A	A	B	A	A	B	B	B
tarc0256	5D	217.2	B	-	A	B	A	B	B	B	B	B	B	B	B	A	B	A	B	B	B	B	B	B	A	B	A	A	B	B	B	A	B	B	A	A	A	B	B	A	B	A	A	B	A	A	B	B	B
tarc1501	5D	229.3	B	-	A	A	A	B	A	B	B	B	B	A	B	A	B	A	B	B	B	B	B	B	A	B	B	A	B	B	B	A	B	B	A	B	A	B	B	A	B	A	A	B	A	B	B	B	B
snp678	5D	229.3	B	-	A	A	A	B	A	B	B	B	B	A	B	A	B	A	B	B	B	B	B	B	A	B	B	A	B	B	B	A	B	B	A	B	A	B	B	A	B	A	A	B	A	B	B	B	B
cfd29	5D	230.1	B	-	A	A	A	B	A	B	B	B	B	A	B	A	B	A	B	B	B	B	B	B	A	B	B	A	B	B	B	A	B	B	A	B	A	B	B	A	B	A	A	B	A	B	B	B	B
tarc0257	5D	230.6	B	-	A	A	A	B	A	B	B	B	B	A	B	A	B	A	B	B	B	B	B	B	A	B	B	A	B	B	B	A	B	B	A	B	A	B	B	A	B	A	A	B	A	B	B	B	B
tarc1385	5D	233.9	B	-	A	A	A	B	A	B	B	B	B	A	B	A	B	A	B	B	B	B	B	B	A	B	B	A	B	B	B	A	B	B	A	B	A	B	B	A	B	A	A	B	A	B	B	B	B
tarc0275	5D	241.4	B	-	B	B	A	B	A	B	B	B	B	A	B	A	B	A	B	B	B	B	B	B	A	B	B	A	B	B	B	A	B	B	A	B	B	B	B	A	B	B	A	B	A	B	B	B	B
tarc0241	5D	252.7	B	-	B	B	A	B	A	B	B	B	A	A	B	A	B	A	A	B	B	B	B	B	A	B	B	A	B	B	B	A	B	B	A	B	B	B	B	A	B	B	A	B	A	B	A	A	B
tarc1348	5D	256	B	-	B	B	A	B	A	B	B	B	A	A	B	A	B	A	A	B	B	B	B	A	A	B	B	A	B	B	B	A	B	B	A	B	B	B	B	A	B	B	A	B	A	B	A	A	B
tarc0265	5D	267.2	B	-	B	B	A	B	B	B	B	B	A	A	B	A	B	B	A	B	B	B	B	A	A	B	B	A	B	A	B	B	B	B	A	B	B	B	B	B	B	B	B	B	A	B	A	A	B
tarc1424	5D	271.9	B	-	B	B	A	A	B	B	B	B	A	B	B	A	B	B	A	B	B	B	B	B	A	B	B	A	A	A	B	B	B	B	A	B	B	B	B	B	B	B	B	B	A	B	B	A	B
tarc1377	5D	279.5	B	-	B	B	A	A	B	B	B	B	A	B	B	B	B	B	A	B	B	B	B	B	A	B	B	A	A	A	B	B	B	B	A	B	B	B	A	B	B	B	B	B	B	B	B	B	B
tarc1379	5D	295	B	-	B	B	A	A	B	B	B	B	A	B	B	B	B	A	B	B	B	B	B	B	A	B	A	B	A	A	B	B	B	B	B	A	B	B	A	B	B	B	B	B	B	B	B	B	B
tarc1354	5D	297.2	B	-	B	B	A	A	B	B	B	B	A	B	B	B	B	A	B	B	B	B	B	B	A	B	A	B	A	B	B	B	B	B	B	A	B	B	A	B	B	B	B	B	B	B	B	B	B
tarc1371	5D	300	B	-	B	B	A	A	B	B	B	B	B	B	B	B	B	A	B	B	B	B	B	B	B	B	A	B	A	B	B	B	B	B	B	A	B	B	A	B	B	B	B	B	B	B	B	B	B
tarc1323	5D	303.7	B	-	B	B	A	A	B	B	B	B	B	B	B	B	B	A	B	B	B	B	B	B	B	B	B	B	A	B	B	B	B	B	B	A	B	B	A	B	B	B	B	B	B	B	B	B	B
tarc1547	5D	307	B	-	B	B	A	A	B	B	B	B	B	B	B	B	B	B	B	B	B	B	B	B	B	B	B	B	A	B	B	B	B	B	B	A	B	B	A	B	B	B	B	B	B	B	B	B	B
snp7071	5D	312.7	B	-	B	B	B	B	B	B	B	B	B	B	B	B	B	B	B	B	B	B	B	B	B	B	B	B	B	B	B	B	B	B	B	A	B	B	A	B	B	B	B	B	B	B	B	B	B
snp2821	5D	313.1	B	-	B	B	B	B	B	B	B	B	B	B	B	B	B	B	B	B	B	B	B	B	B	B	B	B	B	B	B	B	B	B	B	B	B	B	A	B	B	B	B	B	B	B	B	B	B
snp6409	5D	313.9	B	B	B	B	B	B	B	B	B	B	B	B	B	B	B	B	B	B	B	B	B	B	B	B	B	B	B	B	B	B	B	B	B	B	B	B	B	B	B	B	B	B	B	B	B	B	B
snp6189	5D	318.6	B	B	B	B	B	B	B	B	B	B	B	B	B	B	B	B	B	B	B	B	B	B	B	B	B	B	B	B	B	B	B	B	B	B	B	B	B	B	B	B	B	B	B	B	B	B	B
tarc0250	5D	319.5	B	B	B	B	B	B	B	B	B	B	B	B	B	B	B	B	B	B	B	B	B	B	B	B	B	B	B	B	B	B	B	B	B	B	B	B	B	B	B	B	B	B	B	B	B	B	B
tarc0274	5D	319.7	B	B	B	B	B	B	B	B	B	B	B	B	B	B	B	B	B	B	B	B	B	B	B	B	B	B	B	B	B	B	B	B	B	B	B	B	B	B	B	B	B	B	B	B	B	B	B
tarc0239	5D	319.9	B	B	B	B	B	B	B	B	B	B	B	B	B	B	B	B	B	B	B	B	B	B	B	B	B	B	B	B	B	B	B	B	B	B	B	B	B	B	B	B	B	B	B	B	B	B	B
tarc0272	5D	322.3	B	B	B	B	B	B	B	B	B	B	B	B	B	B	B	B	B	B	B	B	B	B	B	B	B	B	B	B	B	B	B	B	B	B	B	B	B	B	B	B	B	B	B	B	B	B	B
wmc765	5D	325.8	B	B	B	B	B	B	B	B	B	B	B	B	B	B	B	B	B	B	B	B	B	B	B	B	B	B	B	B	B	B	B	B	B	B	B	B	B	B	B	B	B	B	B	B	B	B	B
tarc1332	5D	326.9	B	B	B	B	B	B	B	B	B	B	B	B	B	B	B	B	B	B	B	B	B	B	B	B	B	B	B	B	B	B	B	B	B	B	B	B	B	B	B	B	B	B	B	B	B	B	B
snp699	5D	327.2	B	B	B	B	B	B	B	B	B	B	B	B	B	B	B	B	B	B	B	B	B	B	B	B	B	B	B	B	B	B	B	B	B	B	B	B	B	B	B	B	B	B	B	B	B	B	B
tarc0254	5D	328	B	B	B	B	B	B	B	B	B	B	B	B	B	B	B	B	B	B	B	B	B	B	B	B	B	B	B	B	B	B	B	B	B	B	B	B	B	B	B	B	B	B	B	B	B	B	B
snp6872	5D	328.6	B	B	B	B	B	B	B	B	B	B	B	B	B	B	B	B	B	B	B	B	B	B	B	B	B	B	B	B	B	B	B	B	B	B	B	B	B	B	B	B	B	B	B	B	B	B	B
tarc0260	5D	331.8	B	B	B	B	B	B	B	B	B	B	B	B	B	B	B	B	B	B	B	B	B	B	B	B	B	B	B	B	B	B	B	B	B	B	B	B	B	B	B	B	B	B	B	B	B	B	B
tarc0246	5D	332.7	B	B	B	B	B	B	B	B	B	B	B	B	B	B	B	B	B	B	B	B	B	B	B	B	B	B	B	B	B	B	B	B	B	B	B	B	B	B	B	B	B	B	B	B	B	B	B
barc144	5D	341.1	B	B	B	B	B	B	B	B	B	B	B	B	B	B	B	B	B	B	B	B	B	B	B	B	B	B	B	B	B	B	B	B	B	B	B	B	B	B	B	B	B	B	B	B	B	B	B
tarc0259	5D	341.1	B	B	B	B	B	B	B	B	B	B	B	B	B	B	B	B	B	B	B	B	B	B	B	B	B	B	B	B	B	B	B	B	B	B	B	B	B	B	B	B	B	B	B	B	B	B	B
tarc0264	5D	348.7	B	B	B	B	B	B	B	B	B	B	B	B	B	B	B	B	B	B	B	B	B	B	B	B	B	B	B	B	B	B	B	B	B	B	B	B	B	B	B	B	B	B	B	B	B	B	B
snp1427	5D	349.2	B	-	B	B	B	B	B	B	B	B	B	B	B	B	B	B	B	B	B	B	B	B	B	B	B	B	B	B	B	B	B	B	B	B	B	B	B	B	B	B	B	B	B	B	B	B	B
snp4113	5D	350.9	B	-	B	B	B	B	B	B	B	B	B	B	B	B	B	B	B	B	B	B	B	B	B	B	B	A	B	B	B	B	B	B	B	B	B	B	B	B	B	B	B	B	B	B	B	B	B
snp4561	5D	359.9	B	-	B	B	B	B	B	B	B	B	B	A	B	B	B	B	B	B	B	B	A	B	B	B	B	A	B	A	B	B	B	B	B	B	B	B	B	B	B	B	B	B	B	B	B	B	B
tarc0249	5D	369.7	B	-	B	B	B	B	B	B	B	B	B	A	B	B	B	A	B	B	B	B	A	B	A	B	B	A	B	A	B	B	B	B	B	B	B	B	B	B	B	B	B	B	B	B	B	B	B
snp6937	6A	0	B	B	B	B	B	B	B	B	B	B	B	B	B	B	B	B	B	B	B	B	B	B	B	B	B	B	B	B	B	B	B	B	B	B	B	B	B	B	B	B	B	B	B	B	B	B	B
tarc0720	6A	3	B	B	B	B	B	B	B	B	B	B	B	B	B	B	B	B	B	B	B	B	B	B	B	B	B	B	B	B	B	B	B	B	B	B	B	B	B	B	B	B	B	B	B	B	B	B	B
tarc0728	6A	4.5	B	B	B	B	B	B	B	B	B	B	B	B	B	B	B	B	B	B	B	B	B	B	B	B	B	B	B	B	B	B	B	B	B	B	B	B	B	B	B	B	B	B	B	B	B	B	B
tarc0682	6A	9	B	B	B	B	B	B	B	B	B	B	B	B	B	B	B	B	B	B	B	B	B	B	B	B	B	B	B	B	B	B	B	B	B	B	B	B	B	B	B	B	B	B	B	B	B	B	B
tarc0707	6A	20.4	B	B	B	B	B	B	B	B	B	B	B	B	B	B	B	B	B	B	B	B	B	B	B	B	B	B	B	B	B	B	B	B	B	B	B	B	B	B	B	B	B	B	B	B	B	B	B
tarc0686	6A	22.2	B	B	B	B	B	B	B	B	B	B	B	B	B	B	B	B	B	B	B	B	B	B	B	B	B	B	B	B	B	B	B	B	B	B	B	B	B	B	B	B	B	B	B	B	B	B	B
tarc0731	6A	28.1	B	B	B	B	B	B	B	B	B	B	B	B	B	B	B	B	B	B	B	B	B	B	B	B	B	B	B	B	B	B	B	B	B	B	B	B	B	B	B	B	B	B	B	B	B	B	B
snp612	6A	65.1	B	B	B	B	B	B	B	B	B	B	B	B	B	B	B	B	B	B	B	B	B	B	B	B	B	B	B	B	B	B	B	B	B	B	B	B	B	B	B	B	B	B	B	B	B	B	B
snp1335	6A	69.7	B	-	B	B	B	B	B	B	B	B	B	B	B	B	B	B	B	B	B	B	B	B	B	B	B	B	B	B	B	B	B	B	B	B	B	B	B	B	B	B	B	B	B	A	B	B	B
snp3322	6A	70.5	B	-	B	B	B	B	B	B	B	B	B	B	B	B	B	B	B	B	B	B	B	B	B	B	B	B	B	B	B	B	B	B	B	B	B	B	B	B	B	B	B	B	B	A	B	B	B
snp8510	6A	71.2	B	-	B	B	B	B	B	B	B	B	B	B	B	B	B	B	B	B	B	B	B	B	B	B	B	B	B	B	B	B	B	B	B	B	B	B	B	B	B	B	B	B	B	A	B	B	B
tarc0722	6A	82	B	-	B	A	B	B	B	B	B	B	B	B	B	B	B	B	B	B	B	B	B	B	B	B	B	B	B	A	B	B	B	B	B	B	B	B	B	B	B	B	B	B	B	B	B	B	B
tarc0733	6A	94.7	B	-	B	A	A	B	B	B	B	B	A	B	B	B	B	B	B	B	B	B	A	B	B	B	B	B	A	A	B	B	B	B	B	B	B	B	B	B	B	B	B	A	B	B	B	B	A
snp2687	6A	94.7	B	-	B	A	A	B	B	B	B	B	A	B	B	B	B	B	B	B	B	B	A	B	B	B	B	B	A	A	B	B	B	B	B	B	B	B	B	B	B	B	B	A	B	B	B	B	A
snp2685	6A	95	B	-	B	A	A	B	B	B	B	B	A	B	B	B	B	B	B	B	B	B	A	B	B	B	B	B	A	A	B	B	B	B	B	B	B	B	B	B	B	B	B	A	B	B	B	B	A
tarc0726	6A	97.2	B	-	B	A	A	B	B	B	B	B	A	B	B	B	B	B	B	B	B	B	A	B	B	B	B	B	A	A	B	B	B	B	B	B	B	B	B	B	B	B	B	A	B	B	B	B	A
tarc0684	6A	104.6	B	-	B	A	B	B	B	A	B	B	A	B	B	B	B	B	B	B	B	B	B	B	B	B	B	B	A	A	B	B	B	B	A	B	B	B	B	B	B	B	B	B	B	B	B	B	A
tarc0713	6A	109.5	B	-	B	A	B	B	B	A	B	B	A	B	B	B	B	B	B	B	B	B	B	B	B	B	B	B	A	B	B	B	B	B	A	B	B	B	B	B	B	B	B	B	B	B	B	B	A
snp6508	6A	111.2	B	-	B	A	B	B	B	A	B	B	A	B	B	B	B	B	B	B	B	B	B	B	B	B	B	B	A	B	B	B	B	B	A	B	B	B	B	B	B	B	B	B	B	B	B	B	A
snp4865	6A	111.2	B	-	B	A	B	B	B	A	B	B	A	B	B	B	B	B	B	B	B	B	B	B	B	B	B	B	A	B	B	B	B	B	A	B	B	B	B	B	B	B	B	B	B	B	B	B	A
tarc0690	6A	111.2	B	-	B	A	B	B	B	A	B	B	A	B	B	B	B	B	B	B	B	B	B	B	B	B	B	B	A	B	B	B	B	B	A	B	B	B	B	B	B	B	B	B	B	B	B	B	A
snp224	6A	111.2	B	-	B	A	B	B	B	A	B	B	A	B	B	B	B	B	B	B	B	B	B	B	B	B	B	B	A	B	B	B	B	B	A	B	B	B	B	B	B	B	B	B	B	B	B	B	A
snp1474	6A	111.2	B	-	B	A	B	B	B	A	B	B	A	B	B	B	B	B	B	B	B	B	B	B	B	B	B	B	A	B	B	B	B	B	A	B	B	B	B	B	B	B	B	B	B	B	B	B	A
snp741	6A	111.2	B	-	B	A	B	B	B	A	B	B	A	B	B	B	B	B	B	B	B	B	B	B	B	B	B	B	A	B	B	B	B	B	A	B	B	B	B	B	B	B	B	B	B	B	B	B	A
snp4929	6A	111.2	B	-	B	A	B	B	B	A	B	B	A	B	B	B	B	B	B	B	B	B	B	B	B	B	B	B	A	B	B	B	B	B	A	B	B	B	B	B	B	B	B	B	B	B	B	B	A
snp3269	6A	111.3	B	-	B	A	B	B	B	A	B	B	A	B	B	B	B	B	B	B	B	B	B	B	B	B	B	B	A	B	B	B	B	B	A	B	B	B	B	B	B	B	B	B	B	B	B	B	A
snp5074	6A	111.4	B	-	B	A	B	B	B	A	B	B	A	B	B	B	B	B	B	B	B	B	B	B	B	B	B	B	A	B	B	B	B	B	A	B	B	B	B	B	B	B	B	B	B	B	B	B	A
tarc0709	6A	112.1	B	-	B	A	B	B	B	A	B	B	A	B	B	B	B	B	B	B	B	B	B	B	B	B	B	B	A	B	B	B	B	B	A	B	B	B	B	B	B	B	B	B	B	B	B	B	A
snp6550	6A	114.9	B	-	B	A	B	B	B	A	B	B	A	B	B	B	B	B	B	B	B	B	B	B	B	B	B	B	B	B	B	B	B	B	A	B	B	B	B	B	A	B	B	B	B	B	B	B	A
snp3023	6A	116.1	B	-	B	A	B	B	A	A	B	B	A	B	B	B	B	B	B	B	B	B	B	B	B	B	B	B	B	B	B	B	B	B	A	B	B	B	B	B	A	B	B	B	B	B	B	B	A
snp6194	6A	116.1	B	-	B	A	B	B	A	A	B	B	A	B	B	B	B	B	B	B	B	B	B	B	B	B	B	B	B	B	B	B	B	B	A	B	B	B	B	B	A	B	B	B	B	B	B	B	A
wmc553	6A	118.8	B	-	B	A	B	A	A	A	B	B	A	B	B	B	B	B	B	B	B	B	B	B	B	B	B	B	B	B	B	B	B	B	A	B	B	B	B	B	A	B	B	B	B	B	B	B	A
snp259	6A	122.9	B	-	B	A	B	A	A	A	B	B	A	B	B	B	B	B	B	B	B	B	B	B	B	B	B	B	B	B	B	B	B	B	A	B	B	A	B	B	A	B	B	B	B	B	B	B	A
snp3491	6A	123	B	-	B	A	B	A	A	A	B	B	A	B	B	B	B	B	B	B	B	B	B	B	B	B	B	B	B	B	B	B	B	B	A	B	B	A	B	B	A	B	B	B	B	B	B	B	A
tarc1171	6B	0	B	-	B	B	B	B	B	A	B	A	B	A	B	B	B	B	A	A	A	B	A	B	A	A	A	B	B	B	B	A	B	B	B	B	B	B	A	A	B	A	A	B	A	B	A	B	B
tarc1189	6B	0.5	B	-	B	B	B	B	B	A	B	A	B	A	B	B	B	B	A	A	A	B	A	B	A	A	A	B	B	B	B	A	B	B	B	B	B	B	A	A	B	A	A	B	A	B	A	B	B
tarc1186	6B	1.1	B	-	A	B	B	B	B	A	B	A	B	A	B	B	B	B	A	A	A	B	A	B	A	A	A	B	B	B	B	A	B	B	B	B	B	B	B	A	B	A	A	B	A	B	A	B	B
snp4633	6B	18	B	-	B	B	B	B	B	B	A	A	B	B	B	B	A	B	A	B	B	B	A	B	B	A	A	B	B	B	B	B	B	B	B	B	B	B	B	A	A	A	A	A	A	B	A	B	B
tarc1201	6B	51.3	B	-	B	B	B	B	B	B	B	A	B	B	B	B	A	B	B	B	A	B	B	B	B	A	A	B	A	B	B	B	B	B	B	B	A	B	B	A	B	B	B	A	A	B	A	B	A
tarc1149	6B	57.3	B	-	B	B	B	B	B	B	B	A	B	B	B	B	A	B	B	B	A	B	B	B	B	A	A	B	A	B	B	A	B	B	B	B	A	B	B	A	B	A	B	A	B	B	A	B	A
wmc494	6B	66.3	B	-	B	B	B	B	A	B	B	B	B	A	B	B	A	B	B	B	A	B	B	B	B	A	A	B	A	B	B	A	B	B	B	A	A	B	B	A	B	A	B	A	B	B	B	B	A
snp8284	6B	84.4	B	-	B	B	B	B	A	B	B	B	B	B	B	B	A	B	B	B	A	B	B	B	A	A	A	B	A	B	B	B	B	B	B	A	A	B	B	A	B	B	B	A	B	B	B	B	A
snp6494	6B	94	B	-	B	B	B	B	A	B	B	B	B	B	B	B	A	B	B	B	A	B	B	B	A	A	A	B	B	B	B	B	B	B	B	A	B	B	B	A	B	B	B	A	B	B	B	B	A
snp2937	6B	105.7	B	-	B	B	B	B	A	B	B	B	B	B	B	B	A	B	B	B	A	B	B	B	A	B	A	B	B	B	B	B	B	B	B	A	B	B	B	A	B	B	B	B	B	B	B	B	A
snp7896	6B	110	B	-	B	B	B	B	A	B	B	B	B	B	B	B	B	B	B	B	A	B	B	B	B	B	A	B	B	B	B	B	B	B	B	A	B	B	B	B	B	B	B	B	B	B	B	B	A
snp3634	6B	117.5	B	-	B	B	B	B	B	B	B	B	B	B	B	B	B	B	B	B	B	B	B	B	B	B	B	B	B	B	B	B	B	B	B	A	B	B	B	B	B	B	B	B	B	B	B	B	B
snp5748	6B	118.6	B	-	B	B	B	B	B	B	B	B	B	B	B	B	B	B	B	B	B	B	B	B	B	B	B	B	B	B	B	B	B	B	B	A	B	B	B	B	B	B	B	B	B	B	B	B	B
tarc1185	6B	118.6	B	-	B	B	B	B	B	B	B	B	B	B	B	B	B	B	B	B	B	B	B	B	B	B	B	B	B	B	B	B	B	B	B	A	B	B	B	B	B	B	B	B	B	B	B	B	B
tarc1159	6B	118.6	B	-	B	B	B	B	B	B	B	B	B	B	B	B	B	B	B	B	B	B	B	B	B	B	B	B	B	B	B	B	B	B	B	A	B	B	B	B	B	B	B	B	B	B	B	B	B
tarc1173	6B	119.4	B	-	B	B	B	B	B	B	B	B	B	B	B	B	B	B	B	B	B	B	B	B	B	B	B	B	B	B	B	B	B	B	B	A	B	B	B	B	B	B	B	B	B	B	B	B	B
tarc1199	6B	120.3	B	B	B	B	B	B	B	B	B	B	B	B	B	B	B	B	B	B	B	B	B	B	B	B	B	B	B	B	B	B	B	B	B	B	B	B	B	B	B	B	B	B	B	B	B	B	B
tarc1168	6B	123.3	B	B	B	B	B	B	B	B	B	B	B	B	B	B	B	B	B	B	B	B	B	B	B	B	B	B	B	B	B	B	B	B	B	B	B	B	B	B	B	B	B	B	B	B	B	B	B
tarc1181	6B	125.8	B	B	B	B	B	B	B	B	B	B	B	B	B	B	B	B	B	B	B	B	B	B	B	B	B	B	B	B	B	B	B	B	B	B	B	B	B	B	B	B	B	B	B	B	B	B	B
tarc1180	6B	129.1	B	B	B	B	B	B	B	B	B	B	B	B	B	B	B	B	B	B	B	B	B	B	B	B	B	B	B	B	B	B	B	B	B	B	B	B	B	B	B	B	B	B	B	B	B	B	B
snp6599	6B	129.8	B	B	B	B	B	B	B	B	B	B	B	B	B	B	B	B	B	B	B	B	B	B	B	B	B	B	B	B	B	B	B	B	B	B	B	B	B	B	B	B	B	B	B	B	B	B	B
snp670	6B	131.6	B	B	B	B	B	B	B	B	B	B	B	B	B	B	B	B	B	B	B	B	B	B	B	B	B	B	B	B	B	B	B	B	B	B	B	B	B	B	B	B	B	B	B	B	B	B	B
snp4339	6B	133.3	B	B	B	B	B	B	B	B	B	B	B	B	B	B	B	B	B	B	B	B	B	B	B	B	B	B	B	B	B	B	B	B	B	B	B	B	B	B	B	B	B	B	B	B	B	B	B
snp221	6B	133.3	B	B	B	B	B	B	B	B	B	B	B	B	B	B	B	B	B	B	B	B	B	B	B	B	B	B	B	B	B	B	B	B	B	B	B	B	B	B	B	B	B	B	B	B	B	B	B
snp1679	6B	136.5	B	-	B	B	B	B	A	A	B	A	A	B	B	B	B	A	A	B	B	A	A	B	A	B	A	A	B	A	A	B	A	B	B	A	B	A	B	B	B	A	A	A	B	A	B	B	B
snp634	6B	139.3	B	-	B	A	B	A	A	A	A	A	A	A	A	B	B	A	A	A	A	A	A	A	A	A	A	A	A	A	A	B	A	B	B	A	B	A	B	A	A	A	A	A	A	A	B	A	B
tarc1165	6B	140.9	B	A	A	A	A	A	A	A	A	A	A	A	A	A	A	A	A	A	A	A	A	A	A	A	A	A	A	A	A	A	A	A	A	A	A	A	A	A	A	A	A	A	A	A	A	A	A
gwm219	6B	155.7	B	A	A	A	A	A	A	A	A	A	A	A	A	A	A	A	A	A	A	A	A	A	A	A	A	A	A	A	A	A	A	A	A	A	A	A	A	A	A	A	A	A	A	A	A	A	A
tarc1179	6B	188.3	B	A	A	A	A	A	A	A	A	A	A	A	A	A	A	A	A	A	A	A	A	A	A	A	A	A	A	A	A	A	A	A	A	A	A	A	A	A	A	A	A	A	A	A	A	A	A
tarc0319	6D	0	B	-	B	B	A	B	B	A	A	A	B	A	B	A	B	B	A	B	A	A	A	B	B	A	B	A	A	B	B	B	A	A	B	A	A	A	B	B	A	B	A	B	B	A	B	B	B
cfd49	6D	0	B	-	B	B	A	B	B	A	A	A	B	A	B	A	B	B	A	B	A	A	A	B	B	A	B	A	A	B	B	B	A	A	B	A	A	A	B	B	A	B	A	B	B	A	B	B	B
snp2338	6D	1.1	B	-	B	B	A	B	B	A	B	A	B	A	B	A	B	B	A	B	A	A	A	B	B	A	B	A	A	B	B	B	A	A	B	A	A	A	B	B	A	B	A	B	B	A	B	B	B
snp984	6D	3.3	B	-	B	B	A	B	B	A	B	A	B	A	B	A	B	B	A	B	A	A	A	B	B	A	B	A	A	B	B	B	B	A	B	A	A	A	B	B	A	B	A	B	B	A	B	B	B
tarc0320	6D	7.5	B	-	B	B	A	A	B	A	B	A	B	A	B	A	B	B	A	B	B	A	A	B	B	A	B	A	A	B	B	B	B	A	B	A	A	B	B	B	A	B	A	B	B	A	B	B	B
tarc0325	6D	68.4	B	B	B	B	B	B	B	B	B	B	B	B	B	B	B	B	B	B	B	B	B	B	B	B	B	B	B	B	B	B	B	B	B	B	B	B	B	B	B	B	B	B	B	B	B	B	B
tarc1407	6D	72.2	B	B	B	B	B	B	B	B	B	B	B	B	B	B	B	B	B	B	B	B	B	B	B	B	B	B	B	B	B	B	B	B	B	B	B	B	B	B	B	B	B	B	B	B	B	B	B
tarc1387	6D	119.8	B	B	B	B	B	B	B	B	B	B	B	B	B	B	B	B	B	B	B	B	B	B	B	B	B	B	B	B	B	B	B	B	B	B	B	B	B	B	B	B	B	B	B	B	B	B	B
tarc0314	6D	120.9	B	B	B	B	B	B	B	B	B	B	B	B	B	B	B	B	B	B	B	B	B	B	B	B	B	B	B	B	B	B	B	B	B	B	B	B	B	B	B	B	B	B	B	B	B	B	B
tarc1355	6D	128.9	B	B	B	B	B	B	B	B	B	B	B	B	B	B	B	B	B	B	B	B	B	B	B	B	B	B	B	B	B	B	B	B	B	B	B	B	B	B	B	B	B	B	B	B	B	B	B
tarc1261	6D	133.3	B	B	B	B	B	B	B	B	B	B	B	B	B	B	B	B	B	B	B	B	B	B	B	B	B	B	B	B	B	B	B	B	B	B	B	B	B	B	B	B	B	B	B	B	B	B	B
tarc0302	6D	133.3	B	B	B	B	B	B	B	B	B	B	B	B	B	B	B	B	B	B	B	B	B	B	B	B	B	B	B	B	B	B	B	B	B	B	B	B	B	B	B	B	B	B	B	B	B	B	B
tarc0296	6D	135.8	B	B	B	B	B	B	B	B	B	B	B	B	B	B	B	B	B	B	B	B	B	B	B	B	B	B	B	B	B	B	B	B	B	B	B	B	B	B	B	B	B	B	B	B	B	B	B
tarc1425	6D	136.6	B	B	B	B	B	B	B	B	B	B	B	B	B	B	B	B	B	B	B	B	B	B	B	B	B	B	B	B	B	B	B	B	B	B	B	B	B	B	B	B	B	B	B	B	B	B	B
tarc0297	6D	136.6	B	B	B	B	B	B	B	B	B	B	B	B	B	B	B	B	B	B	B	B	B	B	B	B	B	B	B	B	B	B	B	B	B	B	B	B	B	B	B	B	B	B	B	B	B	B	B
tarc0308	6D	138	B	B	B	B	B	B	B	B	B	B	B	B	B	B	B	B	B	B	B	B	B	B	B	B	B	B	B	B	B	B	B	B	B	B	B	B	B	B	B	B	B	B	B	B	B	B	B
tarc1401	6D	138.5	B	B	B	B	B	B	B	B	B	B	B	B	B	B	B	B	B	B	B	B	B	B	B	B	B	B	B	B	B	B	B	B	B	B	B	B	B	B	B	B	B	B	B	B	B	B	B
tarc1524	6D	138.9	B	B	B	B	B	B	B	B	B	B	B	B	B	B	B	B	B	B	B	B	B	B	B	B	B	B	B	B	B	B	B	B	B	B	B	B	B	B	B	B	B	B	B	B	B	B	B
tarc0287	6D	139.6	B	B	B	B	B	B	B	B	B	B	B	B	B	B	B	B	B	B	B	B	B	B	B	B	B	B	B	B	B	B	B	B	B	B	B	B	B	B	B	B	B	B	B	B	B	B	B
tarc1439	6D	140.5	B	B	B	B	B	B	B	B	B	B	B	B	B	B	B	B	B	B	B	B	B	B	B	B	B	B	B	B	B	B	B	B	B	B	B	B	B	B	B	B	B	B	B	B	B	B	B
tarc1529	6D	144.7	B	B	B	B	B	B	B	B	B	B	B	B	B	B	B	B	B	B	B	B	B	B	B	B	B	B	B	B	B	B	B	B	B	B	B	B	B	B	B	B	B	B	B	B	B	B	B
snp2175	6D	144.7	B	B	B	B	B	B	B	B	B	B	B	B	B	B	B	B	B	B	B	B	B	B	B	B	B	B	B	B	B	B	B	B	B	B	B	B	B	B	B	B	B	B	B	B	B	B	B
tarc0298	6D	145.4	B	B	B	B	B	B	B	B	B	B	B	B	B	B	B	B	B	B	B	B	B	B	B	B	B	B	B	B	B	B	B	B	B	B	B	B	B	B	B	B	B	B	B	B	B	B	B
snp7616	6D	146.1	B	B	B	B	B	B	B	B	B	B	B	B	B	B	B	B	B	B	B	B	B	B	B	B	B	B	B	B	B	B	B	B	B	B	B	B	B	B	B	B	B	B	B	B	B	B	B
tarc1445	6D	179.9	B	B	B	B	B	B	B	B	B	B	B	B	B	B	B	B	B	B	B	B	B	B	B	B	B	B	B	B	B	B	B	B	B	B	B	B	B	B	B	B	B	B	B	B	B	B	B
tarc0293	6D	181.2	B	-	B	B	B	B	B	B	B	B	B	A	B	B	B	B	B	B	B	B	B	B	B	B	B	B	B	B	B	B	B	B	B	B	B	B	B	B	B	B	B	B	B	B	B	B	B
tarc1468	6D	187	B	-	B	B	B	B	B	B	B	B	B	B	B	A	B	B	B	B	B	B	B	B	A	A	B	B	B	B	B	B	B	B	B	B	B	A	B	B	B	B	B	B	B	B	A	B	A
tarc1411	6D	205	B	-	A	A	B	B	B	B	B	B	B	B	B	A	A	B	B	B	B	B	A	A	A	B	B	B	B	B	B	B	B	B	B	B	A	A	B	B	B	B	A	B	B	B	A	B	A
tarc0295	6D	209.2	B	-	A	A	B	B	B	B	B	B	A	B	B	A	A	B	B	B	B	B	A	A	A	B	A	B	B	B	B	B	B	B	B	B	A	A	B	B	B	B	A	B	B	B	A	B	B
tarc1288	6D	219.9	B	-	B	B	B	B	B	B	B	B	A	B	A	A	A	B	B	B	B	B	B	A	A	B	A	B	B	B	B	B	B	B	B	B	A	A	B	B	B	B	A	B	B	A	B	B	B
tarc0305	6D	237.8	B	-	B	B	B	A	B	B	B	A	A	B	A	A	A	B	B	A	B	B	B	A	A	B	A	B	B	B	B	B	B	B	A	B	B	B	B	B	B	B	A	B	B	A	B	B	B
snp8060	6D	237.8	B	-	B	B	B	A	B	B	B	A	A	B	A	A	A	B	B	A	B	B	B	A	A	B	A	B	B	B	B	B	B	B	A	B	B	B	B	B	B	B	A	B	B	A	B	B	B
snp6939	6D	243.3	B	-	B	B	B	A	B	B	B	A	A	B	A	A	A	B	B	A	B	B	B	A	A	B	A	B	B	B	B	B	B	B	A	B	B	B	B	B	B	B	A	A	B	B	B	B	A
snp2965	6D	244.8	B	-	B	A	B	A	B	B	B	A	A	B	A	A	A	B	B	A	B	B	B	A	A	B	A	B	B	B	B	B	B	B	A	B	B	B	B	B	B	B	A	A	B	B	B	B	A
tarc1311	6D	246.2	B	-	B	A	B	A	B	B	B	A	A	B	A	A	A	B	B	A	B	B	B	A	A	B	A	B	B	B	B	B	B	B	A	B	B	B	B	B	B	B	A	A	B	B	B	B	A
snp5591	6D	247.6	B	-	B	A	B	A	B	B	B	A	A	B	A	B	A	B	B	A	B	B	B	A	A	B	A	B	B	B	B	B	B	B	A	B	B	B	B	B	B	B	A	A	B	B	B	B	A
snp1924	6D	248.5	B	-	B	A	B	A	B	B	B	A	A	B	A	B	A	B	B	A	B	B	B	A	A	B	A	B	B	B	B	B	B	B	A	B	B	B	B	B	B	B	A	A	B	B	B	B	A
snp4056	6D	249.4	B	-	B	A	B	A	B	B	B	A	A	B	A	B	A	B	B	A	B	B	B	A	A	B	A	B	B	B	B	B	B	B	A	B	B	B	B	B	B	B	A	A	B	B	B	B	A
snp5931	6D	249.8	B	-	B	A	B	A	B	B	B	A	A	B	A	B	A	B	B	A	B	B	B	A	A	B	A	B	B	B	B	B	B	B	A	B	B	B	B	B	B	B	A	A	B	B	B	B	A
snp203	6D	261.8	B	-	B	B	A	A	B	B	B	A	A	B	A	B	B	B	B	A	B	B	B	A	B	B	B	B	B	B	B	B	B	B	A	A	B	B	B	B	B	B	A	A	B	B	B	B	A
tarc1413	6D	262	B	-	B	B	A	A	B	B	B	A	A	B	A	B	B	B	B	A	B	B	B	A	B	B	B	B	B	B	B	B	B	B	A	A	B	B	B	B	B	B	A	A	B	B	B	B	A
tarc0299	6D	262.3	B	-	B	B	A	A	B	B	B	A	A	B	A	B	B	B	B	A	B	B	B	A	B	A	B	B	B	B	B	B	B	B	A	A	B	B	B	B	B	B	A	A	B	B	B	B	A
tarc1539	6D	262.9	B	-	B	B	A	A	B	B	B	A	A	B	A	B	B	B	B	A	B	B	B	A	B	A	B	B	B	B	B	B	B	B	A	A	B	B	B	B	B	B	A	A	B	B	B	B	A
tarc0742	7A	0	B	-	B	B	B	A	A	B	B	B	A	B	A	B	A	B	A	B	B	A	B	B	A	B	A	B	B	A	B	B	B	A	B	B	B	B	B	A	A	B	B	A	B	B	B	A	A
tarc0807	7A	0.5	B	-	B	B	B	A	A	B	B	B	A	B	A	B	A	B	A	B	B	A	B	B	A	B	A	B	B	A	B	B	B	A	B	B	B	B	B	A	A	B	B	A	B	B	B	A	A
snp3979	7A	0.5	B	-	B	B	B	A	A	B	B	B	A	B	A	B	A	B	A	B	B	A	B	B	A	B	A	B	B	A	B	B	B	A	B	B	B	B	B	A	A	B	B	A	B	B	B	A	A
tarc0771	7A	0.5	B	-	B	B	B	A	A	B	B	B	A	B	A	B	A	B	A	B	B	A	B	B	A	B	A	B	B	A	B	B	B	A	B	B	B	B	B	A	A	B	B	A	B	B	B	A	A
tarc0797	7A	2.6	B	-	A	B	B	A	A	B	B	B	A	B	A	A	A	B	A	B	B	A	B	B	A	B	B	B	B	A	B	B	B	A	B	B	B	B	B	A	A	B	B	A	B	B	B	A	A
tarc0769	7A	12.8	B	-	A	B	B	B	A	B	B	B	A	B	A	A	A	A	B	B	B	A	B	B	B	B	B	B	B	A	B	B	B	A	B	B	B	B	B	A	A	A	B	A	B	B	B	A	A
tarc0787	7A	13.9	B	-	A	B	B	B	A	B	B	B	A	B	A	A	A	A	B	B	B	A	B	B	B	B	B	B	B	A	B	B	B	A	B	B	B	B	B	A	A	A	B	A	B	B	B	A	A
tarc0806	7A	27.3	B	-	A	B	B	B	A	A	B	B	B	A	B	A	A	A	B	B	B	A	B	B	A	B	B	B	B	A	B	B	B	A	B	B	B	B	B	A	B	A	B	B	B	B	B	A	A
Wx-A1	7A	42.4	B	-	A	B	B	B	A	A	B	B	B	A	B	A	A	A	B	B	B	A	B	B	A	B	B	B	A	A	B	B	B	A	B	B	A	B	B	A	B	B	B	A	B	B	B	A	B
wmc593	7A	51.1	B	-	A	B	B	B	A	A	B	B	A	A	B	A	A	A	B	B	B	A	B	B	A	B	B	B	A	A	B	B	B	A	B	B	A	B	B	A	B	B	B	A	B	B	B	A	B
tarc0775	7A	60	B	-	A	B	B	B	A	A	B	B	A	A	B	A	A	A	B	B	B	A	B	A	B	B	B	B	B	A	B	B	B	A	B	B	A	B	B	A	B	B	B	A	B	B	B	A	B
snp4614	7A	77.4	B	-	A	B	B	B	A	A	B	B	A	A	B	A	A	A	B	B	B	A	B	A	A	B	B	B	B	A	B	B	B	A	B	B	A	B	B	A	B	B	B	A	B	B	B	A	B
tarc0758	7A	92.3	B	-	A	B	B	B	B	A	B	B	A	B	B	A	A	B	B	A	B	A	B	A	B	B	B	B	B	A	B	B	B	A	B	B	B	B	B	A	B	B	B	A	B	B	B	B	B
snp8390	7A	98.1	B	-	A	B	B	B	B	A	B	B	A	B	B	A	A	B	B	A	B	A	B	A	B	B	B	B	B	A	B	B	B	A	B	B	B	B	B	A	B	B	B	A	B	B	B	B	B
snp3831	7A	117.8	B	-	B	B	B	B	B	A	B	B	B	B	B	A	B	B	B	B	B	B	B	A	B	A	B	B	B	A	B	B	B	B	A	B	B	B	B	B	B	B	B	B	B	B	B	B	B
snp4426	7A	119.3	B	-	B	B	B	B	B	A	B	B	B	B	B	A	B	B	B	B	B	B	B	A	B	A	B	B	B	A	B	B	B	B	A	B	B	B	B	B	B	B	B	B	B	B	B	B	B
wmc83	7A	129.1	B	-	B	B	B	B	B	A	B	B	B	B	B	B	B	B	B	B	B	B	B	A	B	A	B	B	B	A	B	B	B	B	A	B	B	B	B	B	B	B	B	B	B	A	B	B	B
tarc0788	7A	132.7	B	-	B	B	B	B	B	A	B	B	B	B	B	B	B	B	B	B	B	B	B	A	B	A	B	B	B	B	B	B	B	B	A	B	B	B	B	B	B	B	B	B	B	B	B	B	B
snp4180	7A	135.3	B	-	B	B	B	B	B	A	B	B	B	B	B	B	B	B	B	B	B	B	B	B	B	A	B	B	B	B	B	B	B	B	A	B	B	B	B	B	B	B	B	B	B	B	B	B	B
snp4181	7A	135.7	B	-	B	B	B	B	B	A	B	B	B	B	B	B	B	B	B	B	B	B	B	B	B	B	B	B	B	B	B	B	B	B	A	B	B	B	B	B	B	B	B	B	B	B	B	B	B
snp7731	7A	141.1	B	B	B	B	B	B	B	B	B	B	B	B	B	B	B	B	B	B	B	B	B	B	B	B	B	B	B	B	B	B	B	B	B	B	B	B	B	B	B	B	B	B	B	B	B	B	B
snp2820	7A	142	B	B	B	B	B	B	B	B	B	B	B	B	B	B	B	B	B	B	B	B	B	B	B	B	B	B	B	B	B	B	B	B	B	B	B	B	B	B	B	B	B	B	B	B	B	B	B
snp363	7A	142.3	B	B	B	B	B	B	B	B	B	B	B	B	B	B	B	B	B	B	B	B	B	B	B	B	B	B	B	B	B	B	B	B	B	B	B	B	B	B	B	B	B	B	B	B	B	B	B
tarc0751	7A	143.6	B	B	B	B	B	B	B	B	B	B	B	B	B	B	B	B	B	B	B	B	B	B	B	B	B	B	B	B	B	B	B	B	B	B	B	B	B	B	B	B	B	B	B	B	B	B	B
tarc0746	7A	143.6	B	B	B	B	B	B	B	B	B	B	B	B	B	B	B	B	B	B	B	B	B	B	B	B	B	B	B	B	B	B	B	B	B	B	B	B	B	B	B	B	B	B	B	B	B	B	B
tarc0737	7A	144	B	B	B	B	B	B	B	B	B	B	B	B	B	B	B	B	B	B	B	B	B	B	B	B	B	B	B	B	B	B	B	B	B	B	B	B	B	B	B	B	B	B	B	B	B	B	B
snp5887	7A	144	B	B	B	B	B	B	B	B	B	B	B	B	B	B	B	B	B	B	B	B	B	B	B	B	B	B	B	B	B	B	B	B	B	B	B	B	B	B	B	B	B	B	B	B	B	B	B
tarc0765	7A	144.2	B	B	B	B	B	B	B	B	B	B	B	B	B	B	B	B	B	B	B	B	B	B	B	B	B	B	B	B	B	B	B	B	B	B	B	B	B	B	B	B	B	B	B	B	B	B	B
tarc0767	7A	144.2	B	B	B	B	B	B	B	B	B	B	B	B	B	B	B	B	B	B	B	B	B	B	B	B	B	B	B	B	B	B	B	B	B	B	B	B	B	B	B	B	B	B	B	B	B	B	B
wmc9	7A	145.1	B	B	B	B	B	B	B	B	B	B	B	B	B	B	B	B	B	B	B	B	B	B	B	B	B	B	B	B	B	B	B	B	B	B	B	B	B	B	B	B	B	B	B	B	B	B	B
snp305	7A	147.7	B	B	B	B	B	B	B	B	B	B	B	B	B	B	B	B	B	B	B	B	B	B	B	B	B	B	B	B	B	B	B	B	B	B	B	B	B	B	B	B	B	B	B	B	B	B	B
snp3187	7A	150.3	B	B	B	B	B	B	B	B	B	B	B	B	B	B	B	B	B	B	B	B	B	B	B	B	B	B	B	B	B	B	B	B	B	B	B	B	B	B	B	B	B	B	B	B	B	B	B
snp334	7A	153	B	B	B	B	B	B	B	B	B	B	B	B	B	B	B	B	B	B	B	B	B	B	B	B	B	B	B	B	B	B	B	B	B	B	B	B	B	B	B	B	B	B	B	B	B	B	B
wmc603	7A	154.2	B	B	B	B	B	B	B	B	B	B	B	B	B	B	B	B	B	B	B	B	B	B	B	B	B	B	B	B	B	B	B	B	B	B	B	B	B	B	B	B	B	B	B	B	B	B	B
tarc0804	7A	155.5	B	-	B	B	B	B	B	B	B	B	B	B	B	B	B	B	B	A	B	B	B	B	B	B	B	B	B	B	B	B	B	B	B	B	B	B	B	B	B	B	B	B	B	B	B	B	B
snp4062	7A	156.6	B	-	B	B	B	B	B	B	B	B	B	B	B	B	B	B	B	A	B	B	B	B	B	B	B	B	B	B	B	B	B	B	B	B	B	B	B	B	B	B	B	B	B	B	B	B	B
tarc0779	7A	159.5	B	-	B	B	B	B	B	B	B	B	B	B	B	B	B	B	B	A	B	B	B	B	B	B	B	B	B	A	B	B	B	B	B	B	B	B	B	B	B	B	B	B	B	B	B	B	B
snp2437	7A	160.2	B	-	B	B	B	B	B	B	B	B	B	B	B	B	B	B	B	A	B	B	B	B	A	B	A	B	B	A	B	B	B	B	B	B	B	B	B	B	B	B	B	B	B	B	B	B	B
snp1502	7A	160.7	B	-	B	B	B	B	B	B	B	B	B	B	B	B	B	B	B	A	B	B	B	B	A	B	A	B	B	A	B	B	B	B	B	B	B	B	B	B	B	B	B	B	B	B	B	B	B
snp808	7A	161.4	B	-	B	B	B	B	B	B	B	B	B	B	B	B	B	B	B	A	B	B	B	B	A	B	A	B	B	A	B	B	B	B	B	B	B	B	B	B	B	B	B	B	B	B	B	B	B
tarc0750	7A	162.2	B	-	B	B	B	B	B	B	B	B	B	B	B	B	B	B	B	A	B	B	B	B	A	B	A	B	B	A	B	B	B	B	B	B	A	B	B	B	B	B	B	B	B	B	B	B	B
barc29	7A	167.8	B	-	B	B	B	A	B	B	B	A	B	B	B	B	B	B	B	A	B	B	B	B	A	B	A	B	B	A	B	B	B	B	B	B	A	B	B	B	B	B	B	B	B	B	B	B	B
snp7432	7A	168.3	B	-	B	B	B	A	B	B	B	A	B	B	B	B	B	B	B	A	B	B	B	B	A	B	A	B	B	A	B	B	B	A	B	B	A	B	B	B	B	B	B	B	B	B	B	B	B
snp593	7A	169.9	B	-	B	B	B	A	B	B	B	A	B	B	B	B	B	B	B	A	B	B	B	B	A	B	A	B	B	A	A	B	B	A	B	B	A	B	B	B	B	B	B	B	B	B	B	B	B
snp7549	7A	178.9	B	-	B	B	A	A	B	B	B	A	B	B	B	A	B	B	A	A	B	B	B	B	A	B	A	B	A	A	A	B	B	B	B	B	A	B	B	B	B	A	B	B	B	B	A	B	B
snp2775	7A	189.5	B	-	B	B	A	B	B	A	A	A	B	B	B	B	B	B	A	A	B	B	B	B	A	B	A	B	A	B	A	A	B	B	B	B	A	B	B	B	B	A	B	B	B	B	A	B	B
snp4187	7A	234.4	B	-	B	B	A	B	B	A	B	A	A	B	B	B	B	A	A	A	B	B	B	B	B	B	A	A	B	A	B	B	B	B	A	B	A	B	A	B	A	B	A	B	B	B	A	A	B
snp7184	7A	272.9	B	-	B	B	A	A	A	A	A	A	A	A	A	A	A	A	A	A	A	B	A	B	B	A	A	A	B	A	B	A	A	A	A	B	A	A	A	B	A	B	A	B	B	B	A	B	B
tarc0799	7A	277.1	B	-	B	B	A	A	A	A	A	A	A	A	A	A	A	A	A	A	A	B	A	B	A	A	A	A	B	A	A	A	A	A	A	B	A	A	A	B	A	B	A	B	B	B	A	B	B
snp2929	7A	279.3	B	-	B	A	A	A	A	A	A	A	A	A	A	A	A	A	A	A	A	B	A	B	A	A	A	A	B	A	A	A	A	A	A	B	A	A	A	B	A	B	A	B	B	B	A	B	B
tarc0780	7A	281.6	B	-	B	A	A	A	A	A	A	A	A	A	A	A	A	A	A	A	A	B	A	A	A	A	A	A	B	A	A	A	A	A	A	B	A	A	A	B	A	B	A	B	B	B	A	A	B
snp1271	7A	285.1	B	-	B	A	A	A	A	A	A	A	A	A	A	A	A	A	A	A	A	B	A	A	A	A	A	A	B	A	A	A	A	A	A	B	A	A	A	B	A	B	A	B	B	B	A	A	A
tarc0763	7A	298.6	B	A	A	A	A	A	A	A	A	A	A	A	A	A	A	A	A	A	A	A	A	A	A	A	A	A	A	A	A	A	A	A	A	A	A	A	A	A	A	A	A	A	A	A	A	A	A
snp179	7A	298.6	B	A	A	A	A	A	A	A	A	A	A	A	A	A	A	A	A	A	A	A	A	A	A	A	A	A	A	A	A	A	A	A	A	A	A	A	A	A	A	A	A	A	A	A	A	A	A
tarc0805	7A	309.7	B	A	A	A	A	A	A	A	A	A	A	A	A	A	A	A	A	A	A	A	A	A	A	A	A	A	A	A	A	A	A	A	A	A	A	A	A	A	A	A	A	A	A	A	A	A	A
snp7592	7A	313.8	B	A	A	A	A	A	A	A	A	A	A	A	A	A	A	A	A	A	A	A	A	A	A	A	A	A	A	A	A	A	A	A	A	A	A	A	A	A	A	A	A	A	A	A	A	A	A
tarc0748	7A	314.7	B	A	A	A	A	A	A	A	A	A	A	A	A	A	A	A	A	A	A	A	A	A	A	A	A	A	A	A	A	A	A	A	A	A	A	A	A	A	A	A	A	A	A	A	A	A	A
tarc1253	7B	0	B	-	B	B	B	B	B	B	B	B	A	B	B	B	B	B	B	B	B	B	B	B	B	B	B	B	B	B	A	B	B	A	B	A	B	B	A	B	B	B	B	B	B	B	B	B	A
tarc1217	7B	6.2	B	-	B	B	B	B	B	B	B	B	B	B	B	B	B	B	B	B	B	B	B	B	B	B	B	B	B	B	B	B	B	B	B	B	B	B	B	B	B	B	B	B	B	B	B	B	A
snp1525	7B	8.1	B	B	B	B	B	B	B	B	B	B	B	B	B	B	B	B	B	B	B	B	B	B	B	B	B	B	B	B	B	B	B	B	B	B	B	B	B	B	B	B	B	B	B	B	B	B	B
snp1089	7B	37.8	B	B	B	B	B	B	B	B	B	B	B	B	B	B	B	B	B	B	B	B	B	B	B	B	B	B	B	B	B	B	B	B	B	B	B	B	B	B	B	B	B	B	B	B	B	B	B
gwm400	7B	51.4	B	B	B	B	B	B	B	B	B	B	B	B	B	B	B	B	B	B	B	B	B	B	B	B	B	B	B	B	B	B	B	B	B	B	B	B	B	B	B	B	B	B	B	B	B	B	B
snp4017	7B	60.7	B	B	B	B	B	B	B	B	B	B	B	B	B	B	B	B	B	B	B	B	B	B	B	B	B	B	B	B	B	B	B	B	B	B	B	B	B	B	B	B	B	B	B	B	B	B	B
snp4018	7B	61.2	B	B	B	B	B	B	B	B	B	B	B	B	B	B	B	B	B	B	B	B	B	B	B	B	B	B	B	B	B	B	B	B	B	B	B	B	B	B	B	B	B	B	B	B	B	B	B
snp518	7B	62.1	B	B	B	B	B	B	B	B	B	B	B	B	B	B	B	B	B	B	B	B	B	B	B	B	B	B	B	B	B	B	B	B	B	B	B	B	B	B	B	B	B	B	B	B	B	B	B
snp4516	7B	64.7	B	B	B	B	B	B	B	B	B	B	B	B	B	B	B	B	B	B	B	B	B	B	B	B	B	B	B	B	B	B	B	B	B	B	B	B	B	B	B	B	B	B	B	B	B	B	B
tarc1204	7B	70.9	B	-	B	B	B	B	B	B	B	B	B	B	B	B	B	B	B	B	B	B	B	B	B	B	B	B	B	B	B	B	B	B	B	B	B	B	B	B	B	B	B	B	B	B	B	B	B
snp4380	7B	75.2	B	-	B	B	B	B	B	B	B	B	B	B	B	B	B	B	B	B	A	B	B	B	B	B	B	B	B	B	B	B	B	B	B	B	B	B	B	B	B	B	B	B	B	B	B	B	B
snp4145	7B	76.1	B	-	B	B	B	B	B	B	B	B	B	B	B	B	B	B	B	B	A	B	B	B	B	B	B	B	B	B	B	B	B	B	B	B	B	B	B	B	B	B	B	B	B	B	B	B	B
snp1261	7B	79.3	B	-	B	B	B	B	B	B	B	B	B	A	B	B	B	B	B	B	A	B	B	B	B	B	B	B	B	B	B	B	B	B	B	B	B	B	B	B	B	B	B	B	B	B	B	B	B
barc65	7B	79.7	B	-	B	B	B	B	B	B	B	B	B	A	B	B	B	B	B	B	A	B	B	B	B	B	B	B	B	B	B	B	B	B	B	A	B	B	B	B	B	B	B	B	B	B	B	B	B
snp6322	7B	79.7	B	-	B	B	B	B	B	B	B	B	B	A	B	B	B	B	B	B	A	B	B	B	B	B	B	B	B	B	B	B	B	B	B	A	B	B	B	B	B	B	B	B	B	B	B	B	B
tarc1220	7B	83.9	B	-	B	B	B	B	B	B	B	B	B	A	B	B	B	B	B	B	A	B	B	B	B	B	B	B	B	B	B	B	B	B	B	A	B	B	B	B	B	A	B	B	B	B	B	B	B
tarc1249	7B	88	B	-	B	B	B	B	B	B	B	B	B	A	B	B	B	B	B	A	A	B	B	B	B	B	B	B	B	B	B	B	B	B	B	A	B	B	B	B	B	A	B	B	B	B	B	B	B
tarc1256	7B	99.3	B	-	B	B	B	A	B	B	B	A	B	A	B	B	B	B	B	A	A	B	B	B	B	B	B	B	B	B	B	B	B	B	A	A	B	B	B	B	A	A	B	B	B	B	B	B	B
barc278	7B	99.3	B	-	B	B	B	A	B	B	B	A	B	A	B	B	B	B	B	A	A	B	B	B	B	B	B	B	B	B	B	B	B	B	A	A	B	B	B	B	A	A	B	B	B	B	B	B	B
tarc1218	7B	100	B	-	B	B	B	A	B	B	B	A	B	A	B	B	B	B	B	A	A	B	B	B	B	B	B	A	B	B	B	B	B	B	A	A	B	B	B	B	A	A	B	B	B	B	B	B	B
snp594	7B	100.6	B	-	B	B	B	A	B	B	B	A	B	A	B	B	B	B	B	A	A	B	B	B	B	B	B	A	B	B	B	B	B	B	A	A	B	B	B	B	A	A	B	B	B	B	B	B	B
gwm302	7B	119.9	B	-	B	B	B	A	B	B	B	A	B	A	B	A	B	A	B	A	A	B	B	B	B	A	B	A	B	B	A	A	B	B	A	A	A	A	B	B	B	A	B	B	B	B	B	A	A
tarc1259	7B	119.9	B	-	B	B	B	A	B	B	B	A	B	A	B	A	B	A	B	A	A	B	B	B	B	A	B	A	B	B	A	A	B	B	A	A	A	A	B	B	B	A	B	B	B	B	B	A	A
snp6588	7B	126.1	B	-	B	B	B	A	B	B	B	A	B	A	B	A	B	A	B	A	A	B	B	B	B	A	B	A	B	B	A	A	B	B	B	A	A	A	B	B	B	A	B	B	B	B	B	A	A
snp3928	7B	127.3	B	-	B	B	B	A	B	B	B	A	B	A	B	A	B	A	B	A	A	B	B	B	B	A	B	A	B	B	A	A	B	B	B	A	A	A	B	B	B	A	B	B	B	B	B	A	A
wmc517	7B	130.2	B	-	B	B	B	A	B	B	B	A	B	A	B	A	B	A	B	A	A	B	B	B	B	A	B	A	B	B	B	A	B	A	B	A	A	A	B	B	B	A	B	B	B	B	B	A	A
snp395	7B	131.8	B	-	B	B	B	A	B	B	B	A	B	A	B	A	B	A	B	A	A	B	B	B	B	A	B	A	B	B	B	A	B	A	B	A	A	A	B	B	B	A	B	B	B	B	B	A	A
snp320	7B	132.4	B	-	B	B	B	A	B	B	B	A	B	A	B	A	B	A	B	A	A	B	B	B	B	A	B	A	B	B	B	A	B	A	B	A	A	A	B	B	B	A	B	B	B	B	B	A	A
snp394	7B	134.8	B	-	B	B	B	A	B	B	B	A	B	A	B	A	B	A	B	A	A	B	B	B	B	A	B	A	B	B	B	A	B	A	B	A	A	A	B	B	B	A	B	B	B	B	B	A	A
snp836	7B	134.8	B	-	B	B	B	A	B	B	B	A	B	A	B	A	B	A	B	A	A	B	B	B	B	A	B	A	B	B	B	A	B	A	B	A	A	A	B	B	B	A	B	B	B	B	B	A	A
tarc1228	7B	158.4	B	-	A	B	A	A	A	B	A	A	B	A	B	A	A	A	A	A	A	A	A	B	B	A	B	A	B	B	A	A	B	A	B	A	A	A	A	B	B	A	B	B	B	B	A	A	A
tarc1238	7B	158.9	B	-	A	B	A	A	A	B	A	A	B	A	B	A	A	A	A	A	A	A	A	B	B	B	B	A	B	B	A	A	B	A	B	A	A	A	A	B	B	A	B	B	B	B	A	A	A
snp2191	7B	197.5	B	-	A	A	A	A	A	A	A	A	A	A	A	A	A	A	A	A	A	A	A	A	A	A	A	B	A	A	A	A	A	A	A	A	A	A	B	A	A	A	A	A	B	A	A	A	A
snp4864	7B	199	B	-	A	A	A	B	A	A	A	A	A	A	A	A	A	A	A	A	A	A	A	A	A	A	A	B	A	A	A	A	A	A	A	A	A	A	A	A	A	A	A	A	B	A	A	A	A
tarc1260	7B	199.3	B	-	A	A	A	B	A	A	A	A	A	A	A	A	A	A	A	A	A	A	A	A	A	A	A	B	A	A	A	A	A	A	A	A	A	A	A	A	A	A	A	A	B	A	A	A	A
snp2193	7B	200.1	B	-	A	A	A	B	A	A	A	A	A	A	A	A	A	A	A	A	A	A	A	A	A	A	A	B	A	A	A	A	A	A	A	A	A	A	A	A	A	A	A	A	B	A	A	A	A
snp4593	7B	211.1	B	-	A	A	A	A	A	A	A	A	A	A	A	A	A	A	A	A	A	A	A	A	A	A	A	A	A	A	A	A	A	A	A	A	A	A	A	A	A	A	A	A	A	A	A	A	A
tarc1247	7B	213.1	B	-	A	A	A	A	A	A	A	A	A	A	A	A	A	A	A	A	A	A	A	A	A	A	A	A	A	A	A	A	A	A	A	A	A	A	A	A	A	A	A	A	A	A	A	A	A
snp7780	7B	215.3	B	A	A	A	A	A	A	A	A	A	A	A	A	A	A	A	A	A	A	A	A	A	A	A	A	A	A	A	A	A	A	A	A	A	A	A	A	A	A	A	A	A	A	A	A	A	A
snp180	7B	228.2	B	A	A	A	A	A	A	A	A	A	A	A	A	A	A	A	A	A	A	A	A	A	A	A	A	A	A	A	A	A	A	A	A	A	A	A	A	A	A	A	A	A	A	A	A	A	A
snp182	7B	228.9	B	A	A	A	A	A	A	A	A	A	A	A	A	A	A	A	A	A	A	A	A	A	A	A	A	A	A	A	A	A	A	A	A	A	A	A	A	A	A	A	A	A	A	A	A	A	A
Psy-B1	7B	238.9	B	A	A	A	A	A	A	A	A	A	A	A	A	A	A	A	A	A	A	A	A	A	A	A	A	A	A	A	A	A	A	A	A	A	A	A	A	A	A	A	A	A	A	A	A	A	A
tarc1322	7D	0	B	-	B	A	B	B	A	A	A	A	A	A	B	B	A	A	B	A	B	A	A	A	A	A	A	A	B	A	A	A	B	A	B	A	B	A	A	A	A	B	A	B	B	A	B	A	A
tarc0359	7D	1.7	B	-	B	A	B	B	A	A	A	A	A	A	B	B	A	A	B	B	B	B	A	A	A	A	A	A	B	A	A	A	B	A	B	A	B	A	A	A	A	B	A	B	B	A	B	A	A
snp8425	7D	5.1	B	-	B	A	A	B	A	A	A	B	A	A	B	B	A	A	B	B	B	B	A	A	B	A	A	A	B	A	A	A	B	A	B	A	B	A	A	A	A	B	A	B	B	A	B	A	A
tarc0384	7D	7.4	B	-	B	A	A	B	A	A	A	B	A	A	B	B	A	A	B	B	B	B	A	A	B	A	A	A	B	A	A	A	B	A	B	A	B	A	A	A	A	B	A	B	B	A	B	A	A
tarc1525	7D	9.1	B	-	B	A	A	B	A	A	A	B	A	A	B	B	A	A	B	A	B	B	A	A	B	A	A	A	B	A	A	A	B	A	B	A	B	A	A	B	A	B	A	B	B	A	B	A	A
tarc1406	7D	37.3	B	-	B	A	B	B	A	B	A	B	A	A	B	B	A	A	B	A	B	B	A	A	A	A	A	B	A	A	A	A	B	A	B	A	A	A	B	A	A	B	A	B	B	A	B	A	B
tarc1421	7D	52.8	B	-	B	A	B	B	A	A	A	B	A	A	B	B	A	A	B	A	B	B	B	A	A	A	A	B	A	A	A	A	B	A	A	A	B	A	B	A	A	B	A	B	B	A	B	A	B
gdm88	7D	52.8	B	-	B	A	B	B	A	A	A	B	A	A	B	B	A	A	B	A	B	B	B	A	A	A	A	B	A	A	A	A	B	A	A	A	B	A	B	A	A	B	A	B	B	A	B	A	B
tarc1313	7D	57.2	B	-	B	A	A	B	A	B	A	B	B	A	B	B	A	A	B	A	B	B	B	A	A	A	A	B	A	B	A	A	B	A	A	A	B	A	B	A	A	B	A	B	B	A	B	A	B
tarc1433	7D	73.8	B	-	A	A	A	B	A	B	A	B	B	A	A	B	A	A	B	A	A	B	B	A	A	A	A	B	A	A	A	A	A	B	A	A	A	A	B	B	A	B	A	A	A	A	B	A	B
tarc1449	7D	93.9	B	-	A	B	A	B	A	A	A	A	B	A	A	A	A	A	B	A	A	B	B	A	A	A	A	B	A	A	A	A	A	B	A	A	A	A	A	B	A	B	A	A	A	A	B	A	A
gwm295	7D	97.3	B	-	A	B	A	B	A	A	A	A	B	A	A	A	A	A	B	A	A	B	B	A	A	A	A	B	A	A	A	A	A	B	A	A	A	A	A	B	A	B	A	A	A	A	B	B	A
tarc0372	7D	120.9	B	-	A	A	A	A	A	A	A	A	A	A	A	A	A	B	A	A	A	B	A	A	A	A	B	B	A	A	A	A	A	B	A	A	A	A	A	A	A	B	A	A	A	A	A	A	A
tarc0392	7D	129.5	B	A	A	A	A	A	A	A	A	A	A	A	A	A	A	A	A	A	A	A	A	A	A	A	A	A	A	A	A	A	A	A	A	A	A	A	A	A	A	A	A	A	A	A	A	A	A
tarc0378	7D	140.8	B	A	A	A	A	A	A	A	A	A	A	A	A	A	A	A	A	A	A	A	A	A	A	A	A	A	A	A	A	A	A	A	A	A	A	A	A	A	A	A	A	A	A	A	A	A	A
tarc1356	7D	148.9	B	A	A	A	A	A	A	A	A	A	A	A	A	A	A	A	A	A	A	A	A	A	A	A	A	A	A	A	A	A	A	A	A	A	A	A	A	A	A	A	A	A	A	A	A	A	A
tarc0370	7D	161.2	B	A	A	A	A	A	A	A	A	A	A	A	A	A	A	A	A	A	A	A	A	A	A	A	A	A	A	A	A	A	A	A	A	A	A	A	A	A	A	A	A	A	A	A	A	A	A
tarc0383	7D	161.7	B	A	A	A	A	A	A	A	A	A	A	A	A	A	A	A	A	A	A	A	A	A	A	A	A	A	A	A	A	A	A	A	A	A	A	A	A	A	A	A	A	A	A	A	A	A	A
tarc0367	7D	165.7	B	A	A	A	A	A	A	A	A	A	A	A	A	A	A	A	A	A	A	A	A	A	A	A	A	A	A	A	A	A	A	A	A	A	A	A	A	A	A	A	A	A	A	A	A	A	A
tarc0369	7D	165.7	B	A	A	A	A	A	A	A	A	A	A	A	A	A	A	A	A	A	A	A	A	A	A	A	A	A	A	A	A	A	A	A	A	A	A	A	A	A	A	A	A	A	A	A	A	A	A
tarc0374	7D	166.7	B	A	A	A	A	A	A	A	A	A	A	A	A	A	A	A	A	A	A	A	A	A	A	A	A	A	A	A	A	A	A	A	A	A	A	A	A	A	A	A	A	A	A	A	A	A	A
tarc0376	7D	177.3	B	A	A	A	A	A	A	A	A	A	A	A	A	A	A	A	A	A	A	A	A	A	A	A	A	A	A	A	A	A	A	A	A	A	A	A	A	A	A	A	A	A	A	A	A	A	A
tarc0365	7D	179	B	A	A	A	A	A	A	A	A	A	A	A	A	A	A	A	A	A	A	A	A	A	A	A	A	A	A	A	A	A	A	A	A	A	A	A	A	A	A	A	A	A	A	A	A	A	A
tarc0375	7D	184.3	B	A	A	A	A	A	A	A	A	A	A	A	A	A	A	A	A	A	A	A	A	A	A	A	A	A	A	A	A	A	A	A	A	A	A	A	A	A	A	A	A	A	A	A	A	A	A
gwm437	7D	187.1	B	A	A	A	A	A	A	A	A	A	A	A	A	A	A	A	A	A	A	A	A	A	A	A	A	A	A	A	A	A	A	A	A	A	A	A	A	A	A	A	A	A	A	A	A	A	A
tarc0334	7D	191.3	B	A	A	A	A	A	A	A	A	A	A	A	A	A	A	A	A	A	A	A	A	A	A	A	A	A	A	A	A	A	A	A	A	A	A	A	A	A	A	A	A	A	A	A	A	A	A
snp2772	7D	194.1	B	A	A	A	A	A	A	A	A	A	A	A	A	A	A	A	A	A	A	A	A	A	A	A	A	A	A	A	A	A	A	A	A	A	A	A	A	A	A	A	A	A	A	A	A	A	A
snp2208	7D	194.1	B	A	A	A	A	A	A	A	A	A	A	A	A	A	A	A	A	A	A	A	A	A	A	A	A	A	A	A	A	A	A	A	A	A	A	A	A	A	A	A	A	A	A	A	A	A	A
snp1537	7D	199.7	B	A	A	A	A	A	A	A	A	A	A	A	A	A	A	A	A	A	A	A	A	A	A	A	A	A	A	A	A	A	A	A	A	A	A	A	A	A	A	A	A	A	A	A	A	A	A
snp2273	7D	201.5	B	A	A	A	A	A	A	A	A	A	A	A	A	A	A	A	A	A	A	A	A	A	A	A	A	A	A	A	A	A	A	A	A	A	A	A	A	A	A	A	A	A	A	A	A	A	A
snp1902	7D	208	B	A	A	A	A	A	A	A	A	A	A	A	A	A	A	A	A	A	A	A	A	A	A	A	A	A	A	A	A	A	A	A	A	A	A	A	A	A	A	A	A	A	A	A	A	A	A
tarc0338	7D	218.7	B	-	A	A	A	A	A	A	A	A	A	A	A	A	A	A	A	A	A	A	A	A	A	A	B	A	A	A	A	A	A	A	A	A	A	A	A	A	A	A	A	A	A	A	A	A	A
gdm67	7D	231.6	B	-	B	A	A	A	B	B	A	A	B	A	A	A	A	A	A	A	A	A	A	A	A	A	B	B	A	B	B	B	A	A	A	A	B	A	A	A	A	A	B	A	A	A	A	A	A
tarc1457	7D	244.1	B	-	B	A	A	A	A	B	A	A	B	A	A	B	A	A	A	B	A	A	A	A	A	A	B	B	B	A	B	B	A	A	A	A	B	A	A	A	A	A	B	A	A	A	A	A	A
tarc1301	7D	247.9	B	-	A	A	A	A	A	B	A	A	B	A	A	B	A	A	A	B	A	B	A	A	A	A	B	B	B	A	B	B	A	A	A	A	B	A	A	A	A	A	B	A	A	B	A	A	A
tarc1458	7D	272.1	B	-	B	A	B	A	B	B	A	A	A	A	A	B	A	B	A	B	A	B	A	B	A	A	A	B	B	A	B	B	A	B	A	A	B	A	A	A	A	A	B	A	A	B	B	A	A
barc235	7D	316.7	B	-	B	A	B	A	B	A	A	B	B	A	A	B	B	B	A	B	A	B	B	B	A	A	A	B	B	A	A	A	B	B	A	B	A	A	B	A	A	A	A	A	A	B	B	A	B
tarc0349	7D	318.5	B	-	B	A	B	A	B	A	A	B	B	A	A	B	A	B	A	B	A	B	B	B	A	A	A	B	B	A	A	A	B	B	A	B	A	A	B	A	A	A	A	A	A	B	B	A	B
wmc824	7D	332.9	B	-	B	A	B	A	B	A	A	B	A	B	A	B	A	B	A	B	A	B	B	B	A	B	A	A	B	A	A	A	B	B	A	B	B	A	B	A	A	A	A	A	A	B	B	A	B
tarc1396	7D	342.7	B	-	B	A	A	A	B	A	A	B	A	B	B	B	A	B	B	B	A	A	B	B	A	B	A	A	B	A	A	A	B	B	A	B	B	A	B	A	B	A	A	A	A	A	B	A	B
tarc1292	7D	358.7	B	-	B	A	A	A	B	A	A	B	A	B	B	A	A	A	B	B	A	A	B	A	A	B	A	B	B	A	A	A	B	B	A	B	B	B	A	A	B	A	A	A	B	A	B	A	B
tarc1304	7D	375.3	B	-	A	B	A	A	B	B	A	B	A	B	A	A	A	A	B	B	A	B	B	A	B	B	A	B	B	A	A	A	B	B	B	B	B	B	A	A	B	A	A	A	B	A	B	B	B
[truncated: 455 more columns]

## Sheet: ideotype4
Marker	Chr	Pos	kitahonami	ideotype4	1	2	3	4	5	6	7	8	9	10	11	12	13	14	15	16	17	18	19	20	21	22	23	24	25	26	27	28	29	30	31	32	33	34	35	36	37	38	39	40	41	42	43	44	45
tarc0445	1A	0	B	-	B	A	A	A	B	A	B	B	A	A	B	B	A	A	A	A	B	A	B	A	B	A	A	A	B	A	B	A	B	A	B	B	B	B	B	B	B	B	A	A	A	B	B	B	A
snp1603	1A	1.1	B	-	B	A	A	A	B	A	B	B	A	A	B	B	A	A	A	A	B	A	B	A	B	A	A	A	B	A	B	A	B	A	B	B	B	B	B	B	B	B	A	A	A	B	B	B	A
snp1375	1A	3	B	-	B	A	A	A	B	A	B	B	A	A	B	B	A	A	A	A	B	A	B	A	B	A	A	A	B	A	B	A	B	A	B	B	B	B	B	B	B	B	A	A	A	B	B	B	A
tarc0427	1A	3.2	B	-	B	A	A	A	B	A	B	B	A	A	B	B	A	A	A	A	B	A	B	A	B	A	A	A	B	A	B	A	B	A	B	B	B	B	B	B	B	B	A	A	A	B	B	B	A
tarc0412	1A	9.5	B	-	B	A	A	A	B	B	B	B	A	A	B	B	A	A	A	A	B	A	B	A	B	A	A	A	B	A	B	A	B	A	B	B	B	B	B	B	B	B	A	A	A	B	B	B	A
snp2452	1A	11.6	B	-	B	A	A	A	B	B	B	B	A	A	B	B	A	A	A	A	B	A	B	A	B	A	A	B	B	A	B	A	B	A	B	B	A	B	B	B	B	B	A	A	A	B	B	B	A
tarc0438	1A	18.6	B	-	B	A	A	A	B	B	B	A	A	A	B	B	A	A	A	A	B	A	B	A	B	A	A	B	B	A	B	A	B	A	B	B	A	B	B	B	B	B	A	A	A	B	B	B	A
tarc0443	1A	31.5	B	-	B	A	A	A	B	B	B	A	A	A	B	B	A	A	A	A	B	A	B	A	B	A	A	B	B	A	B	A	B	A	B	B	A	B	B	B	B	B	A	A	A	A	B	B	A
tarc0449	1A	62.8	B	-	B	B	A	A	A	A	B	A	A	A	B	A	A	A	B	A	B	A	A	A	A	A	A	A	B	A	B	A	A	B	B	B	A	B	A	B	B	B	A	A	A	A	B	B	A
snp8238	1A	80	B	-	A	A	A	A	A	A	B	A	A	A	B	A	A	A	B	A	A	A	A	A	A	A	A	A	B	A	A	A	A	B	A	A	B	B	A	B	B	B	A	A	A	A	B	B	A
snp1803	1A	85.6	B	-	A	A	A	A	A	A	B	A	A	A	B	A	A	A	B	A	A	A	A	A	A	A	A	A	B	A	A	A	A	B	A	A	B	A	A	B	B	B	A	A	A	A	B	B	A
snp8116	1A	86	B	-	A	A	A	A	A	A	B	A	A	A	B	A	A	A	B	A	A	A	A	A	A	A	A	A	B	A	A	A	A	B	A	A	B	A	A	B	B	B	A	A	A	A	B	B	A
tarc0448	1A	86.8	B	-	A	A	A	A	A	A	B	A	A	A	B	A	A	A	B	A	A	A	A	A	A	A	A	A	B	A	A	A	A	B	A	A	B	A	A	B	B	B	A	A	A	A	B	B	A
tarc0441	1A	87.6	B	-	A	B	A	A	A	A	B	A	A	A	B	A	A	A	B	A	A	A	A	A	A	A	A	A	B	A	A	A	A	B	A	A	B	A	A	B	B	B	A	A	A	A	B	B	A
snp1806	1A	88.4	B	-	A	B	A	A	A	A	A	A	A	A	B	A	A	A	B	A	A	A	A	A	A	A	A	A	B	A	A	A	A	B	A	A	B	A	A	B	B	B	A	A	A	A	B	B	A
tarc0414	1A	88.4	B	-	A	B	A	A	A	A	A	A	A	A	B	A	A	A	B	A	A	A	A	A	A	A	A	A	B	A	A	A	A	B	A	A	B	A	A	B	B	B	A	A	A	A	B	B	A
tarc0397	1A	88.9	B	-	A	B	A	A	A	A	A	A	A	A	B	A	A	A	B	A	A	A	A	A	A	A	A	A	B	A	A	A	A	B	A	A	B	A	A	B	B	B	A	A	A	A	B	B	A
snp3665	1A	88.9	B	-	A	B	A	A	A	A	A	A	A	A	B	A	A	A	B	A	A	A	A	A	A	A	A	A	B	A	A	A	A	B	A	A	B	A	A	B	B	B	A	A	A	A	B	B	A
snp3882	1A	90.2	B	-	A	B	A	A	A	A	A	A	A	A	B	A	A	A	B	A	A	A	A	A	A	A	A	A	B	A	A	A	A	B	A	A	B	A	A	B	B	A	A	A	A	A	B	B	A
snp2762	1A	92.3	B	-	A	B	A	A	A	A	A	A	A	A	B	A	A	A	B	A	A	A	A	A	A	A	A	A	B	A	A	A	A	B	A	A	B	A	A	B	B	A	A	A	A	A	B	B	A
tarc0444	1A	96.1	B	-	A	B	A	A	A	A	A	A	A	A	B	A	A	A	B	A	A	A	A	A	A	A	A	A	A	A	A	A	A	A	A	A	B	A	A	B	B	A	A	A	A	A	B	A	A
snp7021	1A	97	B	-	A	B	A	A	A	A	A	A	A	A	B	A	A	A	B	A	A	A	A	A	A	A	A	A	A	A	A	A	A	A	A	A	B	A	A	B	B	A	A	A	A	A	B	A	A
barc83	1A	98	B	-	A	B	A	A	A	A	A	A	A	A	B	A	A	A	B	A	A	A	A	A	A	A	A	A	A	A	A	A	A	A	A	A	B	A	A	B	A	A	A	A	A	A	B	A	A
tarc0440	1A	100.9	B	-	A	B	A	A	A	A	A	A	A	A	B	A	A	A	B	A	A	A	A	A	A	A	A	A	A	A	A	A	A	A	A	A	B	A	A	B	A	A	A	A	A	A	B	A	A
snp2584	1A	100.9	B	-	A	B	A	A	A	A	A	A	A	A	B	A	A	A	B	A	A	A	A	A	A	A	A	A	A	A	A	A	A	A	A	A	B	A	A	B	A	A	A	A	A	A	B	A	A
tarc0419	1A	112.8	B	-	A	B	A	A	A	A	A	A	A	A	A	A	A	A	B	A	A	A	A	A	A	A	A	A	A	A	A	A	A	A	A	A	A	A	A	A	A	A	A	A	A	A	A	A	A
wmc312	1A	116.5	B	A	A	A	A	A	A	A	A	A	A	A	A	A	A	A	A	A	A	A	A	A	A	A	A	A	A	A	A	A	A	A	A	A	A	A	A	A	A	A	A	A	A	A	A	A	A
tarc0424	1A	130.8	B	A	A	A	A	A	A	A	A	A	A	A	A	A	A	A	A	A	A	A	A	A	A	A	A	A	A	A	A	A	A	A	A	A	A	A	A	A	A	A	A	A	A	A	A	A	A
snp6624	1A	139.1	B	A	A	A	A	A	A	A	A	A	A	A	A	A	A	A	A	A	A	A	A	A	A	A	A	A	A	A	A	A	A	A	A	A	A	A	A	A	A	A	A	A	A	A	A	A	A
snp4080	1A	142.3	B	-	A	A	A	A	A	A	A	A	A	A	A	A	A	A	A	A	A	A	A	A	B	A	A	A	A	A	A	A	A	A	A	A	A	A	A	A	A	A	A	A	A	A	A	A	A
snp6934	1A	148.9	B	-	A	A	A	A	A	A	A	A	B	A	A	B	A	A	A	A	A	A	A	A	B	A	A	A	A	A	A	A	A	A	A	A	A	A	A	A	A	A	A	A	A	A	A	B	A
tarc0404	1A	152.5	B	-	A	A	A	A	A	A	A	A	B	A	A	B	A	A	A	B	A	A	A	A	B	A	A	A	B	A	A	A	A	A	A	A	A	A	A	A	A	A	A	A	A	A	A	B	A
tarc0425	1A	157.4	B	-	A	A	B	A	A	B	A	A	B	A	A	B	A	A	A	B	A	A	A	A	B	A	A	A	B	A	A	A	A	A	A	A	A	A	A	A	A	A	A	A	A	B	A	B	A
snp1195	1A	175.7	B	-	A	B	B	A	B	B	A	B	B	A	A	B	A	A	B	B	A	A	A	A	B	A	A	B	B	B	A	A	A	A	A	A	A	A	A	A	A	A	A	A	A	A	B	B	A
snp2784	1A	180.8	B	-	B	B	B	A	B	B	A	B	B	B	A	B	A	A	B	B	A	A	A	A	A	A	A	B	B	B	A	A	A	A	B	A	A	A	A	A	A	A	A	A	B	A	B	B	A
barc213	1A	181.1	B	-	B	B	B	A	B	B	A	B	B	B	A	B	A	A	B	B	A	A	A	A	A	A	A	B	B	B	A	A	A	A	B	A	A	A	A	A	A	A	A	A	B	A	B	B	A
tarc0446	1A	193.2	B	-	B	A	B	A	B	B	A	B	B	B	A	B	B	A	B	B	B	A	A	B	A	A	A	B	B	B	A	A	A	A	B	A	A	A	A	A	A	A	B	A	B	A	A	B	A
tarc0413	1A	199	B	-	B	A	A	A	B	B	A	B	B	B	A	B	B	A	B	B	B	A	A	B	A	A	A	B	B	B	A	A	A	A	B	A	A	A	A	A	A	A	B	A	B	A	A	B	A
snp6312	1A	200.9	B	-	B	A	A	A	B	B	A	B	B	B	A	B	B	A	B	B	B	A	A	B	A	A	A	B	B	B	A	A	A	A	B	A	A	A	A	A	A	A	B	A	A	A	A	B	A
snp2035	1A	201.4	B	-	B	A	A	A	B	B	A	B	B	B	A	B	B	A	B	B	B	A	A	B	A	A	A	B	B	B	A	A	A	A	B	A	A	A	A	A	A	A	B	A	A	A	A	B	A
snp1560	1A	208.8	B	-	B	A	A	A	B	B	A	B	B	B	B	B	B	B	B	B	B	A	A	B	B	A	A	B	B	B	A	A	A	B	B	A	A	A	A	A	A	A	B	A	A	A	A	B	A
snp3977	1A	213.6	B	-	B	A	A	A	A	B	A	B	B	B	B	B	B	B	B	B	B	A	A	B	B	A	A	B	A	B	A	A	A	B	B	A	A	A	A	A	A	A	B	A	A	A	A	B	A
tarc0416	1A	214.2	B	-	B	A	A	A	A	B	A	B	B	B	B	B	B	B	B	B	B	A	A	B	B	A	A	B	A	B	A	A	A	B	B	A	A	A	A	A	A	A	B	A	A	A	A	B	A
tarc0406	1A	234.4	B	-	B	A	B	A	A	A	A	B	A	B	B	B	A	B	B	B	B	A	A	B	B	A	A	B	A	B	A	A	A	B	B	A	A	A	A	A	A	B	B	A	A	A	A	B	A
snp1306	1A	235.4	B	-	B	A	B	A	A	A	A	B	A	B	B	B	A	B	B	B	B	A	A	B	B	A	A	B	A	B	A	A	A	B	B	A	A	A	A	A	A	B	B	A	A	A	A	B	A
tarc0827	1B	0	B	-	A	A	B	B	A	A	B	B	A	B	B	A	B	A	A	B	B	A	A	B	B	A	A	B	B	B	A	B	B	B	A	A	B	B	B	B	A	B	A	B	B	B	A	B	B
snp61	1B	10.7	B	-	A	A	A	B	A	A	B	B	A	B	B	A	B	A	A	B	A	A	A	B	B	A	A	B	B	B	B	B	B	B	A	A	B	B	B	B	A	B	A	B	B	B	A	A	B
tarc0843	1B	15.1	B	-	A	A	B	B	A	A	B	B	A	B	B	A	B	B	A	B	A	B	A	B	B	A	A	B	B	B	B	B	B	B	A	A	B	B	B	B	A	B	A	B	B	B	A	A	B
tarc0834	1B	38.3	B	-	A	A	B	B	A	A	B	A	A	B	B	A	B	B	A	B	A	B	A	B	B	B	A	A	A	A	B	B	A	B	A	B	B	B	B	A	A	B	A	B	B	B	A	A	B
tarc0839	1B	39.8	B	-	A	A	B	B	A	A	B	A	A	B	B	A	B	B	A	B	A	B	A	A	B	B	A	A	A	A	B	B	A	B	A	B	B	B	B	A	A	B	A	B	B	B	A	A	B
snp2578	1B	43.8	B	-	A	A	B	B	A	A	A	A	A	B	B	A	B	A	A	B	A	B	A	A	B	B	A	A	A	A	B	B	A	B	A	B	B	B	B	A	A	B	A	B	B	B	A	A	B
tarc0822	1B	44.4	B	-	A	A	B	B	A	B	A	A	A	B	B	A	B	A	A	B	A	B	A	A	B	B	A	A	A	A	B	B	A	B	A	B	B	B	B	A	A	B	A	B	B	B	A	A	B
wmc619	1B	44.4	B	-	A	A	B	B	A	B	A	A	A	B	B	A	B	A	A	B	A	B	A	A	B	B	A	A	A	A	B	B	A	B	A	B	B	B	B	A	A	B	A	B	B	B	A	A	B
tarc0809	1B	51.2	B	-	A	A	B	B	A	B	A	A	A	B	B	A	B	A	A	B	A	B	A	A	B	B	A	A	A	A	B	B	A	B	A	A	B	B	B	A	A	B	A	B	B	B	A	A	B
tarc0826	1B	54.3	B	-	A	A	B	B	A	B	A	A	A	B	B	A	B	A	A	B	A	B	A	A	B	B	A	A	A	A	B	B	A	B	A	A	B	B	B	A	A	B	A	B	B	B	A	A	B
tarc0821	1B	54.7	B	-	A	A	B	B	A	B	A	A	A	B	B	A	B	A	A	B	A	B	A	A	B	B	A	A	A	A	B	B	A	B	A	A	B	B	B	A	A	B	A	B	B	B	A	A	B
snp270	1B	56	B	-	A	A	B	B	A	B	A	A	A	B	B	A	B	A	A	A	A	B	A	A	B	B	A	A	A	A	B	B	A	B	A	A	B	B	B	A	A	B	A	B	B	B	A	A	B
tarc0836	1B	57.5	B	-	B	A	B	B	A	B	A	A	A	B	B	A	B	A	A	A	A	B	A	A	B	B	A	A	A	A	B	B	A	B	A	A	B	B	B	B	A	B	A	B	B	B	A	A	B
snp3076	1B	66.3	B	-	B	A	B	A	A	B	A	A	B	B	B	A	A	A	A	A	A	B	A	A	B	B	A	A	A	A	B	B	A	B	A	A	B	B	B	A	A	A	A	B	B	B	A	A	B
wmc134	1B	78.6	B	-	A	A	B	B	A	B	B	A	B	B	B	A	A	A	A	A	A	B	A	A	B	B	A	A	A	B	B	B	A	B	A	A	B	B	B	A	A	A	A	B	B	B	A	A	B
tarc0813	1B	86.6	B	-	A	A	B	B	A	B	B	A	B	B	B	A	A	A	A	A	A	B	A	A	B	B	A	A	A	B	B	B	A	B	A	A	B	B	B	A	A	A	A	A	B	B	A	A	B
snp4154	1B	96.5	B	-	A	A	A	B	A	B	B	A	B	B	B	A	A	A	A	A	A	B	A	A	B	B	A	B	A	B	B	B	A	B	B	A	B	B	B	A	A	A	A	B	B	B	A	A	B
snp5915	1B	102.6	B	-	A	A	A	B	A	B	B	A	B	B	B	A	A	A	A	A	A	B	A	A	B	B	A	B	A	B	B	B	A	B	B	A	B	B	B	B	A	A	A	B	B	B	A	A	B
gwm268	1B	107.6	B	-	A	A	A	B	A	B	B	A	B	B	B	A	A	A	A	A	A	B	A	A	B	B	A	B	A	B	B	B	A	B	B	A	B	B	B	B	B	A	B	B	B	B	A	A	B
tarc0835	1B	108.3	B	-	A	A	A	B	A	B	B	A	B	B	B	A	A	A	A	A	A	B	A	A	B	B	A	B	A	B	B	B	A	B	B	A	B	B	B	B	B	A	B	B	B	B	A	A	B
tarc0828	1B	123	B	-	A	A	A	B	A	B	B	A	B	A	B	A	A	A	A	A	A	B	A	A	B	B	A	B	A	B	A	B	A	B	B	A	B	B	B	B	B	A	B	A	B	B	A	A	B
tarc0833	1B	150.1	B	-	A	A	A	B	A	B	B	A	B	A	B	A	A	B	A	A	A	B	A	A	A	A	A	B	A	B	A	A	B	B	B	A	B	A	B	B	B	A	B	B	B	A	A	A	B
snp7992	1B	169.7	B	-	A	A	A	B	B	A	B	A	B	A	B	A	A	B	A	B	A	B	A	A	A	B	A	A	A	B	B	A	B	B	B	A	B	B	B	B	B	A	B	B	B	A	A	B	A
snp8332	1B	176.1	B	-	A	A	A	B	B	A	B	B	B	A	B	A	A	B	A	B	A	B	A	A	A	A	A	A	A	B	B	A	B	A	B	B	B	B	B	B	B	A	B	B	B	A	A	B	A
tarc0825	1B	186.6	B	-	A	A	B	B	B	B	B	B	B	A	B	A	A	B	B	B	A	B	A	A	A	A	B	A	A	B	B	A	B	A	B	A	B	B	B	B	A	A	B	B	B	A	A	B	A
snp198	1B	199.1	B	-	B	A	B	B	B	B	B	B	B	A	B	A	A	B	B	B	A	B	A	A	A	B	B	A	A	A	B	A	B	A	B	A	A	B	B	B	B	A	B	B	B	A	A	B	A
barc80	1B	200.6	B	-	B	A	B	B	B	B	B	B	B	A	B	A	A	B	B	B	A	B	A	A	A	B	B	A	A	A	B	A	B	A	B	A	A	B	B	B	B	A	B	B	B	A	A	B	A
snp6512	1B	200.8	B	-	B	A	B	B	B	B	B	B	B	A	B	A	A	B	B	B	A	B	A	A	A	B	B	A	A	A	B	A	B	A	B	A	A	B	B	B	B	A	B	B	B	A	A	B	A
tarc0831	1B	200.8	B	-	B	A	B	B	B	B	B	B	B	A	B	A	A	B	B	B	A	B	A	A	A	B	B	A	A	A	B	A	B	A	B	A	A	B	B	B	B	A	B	B	B	A	A	B	A
gwm140	1B	200.9	B	-	B	A	B	B	B	B	B	B	B	A	B	A	A	B	B	B	A	B	A	A	A	B	B	A	A	A	B	A	B	A	B	A	A	B	B	B	B	A	B	B	B	A	A	B	A
tarc0846	1B	201	B	-	B	A	B	B	B	B	B	B	B	A	B	A	A	B	B	B	A	B	A	A	A	B	B	A	A	A	B	A	B	A	B	A	A	B	B	B	B	A	B	B	B	A	A	B	A
tarc1268	1D	0	B	-	B	A	B	B	B	A	A	A	B	B	A	B	A	A	B	B	B	B	B	A	B	B	A	A	B	A	A	A	A	B	A	A	A	B	B	A	A	A	A	B	A	A	B	A	B
tarc1364	1D	3.8	B	-	B	A	B	B	B	A	A	A	B	B	A	B	A	A	B	B	B	B	B	B	B	B	A	A	B	A	A	A	A	B	A	A	A	B	B	A	A	A	A	B	A	A	B	A	A
tarc1372	1D	25.7	B	-	B	A	B	A	B	A	A	A	B	A	A	B	A	A	B	B	B	B	B	B	B	B	B	A	B	A	B	A	A	B	A	A	B	B	B	A	A	B	A	B	A	A	A	A	A
tarc0083	1D	35	B	-	B	A	B	A	B	A	A	A	B	A	A	B	A	A	B	B	B	A	B	B	B	B	B	A	B	A	A	A	A	B	A	A	B	B	B	B	A	B	A	B	A	A	A	A	A
snp5372	1D	40	B	-	B	A	B	A	B	A	A	A	B	A	A	B	A	A	B	A	B	A	B	B	B	B	B	A	B	A	A	A	A	B	A	A	B	B	B	A	A	B	A	B	A	A	A	A	A
wmc336	1D	43.5	B	-	A	A	B	A	B	A	A	A	B	A	A	B	A	A	B	A	B	A	B	B	B	B	B	A	B	A	A	A	A	B	A	A	B	B	B	A	A	B	A	B	A	A	A	A	A
snp4716	1D	44	B	-	A	A	B	A	B	A	A	A	B	A	A	B	A	A	B	A	B	A	B	B	B	B	B	A	B	A	A	A	A	B	A	A	B	B	B	A	A	B	A	B	A	A	A	A	A
snp7533	1D	44	B	-	A	A	B	A	B	A	A	A	B	A	A	B	A	A	B	A	B	A	B	B	B	B	B	A	B	A	A	A	A	B	A	A	B	B	B	A	A	B	A	B	A	A	A	A	A
snp8551	1D	53.8	B	-	A	A	B	A	B	A	B	A	A	A	A	B	A	A	B	A	B	A	A	B	B	B	B	A	B	A	A	A	B	B	A	A	B	B	B	A	A	B	A	B	A	A	A	A	A
tarc1423	1D	70	B	-	A	A	B	A	B	A	A	A	B	A	A	B	A	A	B	A	B	A	A	B	B	B	B	A	A	A	A	A	B	B	A	A	B	B	B	B	A	B	A	B	A	A	A	A	A
cfd72	1D	84.4	B	-	A	A	B	A	B	A	A	B	B	A	A	B	B	A	B	A	B	A	A	B	B	B	B	A	A	B	A	A	A	B	A	B	B	B	B	B	A	B	A	B	A	A	A	A	A
tarc1365	1D	93.6	B	-	A	A	B	A	B	A	A	B	B	A	A	B	B	A	B	A	A	A	A	B	B	B	B	A	A	B	A	A	A	B	A	B	A	B	A	A	A	B	A	B	A	A	A	A	A
tarc0078	1D	95.4	B	-	A	A	B	A	B	A	A	B	B	A	A	B	B	A	B	A	A	A	A	B	B	B	B	A	A	B	A	A	A	B	A	B	A	B	A	A	A	B	A	B	A	A	A	A	A
wmc590	1D	96.1	B	-	A	A	B	A	B	A	A	B	B	A	A	B	B	A	B	A	A	A	A	B	B	B	B	A	A	B	A	A	A	B	A	B	A	B	A	A	A	B	A	B	A	A	A	A	A
tarc0043	1D	99.1	B	-	A	A	B	A	B	A	A	B	A	A	A	B	B	B	B	A	A	A	A	B	B	B	B	A	A	B	A	A	A	B	A	B	A	A	A	A	A	B	A	B	A	A	A	A	A
tarc1298	1D	101.3	B	-	A	A	B	A	B	A	A	B	A	A	A	B	B	B	B	A	A	A	A	B	B	B	B	A	A	B	A	A	A	B	A	B	A	A	A	A	A	B	A	B	A	A	A	A	A
snp3481	1D	101.3	B	-	A	A	B	A	B	A	A	B	A	A	A	B	B	B	B	A	A	A	A	B	B	B	B	A	A	B	A	A	A	B	A	B	A	A	A	A	A	B	A	B	A	A	A	A	A
tarc0049	1D	103.8	B	-	A	A	B	A	B	A	A	B	A	A	B	B	B	B	B	A	A	B	A	B	B	B	B	A	A	B	A	A	A	B	A	B	A	A	A	A	A	B	A	B	A	A	A	A	A
snp7154	1D	107.1	B	-	A	A	B	A	B	A	A	B	A	A	B	B	B	B	B	A	A	B	A	B	B	B	B	A	A	B	A	A	A	B	A	B	A	A	A	A	A	B	A	B	A	A	A	A	A
tarc1366	1D	107.9	B	-	A	A	A	A	B	A	A	B	B	A	B	B	B	B	B	A	A	B	A	B	B	B	B	A	A	B	A	A	A	B	A	B	A	A	A	A	A	B	A	B	A	A	A	A	A
tarc1392	1D	110.5	B	-	A	A	A	A	B	B	A	B	B	A	B	B	B	B	B	A	A	A	A	B	B	B	B	A	A	B	A	A	A	B	A	B	A	A	A	A	A	B	A	B	A	A	A	A	A
tarc0050	1D	110.9	B	-	A	A	A	A	B	B	A	B	B	A	B	B	B	B	B	A	A	A	A	B	B	B	B	A	A	B	A	A	A	B	A	B	A	A	A	A	A	B	A	B	A	A	A	A	A
tarc0048	1D	113.6	B	-	A	A	A	A	B	B	A	B	B	A	B	B	B	B	B	A	A	A	A	B	B	B	B	A	A	B	A	A	A	B	A	B	A	A	A	A	A	B	A	B	A	A	A	A	A
tarc0040	1D	118.4	B	-	A	A	A	A	B	B	A	B	B	A	B	B	B	B	B	A	A	B	A	B	B	B	B	A	A	B	A	A	A	B	A	B	A	A	A	A	A	B	A	A	A	A	A	A	A
wmc36	1D	122.1	B	-	A	A	A	A	B	B	A	B	B	A	B	B	B	B	B	A	A	B	A	B	B	B	B	A	A	B	A	A	A	B	A	B	A	A	A	A	A	B	A	A	B	A	A	A	A
tarc0045	1D	143.3	B	-	A	A	A	A	A	B	A	A	B	A	B	B	B	B	B	B	A	A	A	B	B	B	B	A	A	B	A	A	A	A	A	A	A	A	B	A	A	B	A	A	B	A	A	A	A
snp3547	1D	144.1	B	-	A	A	A	A	A	B	A	A	B	A	B	B	B	B	B	B	A	A	A	B	A	B	B	A	A	B	A	A	A	A	A	A	A	A	B	A	A	B	A	A	B	A	A	A	A
tarc1477	1D	160	B	-	A	A	A	A	A	A	A	A	B	A	B	B	B	B	B	B	A	A	A	B	A	A	B	A	A	B	A	A	A	A	A	A	A	B	A	A	A	B	A	A	B	A	A	A	A
tarc0056	1D	166.9	B	-	A	A	A	A	A	A	A	A	B	A	B	B	B	B	B	A	A	A	A	B	A	A	B	A	A	B	A	A	A	A	A	A	A	B	A	A	A	B	A	A	B	A	A	A	A
tarc0033	1D	175.9	B	-	A	A	A	A	A	A	A	A	B	A	B	B	B	A	B	B	A	A	A	B	A	A	B	A	A	B	A	A	A	A	B	B	A	B	A	A	A	B	A	A	A	A	A	A	A
tarc0063	1D	207.2	B	-	A	A	A	B	A	A	A	A	B	A	B	B	A	A	B	B	A	B	A	B	A	B	B	A	A	B	B	A	A	A	B	A	A	A	A	A	B	A	A	A	B	B	A	A	B
tarc0061	1D	220	B	-	B	A	A	B	A	A	A	B	B	A	B	B	A	A	B	B	A	B	A	B	A	A	B	B	A	B	B	A	A	A	B	A	A	A	A	A	A	A	A	A	A	B	A	A	B
tarc0047	1D	220.6	B	-	B	A	A	B	A	A	A	B	B	A	B	B	A	A	A	B	A	B	A	B	A	A	B	B	A	B	B	A	A	A	B	A	A	A	A	A	A	A	A	A	A	B	A	A	B
tarc0062	1D	228.4	B	-	A	A	A	B	A	A	A	B	B	A	B	B	A	A	A	B	A	B	A	B	A	A	B	B	B	B	A	A	A	B	B	A	A	A	A	A	A	A	B	B	A	B	A	A	A
tarc0039	1D	228.4	B	-	A	A	A	B	A	A	A	B	B	A	B	B	A	A	A	B	A	B	A	B	A	A	B	B	B	B	A	A	A	B	B	A	A	A	A	A	A	A	B	B	A	B	A	A	A
tarc0032	1D	235.8	B	-	A	A	A	B	A	A	A	B	B	A	B	B	A	A	A	B	A	B	A	B	A	A	B	A	B	A	A	A	A	B	B	A	A	A	A	A	A	A	B	B	A	B	A	B	A
tarc0051	1D	244.8	B	-	A	A	A	A	A	A	A	B	B	A	B	B	A	A	B	B	A	B	A	B	A	B	B	A	B	A	A	A	A	B	B	A	A	A	A	A	A	A	B	B	A	B	A	B	A
tarc0053	1D	254.5	B	-	A	B	A	A	A	A	A	B	B	B	B	B	A	A	B	B	A	B	A	B	B	B	B	B	B	A	A	A	A	B	B	A	A	A	A	A	A	A	B	B	A	B	A	B	A
tarc1388	1D	265.3	B	-	A	B	A	A	A	A	A	B	B	B	B	B	A	A	B	B	A	B	A	A	B	B	B	B	B	A	A	A	A	B	B	A	A	A	A	B	A	B	B	B	A	B	A	B	A
snp5762	2A	0	B	-	B	B	B	B	A	B	B	A	A	A	B	B	B	B	A	B	A	A	A	B	B	A	B	B	A	A	B	A	A	B	A	B	A	A	B	B	A	B	A	A	B	A	A	B	A
snp1242	2A	0.5	B	-	B	B	B	B	A	B	B	A	A	A	B	B	B	B	A	B	A	A	A	B	B	A	B	B	A	A	B	A	A	B	A	B	A	A	B	B	A	B	A	A	B	A	A	B	A
snp4441	2A	4.5	B	-	B	B	B	A	A	B	B	A	A	A	B	B	B	B	A	B	A	A	A	B	B	A	B	B	A	A	B	A	A	B	A	B	A	B	B	B	A	B	A	B	B	A	A	B	A
snp7410	2A	9.2	B	-	B	B	B	A	A	B	B	A	A	A	B	B	B	B	A	B	A	A	B	B	B	A	A	B	A	A	B	A	A	B	A	B	A	B	B	B	A	B	A	B	B	A	A	B	A
tarc0464	2A	13.9	B	-	B	B	B	A	A	B	B	A	A	A	B	B	B	B	A	A	A	A	A	B	B	A	A	B	A	A	B	A	A	B	A	B	A	B	B	B	A	B	A	B	B	A	A	B	A
snp5087	2A	13.9	B	-	B	B	B	A	A	B	B	A	A	A	B	B	B	B	A	A	A	A	A	B	B	A	A	B	A	A	B	A	A	B	A	B	A	B	B	B	A	B	A	B	B	A	A	B	A
tarc0497	2A	18.1	B	-	B	B	B	A	A	B	B	A	A	A	B	B	B	B	A	A	A	A	A	B	B	A	A	B	A	A	B	A	A	B	A	B	A	B	B	B	A	B	A	B	B	A	A	B	A
Ppd-A1	2A	20.8	B	-	B	B	B	A	A	B	B	A	A	A	B	B	B	B	A	A	A	A	A	B	A	A	A	B	A	A	B	A	A	B	A	B	A	B	B	B	A	B	A	B	B	A	A	B	A
snp4215	2A	34.8	B	-	B	B	B	A	A	B	B	A	A	A	B	B	B	B	B	A	B	A	A	A	A	A	A	B	A	A	B	A	A	B	A	B	A	B	B	A	A	B	A	A	B	A	A	B	A
snp4213	2A	40.3	B	-	B	B	B	A	B	B	B	A	A	A	B	B	B	B	B	A	B	A	A	A	A	A	A	B	A	A	B	A	A	B	A	B	A	A	B	A	A	B	A	A	B	A	A	B	A
snp4212	2A	44	B	-	B	B	B	A	B	B	B	A	A	A	B	B	B	B	B	A	A	A	A	A	A	A	A	B	B	A	B	A	A	B	A	B	A	A	B	A	A	B	A	A	B	A	A	B	A
snp6477	2A	48.9	B	-	B	B	B	A	B	B	B	A	A	A	B	B	B	B	B	A	A	A	A	A	A	A	A	B	B	A	B	A	A	B	A	B	A	A	B	A	A	B	A	A	B	A	A	B	A
tarc0493	2A	49.8	B	-	B	B	B	A	B	B	B	A	A	A	B	B	B	B	B	A	A	A	A	A	A	A	A	B	B	A	B	A	A	B	A	B	A	A	B	A	A	B	A	A	A	A	A	B	A
snp6250	2A	54.8	B	-	B	B	B	A	B	B	B	A	A	A	B	B	B	B	A	A	A	A	A	A	A	A	A	B	B	A	B	A	A	B	A	B	A	A	B	A	A	B	A	A	A	A	A	B	A
snp6566	2A	70.1	B	-	B	B	B	A	B	B	B	A	A	A	B	A	B	B	A	A	A	A	A	A	A	A	A	B	B	A	B	A	A	B	A	B	A	A	B	A	A	B	A	B	A	A	B	B	B
tarc0502	2A	73.5	B	-	B	B	B	A	B	B	B	A	A	A	B	A	B	B	A	A	A	A	A	A	A	A	A	B	B	A	B	A	A	B	A	B	A	A	B	A	A	B	A	B	A	A	B	B	B
snp5022	2A	75.7	B	-	B	B	B	A	B	B	B	A	A	A	B	A	B	B	B	A	A	A	A	A	A	A	A	B	B	A	B	A	A	A	A	B	A	A	B	A	A	B	A	B	A	A	B	B	B
tarc0479	2A	84.5	B	-	B	B	B	A	B	B	B	A	A	A	B	A	B	B	A	A	A	A	A	B	A	A	A	B	B	A	B	B	A	A	B	B	A	A	B	A	A	B	B	B	A	A	B	B	B
tarc0499	2A	85.7	B	-	B	B	B	A	B	B	B	A	A	A	B	A	B	B	A	A	A	A	A	B	A	A	A	B	B	A	B	B	A	A	B	B	A	A	B	A	A	B	B	B	A	A	B	B	B
snp3151	2A	88.9	B	-	B	B	B	A	B	B	B	A	A	A	B	A	B	B	A	A	A	A	A	B	A	A	A	B	B	A	B	B	A	A	B	B	A	A	B	A	A	B	B	B	A	A	B	B	B
tarc0495	2A	90.5	B	-	B	B	B	A	B	B	B	A	A	A	B	A	B	B	A	A	A	A	A	B	A	A	A	B	B	A	B	B	A	A	B	B	A	A	B	A	A	B	B	B	A	A	B	B	B
snp488	2A	92	B	-	B	B	B	A	B	B	B	A	A	A	B	A	B	B	A	A	A	A	A	B	A	A	A	B	B	A	B	B	A	A	B	B	A	A	B	A	A	B	B	B	A	A	B	B	B
snp1174	2A	92.6	B	-	B	B	B	A	B	B	B	A	A	A	B	A	B	B	A	A	A	A	A	B	A	A	A	B	B	A	B	B	A	A	B	B	A	A	B	A	A	B	B	B	A	A	B	B	B
tarc0470	2A	96.8	B	-	B	B	A	A	B	A	B	A	B	A	B	A	B	B	A	A	A	A	A	B	B	A	A	A	B	A	B	B	A	A	B	B	A	A	B	A	A	B	B	B	A	A	B	B	B
snp7547	2A	104.5	B	-	B	B	B	A	B	A	B	A	B	A	B	A	B	B	A	A	A	A	A	B	B	A	A	A	B	A	B	B	A	B	A	B	A	A	B	A	A	B	A	A	A	A	B	A	B
snp1275	2A	117.5	B	-	B	B	B	A	B	A	B	A	B	A	B	A	B	B	A	B	A	A	A	B	B	A	A	B	B	A	A	B	A	B	A	B	A	A	A	A	A	B	A	B	A	A	B	A	B
snp3597	2A	118.2	B	-	B	B	B	A	B	A	B	A	B	A	B	A	B	B	A	B	A	A	A	B	B	A	A	B	B	A	A	B	A	B	A	B	A	A	B	A	A	B	A	B	A	A	B	A	B
tarc0469	2A	119.9	B	-	B	B	B	A	B	A	B	A	B	A	B	A	B	B	A	B	A	A	A	B	B	A	A	B	B	A	A	B	A	B	A	B	A	A	B	A	A	B	A	B	A	A	B	A	B
gwm294	2A	130	B	-	A	B	B	A	B	A	B	A	B	A	B	A	B	A	A	B	A	A	A	B	B	A	A	B	A	A	A	A	A	B	A	B	A	A	B	A	B	B	A	B	A	A	B	A	B
tarc0460	2A	130.7	B	-	A	B	B	A	B	A	A	A	B	A	B	A	B	A	A	B	A	A	A	B	B	A	A	B	A	A	A	A	A	B	A	B	A	A	B	A	B	B	A	B	A	A	B	A	B
tarc0490	2A	150.1	B	-	A	B	B	A	B	A	B	A	B	A	B	A	B	A	A	B	A	A	A	B	B	A	A	B	A	A	A	A	A	A	A	B	A	A	B	A	B	B	A	B	A	A	B	A	B
tarc0480	2A	158	B	-	A	B	B	A	B	A	B	A	B	A	B	A	B	A	A	B	A	A	B	B	B	A	A	B	A	A	A	A	A	A	A	B	B	A	B	A	B	B	A	B	A	A	B	A	B
tarc0500	2A	173.6	B	-	A	A	B	B	B	A	A	A	B	A	B	B	B	A	A	A	A	A	B	B	B	A	A	B	A	A	A	A	A	A	A	B	A	A	B	A	B	B	A	B	A	B	B	A	B
snp4336	2A	174.2	B	-	A	A	B	B	A	A	A	A	B	A	B	B	B	A	A	A	A	A	B	B	B	A	A	B	A	A	A	A	A	A	A	B	A	A	B	A	B	B	A	B	A	B	B	A	B
snp6548	2A	174.2	B	-	A	A	B	B	A	A	A	A	B	A	B	B	B	A	A	A	A	A	B	B	B	A	A	B	A	A	A	A	A	A	A	B	A	A	B	A	B	B	A	B	A	B	B	A	B
tarc0454	2A	174.2	B	-	A	A	B	B	A	A	A	A	B	A	B	B	B	A	A	A	A	A	B	B	B	A	A	B	A	A	A	A	A	A	A	B	A	A	B	A	B	B	A	B	A	B	B	A	B
snp7727	2A	174.8	B	-	A	A	B	B	A	A	A	A	B	A	B	B	B	A	A	A	A	A	B	B	A	A	A	B	A	A	A	A	A	A	A	B	A	A	B	A	B	B	A	B	A	B	B	A	B
snp3897	2A	176.6	B	-	A	A	B	B	A	A	A	A	B	A	B	B	B	A	A	A	A	A	B	B	A	A	A	B	A	A	A	A	A	A	A	B	A	A	B	A	B	B	A	B	A	B	B	A	B
snp6797	2A	201.9	B	-	B	A	B	B	B	A	A	B	B	A	B	A	B	A	A	A	B	B	A	B	A	A	A	B	A	B	A	B	A	A	A	B	A	A	B	B	B	B	A	B	A	B	A	A	B
tarc0487	2A	206.3	B	-	B	A	B	B	B	A	A	B	B	A	B	A	B	A	A	A	B	B	A	B	A	A	A	B	A	B	A	B	A	A	A	B	A	A	B	B	B	B	A	B	A	B	A	A	B
snp1347	2A	207.2	B	-	B	A	B	B	B	A	A	A	B	A	B	A	B	A	A	A	B	B	A	B	A	A	A	B	A	B	A	B	A	A	A	B	A	A	B	B	B	B	A	B	A	B	A	A	B
snp5161	2A	212.6	B	-	B	A	B	B	B	A	A	A	B	A	B	A	B	A	B	A	B	B	A	B	A	A	A	B	A	B	A	B	A	A	A	B	A	A	B	B	B	B	A	B	A	B	A	A	B
snp6839	2A	221.7	B	-	B	A	B	B	B	A	A	A	B	A	B	A	B	A	B	A	B	B	B	B	A	A	A	B	A	B	A	B	A	A	A	B	A	A	B	B	B	B	A	B	A	B	A	A	B
gwm257	2B	0	B	-	B	B	B	B	B	A	A	B	B	B	A	B	B	B	A	B	A	A	B	A	A	B	A	B	B	A	A	B	B	A	A	B	A	B	B	A	B	A	A	A	A	B	B	A	B
tarc0896	2B	20.9	B	-	B	B	B	B	B	A	B	B	B	B	A	B	B	B	A	B	A	A	B	A	A	B	B	B	B	A	B	B	B	A	B	A	A	B	B	A	B	B	A	A	B	B	B	B	B
snp2571	2B	21.3	B	-	B	B	B	B	B	A	B	B	B	B	A	B	B	B	A	B	A	A	B	A	A	B	B	B	B	A	B	B	B	A	B	A	A	B	B	A	B	B	A	A	B	B	B	B	B
snp2572	2B	21.8	B	-	B	B	B	B	B	A	B	B	B	B	A	B	B	B	A	B	A	A	B	A	A	B	B	B	B	A	B	B	B	A	B	B	A	B	B	A	B	B	A	A	B	B	B	B	B
tarc0884	2B	29.4	B	-	B	B	B	B	B	A	B	B	B	B	A	B	B	B	A	B	A	A	B	A	B	B	B	B	B	A	B	B	B	A	B	B	A	B	A	A	B	B	A	A	B	B	B	B	B
tarc0876	2B	35.1	B	-	B	B	B	B	B	A	B	B	B	B	A	B	B	B	A	B	A	A	B	A	B	B	B	B	B	A	B	B	B	A	B	B	B	B	A	A	B	B	A	A	B	B	B	B	B
snp4135	2B	39	B	-	A	B	B	B	B	A	B	B	B	B	A	B	A	B	A	B	A	B	B	A	B	B	B	B	B	A	A	B	B	A	B	B	B	B	A	A	B	B	A	A	B	B	B	B	B
snp1763	2B	45.5	B	-	A	B	B	B	B	A	B	B	B	B	A	B	A	B	A	B	A	B	B	A	B	B	B	B	B	A	A	B	B	A	B	B	B	B	A	A	B	B	A	B	B	B	B	B	A
tarc0851	2B	47.7	B	-	A	B	B	B	B	A	B	B	B	B	A	B	A	B	A	B	A	B	B	A	B	B	B	A	B	A	A	B	B	A	A	B	B	B	A	A	B	B	A	B	B	B	B	B	A
tarc0904	2B	49	B	-	A	B	B	B	B	B	B	B	B	B	A	B	A	B	A	B	A	B	B	A	B	B	B	A	B	A	A	B	B	A	A	B	B	B	A	A	B	B	A	B	B	B	B	B	A
tarc0863	2B	55.3	B	-	A	A	B	B	B	B	B	B	B	B	A	B	A	B	A	B	A	B	B	A	B	B	B	A	B	A	B	B	B	A	A	B	B	B	B	A	A	B	A	B	B	B	B	B	A
tarc0881	2B	55.3	B	-	A	A	B	B	B	B	B	B	B	B	A	B	A	B	A	B	A	B	B	A	B	B	B	A	B	A	B	B	B	A	A	B	B	B	B	A	A	B	A	B	B	B	B	B	A
tarc0889	2B	55.3	B	-	A	A	B	B	B	B	B	B	B	B	A	B	A	B	A	B	A	B	B	A	B	B	B	A	B	A	B	B	B	A	A	B	B	B	B	A	A	B	A	B	B	B	B	B	A
tarc0867	2B	56.1	B	-	A	A	B	B	B	B	B	B	B	B	A	B	A	B	A	B	A	B	B	A	B	B	B	A	B	A	B	B	B	A	A	B	B	B	B	A	A	B	A	B	B	B	B	B	A
tarc0918	2B	56.9	B	-	A	A	B	B	B	B	B	B	B	B	A	B	A	B	A	B	A	B	B	A	B	B	B	A	B	A	B	B	B	A	A	B	B	B	B	A	A	B	B	B	B	B	B	B	A
tarc0874	2B	61.6	B	-	A	A	B	B	B	B	B	B	B	B	A	B	A	B	A	A	A	B	B	A	B	B	B	A	B	A	B	B	B	B	B	B	B	B	B	A	A	B	B	B	B	B	B	B	A
tarc0893	2B	62	B	-	A	A	B	B	B	B	B	B	B	B	A	B	A	B	A	B	A	B	B	A	B	B	B	A	B	A	B	B	B	B	B	B	B	B	B	A	A	B	B	B	B	B	B	B	A
tarc0883	2B	68.1	B	-	A	A	B	B	B	B	B	B	B	B	A	B	A	B	A	B	B	B	B	B	B	B	A	A	B	A	B	B	B	A	B	B	B	B	B	A	A	B	B	B	B	B	B	B	A
tarc0869	2B	68.1	B	-	A	A	B	B	B	B	B	B	B	B	A	B	A	B	A	B	B	B	B	B	B	B	A	A	B	A	B	B	B	A	B	B	B	B	B	A	A	B	B	B	B	B	B	B	A
snp1393	2B	68.1	B	-	A	A	B	B	B	B	B	B	B	B	A	B	A	B	A	B	B	B	B	B	B	B	A	A	B	A	B	B	B	A	B	B	B	B	B	A	A	B	B	B	B	B	B	B	A
tarc0852	2B	69.3	B	-	A	A	B	B	B	B	B	B	B	B	A	B	A	B	A	B	B	B	B	A	B	B	A	A	B	A	B	B	B	A	B	B	B	B	B	A	A	B	B	B	B	B	B	B	A
snp1389	2B	71.2	B	-	A	A	B	B	B	B	B	B	B	B	A	B	A	B	A	B	B	B	B	A	B	B	A	A	B	A	B	B	B	A	B	B	B	B	B	B	A	B	B	B	B	B	B	B	A
snp1708	2B	76.5	B	-	B	A	B	B	B	B	B	B	B	B	A	B	A	B	A	B	B	B	B	A	B	A	A	A	B	A	B	B	B	A	B	B	B	B	B	B	A	B	B	B	B	B	B	B	A
tarc0900	2B	81.5	B	-	B	A	B	B	B	B	B	B	B	B	A	B	A	B	A	B	B	B	B	A	B	A	A	A	B	A	B	B	B	A	B	B	B	B	B	B	A	B	B	B	B	B	B	B	A
tarc0910	2B	85.1	B	-	B	A	B	B	B	B	B	B	B	B	A	B	A	B	A	B	B	B	B	A	B	A	B	A	B	A	B	B	B	B	B	B	B	B	B	B	A	B	B	B	B	B	B	B	B
snp7909	2B	85.1	B	-	B	A	B	B	B	B	B	B	B	B	A	B	A	B	A	B	B	B	B	A	B	A	B	A	B	A	B	B	B	B	B	B	B	B	B	B	A	B	B	B	B	B	B	B	B
snp8406	2B	93.6	B	-	B	A	B	B	B	B	B	B	B	B	A	B	B	B	A	B	B	B	B	B	B	A	B	A	B	A	B	B	B	B	B	B	B	B	B	B	A	B	B	B	B	B	B	B	B
snp8534	2B	100.7	B	-	B	A	B	B	B	B	B	B	B	B	B	B	B	B	A	B	B	B	B	B	B	A	B	B	B	A	B	B	B	B	B	B	B	B	B	B	A	B	B	B	B	B	B	B	B
snp5810	2B	104.8	B	-	B	B	B	B	B	B	B	B	B	B	B	B	B	B	A	B	B	B	B	B	B	A	B	B	B	A	B	B	B	B	B	B	B	B	B	B	A	B	B	B	B	B	B	B	B
tarc0854	2B	114	B	-	B	B	B	B	B	B	B	B	B	B	B	B	B	B	A	B	B	B	B	B	B	B	B	B	B	B	B	B	B	B	B	B	B	B	B	B	B	B	B	B	B	B	B	B	B
tarc0915	2B	114.1	B	B	B	B	B	B	B	B	B	B	B	B	B	B	B	B	B	B	B	B	B	B	B	B	B	B	B	B	B	B	B	B	B	B	B	B	B	B	B	B	B	B	B	B	B	B	B
tarc0859	2B	156	B	B	B	B	B	B	B	B	B	B	B	B	B	B	B	B	B	B	B	B	B	B	B	B	B	B	B	B	B	B	B	B	B	B	B	B	B	B	B	B	B	B	B	B	B	B	B
snp3474	2B	158.7	B	-	B	B	B	B	B	B	B	B	B	B	B	B	B	B	B	B	B	B	B	B	B	B	B	B	B	B	B	B	B	B	B	B	B	B	B	B	B	B	B	B	B	B	B	B	B
tarc0892	2B	174	B	-	B	B	B	B	B	B	B	A	B	B	A	B	B	A	B	B	B	A	A	B	B	B	B	B	B	A	B	A	B	B	B	B	B	B	B	B	B	B	B	B	B	B	B	B	B
tarc1430	2D	0	B	-	A	A	A	B	A	B	A	B	B	B	A	B	B	A	A	B	B	B	B	B	A	B	A	A	A	B	A	B	B	B	A	A	B	B	B	A	A	A	B	A	A	A	A	A	A
tarc1334	2D	8.9	B	-	A	A	A	A	B	B	B	B	B	B	A	B	B	B	B	B	B	B	B	B	A	B	A	A	A	B	A	B	B	B	A	A	B	A	B	A	A	A	B	A	A	A	A	B	A
tarc1463	2D	11.2	B	-	A	A	A	A	B	B	B	B	B	B	A	B	B	B	B	B	B	B	B	B	A	B	A	A	A	B	A	B	B	B	A	A	B	A	B	A	A	A	B	A	A	A	A	B	A
tarc1495	2D	14.5	B	-	A	A	A	B	B	B	B	B	B	B	A	B	B	B	B	B	B	B	B	B	A	B	A	B	A	B	A	B	B	B	A	A	B	A	A	A	A	A	B	A	A	A	A	B	A
snp1601	2D	14.5	B	-	A	A	A	B	B	B	B	B	B	B	A	B	B	B	B	B	B	B	B	B	A	B	A	B	A	B	A	B	B	B	A	A	B	A	A	A	A	A	B	A	A	A	A	B	A
snp4354	2D	16.3	B	-	A	A	A	B	B	B	B	B	B	B	A	B	B	B	B	B	B	B	B	B	A	B	A	B	A	B	A	B	B	B	A	A	B	A	A	A	A	A	B	A	A	B	A	B	A
snp4746	2D	16.3	B	-	A	A	A	B	B	B	B	B	B	B	A	B	B	B	B	B	B	B	B	B	A	B	A	B	A	B	A	B	B	B	A	A	B	A	A	A	A	A	B	A	A	B	A	B	A
tarc1374	2D	16.9	B	-	A	A	A	B	B	B	B	B	B	B	A	B	B	B	B	B	B	B	B	B	A	B	A	B	A	B	A	B	B	B	A	A	B	A	A	A	A	A	B	A	A	B	A	B	A
tarc0170	2D	64.8	B	-	B	A	B	B	B	A	B	B	A	B	B	A	B	B	B	B	A	B	B	B	A	B	A	B	B	B	A	B	B	B	A	B	B	A	B	A	B	B	B	A	B	A	B	B	B
tarc0147	2D	66.7	B	-	B	A	B	B	B	A	B	B	A	B	B	A	B	B	B	B	A	B	B	B	A	B	A	B	B	B	A	B	B	B	A	B	B	A	B	A	B	B	B	A	B	A	B	B	B
snp989	2D	84.4	B	-	B	A	B	B	A	A	B	B	B	B	B	A	B	A	B	B	A	B	B	B	A	A	A	B	A	B	A	B	B	B	A	B	B	A	B	A	B	B	B	B	B	A	B	B	B
Ppd-D1	2D	86.4	B	-	B	A	B	B	A	A	B	B	B	B	B	A	B	A	B	B	A	B	B	B	A	A	A	B	B	B	A	B	B	B	A	B	B	A	B	A	B	B	B	B	B	A	B	B	B
snp760	2D	87.1	B	-	B	A	B	B	A	A	B	B	B	B	B	A	B	A	B	B	A	B	B	B	A	A	A	B	B	B	A	B	B	B	A	B	B	A	B	A	B	B	B	B	B	A	B	B	B
snp927	2D	88.4	B	-	B	A	B	B	A	A	B	B	B	B	B	A	B	A	B	B	A	B	B	B	A	A	A	B	B	B	A	B	B	B	A	B	B	A	B	A	B	B	B	B	B	A	B	B	B
tarc1416	2D	107.5	B	-	B	B	B	B	A	A	A	B	B	B	B	B	B	B	B	B	B	B	B	B	B	A	A	B	B	B	A	B	B	B	B	B	B	A	B	B	B	B	B	B	B	B	B	B	B
snp3248	2D	119.8	B	-	B	B	B	B	A	B	A	B	B	B	B	B	B	B	B	B	B	B	B	B	B	B	B	B	B	B	B	B	B	B	B	B	B	B	B	B	B	B	B	B	B	B	B	B	B
tarc0137	2D	122.1	B	-	B	B	B	B	B	B	B	B	B	B	B	B	B	B	B	B	B	B	B	B	B	B	B	B	B	B	B	B	B	B	B	B	B	B	B	B	B	B	B	B	B	B	B	B	B
snp6374	2D	123.2	B	B	B	B	B	B	B	B	B	B	B	B	B	B	B	B	B	B	B	B	B	B	B	B	B	B	B	B	B	B	B	B	B	B	B	B	B	B	B	B	B	B	B	B	B	B	B
tarc0162	2D	130.4	B	B	B	B	B	B	B	B	B	B	B	B	B	B	B	B	B	B	B	B	B	B	B	B	B	B	B	B	B	B	B	B	B	B	B	B	B	B	B	B	B	B	B	B	B	B	B
snp209	2D	130.8	B	B	B	B	B	B	B	B	B	B	B	B	B	B	B	B	B	B	B	B	B	B	B	B	B	B	B	B	B	B	B	B	B	B	B	B	B	B	B	B	B	B	B	B	B	B	B
tarc1532	2D	141.1	B	B	B	B	B	B	B	B	B	B	B	B	B	B	B	B	B	B	B	B	B	B	B	B	B	B	B	B	B	B	B	B	B	B	B	B	B	B	B	B	B	B	B	B	B	B	B
wmc18	2D	145.1	B	B	B	B	B	B	B	B	B	B	B	B	B	B	B	B	B	B	B	B	B	B	B	B	B	B	B	B	B	B	B	B	B	B	B	B	B	B	B	B	B	B	B	B	B	B	B
tarc0148	2D	148.4	B	B	B	B	B	B	B	B	B	B	B	B	B	B	B	B	B	B	B	B	B	B	B	B	B	B	B	B	B	B	B	B	B	B	B	B	B	B	B	B	B	B	B	B	B	B	B
snp2961	2D	148.4	B	B	B	B	B	B	B	B	B	B	B	B	B	B	B	B	B	B	B	B	B	B	B	B	B	B	B	B	B	B	B	B	B	B	B	B	B	B	B	B	B	B	B	B	B	B	B
snp2722	2D	152.3	B	B	B	B	B	B	B	B	B	B	B	B	B	B	B	B	B	B	B	B	B	B	B	B	B	B	B	B	B	B	B	B	B	B	B	B	B	B	B	B	B	B	B	B	B	B	B
snp5542	2D	154	B	-	B	B	B	B	B	B	B	B	B	B	B	A	B	B	B	B	B	B	B	B	B	B	B	B	B	B	B	B	B	B	B	B	B	B	B	B	B	B	B	B	B	B	B	B	B
tarc0125	2D	155.1	B	-	B	B	B	B	B	B	B	B	B	B	B	A	B	B	B	A	B	B	B	B	B	B	B	B	B	B	B	B	B	B	B	B	B	B	B	B	B	B	B	B	B	B	B	B	A
tarc1533	2D	162	B	-	B	B	B	B	B	B	B	B	B	B	B	A	B	B	B	A	A	B	B	B	B	A	B	B	B	B	B	B	B	B	B	B	B	B	B	B	B	B	B	B	B	B	B	B	A
tarc0110	2D	172.4	B	-	B	B	B	B	B	A	B	B	B	B	B	A	B	B	B	A	B	B	B	B	B	A	B	B	A	B	B	B	B	B	B	B	B	B	B	B	B	B	B	B	A	B	B	B	A
tarc1360	2D	182.3	B	-	B	B	B	B	B	B	B	B	A	B	B	A	B	B	B	A	B	B	B	B	B	A	B	B	A	B	B	B	B	B	B	B	B	B	B	B	B	B	B	B	A	B	A	A	A
cfd233	2D	185.9	B	-	B	B	B	B	A	B	B	B	A	B	B	A	B	B	B	A	B	B	B	B	B	A	B	B	A	B	B	B	B	B	B	A	B	B	B	B	B	B	B	B	A	B	A	A	A
tarc1289	2D	196.5	B	-	A	B	B	B	A	B	B	B	A	B	B	A	B	B	B	A	B	B	B	B	B	A	A	B	A	B	B	B	A	B	B	A	B	B	B	B	B	B	B	B	A	B	B	A	A
tarc0100	2D	198.9	B	-	A	B	B	B	A	B	B	B	A	B	B	A	A	B	B	A	B	B	B	B	B	A	A	B	A	B	B	B	A	A	B	A	B	B	B	B	B	B	B	B	A	B	B	A	A
tarc0101	2D	206	B	-	A	B	B	B	A	B	B	B	B	B	B	A	A	B	B	A	B	B	B	B	B	A	A	B	A	B	B	B	A	A	B	A	B	B	B	B	B	B	B	B	A	B	B	A	A
tarc0106	2D	228.7	B	-	A	B	B	B	A	B	B	B	B	B	B	A	B	B	B	B	B	B	A	B	A	A	A	B	A	B	B	A	A	A	B	A	B	B	B	B	B	A	B	B	A	B	B	A	A
tarc0114	2D	246.1	B	-	A	B	B	B	A	A	B	B	B	B	A	B	B	B	B	B	B	B	A	B	B	A	A	A	A	B	A	A	B	A	B	A	B	B	A	B	B	A	A	B	A	B	B	A	A
tarc0085	2D	247.2	B	-	A	B	B	B	A	A	B	B	B	B	A	B	B	B	B	B	B	B	A	B	B	A	A	A	A	B	A	A	B	A	B	A	B	B	A	B	B	A	A	B	A	B	B	A	A
tarc0122	2D	249.8	B	-	A	B	B	B	A	A	B	B	B	B	A	B	B	B	B	B	B	B	A	A	B	A	A	A	A	B	A	A	B	A	B	A	B	B	A	B	B	A	A	B	A	B	B	A	A
snp3849	2D	253.7	B	-	A	B	B	B	A	A	B	B	B	B	A	B	B	B	B	B	B	B	A	A	B	A	A	A	A	B	A	A	B	A	B	A	B	B	A	B	B	A	A	B	A	B	B	A	A
snp229	2D	254.3	B	-	A	B	B	B	B	A	B	B	B	B	A	B	B	B	B	B	B	B	A	A	B	A	A	A	A	B	A	A	B	A	B	A	B	B	A	B	B	A	A	B	A	B	B	A	A
tarc0131	2D	267.5	B	-	A	B	B	A	B	A	B	B	B	B	A	B	B	B	A	B	B	B	A	A	B	A	A	A	A	B	A	A	B	B	B	A	B	B	A	B	B	A	A	B	A	B	B	A	A
gwm349	2D	273.4	B	-	A	B	B	A	B	B	B	B	B	B	A	A	B	B	A	B	B	B	A	A	B	A	A	A	A	B	A	A	B	B	B	B	B	B	A	B	B	A	B	B	A	B	B	A	A
tarc0128	2D	278	B	-	A	A	B	A	B	B	B	B	B	B	A	A	B	B	A	B	B	B	A	A	B	A	A	A	A	B	A	A	B	B	B	B	B	B	A	B	B	A	B	B	A	B	B	A	A
tarc1431	2D	290	B	-	B	A	B	A	B	B	B	B	B	B	B	A	B	B	A	B	B	B	A	A	B	A	A	A	A	B	A	B	B	B	B	B	B	B	A	A	B	B	A	B	A	A	B	A	B
tarc1540	2D	293.5	B	-	B	A	B	A	B	B	B	B	B	B	B	A	B	B	A	B	B	B	A	A	B	A	A	A	A	B	A	B	B	B	B	B	B	B	A	A	B	B	A	B	A	A	B	A	B
tarc0124	2D	300.8	B	-	B	A	B	A	B	B	B	B	B	B	B	A	B	B	A	B	B	B	A	A	B	A	A	A	A	B	A	B	B	B	B	B	B	B	A	A	B	B	A	B	A	A	B	B	A
cfd50	2D	321.8	B	-	B	A	A	A	A	B	A	A	A	B	B	A	B	B	A	B	B	B	A	A	B	A	A	A	A	B	A	A	A	B	A	B	B	A	A	A	B	B	A	B	A	A	A	B	A
MFT	3A	0	B	-	B	B	A	A	A	A	A	B	A	B	B	A	B	B	A	A	B	B	A	B	B	B	B	A	B	B	B	A	A	B	A	B	B	B	A	B	A	B	A	A	A	A	B	B	B
barc12	3A	19.4	B	-	A	B	A	A	A	A	A	B	A	B	B	A	B	A	A	A	B	B	A	B	B	B	B	A	B	A	B	A	A	A	B	B	B	B	A	B	B	A	A	A	B	A	B	B	B
tarc0533	3A	34.6	B	-	A	B	A	A	A	A	A	B	A	B	A	A	A	A	A	A	B	B	A	B	B	B	B	B	B	A	B	A	A	A	B	B	B	B	A	A	A	A	A	A	B	A	B	B	B
tarc0528	3A	35	B	-	A	B	A	A	A	A	A	B	A	B	A	A	A	A	A	A	B	B	A	B	B	B	B	B	B	A	B	A	A	A	A	B	B	B	A	A	A	A	A	A	B	A	B	B	B
snp3939	3A	40.5	B	-	A	B	A	A	A	A	A	B	A	A	A	A	A	A	A	A	B	B	A	B	B	B	A	A	B	A	B	A	A	A	A	B	B	B	A	A	A	A	A	A	A	A	B	B	B
tarc0537	3A	91.1	B	-	A	B	A	A	B	A	A	A	B	A	B	B	A	A	A	A	B	B	A	B	A	B	A	A	B	A	B	A	B	A	A	A	A	A	B	A	A	A	A	A	A	B	B	B	A
tarc0517	3A	97.1	B	-	A	B	A	A	B	A	A	A	B	A	B	B	A	A	A	A	B	B	A	B	A	A	A	A	A	A	B	A	B	A	A	A	A	A	B	A	A	A	A	A	A	A	B	B	A
tarc0526	3A	99.6	B	-	A	B	A	A	B	A	A	A	A	A	B	B	A	A	A	A	B	B	A	B	A	A	A	A	A	A	B	A	A	A	A	A	A	A	B	A	A	A	A	A	A	A	B	A	A
snp5151	3A	99.6	B	-	A	B	A	A	B	A	A	A	A	A	B	B	A	A	A	A	B	B	A	B	A	A	A	A	A	A	B	A	A	A	A	A	A	A	B	A	A	A	A	A	A	A	B	A	A
tarc0520	3A	102.2	B	-	A	B	A	A	B	A	A	A	A	A	B	B	A	A	A	A	B	B	A	B	A	A	A	A	A	A	B	A	A	A	A	A	A	A	B	A	A	A	A	A	A	A	B	A	A
tarc0535	3A	102.2	B	-	A	B	A	A	B	A	A	A	A	A	B	B	A	A	A	A	B	B	A	B	A	A	A	A	A	A	B	A	A	A	A	A	A	A	B	A	A	A	A	A	A	A	B	A	A
snp1308	3A	102.2	B	-	A	B	A	A	B	A	A	A	A	A	B	B	A	A	A	A	B	B	A	B	A	A	A	A	A	A	B	A	A	A	A	A	A	A	B	A	A	A	A	A	A	A	B	A	A
snp5786	3A	106.5	B	-	A	B	A	A	B	A	A	A	A	A	A	A	A	A	A	A	B	B	A	A	A	A	A	A	A	A	B	A	A	A	A	A	A	A	B	A	A	A	A	A	A	A	B	A	A
snp5005	3A	106.9	B	-	A	B	A	A	B	A	A	A	A	A	A	A	A	A	A	A	B	B	A	A	A	A	A	A	A	A	B	A	A	A	A	A	A	A	B	A	A	A	A	A	A	A	B	A	A
snp3936	3A	107.2	B	-	A	B	A	A	B	A	A	A	A	A	A	A	A	A	A	A	B	B	A	A	A	A	A	A	A	A	B	A	A	A	A	A	A	A	B	A	A	A	A	A	A	A	B	A	A
snp143	3A	107.6	B	-	A	B	A	A	B	A	A	A	A	A	A	A	A	A	A	A	B	B	A	A	A	A	A	A	A	A	B	A	A	A	A	A	A	A	B	A	A	A	A	A	A	A	B	A	A
snp6256	3A	107.9	B	-	A	B	A	A	B	A	A	A	A	A	A	A	A	A	A	A	B	B	A	A	A	A	A	A	A	A	B	A	A	A	A	A	A	A	B	A	A	A	A	A	A	A	B	A	A
snp1378	3A	110.8	B	-	A	B	A	A	B	A	B	A	A	A	A	A	A	A	A	A	A	A	A	A	A	A	A	A	A	A	B	A	A	A	A	A	A	A	B	A	A	A	A	A	A	A	A	A	A
snp132	3A	111	B	-	A	B	A	A	A	A	B	A	A	A	A	A	A	A	A	A	A	A	A	A	A	A	A	A	A	A	B	A	A	A	A	A	A	A	B	A	A	A	A	A	A	A	A	A	A
snp1983	3A	112.5	B	-	A	A	A	A	A	A	B	A	A	A	A	A	A	A	A	A	A	A	A	A	A	A	A	A	A	A	B	A	A	A	A	A	A	A	B	A	A	A	A	A	A	A	A	A	A
tarc0545	3A	114.9	B	-	A	A	A	A	A	A	B	A	A	A	A	A	A	A	A	A	A	A	A	A	A	A	A	A	A	A	B	A	A	A	A	A	A	A	B	A	A	A	A	A	A	A	A	A	A
snp1998	3A	114.9	B	-	A	A	A	A	A	A	B	A	A	A	A	A	A	A	A	A	A	A	A	A	A	A	A	A	A	A	B	A	A	A	A	A	A	A	B	A	A	A	A	A	A	A	A	A	A
tarc0541	3A	124.3	B	A	A	A	A	A	A	A	A	A	A	A	A	A	A	A	A	A	A	A	A	A	A	A	A	A	A	A	A	A	A	A	A	A	A	A	A	A	A	A	A	A	A	A	A	A	A
tarc0546	3A	134.3	B	A	A	A	A	A	A	A	A	A	A	A	A	A	A	A	A	A	A	A	A	A	A	A	A	A	A	A	A	A	A	A	A	A	A	A	A	A	A	A	A	A	A	A	A	A	A
Vp1A	3A	142.6	B	A	A	A	A	A	A	A	A	A	A	A	A	A	A	A	A	A	A	A	A	A	A	A	A	A	A	A	A	A	A	A	A	A	A	A	A	A	A	A	A	A	A	A	A	A	A
snp1891	3A	142.6	B	A	A	A	A	A	A	A	A	A	A	A	A	A	A	A	A	A	A	A	A	A	A	A	A	A	A	A	A	A	A	A	A	A	A	A	A	A	A	A	A	A	A	A	A	A	A
snp4296	3A	149.1	B	-	A	B	A	A	A	A	A	A	B	A	A	A	A	A	A	A	A	A	B	A	A	A	A	A	A	A	A	A	A	A	A	A	A	A	A	A	A	A	A	A	A	A	A	A	A
tarc0510	3A	153.8	B	-	A	B	B	A	A	A	A	A	B	A	A	A	A	A	A	A	A	A	B	A	A	A	A	A	A	A	A	A	A	A	A	A	A	B	A	A	A	A	A	A	A	A	A	B	A
tarc0505	3A	159.5	B	-	A	B	B	A	A	A	A	A	B	A	A	A	A	A	B	A	A	A	B	A	A	B	A	A	A	A	A	A	A	A	A	A	A	B	A	A	B	A	A	A	A	A	A	B	A
tarc0504	3A	185.1	B	-	A	B	B	A	A	A	A	A	B	B	A	A	A	A	B	A	A	A	B	A	A	B	A	A	A	A	A	A	A	A	A	A	A	B	B	A	A	A	A	A	A	A	A	B	A
tarc0549	3A	199.9	B	-	A	A	B	A	A	A	A	B	B	B	A	A	A	A	B	B	A	A	B	A	A	B	A	A	A	A	B	A	B	A	B	A	A	B	B	A	A	A	A	A	A	A	A	B	A
barc314	3A	202.7	B	-	A	A	B	A	A	A	A	B	B	B	A	A	A	A	B	B	A	A	B	A	A	B	A	A	A	A	B	A	B	A	B	A	A	B	B	A	A	A	A	A	A	A	A	B	A
tarc0519	3A	239	B	-	A	A	B	A	A	A	A	B	A	B	B	B	A	A	A	A	B	A	B	A	B	B	A	A	B	A	B	A	B	A	A	A	A	B	B	A	A	A	A	A	A	A	B	A	A
tarc0508	3A	241.2	B	-	A	A	B	A	A	A	A	B	A	B	B	B	A	A	A	A	B	A	B	A	B	B	A	A	B	A	B	A	B	A	A	A	A	B	B	A	A	A	A	A	A	A	B	A	A
snp2870	3A	271.8	B	-	A	A	B	A	A	B	A	A	B	B	B	A	A	A	A	A	B	A	B	A	A	A	B	A	B	A	A	A	B	A	A	A	B	B	A	A	B	A	A	A	A	A	B	B	A
tarc0952	3B	0	B	-	B	B	B	A	B	B	B	B	B	B	B	A	A	B	A	A	A	A	A	B	B	A	B	B	A	A	B	A	B	A	B	A	B	B	B	B	B	A	B	B	B	A	B	A	B
snp4800	3B	9.3	B	-	B	B	B	B	B	B	B	B	B	B	B	A	A	A	A	A	A	A	A	B	B	A	B	B	A	A	B	A	B	A	B	A	B	B	B	A	B	A	A	B	B	A	B	A	B
barc133	3B	9.3	B	-	B	B	B	B	B	B	B	B	B	B	B	A	A	A	A	A	A	A	A	B	B	A	B	B	A	A	B	A	B	A	B	A	B	B	B	A	B	A	A	B	B	A	B	A	B
snp2493	3B	28.3	B	-	B	B	B	B	B	B	B	B	B	B	B	A	A	B	A	A	A	A	A	B	B	A	B	A	B	A	A	A	B	A	B	A	B	B	B	A	B	B	A	B	B	B	B	A	A
tarc0968	3B	41	B	-	B	B	B	B	B	A	B	B	B	B	B	A	A	B	B	A	A	A	B	B	B	A	B	A	B	A	A	A	B	B	B	B	B	B	B	A	B	B	A	B	B	B	B	A	A
snp289	3B	46.9	B	-	B	B	B	B	B	A	B	B	B	B	B	A	A	B	B	A	A	A	B	B	B	A	B	A	B	A	A	B	B	B	B	B	B	B	B	A	B	B	A	B	B	B	B	A	A
wmc78	3B	84.3	B	-	B	B	B	B	B	B	B	B	B	B	B	A	B	B	B	B	A	B	B	B	B	B	B	B	B	A	A	B	B	B	B	A	B	B	B	B	B	B	A	B	B	B	B	B	A
tarc0940	3B	84.3	B	-	B	B	B	B	B	B	B	B	B	B	B	A	B	B	B	B	A	B	B	B	B	B	B	B	B	A	A	B	B	B	B	A	B	B	B	B	B	B	A	B	B	B	B	B	A
snp6632	3B	90.2	B	B	B	B	B	B	B	B	B	B	B	B	B	B	B	B	B	B	B	B	B	B	B	B	B	B	B	B	B	B	B	B	B	B	B	B	B	B	B	B	B	B	B	B	B	B	B
snp6192	3B	94.7	B	B	B	B	B	B	B	B	B	B	B	B	B	B	B	B	B	B	B	B	B	B	B	B	B	B	B	B	B	B	B	B	B	B	B	B	B	B	B	B	B	B	B	B	B	B	B
snp6919	3B	94.7	B	B	B	B	B	B	B	B	B	B	B	B	B	B	B	B	B	B	B	B	B	B	B	B	B	B	B	B	B	B	B	B	B	B	B	B	B	B	B	B	B	B	B	B	B	B	B
snp5325	3B	96	B	B	B	B	B	B	B	B	B	B	B	B	B	B	B	B	B	B	B	B	B	B	B	B	B	B	B	B	B	B	B	B	B	B	B	B	B	B	B	B	B	B	B	B	B	B	B
snp347	3B	96	B	B	B	B	B	B	B	B	B	B	B	B	B	B	B	B	B	B	B	B	B	B	B	B	B	B	B	B	B	B	B	B	B	B	B	B	B	B	B	B	B	B	B	B	B	B	B
tarc0951	3B	97.3	B	B	B	B	B	B	B	B	B	B	B	B	B	B	B	B	B	B	B	B	B	B	B	B	B	B	B	B	B	B	B	B	B	B	B	B	B	B	B	B	B	B	B	B	B	B	B
snp5977	3B	97.9	B	B	B	B	B	B	B	B	B	B	B	B	B	B	B	B	B	B	B	B	B	B	B	B	B	B	B	B	B	B	B	B	B	B	B	B	B	B	B	B	B	B	B	B	B	B	B
snp5925	3B	99.9	B	B	B	B	B	B	B	B	B	B	B	B	B	B	B	B	B	B	B	B	B	B	B	B	B	B	B	B	B	B	B	B	B	B	B	B	B	B	B	B	B	B	B	B	B	B	B
snp7294	3B	101.3	B	B	B	B	B	B	B	B	B	B	B	B	B	B	B	B	B	B	B	B	B	B	B	B	B	B	B	B	B	B	B	B	B	B	B	B	B	B	B	B	B	B	B	B	B	B	B
snp6244	3B	102.4	B	B	B	B	B	B	B	B	B	B	B	B	B	B	B	B	B	B	B	B	B	B	B	B	B	B	B	B	B	B	B	B	B	B	B	B	B	B	B	B	B	B	B	B	B	B	B
tarc0974	3B	104	B	B	B	B	B	B	B	B	B	B	B	B	B	B	B	B	B	B	B	B	B	B	B	B	B	B	B	B	B	B	B	B	B	B	B	B	B	B	B	B	B	B	B	B	B	B	B
wmc625	3B	104.3	B	B	B	B	B	B	B	B	B	B	B	B	B	B	B	B	B	B	B	B	B	B	B	B	B	B	B	B	B	B	B	B	B	B	B	B	B	B	B	B	B	B	B	B	B	B	B
snp5638	3B	104.9	B	B	B	B	B	B	B	B	B	B	B	B	B	B	B	B	B	B	B	B	B	B	B	B	B	B	B	B	B	B	B	B	B	B	B	B	B	B	B	B	B	B	B	B	B	B	B
snp210	3B	105.2	B	B	B	B	B	B	B	B	B	B	B	B	B	B	B	B	B	B	B	B	B	B	B	B	B	B	B	B	B	B	B	B	B	B	B	B	B	B	B	B	B	B	B	B	B	B	B
snp6814	3B	107.4	B	B	B	B	B	B	B	B	B	B	B	B	B	B	B	B	B	B	B	B	B	B	B	B	B	B	B	B	B	B	B	B	B	B	B	B	B	B	B	B	B	B	B	B	B	B	B
snp6793	3B	109.6	B	-	B	B	B	B	B	B	B	B	B	B	B	B	B	B	B	B	B	B	B	B	B	B	B	B	B	B	B	B	B	B	B	B	B	B	B	B	B	B	B	B	B	B	B	B	B
snp4452	3B	109.6	B	-	B	B	B	B	B	B	B	B	B	B	B	B	B	B	B	B	B	B	B	B	B	B	B	B	B	B	B	B	B	B	B	B	B	B	B	B	B	B	B	B	B	B	B	B	B
snp3000	3B	109.6	B	-	B	B	B	B	B	B	B	B	B	B	B	B	B	B	B	B	B	B	B	B	B	B	B	B	B	B	B	B	B	B	B	B	B	B	B	B	B	B	B	B	B	B	B	B	B
snp2022	3B	121.3	B	-	B	A	B	B	B	B	B	B	B	B	B	B	B	B	B	B	B	B	B	A	B	B	B	B	B	B	B	A	B	B	B	B	B	A	B	A	A	B	B	B	B	B	B	B	B
snp7510	3B	125.7	B	-	B	A	B	B	B	B	B	B	B	A	B	B	B	B	B	B	B	B	B	A	B	B	B	B	B	B	B	A	B	B	B	B	A	A	B	A	A	B	B	B	B	B	B	B	B
snp238	3B	126.9	B	-	B	A	B	B	B	B	B	B	B	A	B	B	A	B	B	B	B	B	B	A	B	B	B	B	B	B	B	A	B	B	B	B	A	A	B	A	A	B	B	B	B	B	B	B	B
psp3144	3B	127.8	B	-	B	A	B	B	B	B	B	B	B	A	B	B	A	B	B	B	B	B	B	A	B	B	B	B	B	B	B	A	B	B	B	B	A	A	B	A	A	B	B	B	B	B	B	B	B
snp5711	3B	128.7	B	-	B	A	B	B	B	B	B	B	B	A	B	B	A	B	B	B	B	B	B	A	B	B	B	B	B	B	B	A	B	B	B	B	A	A	B	A	A	B	B	B	B	B	B	B	B
snp4218	3B	130	B	-	B	A	B	B	B	B	B	B	B	A	B	B	A	B	B	B	B	B	B	A	B	B	B	B	B	B	B	A	B	B	B	B	A	A	B	A	A	B	B	B	B	B	B	B	B
tarc0929	3B	135.8	B	-	B	A	A	B	B	B	B	B	B	A	B	B	B	B	B	A	B	B	B	A	B	B	B	B	B	B	A	A	B	B	A	B	A	A	B	A	A	B	B	B	B	B	B	B	B
snp1598	3B	138.3	B	-	B	A	A	B	B	B	B	B	B	A	B	B	B	B	B	A	B	B	B	A	B	B	B	B	A	B	A	A	B	B	A	B	A	A	B	A	A	B	B	B	B	B	B	B	B
snp3244	3B	138.3	B	-	B	A	A	B	B	B	B	B	B	A	B	B	B	B	B	A	B	B	B	A	B	B	B	B	A	B	A	A	B	B	A	B	A	A	B	A	A	B	B	B	B	B	B	B	B
snp4841	3B	144.3	B	-	B	A	A	B	B	B	B	B	B	A	B	B	B	B	B	A	B	B	B	A	B	B	B	B	A	A	A	A	B	B	A	B	A	A	B	A	B	B	B	B	B	B	B	B	B
wmc787	3B	148	B	-	B	A	A	B	B	B	B	B	B	A	B	B	B	B	B	A	B	B	B	A	B	B	B	B	A	A	A	A	B	B	A	B	A	A	B	A	B	B	B	B	B	B	B	B	B
snp2063	3B	150.6	B	-	B	A	A	B	B	B	B	B	B	A	B	B	B	B	B	A	B	B	B	A	B	B	B	B	A	A	B	A	B	B	A	B	A	A	B	A	B	B	B	B	B	B	B	B	B
snp5871	3B	150.6	B	-	B	A	A	B	B	B	B	B	B	A	B	B	B	B	B	A	B	B	B	A	B	B	B	B	A	A	B	A	B	B	A	B	A	A	B	A	B	B	B	B	B	B	B	B	B
tarc0976	3B	150.9	B	-	B	A	A	B	B	B	B	B	B	A	B	B	B	B	B	A	B	B	B	A	B	B	B	B	A	A	B	A	B	B	A	B	A	A	B	A	B	B	B	B	B	B	B	B	B
snp2360	3B	153.1	B	-	B	A	A	B	B	B	B	B	B	A	B	B	B	B	B	A	B	B	B	A	B	B	B	B	A	A	B	A	B	B	A	B	A	A	B	A	B	B	B	B	B	B	B	B	A
snp3667	3B	155.4	B	-	B	A	A	B	B	B	B	B	B	A	B	B	B	B	B	A	B	B	B	A	B	B	B	B	A	A	B	A	B	B	A	B	A	A	B	A	B	B	B	B	B	B	B	B	A
snp5014	3B	155.9	B	-	B	A	A	B	B	B	B	B	B	A	B	B	B	B	B	A	B	B	B	A	B	B	B	B	A	A	B	A	B	B	A	B	A	A	B	A	B	B	B	B	B	B	B	B	A
snp2462	3B	156.2	B	-	B	A	A	B	B	B	B	B	B	A	B	B	B	B	B	A	B	B	B	A	B	B	B	B	A	A	B	A	B	B	A	B	A	A	B	A	B	B	B	B	B	B	B	B	A
tarc0221	3D	0	B	-	B	B	B	B	B	B	A	A	B	B	A	A	A	A	A	A	B	B	A	B	A	A	A	A	A	B	A	A	B	A	A	A	B	A	B	B	A	A	A	A	B	A	B	A	B
tarc0226	3D	7.5	B	-	B	A	B	B	A	B	B	A	B	A	A	A	A	A	A	A	B	B	A	B	B	B	A	A	A	B	A	A	B	A	A	A	B	A	B	B	A	A	A	A	B	A	B	A	B
tarc0218	3D	11.4	B	-	B	A	A	B	A	B	B	A	B	A	A	A	A	A	A	A	B	B	A	B	B	B	A	A	A	B	A	A	B	A	A	A	B	A	B	B	A	A	A	A	B	A	B	A	B
tarc0217	3D	11.4	B	-	B	A	A	B	A	B	B	A	B	A	A	A	A	A	A	A	B	B	A	B	B	B	A	A	A	B	A	A	B	A	A	A	B	A	B	B	A	A	A	A	B	A	B	A	B
tarc1483	3D	27.9	B	-	B	A	A	A	A	B	B	B	B	A	A	A	A	B	B	A	B	B	A	A	B	B	A	A	A	B	A	B	B	A	A	A	B	B	B	B	A	A	A	A	B	A	B	A	B
tarc0228	3D	36.4	B	-	B	A	A	A	A	B	B	B	B	A	A	A	A	B	B	A	A	B	B	A	B	B	A	A	A	B	A	B	B	A	A	A	B	B	B	B	A	A	A	A	B	A	B	B	B
tarc0214	3D	40.9	B	-	B	A	A	A	A	B	B	B	B	A	A	A	A	B	B	A	A	B	B	A	A	B	A	A	A	B	A	B	B	A	A	A	B	B	B	B	A	A	A	A	B	A	B	B	B
snp7672	3D	43.7	B	-	B	A	A	A	A	B	B	B	B	A	A	A	A	B	B	A	A	B	B	A	A	B	A	A	A	B	A	B	B	A	A	A	B	B	B	B	A	A	A	A	B	A	B	B	B
tarc0220	3D	43.7	B	-	B	A	A	A	A	B	B	B	B	A	A	A	A	B	B	A	A	B	B	A	A	B	A	A	A	B	A	B	B	A	A	A	B	B	B	B	A	A	A	A	B	A	B	B	B
tarc1484	3D	45.7	B	-	B	A	A	A	A	B	B	B	B	A	A	A	A	B	B	A	B	B	B	A	A	B	A	A	A	B	A	B	B	A	A	A	B	B	B	B	A	A	A	A	B	A	B	B	B
tarc0219	3D	47.1	B	-	B	A	A	A	A	B	B	B	B	A	A	A	A	B	B	A	B	B	B	A	A	B	A	A	A	B	A	B	B	A	A	A	A	B	B	B	A	A	A	A	B	B	B	B	B
tarc1443	3D	47.9	B	-	B	A	A	A	A	B	B	B	B	A	A	A	A	B	B	A	B	B	B	A	A	B	A	A	A	A	B	B	B	A	A	A	A	B	B	B	A	A	A	A	B	B	B	B	B
tarc1302	3D	52.6	B	-	B	A	A	A	A	B	B	B	B	A	A	A	A	B	B	A	B	B	B	A	A	A	A	A	A	A	B	B	B	A	A	A	A	B	B	B	A	A	A	A	B	B	B	B	B
snp7468	3D	52.6	B	-	B	A	A	A	A	B	B	B	B	A	A	A	A	B	B	A	B	B	B	A	A	A	A	A	A	A	B	B	B	A	A	A	A	B	B	B	A	A	A	A	B	B	B	B	B
tarc1299	3D	52.6	B	-	B	A	A	A	A	B	B	B	B	A	A	A	A	B	B	A	B	B	B	A	A	A	A	A	A	A	B	B	B	A	A	A	A	B	B	B	A	A	A	A	B	B	B	B	B
tarc1510	3D	54.4	B	-	B	A	A	A	A	B	B	B	B	A	A	A	A	B	B	A	B	B	B	A	A	A	A	A	A	A	B	B	B	A	A	A	A	B	B	B	A	A	A	A	B	B	B	B	B
tarc1336	3D	60.3	B	-	B	A	A	A	A	B	B	B	B	A	A	A	A	B	B	A	B	B	B	A	A	A	A	A	A	A	A	A	B	A	A	A	A	B	B	B	A	A	A	A	B	B	B	B	B
tarc1358	3D	61.8	B	-	B	A	A	A	A	B	B	B	B	A	A	A	A	B	B	A	B	B	B	A	A	A	A	A	A	A	A	A	B	A	A	A	A	B	B	B	A	A	A	A	B	B	B	B	B
tarc0201	3D	66.8	B	-	B	A	A	A	A	B	B	B	B	A	A	A	A	B	B	A	B	B	B	A	A	A	A	B	A	A	A	A	B	A	A	A	A	B	B	B	A	A	A	A	B	B	B	B	B
tarc0211	3D	71.9	B	-	B	A	A	A	A	B	B	B	B	A	A	A	A	B	B	A	B	B	B	A	A	A	A	B	A	A	A	A	B	A	A	A	A	B	B	B	A	A	A	A	B	B	B	B	B
tarc0196	3D	75.4	B	-	B	A	A	A	A	B	B	B	B	A	A	A	B	B	B	A	B	B	B	B	A	A	A	B	A	A	A	A	A	A	A	A	A	B	B	B	A	A	A	A	B	B	B	B	B
tarc0208	3D	78.9	B	-	B	A	A	A	A	B	B	B	B	A	B	A	B	B	B	A	A	B	B	B	A	A	A	B	A	A	A	A	A	A	A	A	A	B	B	B	A	A	A	A	B	B	B	B	B
tarc0175	3D	82.9	B	-	B	A	A	A	A	B	B	B	B	A	B	A	B	B	B	A	A	A	B	B	A	A	A	B	A	A	A	A	A	A	A	A	A	A	B	B	A	A	A	A	B	B	B	B	B
tarc0207	3D	88.6	B	-	B	A	A	A	A	B	B	B	B	A	B	A	B	B	B	A	A	A	B	B	A	A	A	B	A	A	A	A	A	B	A	A	B	A	B	B	A	A	A	A	B	B	B	B	B
tarc0202	3D	100.8	B	-	B	A	A	A	A	B	B	B	B	A	B	A	B	B	A	A	A	A	B	B	A	B	A	B	A	A	B	A	A	B	A	A	B	B	B	B	A	A	A	A	B	B	B	A	B
tarc0203	3D	106	B	-	B	A	A	A	A	B	B	B	B	A	B	A	B	B	A	A	A	A	B	B	A	B	A	B	A	A	B	A	A	B	A	A	A	B	B	B	A	A	A	A	B	B	B	B	A
tarc0199	3D	122.9	B	-	B	A	A	A	A	A	B	B	A	A	B	A	B	B	A	A	A	A	B	B	A	B	A	B	A	A	A	A	A	B	A	A	A	B	A	B	A	A	A	A	B	B	B	A	A
tarc0177	3D	135.2	B	-	B	A	A	A	B	A	B	B	A	A	B	B	B	B	A	A	A	A	B	B	A	B	A	B	A	A	A	A	A	B	A	A	A	B	A	B	A	B	A	A	B	B	B	A	A
gwm3	3D	182.2	B	-	B	A	A	A	B	B	B	B	A	B	A	B	B	B	B	B	B	A	B	A	A	B	B	B	A	B	B	A	A	B	A	A	B	B	B	B	A	B	A	B	B	B	B	A	A
wmc552	3D	190.8	B	-	B	A	A	A	B	A	B	B	A	B	B	B	B	B	B	B	B	B	B	A	A	B	B	B	A	B	B	A	A	B	A	A	B	B	B	B	A	B	A	B	B	B	B	A	A
tarc0204	3D	199.1	B	-	B	A	A	A	B	A	B	A	A	B	B	B	B	B	B	B	B	B	B	A	A	B	B	B	A	B	A	A	A	B	A	A	B	B	B	B	A	B	A	B	B	B	B	A	A
tarc0180	3D	230.4	B	-	B	A	B	A	B	B	B	A	A	B	B	A	B	B	B	B	B	B	A	A	A	B	B	B	A	B	A	A	B	B	A	A	B	B	B	B	A	B	B	B	A	A	B	B	A
tarc1419	3D	232.6	B	-	B	B	B	A	B	B	B	A	A	B	B	A	B	B	B	B	B	B	A	A	A	B	B	B	A	B	A	A	B	B	A	A	B	B	B	B	A	B	B	B	A	A	A	B	A
snp4683	3D	237.2	B	-	B	B	B	A	B	B	B	B	A	B	B	A	B	B	B	B	B	B	A	A	A	B	B	B	A	B	A	A	A	B	A	A	B	B	B	B	A	B	B	B	A	A	A	B	A
snp6725	3D	238.3	B	-	B	B	B	A	B	B	B	B	A	B	B	A	B	A	B	B	B	B	A	A	A	B	B	B	A	B	A	A	A	B	A	A	B	B	B	B	A	B	B	B	A	A	A	B	A
snp4081	3D	239.4	B	-	B	B	B	A	B	B	B	B	A	B	B	A	B	A	B	B	B	B	A	A	A	B	B	B	A	B	A	A	A	B	A	A	B	B	B	B	A	B	B	B	A	A	A	B	A
snp7526	3D	239.4	B	-	B	B	B	A	B	B	B	B	A	B	B	A	B	A	B	B	B	B	A	A	A	B	B	B	A	B	A	A	A	B	A	A	B	B	B	B	A	B	B	B	A	A	A	B	A
snp643	3D	241.6	B	-	B	B	B	A	B	B	B	B	A	B	B	A	B	A	B	B	B	B	B	A	A	B	B	B	A	B	A	A	A	B	A	A	B	B	B	B	A	B	B	B	A	A	A	A	A
snp7274	3D	250.3	B	-	B	A	B	A	B	A	B	B	A	B	B	B	B	A	B	B	B	B	B	A	A	B	B	A	A	B	A	A	A	B	A	A	B	B	B	B	A	B	B	B	A	A	A	A	A
snp6137	4A	0	B	-	A	B	A	B	B	A	B	B	A	A	A	A	A	B	B	B	A	B	A	B	A	B	A	A	B	A	B	B	B	A	A	B	A	A	B	B	B	A	B	B	A	B	B	B	A
snp7632	4A	35.7	B	-	A	B	A	B	B	A	B	B	A	A	B	A	A	B	B	A	B	B	A	B	B	A	A	B	B	A	B	B	A	B	A	A	A	A	B	A	A	A	B	A	B	B	B	A	A
snp1992	4A	62	B	-	A	B	A	B	B	A	B	A	A	A	B	B	A	B	A	A	B	B	A	B	B	B	B	B	B	B	B	A	A	B	A	A	B	A	B	A	B	B	B	B	B	B	B	A	A
tarc0583	4A	62.5	B	-	A	B	A	B	B	A	B	A	A	A	B	B	A	B	A	A	B	B	A	B	B	B	B	B	B	B	B	A	A	B	A	A	B	A	B	A	B	B	B	B	B	B	B	A	A
snp5652	4A	64.9	B	-	A	B	A	B	B	A	B	A	A	A	B	B	A	B	A	A	B	B	A	B	B	B	B	B	B	B	A	A	A	B	A	A	B	A	B	A	B	B	B	B	B	B	B	A	A
tarc0606	4A	66.1	B	-	A	B	A	B	B	A	B	A	A	A	B	B	A	B	A	A	B	B	A	B	B	B	B	B	B	B	A	A	A	B	A	A	B	A	B	A	B	B	B	B	B	B	B	A	A
tarc0568	4A	66.1	B	-	A	B	A	B	B	A	B	A	A	A	B	B	A	B	A	A	B	B	A	B	B	B	B	B	B	B	A	A	A	B	A	A	B	A	B	A	B	B	B	B	B	B	B	A	A
tarc0619	4A	67.8	B	-	A	B	A	B	B	A	B	A	A	A	B	B	A	B	A	A	B	B	A	B	B	B	B	B	B	B	A	A	A	B	A	A	B	A	B	A	B	B	B	B	B	B	B	A	A
tarc0613	4A	68.8	B	-	A	B	A	B	B	A	B	A	A	A	B	B	A	B	A	A	B	B	A	B	B	B	B	B	B	B	A	A	A	B	A	A	B	A	B	A	B	B	B	B	B	B	B	A	A
tarc0552	4A	70.7	B	-	B	B	A	B	B	A	B	B	A	A	B	B	A	B	A	A	B	B	A	B	B	B	B	B	B	B	A	A	A	B	A	A	B	A	B	A	B	A	B	B	B	B	B	A	A
snp2606	4A	78.5	B	-	B	B	A	B	B	A	B	B	A	A	B	B	B	B	A	A	B	B	A	B	A	B	B	B	B	B	A	A	A	B	A	A	A	A	B	A	B	B	B	B	B	B	B	A	A
tarc0563	4A	86.2	B	-	A	B	A	B	B	B	B	B	A	A	B	B	B	B	A	A	B	B	A	B	A	B	B	B	B	B	A	A	A	B	A	A	A	A	B	A	B	B	B	B	A	B	B	B	A
tarc0569	4A	90.4	B	-	A	B	A	B	B	B	B	B	B	A	B	B	B	B	A	A	B	B	A	B	A	B	B	B	B	B	A	A	A	B	A	A	A	A	B	A	B	B	B	B	A	B	B	B	A
tarc0576	4A	97.6	B	-	A	B	A	B	B	B	B	B	A	A	B	B	B	B	A	A	B	B	A	B	B	B	B	B	B	B	A	A	A	B	A	A	B	A	B	A	B	B	B	B	A	B	B	B	A
gwm269	4A	106.7	B	-	A	B	A	B	A	A	B	B	A	A	B	B	B	B	A	A	B	B	A	B	B	B	B	B	B	B	A	A	A	B	A	A	B	A	B	A	A	B	B	B	A	B	B	B	A
wmc650	4A	114.4	B	-	B	B	A	B	A	A	B	B	A	A	B	B	A	B	A	A	B	B	A	B	B	B	B	B	B	B	A	A	A	B	A	A	B	A	B	B	A	B	B	B	A	B	B	B	A
tarc0614	4A	116.4	B	-	B	B	A	B	A	A	B	B	A	A	B	B	A	B	A	A	B	B	A	B	B	B	B	B	B	B	A	B	A	B	A	A	B	A	B	B	A	B	B	B	A	B	B	B	A
tarc0589	4A	129.7	B	-	B	B	A	B	A	B	B	B	B	B	B	B	B	A	A	A	B	B	B	B	B	B	B	B	B	B	B	B	B	B	B	A	B	B	B	B	A	B	B	B	A	B	B	B	B
tarc0587	4A	130.1	B	-	B	B	A	B	A	B	B	B	B	B	B	B	B	A	A	A	B	B	B	B	B	B	B	B	B	B	B	B	B	B	B	A	B	B	B	B	A	B	B	B	A	B	B	B	B
wmc707	4A	131.4	B	-	B	B	A	B	A	B	B	B	B	B	B	B	B	A	A	A	B	B	B	B	B	B	B	B	B	B	B	B	B	B	B	A	B	B	B	B	A	B	B	B	A	B	B	B	B
tarc0605	4A	132.8	B	-	B	B	A	B	A	B	B	B	B	B	B	B	B	A	A	A	B	B	B	B	B	B	B	B	B	B	B	B	B	B	B	A	B	B	B	B	A	B	B	B	A	B	B	B	B
tarc0611	4A	139.7	B	-	B	B	A	B	A	B	B	B	B	B	B	B	B	A	B	A	B	B	B	B	B	B	B	B	B	B	B	B	B	B	B	A	B	B	B	B	B	B	B	B	B	B	B	B	B
tarc0564	4A	146.9	B	-	B	B	B	B	A	B	B	B	B	B	B	B	B	A	B	A	B	B	B	B	B	B	B	B	B	B	B	B	B	B	B	B	B	B	B	B	B	B	B	B	B	B	B	B	B
tarc0577	4A	148.4	B	-	B	B	B	B	B	B	B	B	B	B	B	B	B	A	B	A	B	B	B	B	B	B	B	B	B	B	B	B	B	B	B	B	B	B	B	B	B	B	B	B	B	B	B	B	B
tarc0575	4A	153.1	B	-	B	B	B	B	B	B	B	B	B	B	B	B	B	B	B	B	B	B	B	B	B	B	B	B	B	B	B	B	B	B	B	B	B	B	B	B	B	B	B	B	B	B	A	B	B
Wx-B1	4A	159.3	B	-	B	B	B	B	B	B	B	B	B	B	B	B	B	B	B	B	B	B	B	B	B	B	B	B	B	B	B	B	B	B	B	B	B	B	B	B	B	B	B	B	B	B	A	B	B
wmc262	4A	161.5	B	-	B	B	B	B	B	B	B	B	B	B	B	B	B	B	B	B	B	B	B	B	B	B	B	B	B	B	B	B	B	B	B	B	B	B	B	B	B	B	B	B	B	B	A	B	B
barc343	4A	163.6	B	B	B	B	B	B	B	B	B	B	B	B	B	B	B	B	B	B	B	B	B	B	B	B	B	B	B	B	B	B	B	B	B	B	B	B	B	B	B	B	B	B	B	B	B	B	B
snp1066	4A	208.1	B	B	B	B	B	B	B	B	B	B	B	B	B	B	B	B	B	B	B	B	B	B	B	B	B	B	B	B	B	B	B	B	B	B	B	B	B	B	B	B	B	B	B	B	B	B	B
snp2170	4A	209.1	B	B	B	B	B	B	B	B	B	B	B	B	B	B	B	B	B	B	B	B	B	B	B	B	B	B	B	B	B	B	B	B	B	B	B	B	B	B	B	B	B	B	B	B	B	B	B
snp1836	4A	230.2	B	B	B	B	B	B	B	B	B	B	B	B	B	B	B	B	B	B	B	B	B	B	B	B	B	B	B	B	B	B	B	B	B	B	B	B	B	B	B	B	B	B	B	B	B	B	B
snp1410	4A	249.5	B	-	B	B	B	B	B	B	A	B	B	B	B	B	B	B	B	B	B	B	B	B	B	B	B	B	B	B	B	B	B	B	B	B	B	A	B	A	B	B	B	B	B	B	B	B	B
snp1674	4A	274.5	B	-	B	B	B	B	B	B	A	B	B	B	B	B	B	B	B	B	B	B	B	B	B	A	B	B	B	B	B	B	B	B	B	B	B	A	B	A	B	A	A	B	A	B	A	A	B
tarc1041	4B	0	B	-	B	B	B	B	B	A	B	A	B	B	B	B	A	A	A	B	B	A	B	A	A	A	B	A	B	A	A	B	A	A	B	A	A	B	A	B	A	B	A	A	A	B	A	A	B
tarc0995	4B	8.9	B	-	B	B	B	B	B	A	B	A	B	B	B	B	A	A	A	B	B	A	B	A	A	B	B	A	B	A	A	B	A	A	B	A	A	B	B	B	A	B	A	B	A	B	A	B	B
tarc1053	4B	11.6	B	-	A	B	B	B	B	A	B	A	B	B	B	B	A	A	A	B	A	A	B	A	A	B	B	A	B	A	A	B	A	A	B	A	A	A	B	B	A	B	A	B	A	B	A	B	B
tarc1062	4B	21.3	B	-	A	B	B	B	B	A	B	A	B	B	B	B	A	A	A	B	A	A	B	B	A	B	B	A	B	A	B	B	A	A	B	A	B	A	B	B	A	B	A	B	A	B	A	B	B
snp7266	4B	23.9	B	-	A	B	B	B	B	A	B	A	B	B	B	B	A	A	B	B	A	A	B	B	A	B	B	A	B	B	B	B	A	A	B	A	B	A	B	A	A	B	A	B	A	B	A	B	B
tarc0998	4B	30.5	B	-	A	B	B	B	B	B	B	A	B	B	B	B	B	A	B	B	A	A	B	B	A	B	B	A	B	B	B	B	A	A	B	A	B	A	B	A	A	B	A	A	A	B	A	B	B
tarc1069	4B	48.1	B	-	A	B	B	B	B	B	B	A	B	B	B	B	B	A	B	B	A	A	B	B	A	B	B	A	B	A	B	B	B	A	B	A	B	A	B	A	B	A	A	A	B	B	A	B	B
tarc1043	4B	56.6	B	-	A	B	B	A	B	B	B	A	B	B	B	B	B	A	B	B	A	A	B	B	A	B	A	A	B	A	B	B	B	A	B	A	B	A	A	A	B	A	A	A	B	B	A	B	A
snp500	4B	58.8	B	-	A	B	B	A	B	B	B	A	B	B	B	B	B	A	B	B	A	A	B	B	A	B	A	A	B	A	B	B	B	A	B	A	B	A	A	A	B	A	A	A	B	B	A	B	A
barc20	4B	68.8	B	-	A	B	B	A	B	A	B	A	B	B	B	B	B	A	B	B	A	A	B	A	A	B	A	A	B	A	A	B	B	A	B	A	B	A	A	A	A	A	B	A	B	B	A	A	A
tarc1064	4B	70.7	B	-	A	B	B	A	B	A	B	A	B	B	B	B	B	A	B	B	A	A	B	A	A	B	A	A	B	A	A	B	B	A	B	A	B	A	A	A	A	A	B	A	B	B	A	A	A
tarc0996	4B	71.1	B	-	A	B	B	A	B	A	B	A	B	B	B	B	B	A	B	B	A	A	B	A	A	B	A	A	B	A	A	B	B	A	B	A	B	A	A	A	A	A	B	A	B	B	A	A	A
wmc238	4B	73.4	B	-	A	B	B	A	B	A	B	A	B	B	B	B	B	A	B	B	A	A	B	A	A	B	A	A	B	A	A	B	B	A	B	A	B	A	A	A	A	A	B	A	B	B	A	A	A
tarc1059	4B	74.7	B	-	A	B	B	A	B	A	B	A	B	B	B	B	B	A	B	B	A	A	B	A	A	B	A	A	B	A	A	B	B	A	B	A	B	A	A	A	A	A	B	A	B	B	A	A	A
tarc1061	4B	75.4	B	-	A	B	B	A	B	A	B	A	B	B	B	B	B	A	B	B	A	A	B	A	A	B	A	A	B	A	A	B	B	A	B	A	B	A	A	A	A	A	B	A	B	B	A	A	A
tarc1014	4B	75.9	B	-	A	B	B	A	B	A	B	A	B	B	B	B	B	A	B	B	A	A	B	A	A	B	A	A	B	A	A	B	B	A	B	A	B	A	A	A	A	A	B	A	B	B	A	A	A
snp58	4B	77.6	B	-	A	B	B	A	B	A	B	A	B	B	B	B	B	A	B	B	A	A	B	A	A	B	A	A	B	A	A	B	B	A	B	A	B	A	A	A	A	A	B	A	B	B	A	A	A
tarc0986	4B	78.3	B	-	A	B	B	A	B	A	B	A	B	B	B	B	B	A	B	A	A	A	B	A	A	B	A	A	B	A	A	B	B	A	B	A	B	A	A	A	A	A	B	A	B	B	A	A	A
tarc0987	4B	82.2	B	-	A	B	B	A	B	A	B	A	B	B	B	A	B	A	B	A	A	A	B	A	A	B	A	A	B	A	A	B	B	A	B	A	B	A	A	A	A	A	B	A	A	B	B	A	A
tarc1051	4B	82.2	B	-	A	B	B	A	B	A	B	A	B	B	B	A	B	A	B	A	A	A	B	A	A	B	A	A	B	A	A	B	B	A	B	A	B	A	A	A	A	A	B	A	A	B	B	A	A
tarc1048	4B	86.1	B	-	A	B	B	A	B	A	B	A	B	B	B	A	B	A	B	A	A	A	B	A	A	B	A	A	B	A	A	B	B	A	B	A	A	A	A	A	A	A	B	A	A	B	B	A	A
snp4041	4B	88.1	B	-	A	B	B	A	B	A	B	A	B	B	B	A	B	A	B	A	B	A	B	A	A	B	A	A	B	A	A	B	B	A	B	A	A	A	A	A	A	A	B	A	A	B	B	A	A
tarc1075	4B	90.9	B	-	A	B	B	A	B	A	B	A	B	B	B	A	B	A	B	A	B	A	B	A	A	B	A	A	B	A	A	B	B	A	B	A	A	B	A	A	A	A	B	A	A	B	B	A	A
wmc652	4B	92.1	B	-	A	B	B	A	B	A	B	A	B	B	B	A	B	A	B	A	B	A	B	A	A	B	A	A	B	A	A	B	B	A	B	A	A	B	A	A	A	A	B	A	B	B	B	A	A
wmc349	4B	106	B	-	B	A	B	A	B	A	A	A	B	B	B	A	B	A	B	A	B	A	B	A	A	B	A	A	B	A	A	B	B	A	B	B	A	B	A	B	A	A	A	A	B	B	B	A	B
tarc1019	4B	110.7	B	-	B	A	B	A	B	A	B	A	B	B	B	A	A	A	B	A	B	A	B	A	A	B	A	A	B	A	A	B	B	A	B	B	A	B	A	B	A	A	A	A	B	A	B	A	B
snp2595	4B	127.9	B	-	B	A	B	B	B	A	B	A	B	B	B	A	A	A	A	A	B	A	B	A	A	B	B	A	B	A	A	B	B	A	B	B	A	A	A	B	A	A	A	A	B	A	B	A	A
tarc1025	4B	129.1	B	-	B	A	B	A	B	A	B	A	B	B	B	A	A	A	A	A	B	A	B	A	A	B	B	A	B	A	A	B	B	A	B	B	A	A	A	B	A	A	A	A	B	A	B	A	A
tarc1036	4B	129.1	B	-	B	A	B	A	B	A	B	A	B	B	B	A	A	A	A	A	B	A	B	A	A	B	B	A	B	A	A	B	B	A	B	B	A	A	A	B	A	A	A	A	B	A	B	A	A
tarc1021	4B	129.3	B	-	B	A	B	A	B	A	B	A	B	B	B	A	A	A	A	A	B	A	B	A	A	B	B	A	B	A	A	B	B	A	B	B	A	A	A	B	A	A	A	A	B	A	B	A	A
snp2031	4B	131.4	B	-	B	A	B	A	B	A	B	A	B	B	B	A	A	A	A	A	B	A	B	A	A	B	B	A	B	A	A	B	B	A	B	B	A	A	A	B	A	A	A	A	B	A	B	A	A
tarc1023	4B	140	B	-	B	A	B	A	B	A	B	A	B	B	B	A	B	A	A	A	A	A	B	A	A	B	B	A	B	A	A	B	B	A	B	B	A	A	A	B	A	A	A	B	B	A	B	A	A
tarc1007	4B	141.6	B	-	B	A	B	A	B	A	B	A	B	B	B	A	B	A	A	A	A	A	B	A	A	B	B	A	B	A	A	B	B	A	B	B	A	A	A	B	A	A	A	B	B	A	B	A	A
tarc1074	4B	144.2	B	-	B	A	B	A	B	A	B	A	B	B	B	A	B	A	A	A	A	A	B	A	A	B	B	A	B	A	A	B	B	A	A	B	A	A	A	B	A	A	B	B	B	A	B	A	A
tarc1011	4B	154.1	B	-	B	A	B	B	B	A	B	A	B	B	B	A	B	A	A	A	A	A	B	A	A	A	B	A	B	A	A	B	B	A	A	B	A	A	A	B	A	A	A	B	B	A	B	B	A
tarc1057	4B	156.8	B	-	B	A	B	B	B	A	B	A	B	B	B	A	B	A	A	A	A	B	B	A	A	A	B	A	B	A	A	B	B	A	A	B	A	A	A	B	A	A	A	B	B	A	A	B	A
snp2178	4B	178.4	B	-	B	A	A	B	A	A	B	A	B	A	B	A	A	A	A	A	B	B	B	A	B	B	A	B	A	A	A	A	B	B	A	B	A	B	B	B	A	A	A	B	B	A	A	B	A
tarc1073	4B	180.6	B	-	B	A	A	B	A	A	B	A	B	A	B	A	A	A	A	A	A	B	B	A	B	B	A	B	A	A	A	A	B	B	A	B	A	B	B	B	A	A	A	B	B	A	A	B	A
tarc1481	4D	0	B	-	B	A	A	B	B	A	B	B	A	A	B	A	B	B	A	B	A	B	A	B	B	B	A	B	B	A	B	B	B	B	B	A	B	B	B	A	B	A	B	A	A	A	B	B	B
tarc1277	4D	13.3	B	-	B	A	A	B	B	A	B	A	A	A	B	A	B	B	A	A	A	B	A	B	B	B	A	B	B	A	B	B	B	B	B	A	B	B	B	A	B	A	B	A	A	A	B	B	B
tarc0025	4D	34.4	B	-	B	A	B	B	B	A	B	A	A	B	B	B	A	B	B	B	B	B	B	B	B	B	A	B	B	A	B	B	B	B	B	A	B	B	B	A	B	A	B	A	B	A	B	B	B
tarc0029	4D	38.1	B	-	B	A	B	B	B	A	B	A	A	B	B	B	A	B	B	B	B	B	B	B	B	B	A	B	B	A	B	B	B	B	B	A	B	B	B	A	B	A	B	A	B	A	B	B	B
tarc0018	4D	42.4	B	-	B	A	B	B	B	A	B	B	A	B	B	B	A	B	B	B	B	B	B	B	B	B	A	B	B	A	B	B	B	B	B	A	B	B	B	B	B	A	B	A	B	A	B	B	B
tarc1473	4D	59.8	B	B	B	B	B	B	B	B	B	B	B	B	B	B	B	B	B	B	B	B	B	B	B	B	B	B	B	B	B	B	B	B	B	B	B	B	B	B	B	B	B	B	B	B	B	B	B
tarc0021	4D	65.4	B	B	B	B	B	B	B	B	B	B	B	B	B	B	B	B	B	B	B	B	B	B	B	B	B	B	B	B	B	B	B	B	B	B	B	B	B	B	B	B	B	B	B	B	B	B	B
snp7344	4D	66.6	B	B	B	B	B	B	B	B	B	B	B	B	B	B	B	B	B	B	B	B	B	B	B	B	B	B	B	B	B	B	B	B	B	B	B	B	B	B	B	B	B	B	B	B	B	B	B
tarc0024	4D	67.2	B	B	B	B	B	B	B	B	B	B	B	B	B	B	B	B	B	B	B	B	B	B	B	B	B	B	B	B	B	B	B	B	B	B	B	B	B	B	B	B	B	B	B	B	B	B	B
tarc0020	4D	67.2	B	B	B	B	B	B	B	B	B	B	B	B	B	B	B	B	B	B	B	B	B	B	B	B	B	B	B	B	B	B	B	B	B	B	B	B	B	B	B	B	B	B	B	B	B	B	B
tarc0012	4D	69.7	B	B	B	B	B	B	B	B	B	B	B	B	B	B	B	B	B	B	B	B	B	B	B	B	B	B	B	B	B	B	B	B	B	B	B	B	B	B	B	B	B	B	B	B	B	B	B
tarc0022	4D	69.7	B	B	B	B	B	B	B	B	B	B	B	B	B	B	B	B	B	B	B	B	B	B	B	B	B	B	B	B	B	B	B	B	B	B	B	B	B	B	B	B	B	B	B	B	B	B	B
tarc0010	4D	70.7	B	B	B	B	B	B	B	B	B	B	B	B	B	B	B	B	B	B	B	B	B	B	B	B	B	B	B	B	B	B	B	B	B	B	B	B	B	B	B	B	B	B	B	B	B	B	B
tarc0014	4D	70.7	B	B	B	B	B	B	B	B	B	B	B	B	B	B	B	B	B	B	B	B	B	B	B	B	B	B	B	B	B	B	B	B	B	B	B	B	B	B	B	B	B	B	B	B	B	B	B
tarc0013	4D	71	B	B	B	B	B	B	B	B	B	B	B	B	B	B	B	B	B	B	B	B	B	B	B	B	B	B	B	B	B	B	B	B	B	B	B	B	B	B	B	B	B	B	B	B	B	B	B
snp6277	4D	74.2	B	B	B	B	B	B	B	B	B	B	B	B	B	B	B	B	B	B	B	B	B	B	B	B	B	B	B	B	B	B	B	B	B	B	B	B	B	B	B	B	B	B	B	B	B	B	B
tarc0002	4D	79.3	B	-	B	B	B	B	B	B	B	B	B	B	B	B	B	B	B	B	B	B	B	B	B	B	B	B	B	B	B	B	B	B	B	A	B	B	B	B	B	B	B	B	B	B	B	B	B
tarc0011	4D	87.1	B	-	B	B	B	B	B	B	B	B	B	B	A	B	B	A	B	B	B	B	A	B	B	B	B	B	B	B	A	B	B	B	B	A	B	B	B	B	B	B	A	B	A	B	B	B	B
tarc0028	4D	91.9	B	-	B	B	B	B	B	B	B	B	B	B	B	B	A	A	A	B	B	B	A	B	A	B	A	B	B	B	A	B	B	A	B	A	B	B	B	B	B	B	A	A	A	B	B	B	B
snp5381	4D	93.4	B	-	B	B	B	B	B	B	B	B	B	B	B	B	A	A	A	B	B	B	A	B	A	B	A	B	B	B	A	B	B	A	B	A	B	B	B	B	A	B	A	A	A	B	B	B	B
tarc1362	4D	96.5	B	-	B	B	B	B	B	B	B	B	B	A	B	B	A	A	A	B	B	B	A	B	A	B	A	B	B	B	A	B	B	A	B	A	B	B	B	B	A	B	A	A	A	B	B	B	B
tarc1342	4D	99.4	B	-	B	B	B	B	B	B	B	B	B	A	B	B	B	A	A	B	B	B	A	B	A	B	A	B	B	B	A	B	B	B	B	A	A	B	B	B	A	B	A	B	A	B	B	B	B
wmc331	4D	105.7	B	-	B	B	A	B	B	B	B	B	B	A	B	B	B	A	A	B	B	B	A	B	A	B	A	B	B	B	B	B	B	B	B	A	A	B	B	B	B	B	A	B	A	B	B	B	B
tarc0004	4D	105.7	B	-	B	B	A	B	B	B	B	B	B	A	B	B	B	A	A	B	B	B	A	B	A	B	A	B	B	B	B	B	B	B	B	A	A	B	B	B	B	B	A	B	A	B	B	B	B
tarc0008	4D	111	B	-	B	B	A	B	B	B	B	B	B	A	B	B	B	A	A	B	B	B	A	B	A	B	A	B	B	B	B	B	B	B	B	A	A	B	A	B	B	B	A	B	B	B	B	B	B
tarc1351	4D	117.5	B	-	B	B	A	B	A	B	B	B	B	B	B	B	B	A	A	B	B	B	A	B	A	B	A	B	B	A	B	B	B	B	B	A	A	B	A	B	B	B	A	B	B	B	B	B	B
snp3471	4D	122.3	B	-	B	B	A	B	A	B	B	B	B	B	B	B	A	A	A	B	B	A	A	B	A	B	A	B	B	A	B	B	B	B	B	A	A	B	A	B	B	B	A	B	B	B	B	B	B
tarc0016	4D	135.8	B	-	B	B	A	B	B	B	B	B	B	B	B	B	A	A	A	B	A	A	A	B	A	B	A	B	B	A	B	A	B	A	B	A	A	B	A	B	B	B	A	B	B	B	B	B	B
tarc0015	4D	137.8	B	-	B	B	A	B	B	B	B	B	B	B	B	B	A	A	A	B	A	B	A	B	A	B	A	B	B	A	B	A	B	A	B	A	A	B	B	B	B	B	A	B	B	B	B	B	B
tarc1319	4D	164.5	B	-	B	B	A	A	B	B	B	B	B	B	B	B	A	B	A	B	A	B	A	B	A	B	A	A	A	A	B	A	B	A	B	A	A	B	B	B	B	B	A	B	B	A	B	B	A
tarc1375	4D	167.6	B	-	B	B	A	A	B	B	B	B	B	B	B	B	A	B	A	B	A	B	A	B	A	B	A	A	A	A	B	A	B	A	B	A	A	B	B	B	B	B	A	B	B	A	B	A	A
tarc1534	4D	181.8	B	-	B	B	A	A	B	B	A	B	A	B	B	B	A	A	A	A	B	B	A	B	A	B	A	A	A	A	B	A	B	A	B	A	A	B	A	B	B	B	A	B	B	A	B	A	A
tarc0009	4D	204.6	B	-	B	B	A	A	A	B	A	B	A	B	B	B	A	A	A	A	B	B	A	B	A	A	A	A	B	A	B	B	B	A	B	A	A	A	A	A	A	A	A	B	B	A	B	B	A
snp4871	5A	0	B	-	B	B	A	B	B	B	B	A	B	B	A	B	B	B	A	A	A	B	A	B	A	B	A	B	B	B	A	B	B	B	A	B	B	A	A	B	A	A	A	A	B	A	B	B	A
tarc0673	5A	20.9	B	-	B	B	A	B	B	B	B	A	A	B	A	B	B	B	A	A	A	B	A	B	A	B	A	B	B	A	A	B	B	B	A	B	A	B	A	A	B	B	A	A	B	A	A	B	A
snp3197	5A	26.5	B	-	B	B	A	B	B	B	B	B	A	B	A	B	B	B	A	A	A	B	A	A	A	B	A	B	B	A	A	B	B	B	A	B	A	B	A	A	B	B	A	A	A	A	A	B	A
snp1568	5A	30.1	B	-	B	A	A	B	B	B	B	B	A	B	A	B	B	A	A	A	A	B	A	A	A	B	A	B	B	A	B	B	B	B	A	B	A	B	A	A	B	B	A	A	A	A	A	B	A
snp1062	5A	48.4	B	-	B	A	A	B	B	B	B	B	A	B	A	A	B	A	A	A	A	B	A	A	A	B	A	B	B	A	B	B	B	A	A	B	A	B	A	A	B	B	A	A	A	A	B	B	A
snp2378	5A	51.8	B	-	B	A	A	B	B	B	B	B	A	A	A	A	B	A	A	B	A	B	A	A	A	B	A	B	B	A	B	B	B	A	A	B	A	B	A	A	B	B	A	A	A	A	B	B	A
snp3365	5A	52.8	B	-	B	A	A	B	B	B	B	B	A	A	A	A	B	A	A	B	A	B	A	A	A	B	A	B	B	A	B	B	B	A	A	B	A	B	A	A	B	B	A	A	A	A	B	B	A
snp3530	5A	73.4	B	-	A	A	B	B	B	B	B	A	B	B	A	B	B	A	B	A	A	B	A	A	A	B	A	B	B	A	B	B	B	A	A	A	A	B	A	A	A	B	A	B	A	A	B	B	A
gwm129	5A	87.7	B	-	A	A	B	B	B	B	B	A	B	B	B	B	B	A	B	A	A	B	A	A	A	B	A	A	B	A	B	B	B	A	A	A	B	A	A	A	A	B	A	B	A	A	B	B	A
snp7226	5A	98.4	B	-	A	A	B	B	B	A	B	A	B	B	B	B	B	A	B	A	A	A	A	A	A	B	A	A	B	A	B	B	B	B	A	A	A	B	A	A	A	B	A	B	A	A	B	B	A
barc303	5A	100.2	B	-	A	A	B	B	B	A	B	A	B	B	B	B	B	A	B	A	A	A	A	A	B	B	A	A	B	A	B	B	B	B	A	A	A	B	A	A	A	B	B	B	A	A	B	B	A
snp6237	5A	101.2	B	-	A	A	B	B	B	A	B	A	B	B	B	B	B	A	B	B	A	A	A	A	B	B	A	A	B	A	B	B	B	B	A	A	A	B	A	A	A	B	B	B	A	A	B	B	A
tarc0652	5A	103.2	B	-	A	A	B	B	A	A	B	A	B	B	B	B	B	A	B	B	A	A	A	A	B	B	A	A	B	A	B	B	B	B	A	A	A	B	A	A	A	B	B	B	A	A	B	B	A
tarc0640	5A	104.2	B	-	A	A	B	B	A	A	B	A	B	B	B	B	B	A	B	B	A	A	A	A	B	B	A	A	B	A	B	B	B	B	A	A	A	B	A	A	A	B	B	B	A	B	B	B	A
snp5184	5A	107.4	B	-	A	A	B	B	A	A	B	A	B	B	B	B	B	A	B	B	A	A	A	A	B	B	A	A	B	A	B	B	B	B	A	A	A	B	A	B	A	B	B	B	A	B	B	B	A
tarc0662	5A	118.2	B	-	A	A	A	B	A	A	B	A	B	B	B	B	B	A	A	B	A	A	A	A	B	B	A	A	B	A	B	B	B	B	B	A	A	B	A	B	A	B	A	B	A	B	B	B	A
snp2172	5A	123.1	B	-	A	A	A	A	A	A	B	A	B	A	B	B	B	A	A	B	A	A	A	A	B	B	A	A	B	A	B	B	B	A	B	A	B	A	A	A	A	B	A	B	A	B	B	B	A
snp850	5A	123.6	B	-	A	A	A	A	A	A	B	A	B	A	B	B	B	A	A	B	A	A	A	A	B	B	A	A	B	A	B	B	B	A	B	A	B	A	A	A	A	B	A	B	A	B	B	B	A
tarc0655	5A	123.6	B	-	A	A	A	A	A	A	B	A	B	A	B	B	B	A	A	B	A	A	A	A	B	B	A	A	B	A	B	B	B	A	B	A	B	A	A	A	A	B	A	B	A	B	B	B	A
tarc0635	5A	123.8	B	-	A	A	A	A	A	A	B	A	B	A	B	B	B	A	A	B	A	A	A	A	B	B	A	A	B	A	B	B	B	A	B	A	B	A	A	A	A	B	A	B	A	B	B	B	A
barc141	5A	124	B	-	A	A	A	A	A	A	B	A	B	A	B	B	B	A	A	B	A	A	A	A	B	B	A	A	B	A	B	B	B	A	B	A	B	A	A	A	A	B	A	B	A	B	B	B	A
snp8013	5A	125.6	B	-	A	A	A	A	A	A	B	A	B	A	B	B	B	A	A	B	A	A	A	A	B	B	A	A	B	A	B	B	B	A	B	A	B	A	A	A	A	B	A	B	A	B	B	B	A
tarc0677	5A	126.6	B	-	A	A	A	A	A	B	B	A	B	A	B	B	B	A	A	B	A	A	A	A	B	B	A	A	B	A	B	B	B	A	B	A	B	A	A	A	A	B	A	B	A	B	B	B	A
tarc0663	5A	144.1	B	-	B	A	A	A	A	B	B	A	B	A	B	B	B	A	A	B	A	A	A	A	B	A	A	A	B	A	B	B	B	A	B	A	A	A	A	A	A	B	A	B	A	B	B	A	A
snp1469	5A	147	B	-	B	A	A	A	A	B	B	A	B	A	B	B	B	A	A	B	A	A	A	A	B	A	A	A	B	A	B	B	B	A	B	A	A	A	A	A	A	B	A	B	A	B	B	A	A
tarc0648	5A	167.3	B	-	A	A	A	B	A	B	B	A	B	A	A	A	A	A	A	A	A	A	A	A	B	A	A	A	A	A	B	A	B	A	A	A	A	A	A	A	A	B	A	B	A	A	B	A	A
snp6456	5A	168.3	B	-	A	A	A	B	A	B	B	A	B	A	A	A	A	A	A	A	A	A	A	A	B	A	A	A	A	A	B	A	B	A	A	A	A	A	A	A	A	B	A	B	A	A	B	A	A
tarc0630	5A	176.2	B	-	A	A	A	B	A	B	B	A	A	A	A	A	A	A	A	A	A	A	A	A	A	A	A	A	B	A	B	A	B	A	A	A	A	A	A	A	A	B	A	B	A	A	B	A	A
snp4980	5A	191.4	B	-	A	A	A	A	A	B	A	A	B	A	A	A	A	A	A	A	A	A	A	A	A	A	A	A	B	A	B	A	A	A	A	A	A	A	A	A	A	B	A	B	A	A	B	A	A
snp5945	5A	198.2	B	-	A	A	A	A	A	A	A	A	B	A	A	A	A	A	A	A	A	A	A	A	A	A	A	A	B	A	B	A	A	A	A	A	A	A	A	A	A	B	A	B	A	A	A	A	A
snp4390	5A	200.6	B	-	A	A	A	A	A	A	A	A	A	A	A	A	A	A	A	A	A	A	A	A	A	A	A	A	A	A	B	A	A	A	A	A	A	B	A	A	A	B	A	A	A	A	A	A	A
snp5623	5A	203	B	-	A	A	A	A	A	A	A	A	A	A	A	A	A	A	A	A	A	A	A	A	A	A	A	A	A	A	A	A	A	A	A	A	A	B	A	A	A	A	A	A	A	A	A	A	A
snp3625	5A	206.5	B	-	A	A	A	A	A	A	A	A	A	A	A	A	A	A	A	A	A	A	A	A	A	A	A	A	A	A	A	A	A	A	A	A	A	A	A	A	A	A	A	A	A	A	A	A	A
tarc0644	5A	210.2	B	A	A	A	A	A	A	A	A	A	A	A	A	A	A	A	A	A	A	A	A	A	A	A	A	A	A	A	A	A	A	A	A	A	A	A	A	A	A	A	A	A	A	A	A	A	A
VrnA1	5A	214.6	B	A	A	A	A	A	A	A	A	A	A	A	A	A	A	A	A	A	A	A	A	A	A	A	A	A	A	A	A	A	A	A	A	A	A	A	A	A	A	A	A	A	A	A	A	A	A
tarc0661	5A	222.3	B	A	A	A	A	A	A	A	A	A	A	A	A	A	A	A	A	A	A	A	A	A	A	A	A	A	A	A	A	A	A	A	A	A	A	A	A	A	A	A	A	A	A	A	A	A	A
snp583	5A	250.2	B	A	A	A	A	A	A	A	A	A	A	A	A	A	A	A	A	A	A	A	A	A	A	A	A	A	A	A	A	A	A	A	A	A	A	A	A	A	A	A	A	A	A	A	A	A	A
tarc0668	5A	260.8	B	A	A	A	A	A	A	A	A	A	A	A	A	A	A	A	A	A	A	A	A	A	A	A	A	A	A	A	A	A	A	A	A	A	A	A	A	A	A	A	A	A	A	A	A	A	A
tarc0627	5A	278	B	A	A	A	A	A	A	A	A	A	A	A	A	A	A	A	A	A	A	A	A	A	A	A	A	A	A	A	A	A	A	A	A	A	A	A	A	A	A	A	A	A	A	A	A	A	A
tarc0641	5A	284.6	B	A	A	A	A	A	A	A	A	A	A	A	A	A	A	A	A	A	A	A	A	A	A	A	A	A	A	A	A	A	A	A	A	A	A	A	A	A	A	A	A	A	A	A	A	A	A
tarc0646	5A	295.4	B	A	A	A	A	A	A	A	A	A	A	A	A	A	A	A	A	A	A	A	A	A	A	A	A	A	A	A	A	A	A	A	A	A	A	A	A	A	A	A	A	A	A	A	A	A	A
snp7162	5A	301.8	B	A	A	A	A	A	A	A	A	A	A	A	A	A	A	A	A	A	A	A	A	A	A	A	A	A	A	A	A	A	A	A	A	A	A	A	A	A	A	A	A	A	A	A	A	A	A
snp2802	5A	305.3	B	A	A	A	A	A	A	A	A	A	A	A	A	A	A	A	A	A	A	A	A	A	A	A	A	A	A	A	A	A	A	A	A	A	A	A	A	A	A	A	A	A	A	A	A	A	A
wmc524	5A	313.2	B	A	A	A	A	A	A	A	A	A	A	A	A	A	A	A	A	A	A	A	A	A	A	A	A	A	A	A	A	A	A	A	A	A	A	A	A	A	A	A	A	A	A	A	A	A	A
snp2947	5A	316.3	B	A	A	A	A	A	A	A	A	A	A	A	A	A	A	A	A	A	A	A	A	A	A	A	A	A	A	A	A	A	A	A	A	A	A	A	A	A	A	A	A	A	A	A	A	A	A
tarc0637	5A	321.6	B	A	A	A	A	A	A	A	A	A	A	A	A	A	A	A	A	A	A	A	A	A	A	A	A	A	A	A	A	A	A	A	A	A	A	A	A	A	A	A	A	A	A	A	A	A	A
snp757	5B	0	B	-	A	A	A	A	B	A	B	A	B	A	B	B	A	A	B	B	A	B	B	B	A	B	B	A	B	B	A	B	A	A	B	A	A	A	A	A	B	A	B	A	B	B	B	B	B
tarc1117	5B	17.7	B	-	A	A	A	A	A	A	A	A	A	A	B	A	A	A	A	B	A	B	A	B	A	B	B	A	B	B	A	B	A	A	B	A	B	A	A	B	B	A	B	A	B	B	B	B	B
snp3606	5B	18.1	B	-	A	A	A	A	A	A	A	A	A	A	B	A	A	A	A	B	A	B	A	B	A	B	B	A	B	B	A	B	A	A	B	A	B	A	A	B	B	A	B	A	B	B	B	B	B
snp332	5B	37.5	B	-	A	A	B	A	A	B	A	B	A	A	B	A	A	A	B	B	A	B	B	B	A	B	B	A	B	B	A	B	B	B	B	A	B	A	A	A	B	A	B	A	B	B	B	B	A
snp1143	5B	49.2	B	-	A	A	B	A	A	B	A	B	A	A	B	A	B	A	A	B	A	B	B	B	A	B	B	A	B	A	A	B	B	A	A	A	B	A	A	A	B	A	B	A	B	B	B	B	A
snp7211	5B	59.3	B	-	A	A	B	A	A	B	A	B	A	A	B	A	B	A	A	B	A	B	B	B	A	B	B	A	B	A	A	B	B	A	B	B	A	A	A	A	B	A	B	A	A	B	A	B	A
tarc1105	5B	62.5	B	-	A	A	B	B	A	B	A	B	A	A	B	A	B	A	A	B	A	B	B	B	A	B	B	A	B	A	A	B	B	A	B	B	A	A	A	A	B	A	A	A	A	B	A	B	A
barc109	5B	75.7	B	-	A	A	B	B	A	B	A	B	A	A	A	A	B	A	A	A	A	B	B	B	B	B	B	A	B	A	A	B	B	A	A	B	A	A	A	A	A	A	B	A	A	B	B	B	A
tarc1114	5B	75.7	B	-	A	A	B	B	A	B	A	B	A	A	A	A	B	A	A	A	A	B	B	B	B	B	B	A	B	A	A	B	B	A	A	B	A	A	A	A	A	A	B	A	A	B	B	B	A
tarc1110	5B	77.4	B	-	A	A	B	B	A	B	A	B	A	A	A	A	B	A	A	A	A	B	B	B	B	B	B	A	B	A	A	B	B	A	A	B	A	A	A	A	A	A	B	A	A	B	B	B	A
tarc1123	5B	77.4	B	-	A	A	B	B	A	B	A	B	A	A	A	A	B	A	A	A	A	B	B	B	B	B	B	A	B	A	A	B	B	A	A	B	A	A	A	A	A	A	B	A	A	B	B	B	A
tarc1087	5B	77.4	B	-	A	A	B	B	A	B	A	B	A	A	A	A	B	A	A	A	A	B	B	B	B	B	B	A	B	A	A	B	B	A	A	B	A	A	A	A	A	A	B	A	A	B	B	B	A
snp6689	5B	79.7	B	-	A	A	B	B	A	B	A	B	A	A	A	A	B	A	A	A	A	B	B	B	A	B	B	A	B	A	B	B	B	A	A	B	A	A	A	A	A	A	B	A	A	A	B	B	A
snp7127	5B	80.8	B	-	A	A	B	B	A	B	A	B	A	A	A	A	B	A	A	A	A	B	B	B	A	B	B	A	B	A	B	B	B	A	A	B	A	A	A	A	A	A	B	A	A	A	B	B	A
snp4422	5B	81.9	B	-	A	A	B	B	A	B	A	B	A	A	A	A	B	A	A	A	A	B	B	B	A	B	B	A	B	A	B	B	B	A	A	B	A	A	A	A	A	A	B	A	A	A	B	B	A
snp123	5B	81.9	B	-	A	A	B	B	A	B	A	B	A	A	A	A	B	A	A	A	A	B	B	B	A	B	B	A	B	A	B	B	B	A	A	B	A	A	A	A	A	A	B	A	A	A	B	B	A
snp301	5B	83.4	B	-	A	A	B	B	A	B	A	B	A	A	A	A	B	A	A	A	A	B	B	B	A	B	B	A	B	A	B	B	B	A	A	B	A	A	A	A	A	A	B	A	A	A	B	B	A
snp5845	5B	84	B	-	A	A	B	B	A	B	A	B	A	A	A	A	B	A	A	A	A	B	B	B	A	B	B	A	B	A	B	B	B	A	A	B	A	A	A	A	A	A	B	A	A	A	B	B	A
snp5742	5B	84	B	-	A	A	B	B	A	B	A	B	A	A	A	A	B	A	A	A	A	B	B	B	A	B	B	A	B	A	B	B	B	A	A	B	A	A	A	A	A	A	B	A	A	A	B	B	A
snp721	5B	85.8	B	-	A	A	B	B	A	B	A	B	A	A	A	A	B	A	A	A	A	B	B	B	A	B	B	A	B	A	B	B	B	A	A	B	A	A	A	A	A	A	B	A	A	A	B	B	B
tarc1136	5B	85.8	B	-	A	A	B	B	A	B	A	B	A	A	A	A	B	A	A	A	A	B	B	B	A	B	B	A	B	A	B	B	B	A	A	B	A	A	A	A	A	A	B	A	A	A	B	B	B
snp2181	5B	90.7	B	-	A	A	B	B	A	B	A	B	A	A	A	A	B	A	A	A	A	B	B	B	A	B	B	A	B	A	B	B	B	A	A	B	A	A	A	A	A	A	B	A	A	A	B	B	B
tarc1127	5B	92.7	B	-	A	A	B	B	A	B	A	B	A	A	A	A	A	A	A	A	A	B	B	B	A	B	B	A	B	A	B	B	B	A	A	B	A	A	A	A	A	A	B	A	A	A	B	B	B
snp2373	5B	109.3	B	-	A	A	B	B	A	B	A	B	A	A	A	A	A	A	A	A	A	B	B	B	A	A	B	A	B	A	B	B	B	A	A	A	A	A	A	A	A	A	B	A	A	B	B	B	B
tarc1134	5B	166.2	B	-	A	A	B	A	B	B	A	B	A	B	A	B	B	B	A	B	A	B	B	B	B	B	B	A	B	A	B	B	A	A	A	A	A	B	B	A	A	B	A	A	B	B	B	B	B
barc346	5B	169.6	B	-	A	A	B	A	B	B	A	B	A	B	A	B	B	B	A	B	A	B	B	B	B	B	B	A	B	A	B	B	A	A	A	A	A	B	B	A	A	B	A	A	B	B	B	B	A
snp6718	5B	173.9	B	-	A	A	B	A	B	B	A	B	A	B	A	B	B	B	A	B	A	B	B	B	B	B	A	A	B	A	B	B	A	A	A	A	A	B	B	B	A	B	A	A	B	B	B	B	A
barc275	5B	187.6	B	-	A	A	B	A	A	B	A	B	B	B	A	B	B	B	A	B	A	B	B	B	B	B	A	A	B	A	B	B	A	B	A	A	A	B	B	B	A	B	A	A	B	B	B	B	B
snp3800	5B	191.3	B	-	A	A	B	A	A	B	A	B	B	B	A	B	B	B	A	B	A	B	B	B	B	B	A	A	B	B	A	B	A	B	A	A	A	B	B	B	A	B	A	A	B	B	B	B	B
snp7014	5B	195	B	-	A	A	B	A	A	B	A	B	B	B	A	B	B	B	A	B	A	B	B	B	B	B	A	A	B	B	A	B	A	B	A	A	A	B	B	B	A	B	A	A	B	B	B	B	B
tarc1095	5B	206.5	B	-	A	A	B	A	A	B	A	B	B	B	B	B	B	B	A	A	A	B	B	B	B	B	A	A	B	B	A	B	A	B	A	A	A	B	B	B	A	B	A	A	B	B	B	B	B
snp4762	5B	210.6	B	-	A	A	B	A	A	B	A	B	B	B	B	B	B	B	A	A	A	B	A	B	A	B	A	A	B	B	A	B	A	B	A	A	A	B	B	B	A	B	A	A	B	B	B	B	B
tarc1092	5B	211.6	B	-	A	A	B	A	A	B	A	B	B	B	B	B	B	B	A	A	A	B	A	B	A	B	A	A	B	B	A	B	A	B	A	A	A	B	B	B	A	B	A	A	B	B	B	B	B
tarc1101	5B	215.9	B	-	A	A	B	A	A	B	A	B	B	B	B	B	B	B	A	A	B	B	A	B	B	B	A	A	B	B	A	B	A	B	A	A	A	B	B	B	A	B	A	A	B	B	B	B	B
snp6902	5B	244.3	B	-	A	B	A	A	A	B	A	B	B	B	B	B	A	B	A	A	B	B	A	B	B	A	B	A	B	A	A	B	B	B	A	A	A	B	B	B	A	B	A	A	A	B	B	A	B
tarc1135	5B	254	B	-	A	B	A	A	A	B	A	B	B	B	B	B	A	B	A	A	B	B	A	B	B	A	B	A	B	A	A	B	B	B	A	A	A	B	B	B	A	B	A	B	A	B	B	A	B
tarc1099	5B	264.8	B	-	A	B	A	A	A	B	A	B	B	B	A	B	A	B	A	A	B	B	A	B	B	A	B	A	B	A	B	A	B	B	A	A	A	A	B	B	A	B	A	B	A	A	A	B	B
tarc1130	5B	271.2	B	-	A	B	A	A	A	B	A	B	B	B	A	B	A	B	A	A	B	B	A	B	B	B	B	A	B	B	B	A	B	B	A	A	A	A	B	B	B	B	A	B	A	A	A	B	B
tarc1102	5B	286.6	B	-	A	A	A	A	A	B	B	B	B	B	A	B	A	B	A	A	B	B	A	B	B	B	B	A	B	B	A	A	A	B	A	B	A	A	B	B	B	B	A	B	A	A	B	B	B
barc130	5D	0	B	-	A	A	B	B	B	A	A	A	B	B	B	A	A	B	A	A	A	B	A	B	B	B	B	B	B	B	B	B	B	A	B	A	A	A	B	B	B	B	B	B	B	B	B	B	A
tarc0280	5D	4	B	-	A	A	B	B	B	B	A	A	B	B	B	A	A	B	A	A	B	B	A	B	B	B	B	B	B	B	B	B	B	A	B	A	A	A	B	B	B	B	B	B	B	B	B	B	A
tarc1478	5D	13.1	B	-	A	A	B	B	B	B	B	A	A	B	B	A	A	B	B	A	B	B	A	B	B	B	B	B	B	B	A	B	B	A	B	A	A	A	B	B	B	B	B	B	B	B	B	B	B
gwm190	5D	16.1	B	-	A	A	B	B	B	B	B	A	A	B	B	A	A	B	B	B	B	B	A	B	B	B	B	B	B	B	A	B	B	A	B	A	B	A	B	B	B	B	B	B	B	B	B	B	B
snp6289	5D	39.3	B	-	B	A	B	B	B	B	B	B	B	B	B	A	A	B	B	B	B	B	A	B	B	B	B	B	B	B	A	B	A	A	B	A	A	B	B	B	B	B	B	B	B	B	B	B	A
snp5366	5D	68.7	B	B	B	B	B	B	B	B	B	B	B	B	B	B	B	B	B	B	B	B	B	B	B	B	B	B	B	B	B	B	B	B	B	B	B	B	B	B	B	B	B	B	B	B	B	B	B
tarc0286	5D	70.9	B	B	B	B	B	B	B	B	B	B	B	B	B	B	B	B	B	B	B	B	B	B	B	B	B	B	B	B	B	B	B	B	B	B	B	B	B	B	B	B	B	B	B	B	B	B	B
snp6268	5D	71.6	B	B	B	B	B	B	B	B	B	B	B	B	B	B	B	B	B	B	B	B	B	B	B	B	B	B	B	B	B	B	B	B	B	B	B	B	B	B	B	B	B	B	B	B	B	B	B
snp4550	5D	71.6	B	B	B	B	B	B	B	B	B	B	B	B	B	B	B	B	B	B	B	B	B	B	B	B	B	B	B	B	B	B	B	B	B	B	B	B	B	B	B	B	B	B	B	B	B	B	B
snp6052	5D	71.6	B	B	B	B	B	B	B	B	B	B	B	B	B	B	B	B	B	B	B	B	B	B	B	B	B	B	B	B	B	B	B	B	B	B	B	B	B	B	B	B	B	B	B	B	B	B	B
snp5012	5D	72.8	B	B	B	B	B	B	B	B	B	B	B	B	B	B	B	B	B	B	B	B	B	B	B	B	B	B	B	B	B	B	B	B	B	B	B	B	B	B	B	B	B	B	B	B	B	B	B
tarc0281	5D	75.7	B	B	B	B	B	B	B	B	B	B	B	B	B	B	B	B	B	B	B	B	B	B	B	B	B	B	B	B	B	B	B	B	B	B	B	B	B	B	B	B	B	B	B	B	B	B	B
tarc0261	5D	76.7	B	B	B	B	B	B	B	B	B	B	B	B	B	B	B	B	B	B	B	B	B	B	B	B	B	B	B	B	B	B	B	B	B	B	B	B	B	B	B	B	B	B	B	B	B	B	B
tarc0233	5D	77.2	B	B	B	B	B	B	B	B	B	B	B	B	B	B	B	B	B	B	B	B	B	B	B	B	B	B	B	B	B	B	B	B	B	B	B	B	B	B	B	B	B	B	B	B	B	B	B
tarc1389	5D	77.8	B	B	B	B	B	B	B	B	B	B	B	B	B	B	B	B	B	B	B	B	B	B	B	B	B	B	B	B	B	B	B	B	B	B	B	B	B	B	B	B	B	B	B	B	B	B	B
tarc1266	5D	88.2	B	B	B	B	B	B	B	B	B	B	B	B	B	B	B	B	B	B	B	B	B	B	B	B	B	B	B	B	B	B	B	B	B	B	B	B	B	B	B	B	B	B	B	B	B	B	B
tarc1505	5D	94.9	B	-	B	B	B	B	B	B	B	A	B	B	B	B	B	B	B	A	B	B	B	B	A	B	B	B	B	B	B	B	B	A	A	B	B	B	B	A	B	B	B	B	A	B	B	B	B
tarc0269	5D	110.3	B	-	B	B	B	B	B	B	B	A	B	B	B	B	B	A	B	A	B	A	B	B	B	B	B	B	B	B	B	B	B	A	A	B	B	B	B	A	B	A	B	B	A	B	B	B	B
cfd8	5D	113.2	B	-	B	B	B	B	B	B	B	A	B	B	B	B	B	A	B	A	B	A	B	B	B	B	B	B	B	B	B	B	B	A	A	B	B	B	B	B	B	A	B	B	A	B	B	B	B
barc286	5D	131.2	B	-	B	B	B	B	B	B	B	A	B	B	B	B	B	A	B	A	A	A	B	A	B	B	A	B	B	A	B	B	A	A	A	A	B	A	B	B	A	A	A	B	A	B	B	B	B
tarc0276	5D	138	B	-	B	B	B	B	A	B	B	A	B	B	B	B	B	A	B	A	A	B	B	A	B	B	A	B	B	A	B	B	A	A	A	B	B	A	B	B	A	A	A	B	A	B	B	B	B
tarc1444	5D	149.3	B	-	B	B	B	B	A	B	B	A	B	A	B	B	B	A	B	A	B	B	B	A	A	B	A	B	B	A	B	B	A	A	A	B	B	A	B	B	A	A	A	B	A	B	B	B	B
gwm174	5D	149.3	B	-	B	B	B	B	A	B	B	A	B	A	B	B	B	A	B	A	B	B	B	A	A	B	A	B	B	A	B	B	A	A	A	B	B	A	B	B	A	A	A	B	A	B	B	B	B
snp1681	5D	169.8	B	-	A	B	B	B	B	A	B	A	B	A	B	B	B	A	B	A	B	B	B	A	A	B	A	A	B	B	B	B	B	A	A	B	A	A	B	B	B	A	A	B	A	A	B	B	B
tarc0237	5D	184.5	B	-	A	B	B	B	B	A	B	A	B	A	B	B	B	A	B	A	B	B	B	A	A	B	A	A	B	B	B	B	B	B	A	B	A	A	B	B	B	A	A	B	A	A	B	B	B
tarc0263	5D	212.5	B	-	A	B	A	B	B	B	B	B	B	A	B	A	B	A	B	B	B	B	B	B	A	B	A	A	B	B	B	A	B	B	A	A	A	B	B	A	B	A	A	B	A	A	B	B	B
tarc0234	5D	217	B	-	A	B	A	B	B	B	B	B	B	B	B	A	B	A	B	B	B	B	B	B	A	B	A	A	B	B	B	A	B	B	A	A	A	B	B	A	B	A	A	B	A	A	B	B	B
VrnD1	5D	217	B	-	A	B	A	B	B	B	B	B	B	B	B	A	B	A	B	B	B	B	B	B	A	B	A	A	B	B	B	A	B	B	A	A	A	B	B	A	B	A	A	B	A	A	B	B	B
tarc0256	5D	217.2	B	-	A	B	A	B	B	B	B	B	B	B	B	A	B	A	B	B	B	B	B	B	A	B	A	A	B	B	B	A	B	B	A	A	A	B	B	A	B	A	A	B	A	A	B	B	B
tarc1501	5D	229.3	B	-	A	A	A	B	A	B	B	B	B	A	B	A	B	A	B	B	B	B	B	B	A	B	B	A	B	B	B	A	B	B	A	B	A	B	B	A	B	A	A	B	A	B	B	B	B
snp678	5D	229.3	B	-	A	A	A	B	A	B	B	B	B	A	B	A	B	A	B	B	B	B	B	B	A	B	B	A	B	B	B	A	B	B	A	B	A	B	B	A	B	A	A	B	A	B	B	B	B
cfd29	5D	230.1	B	-	A	A	A	B	A	B	B	B	B	A	B	A	B	A	B	B	B	B	B	B	A	B	B	A	B	B	B	A	B	B	A	B	A	B	B	A	B	A	A	B	A	B	B	B	B
tarc0257	5D	230.6	B	-	A	A	A	B	A	B	B	B	B	A	B	A	B	A	B	B	B	B	B	B	A	B	B	A	B	B	B	A	B	B	A	B	A	B	B	A	B	A	A	B	A	B	B	B	B
tarc1385	5D	233.9	B	-	A	A	A	B	A	B	B	B	B	A	B	A	B	A	B	B	B	B	B	B	A	B	B	A	B	B	B	A	B	B	A	B	A	B	B	A	B	A	A	B	A	B	B	B	B
tarc0275	5D	241.4	B	-	B	B	A	B	A	B	B	B	B	A	B	A	B	A	B	B	B	B	B	B	A	B	B	A	B	B	B	A	B	B	A	B	B	B	B	A	B	B	A	B	A	B	B	B	B
tarc0241	5D	252.7	B	-	B	B	A	B	A	B	B	B	A	A	B	A	B	A	A	B	B	B	B	B	A	B	B	A	B	B	B	A	B	B	A	B	B	B	B	A	B	B	A	B	A	B	A	A	B
tarc1348	5D	256	B	-	B	B	A	B	A	B	B	B	A	A	B	A	B	A	A	B	B	B	B	A	A	B	B	A	B	B	B	A	B	B	A	B	B	B	B	A	B	B	A	B	A	B	A	A	B
tarc0265	5D	267.2	B	-	B	B	A	B	B	B	B	B	A	A	B	A	B	B	A	B	B	B	B	A	A	B	B	A	B	A	B	B	B	B	A	B	B	B	B	B	B	B	B	B	A	B	A	A	B
tarc1424	5D	271.9	B	-	B	B	A	A	B	B	B	B	A	B	B	A	B	B	A	B	B	B	B	B	A	B	B	A	A	A	B	B	B	B	A	B	B	B	B	B	B	B	B	B	A	B	B	A	B
tarc1377	5D	279.5	B	-	B	B	A	A	B	B	B	B	A	B	B	B	B	B	A	B	B	B	B	B	A	B	B	A	A	A	B	B	B	B	A	B	B	B	A	B	B	B	B	B	B	B	B	B	B
tarc1379	5D	295	B	-	B	B	A	A	B	B	B	B	A	B	B	B	B	A	B	B	B	B	B	B	A	B	A	B	A	A	B	B	B	B	B	A	B	B	A	B	B	B	B	B	B	B	B	B	B
tarc1354	5D	297.2	B	-	B	B	A	A	B	B	B	B	A	B	B	B	B	A	B	B	B	B	B	B	A	B	A	B	A	B	B	B	B	B	B	A	B	B	A	B	B	B	B	B	B	B	B	B	B
tarc1371	5D	300	B	-	B	B	A	A	B	B	B	B	B	B	B	B	B	A	B	B	B	B	B	B	B	B	A	B	A	B	B	B	B	B	B	A	B	B	A	B	B	B	B	B	B	B	B	B	B
tarc1323	5D	303.7	B	-	B	B	A	A	B	B	B	B	B	B	B	B	B	A	B	B	B	B	B	B	B	B	B	B	A	B	B	B	B	B	B	A	B	B	A	B	B	B	B	B	B	B	B	B	B
tarc1547	5D	307	B	-	B	B	A	A	B	B	B	B	B	B	B	B	B	B	B	B	B	B	B	B	B	B	B	B	A	B	B	B	B	B	B	A	B	B	A	B	B	B	B	B	B	B	B	B	B
snp7071	5D	312.7	B	-	B	B	B	B	B	B	B	B	B	B	B	B	B	B	B	B	B	B	B	B	B	B	B	B	B	B	B	B	B	B	B	A	B	B	A	B	B	B	B	B	B	B	B	B	B
snp2821	5D	313.1	B	-	B	B	B	B	B	B	B	B	B	B	B	B	B	B	B	B	B	B	B	B	B	B	B	B	B	B	B	B	B	B	B	B	B	B	A	B	B	B	B	B	B	B	B	B	B
snp6409	5D	313.9	B	B	B	B	B	B	B	B	B	B	B	B	B	B	B	B	B	B	B	B	B	B	B	B	B	B	B	B	B	B	B	B	B	B	B	B	B	B	B	B	B	B	B	B	B	B	B
snp6189	5D	318.6	B	B	B	B	B	B	B	B	B	B	B	B	B	B	B	B	B	B	B	B	B	B	B	B	B	B	B	B	B	B	B	B	B	B	B	B	B	B	B	B	B	B	B	B	B	B	B
tarc0250	5D	319.5	B	B	B	B	B	B	B	B	B	B	B	B	B	B	B	B	B	B	B	B	B	B	B	B	B	B	B	B	B	B	B	B	B	B	B	B	B	B	B	B	B	B	B	B	B	B	B
tarc0274	5D	319.7	B	B	B	B	B	B	B	B	B	B	B	B	B	B	B	B	B	B	B	B	B	B	B	B	B	B	B	B	B	B	B	B	B	B	B	B	B	B	B	B	B	B	B	B	B	B	B
tarc0239	5D	319.9	B	B	B	B	B	B	B	B	B	B	B	B	B	B	B	B	B	B	B	B	B	B	B	B	B	B	B	B	B	B	B	B	B	B	B	B	B	B	B	B	B	B	B	B	B	B	B
tarc0272	5D	322.3	B	B	B	B	B	B	B	B	B	B	B	B	B	B	B	B	B	B	B	B	B	B	B	B	B	B	B	B	B	B	B	B	B	B	B	B	B	B	B	B	B	B	B	B	B	B	B
wmc765	5D	325.8	B	B	B	B	B	B	B	B	B	B	B	B	B	B	B	B	B	B	B	B	B	B	B	B	B	B	B	B	B	B	B	B	B	B	B	B	B	B	B	B	B	B	B	B	B	B	B
tarc1332	5D	326.9	B	B	B	B	B	B	B	B	B	B	B	B	B	B	B	B	B	B	B	B	B	B	B	B	B	B	B	B	B	B	B	B	B	B	B	B	B	B	B	B	B	B	B	B	B	B	B
snp699	5D	327.2	B	B	B	B	B	B	B	B	B	B	B	B	B	B	B	B	B	B	B	B	B	B	B	B	B	B	B	B	B	B	B	B	B	B	B	B	B	B	B	B	B	B	B	B	B	B	B
tarc0254	5D	328	B	B	B	B	B	B	B	B	B	B	B	B	B	B	B	B	B	B	B	B	B	B	B	B	B	B	B	B	B	B	B	B	B	B	B	B	B	B	B	B	B	B	B	B	B	B	B
snp6872	5D	328.6	B	B	B	B	B	B	B	B	B	B	B	B	B	B	B	B	B	B	B	B	B	B	B	B	B	B	B	B	B	B	B	B	B	B	B	B	B	B	B	B	B	B	B	B	B	B	B
tarc0260	5D	331.8	B	B	B	B	B	B	B	B	B	B	B	B	B	B	B	B	B	B	B	B	B	B	B	B	B	B	B	B	B	B	B	B	B	B	B	B	B	B	B	B	B	B	B	B	B	B	B
tarc0246	5D	332.7	B	B	B	B	B	B	B	B	B	B	B	B	B	B	B	B	B	B	B	B	B	B	B	B	B	B	B	B	B	B	B	B	B	B	B	B	B	B	B	B	B	B	B	B	B	B	B
barc144	5D	341.1	B	B	B	B	B	B	B	B	B	B	B	B	B	B	B	B	B	B	B	B	B	B	B	B	B	B	B	B	B	B	B	B	B	B	B	B	B	B	B	B	B	B	B	B	B	B	B
tarc0259	5D	341.1	B	B	B	B	B	B	B	B	B	B	B	B	B	B	B	B	B	B	B	B	B	B	B	B	B	B	B	B	B	B	B	B	B	B	B	B	B	B	B	B	B	B	B	B	B	B	B
tarc0264	5D	348.7	B	B	B	B	B	B	B	B	B	B	B	B	B	B	B	B	B	B	B	B	B	B	B	B	B	B	B	B	B	B	B	B	B	B	B	B	B	B	B	B	B	B	B	B	B	B	B
snp1427	5D	349.2	B	-	B	B	B	B	B	B	B	B	B	B	B	B	B	B	B	B	B	B	B	B	B	B	B	B	B	B	B	B	B	B	B	B	B	B	B	B	B	B	B	B	B	B	B	B	B
snp4113	5D	350.9	B	-	B	B	B	B	B	B	B	B	B	B	B	B	B	B	B	B	B	B	B	B	B	B	B	A	B	B	B	B	B	B	B	B	B	B	B	B	B	B	B	B	B	B	B	B	B
snp4561	5D	359.9	B	-	B	B	B	B	B	B	B	B	B	A	B	B	B	B	B	B	B	B	A	B	B	B	B	A	B	A	B	B	B	B	B	B	B	B	B	B	B	B	B	B	B	B	B	B	B
tarc0249	5D	369.7	B	-	B	B	B	B	B	B	B	B	B	A	B	B	B	A	B	B	B	B	A	B	A	B	B	A	B	A	B	B	B	B	B	B	B	B	B	B	B	B	B	B	B	B	B	B	B
snp6937	6A	0	B	B	B	B	B	B	B	B	B	B	B	B	B	B	B	B	B	B	B	B	B	B	B	B	B	B	B	B	B	B	B	B	B	B	B	B	B	B	B	B	B	B	B	B	B	B	B
tarc0720	6A	3	B	B	B	B	B	B	B	B	B	B	B	B	B	B	B	B	B	B	B	B	B	B	B	B	B	B	B	B	B	B	B	B	B	B	B	B	B	B	B	B	B	B	B	B	B	B	B
tarc0728	6A	4.5	B	B	B	B	B	B	B	B	B	B	B	B	B	B	B	B	B	B	B	B	B	B	B	B	B	B	B	B	B	B	B	B	B	B	B	B	B	B	B	B	B	B	B	B	B	B	B
tarc0682	6A	9	B	B	B	B	B	B	B	B	B	B	B	B	B	B	B	B	B	B	B	B	B	B	B	B	B	B	B	B	B	B	B	B	B	B	B	B	B	B	B	B	B	B	B	B	B	B	B
tarc0707	6A	20.4	B	B	B	B	B	B	B	B	B	B	B	B	B	B	B	B	B	B	B	B	B	B	B	B	B	B	B	B	B	B	B	B	B	B	B	B	B	B	B	B	B	B	B	B	B	B	B
tarc0686	6A	22.2	B	B	B	B	B	B	B	B	B	B	B	B	B	B	B	B	B	B	B	B	B	B	B	B	B	B	B	B	B	B	B	B	B	B	B	B	B	B	B	B	B	B	B	B	B	B	B
tarc0731	6A	28.1	B	B	B	B	B	B	B	B	B	B	B	B	B	B	B	B	B	B	B	B	B	B	B	B	B	B	B	B	B	B	B	B	B	B	B	B	B	B	B	B	B	B	B	B	B	B	B
snp612	6A	65.1	B	B	B	B	B	B	B	B	B	B	B	B	B	B	B	B	B	B	B	B	B	B	B	B	B	B	B	B	B	B	B	B	B	B	B	B	B	B	B	B	B	B	B	B	B	B	B
snp1335	6A	69.7	B	-	B	B	B	B	B	B	B	B	B	B	B	B	B	B	B	B	B	B	B	B	B	B	B	B	B	B	B	B	B	B	B	B	B	B	B	B	B	B	B	B	B	A	B	B	B
snp3322	6A	70.5	B	-	B	B	B	B	B	B	B	B	B	B	B	B	B	B	B	B	B	B	B	B	B	B	B	B	B	B	B	B	B	B	B	B	B	B	B	B	B	B	B	B	B	A	B	B	B
snp8510	6A	71.2	B	-	B	B	B	B	B	B	B	B	B	B	B	B	B	B	B	B	B	B	B	B	B	B	B	B	B	B	B	B	B	B	B	B	B	B	B	B	B	B	B	B	B	A	B	B	B
tarc0722	6A	82	B	-	B	A	B	B	B	B	B	B	B	B	B	B	B	B	B	B	B	B	B	B	B	B	B	B	B	A	B	B	B	B	B	B	B	B	B	B	B	B	B	B	B	B	B	B	B
tarc0733	6A	94.7	B	-	B	A	A	B	B	B	B	B	A	B	B	B	B	B	B	B	B	B	A	B	B	B	B	B	A	A	B	B	B	B	B	B	B	B	B	B	B	B	B	A	B	B	B	B	A
snp2687	6A	94.7	B	-	B	A	A	B	B	B	B	B	A	B	B	B	B	B	B	B	B	B	A	B	B	B	B	B	A	A	B	B	B	B	B	B	B	B	B	B	B	B	B	A	B	B	B	B	A
snp2685	6A	95	B	-	B	A	A	B	B	B	B	B	A	B	B	B	B	B	B	B	B	B	A	B	B	B	B	B	A	A	B	B	B	B	B	B	B	B	B	B	B	B	B	A	B	B	B	B	A
tarc0726	6A	97.2	B	-	B	A	A	B	B	B	B	B	A	B	B	B	B	B	B	B	B	B	A	B	B	B	B	B	A	A	B	B	B	B	B	B	B	B	B	B	B	B	B	A	B	B	B	B	A
tarc0684	6A	104.6	B	-	B	A	B	B	B	A	B	B	A	B	B	B	B	B	B	B	B	B	B	B	B	B	B	B	A	A	B	B	B	B	A	B	B	B	B	B	B	B	B	B	B	B	B	B	A
tarc0713	6A	109.5	B	-	B	A	B	B	B	A	B	B	A	B	B	B	B	B	B	B	B	B	B	B	B	B	B	B	A	B	B	B	B	B	A	B	B	B	B	B	B	B	B	B	B	B	B	B	A
snp6508	6A	111.2	B	-	B	A	B	B	B	A	B	B	A	B	B	B	B	B	B	B	B	B	B	B	B	B	B	B	A	B	B	B	B	B	A	B	B	B	B	B	B	B	B	B	B	B	B	B	A
snp4865	6A	111.2	B	-	B	A	B	B	B	A	B	B	A	B	B	B	B	B	B	B	B	B	B	B	B	B	B	B	A	B	B	B	B	B	A	B	B	B	B	B	B	B	B	B	B	B	B	B	A
tarc0690	6A	111.2	B	-	B	A	B	B	B	A	B	B	A	B	B	B	B	B	B	B	B	B	B	B	B	B	B	B	A	B	B	B	B	B	A	B	B	B	B	B	B	B	B	B	B	B	B	B	A
snp224	6A	111.2	B	-	B	A	B	B	B	A	B	B	A	B	B	B	B	B	B	B	B	B	B	B	B	B	B	B	A	B	B	B	B	B	A	B	B	B	B	B	B	B	B	B	B	B	B	B	A
snp1474	6A	111.2	B	-	B	A	B	B	B	A	B	B	A	B	B	B	B	B	B	B	B	B	B	B	B	B	B	B	A	B	B	B	B	B	A	B	B	B	B	B	B	B	B	B	B	B	B	B	A
snp741	6A	111.2	B	-	B	A	B	B	B	A	B	B	A	B	B	B	B	B	B	B	B	B	B	B	B	B	B	B	A	B	B	B	B	B	A	B	B	B	B	B	B	B	B	B	B	B	B	B	A
snp4929	6A	111.2	B	-	B	A	B	B	B	A	B	B	A	B	B	B	B	B	B	B	B	B	B	B	B	B	B	B	A	B	B	B	B	B	A	B	B	B	B	B	B	B	B	B	B	B	B	B	A
snp3269	6A	111.3	B	-	B	A	B	B	B	A	B	B	A	B	B	B	B	B	B	B	B	B	B	B	B	B	B	B	A	B	B	B	B	B	A	B	B	B	B	B	B	B	B	B	B	B	B	B	A
snp5074	6A	111.4	B	-	B	A	B	B	B	A	B	B	A	B	B	B	B	B	B	B	B	B	B	B	B	B	B	B	A	B	B	B	B	B	A	B	B	B	B	B	B	B	B	B	B	B	B	B	A
tarc0709	6A	112.1	B	-	B	A	B	B	B	A	B	B	A	B	B	B	B	B	B	B	B	B	B	B	B	B	B	B	A	B	B	B	B	B	A	B	B	B	B	B	B	B	B	B	B	B	B	B	A
snp6550	6A	114.9	B	-	B	A	B	B	B	A	B	B	A	B	B	B	B	B	B	B	B	B	B	B	B	B	B	B	B	B	B	B	B	B	A	B	B	B	B	B	A	B	B	B	B	B	B	B	A
snp3023	6A	116.1	B	-	B	A	B	B	A	A	B	B	A	B	B	B	B	B	B	B	B	B	B	B	B	B	B	B	B	B	B	B	B	B	A	B	B	B	B	B	A	B	B	B	B	B	B	B	A
snp6194	6A	116.1	B	-	B	A	B	B	A	A	B	B	A	B	B	B	B	B	B	B	B	B	B	B	B	B	B	B	B	B	B	B	B	B	A	B	B	B	B	B	A	B	B	B	B	B	B	B	A
wmc553	6A	118.8	B	-	B	A	B	A	A	A	B	B	A	B	B	B	B	B	B	B	B	B	B	B	B	B	B	B	B	B	B	B	B	B	A	B	B	B	B	B	A	B	B	B	B	B	B	B	A
snp259	6A	122.9	B	-	B	A	B	A	A	A	B	B	A	B	B	B	B	B	B	B	B	B	B	B	B	B	B	B	B	B	B	B	B	B	A	B	B	A	B	B	A	B	B	B	B	B	B	B	A
snp3491	6A	123	B	-	B	A	B	A	A	A	B	B	A	B	B	B	B	B	B	B	B	B	B	B	B	B	B	B	B	B	B	B	B	B	A	B	B	A	B	B	A	B	B	B	B	B	B	B	A
tarc1171	6B	0	B	-	B	B	B	B	B	A	B	A	B	A	B	B	B	B	A	A	A	B	A	B	A	A	A	B	B	B	B	A	B	B	B	B	B	B	A	A	B	A	A	B	A	B	A	B	B
tarc1189	6B	0.5	B	-	B	B	B	B	B	A	B	A	B	A	B	B	B	B	A	A	A	B	A	B	A	A	A	B	B	B	B	A	B	B	B	B	B	B	A	A	B	A	A	B	A	B	A	B	B
tarc1186	6B	1.1	B	-	A	B	B	B	B	A	B	A	B	A	B	B	B	B	A	A	A	B	A	B	A	A	A	B	B	B	B	A	B	B	B	B	B	B	B	A	B	A	A	B	A	B	A	B	B
snp4633	6B	18	B	-	B	B	B	B	B	B	A	A	B	B	B	B	A	B	A	B	B	B	A	B	B	A	A	B	B	B	B	B	B	B	B	B	B	B	B	A	A	A	A	A	A	B	A	B	B
tarc1201	6B	51.3	B	-	B	B	B	B	B	B	B	A	B	B	B	B	A	B	B	B	A	B	B	B	B	A	A	B	A	B	B	B	B	B	B	B	A	B	B	A	B	B	B	A	A	B	A	B	A
tarc1149	6B	57.3	B	-	B	B	B	B	B	B	B	A	B	B	B	B	A	B	B	B	A	B	B	B	B	A	A	B	A	B	B	A	B	B	B	B	A	B	B	A	B	A	B	A	B	B	A	B	A
wmc494	6B	66.3	B	-	B	B	B	B	A	B	B	B	B	A	B	B	A	B	B	B	A	B	B	B	B	A	A	B	A	B	B	A	B	B	B	A	A	B	B	A	B	A	B	A	B	B	B	B	A
snp8284	6B	84.4	B	-	B	B	B	B	A	B	B	B	B	B	B	B	A	B	B	B	A	B	B	B	A	A	A	B	A	B	B	B	B	B	B	A	A	B	B	A	B	B	B	A	B	B	B	B	A
snp6494	6B	94	B	-	B	B	B	B	A	B	B	B	B	B	B	B	A	B	B	B	A	B	B	B	A	A	A	B	B	B	B	B	B	B	B	A	B	B	B	A	B	B	B	A	B	B	B	B	A
snp2937	6B	105.7	B	-	B	B	B	B	A	B	B	B	B	B	B	B	A	B	B	B	A	B	B	B	A	B	A	B	B	B	B	B	B	B	B	A	B	B	B	A	B	B	B	B	B	B	B	B	A
snp7896	6B	110	B	-	B	B	B	B	A	B	B	B	B	B	B	B	B	B	B	B	A	B	B	B	B	B	A	B	B	B	B	B	B	B	B	A	B	B	B	B	B	B	B	B	B	B	B	B	A
snp3634	6B	117.5	B	-	B	B	B	B	B	B	B	B	B	B	B	B	B	B	B	B	B	B	B	B	B	B	B	B	B	B	B	B	B	B	B	A	B	B	B	B	B	B	B	B	B	B	B	B	B
snp5748	6B	118.6	B	-	B	B	B	B	B	B	B	B	B	B	B	B	B	B	B	B	B	B	B	B	B	B	B	B	B	B	B	B	B	B	B	A	B	B	B	B	B	B	B	B	B	B	B	B	B
tarc1185	6B	118.6	B	-	B	B	B	B	B	B	B	B	B	B	B	B	B	B	B	B	B	B	B	B	B	B	B	B	B	B	B	B	B	B	B	A	B	B	B	B	B	B	B	B	B	B	B	B	B
tarc1159	6B	118.6	B	-	B	B	B	B	B	B	B	B	B	B	B	B	B	B	B	B	B	B	B	B	B	B	B	B	B	B	B	B	B	B	B	A	B	B	B	B	B	B	B	B	B	B	B	B	B
tarc1173	6B	119.4	B	-	B	B	B	B	B	B	B	B	B	B	B	B	B	B	B	B	B	B	B	B	B	B	B	B	B	B	B	B	B	B	B	A	B	B	B	B	B	B	B	B	B	B	B	B	B
tarc1199	6B	120.3	B	B	B	B	B	B	B	B	B	B	B	B	B	B	B	B	B	B	B	B	B	B	B	B	B	B	B	B	B	B	B	B	B	B	B	B	B	B	B	B	B	B	B	B	B	B	B
tarc1168	6B	123.3	B	B	B	B	B	B	B	B	B	B	B	B	B	B	B	B	B	B	B	B	B	B	B	B	B	B	B	B	B	B	B	B	B	B	B	B	B	B	B	B	B	B	B	B	B	B	B
tarc1181	6B	125.8	B	B	B	B	B	B	B	B	B	B	B	B	B	B	B	B	B	B	B	B	B	B	B	B	B	B	B	B	B	B	B	B	B	B	B	B	B	B	B	B	B	B	B	B	B	B	B
tarc1180	6B	129.1	B	B	B	B	B	B	B	B	B	B	B	B	B	B	B	B	B	B	B	B	B	B	B	B	B	B	B	B	B	B	B	B	B	B	B	B	B	B	B	B	B	B	B	B	B	B	B
snp6599	6B	129.8	B	B	B	B	B	B	B	B	B	B	B	B	B	B	B	B	B	B	B	B	B	B	B	B	B	B	B	B	B	B	B	B	B	B	B	B	B	B	B	B	B	B	B	B	B	B	B
snp670	6B	131.6	B	B	B	B	B	B	B	B	B	B	B	B	B	B	B	B	B	B	B	B	B	B	B	B	B	B	B	B	B	B	B	B	B	B	B	B	B	B	B	B	B	B	B	B	B	B	B
snp4339	6B	133.3	B	B	B	B	B	B	B	B	B	B	B	B	B	B	B	B	B	B	B	B	B	B	B	B	B	B	B	B	B	B	B	B	B	B	B	B	B	B	B	B	B	B	B	B	B	B	B
snp221	6B	133.3	B	B	B	B	B	B	B	B	B	B	B	B	B	B	B	B	B	B	B	B	B	B	B	B	B	B	B	B	B	B	B	B	B	B	B	B	B	B	B	B	B	B	B	B	B	B	B
snp1679	6B	136.5	B	-	B	B	B	B	B	B	B	B	B	B	B	B	B	B	B	B	B	B	A	B	B	B	B	B	B	B	B	B	B	B	B	B	B	A	B	B	B	B	B	B	B	B	B	B	B
snp634	6B	139.3	B	-	B	B	B	B	B	A	B	B	B	B	B	B	B	B	B	B	B	B	A	B	B	B	B	B	B	B	B	B	B	B	B	B	B	A	B	A	B	B	B	B	B	B	B	B	B
tarc1165	6B	140.9	B	-	B	B	A	B	B	A	B	B	B	B	B	B	B	B	B	B	B	B	A	B	B	B	B	B	B	B	B	B	B	B	B	B	B	A	B	A	B	B	B	B	B	B	B	B	B
gwm219	6B	155.7	B	-	B	B	A	B	B	A	B	B	B	A	B	A	B	B	B	B	B	B	B	B	B	B	B	B	B	B	B	A	B	A	B	B	B	A	B	A	B	B	B	B	B	B	B	B	A
tarc1179	6B	188.3	B	-	B	B	A	A	A	A	B	A	B	A	A	A	B	B	B	B	B	B	A	B	B	B	B	B	B	A	B	A	B	A	A	B	B	A	B	A	A	B	B	B	B	B	A	B	A
tarc0319	6D	0	B	-	B	B	A	B	B	A	A	A	B	A	B	A	B	B	A	B	A	A	A	B	B	A	B	A	A	B	B	B	A	A	B	A	A	A	B	B	A	B	A	B	B	A	B	B	B
cfd49	6D	0	B	-	B	B	A	B	B	A	A	A	B	A	B	A	B	B	A	B	A	A	A	B	B	A	B	A	A	B	B	B	A	A	B	A	A	A	B	B	A	B	A	B	B	A	B	B	B
snp2338	6D	1.1	B	-	B	B	A	B	B	A	B	A	B	A	B	A	B	B	A	B	A	A	A	B	B	A	B	A	A	B	B	B	A	A	B	A	A	A	B	B	A	B	A	B	B	A	B	B	B
snp984	6D	3.3	B	-	B	B	A	B	B	A	B	A	B	A	B	A	B	B	A	B	A	A	A	B	B	A	B	A	A	B	B	B	B	A	B	A	A	A	B	B	A	B	A	B	B	A	B	B	B
tarc0320	6D	7.5	B	-	B	B	A	A	B	A	B	A	B	A	B	A	B	B	A	B	B	A	A	B	B	A	B	A	A	B	B	B	B	A	B	A	A	B	B	B	A	B	A	B	B	A	B	B	B
tarc0325	6D	68.4	B	B	B	B	B	B	B	B	B	B	B	B	B	B	B	B	B	B	B	B	B	B	B	B	B	B	B	B	B	B	B	B	B	B	B	B	B	B	B	B	B	B	B	B	B	B	B
tarc1407	6D	72.2	B	B	B	B	B	B	B	B	B	B	B	B	B	B	B	B	B	B	B	B	B	B	B	B	B	B	B	B	B	B	B	B	B	B	B	B	B	B	B	B	B	B	B	B	B	B	B
tarc1387	6D	119.8	B	B	B	B	B	B	B	B	B	B	B	B	B	B	B	B	B	B	B	B	B	B	B	B	B	B	B	B	B	B	B	B	B	B	B	B	B	B	B	B	B	B	B	B	B	B	B
tarc0314	6D	120.9	B	B	B	B	B	B	B	B	B	B	B	B	B	B	B	B	B	B	B	B	B	B	B	B	B	B	B	B	B	B	B	B	B	B	B	B	B	B	B	B	B	B	B	B	B	B	B
tarc1355	6D	128.9	B	B	B	B	B	B	B	B	B	B	B	B	B	B	B	B	B	B	B	B	B	B	B	B	B	B	B	B	B	B	B	B	B	B	B	B	B	B	B	B	B	B	B	B	B	B	B
tarc1261	6D	133.3	B	B	B	B	B	B	B	B	B	B	B	B	B	B	B	B	B	B	B	B	B	B	B	B	B	B	B	B	B	B	B	B	B	B	B	B	B	B	B	B	B	B	B	B	B	B	B
tarc0302	6D	133.3	B	B	B	B	B	B	B	B	B	B	B	B	B	B	B	B	B	B	B	B	B	B	B	B	B	B	B	B	B	B	B	B	B	B	B	B	B	B	B	B	B	B	B	B	B	B	B
tarc0296	6D	135.8	B	B	B	B	B	B	B	B	B	B	B	B	B	B	B	B	B	B	B	B	B	B	B	B	B	B	B	B	B	B	B	B	B	B	B	B	B	B	B	B	B	B	B	B	B	B	B
tarc1425	6D	136.6	B	B	B	B	B	B	B	B	B	B	B	B	B	B	B	B	B	B	B	B	B	B	B	B	B	B	B	B	B	B	B	B	B	B	B	B	B	B	B	B	B	B	B	B	B	B	B
tarc0297	6D	136.6	B	B	B	B	B	B	B	B	B	B	B	B	B	B	B	B	B	B	B	B	B	B	B	B	B	B	B	B	B	B	B	B	B	B	B	B	B	B	B	B	B	B	B	B	B	B	B
tarc0308	6D	138	B	B	B	B	B	B	B	B	B	B	B	B	B	B	B	B	B	B	B	B	B	B	B	B	B	B	B	B	B	B	B	B	B	B	B	B	B	B	B	B	B	B	B	B	B	B	B
tarc1401	6D	138.5	B	B	B	B	B	B	B	B	B	B	B	B	B	B	B	B	B	B	B	B	B	B	B	B	B	B	B	B	B	B	B	B	B	B	B	B	B	B	B	B	B	B	B	B	B	B	B
tarc1524	6D	138.9	B	B	B	B	B	B	B	B	B	B	B	B	B	B	B	B	B	B	B	B	B	B	B	B	B	B	B	B	B	B	B	B	B	B	B	B	B	B	B	B	B	B	B	B	B	B	B
tarc0287	6D	139.6	B	B	B	B	B	B	B	B	B	B	B	B	B	B	B	B	B	B	B	B	B	B	B	B	B	B	B	B	B	B	B	B	B	B	B	B	B	B	B	B	B	B	B	B	B	B	B
tarc1439	6D	140.5	B	B	B	B	B	B	B	B	B	B	B	B	B	B	B	B	B	B	B	B	B	B	B	B	B	B	B	B	B	B	B	B	B	B	B	B	B	B	B	B	B	B	B	B	B	B	B
tarc1529	6D	144.7	B	B	B	B	B	B	B	B	B	B	B	B	B	B	B	B	B	B	B	B	B	B	B	B	B	B	B	B	B	B	B	B	B	B	B	B	B	B	B	B	B	B	B	B	B	B	B
snp2175	6D	144.7	B	B	B	B	B	B	B	B	B	B	B	B	B	B	B	B	B	B	B	B	B	B	B	B	B	B	B	B	B	B	B	B	B	B	B	B	B	B	B	B	B	B	B	B	B	B	B
tarc0298	6D	145.4	B	B	B	B	B	B	B	B	B	B	B	B	B	B	B	B	B	B	B	B	B	B	B	B	B	B	B	B	B	B	B	B	B	B	B	B	B	B	B	B	B	B	B	B	B	B	B
snp7616	6D	146.1	B	B	B	B	B	B	B	B	B	B	B	B	B	B	B	B	B	B	B	B	B	B	B	B	B	B	B	B	B	B	B	B	B	B	B	B	B	B	B	B	B	B	B	B	B	B	B
tarc1445	6D	179.9	B	B	B	B	B	B	B	B	B	B	B	B	B	B	B	B	B	B	B	B	B	B	B	B	B	B	B	B	B	B	B	B	B	B	B	B	B	B	B	B	B	B	B	B	B	B	B
tarc0293	6D	181.2	B	-	B	B	B	B	B	B	B	B	B	A	B	B	B	B	B	B	B	B	B	B	B	B	B	B	B	B	B	B	B	B	B	B	B	B	B	B	B	B	B	B	B	B	B	B	B
tarc1468	6D	187	B	-	B	B	B	B	B	B	B	B	B	B	B	A	B	B	B	B	B	B	B	B	A	A	B	B	B	B	B	B	B	B	B	B	B	A	B	B	B	B	B	B	B	B	A	B	A
tarc1411	6D	205	B	-	A	A	B	B	B	B	B	B	B	B	B	A	A	B	B	B	B	B	A	A	A	B	B	B	B	B	B	B	B	B	B	B	A	A	B	B	B	B	A	B	B	B	A	B	A
tarc0295	6D	209.2	B	-	A	A	B	B	B	B	B	B	A	B	B	A	A	B	B	B	B	B	A	A	A	B	A	B	B	B	B	B	B	B	B	B	A	A	B	B	B	B	A	B	B	B	A	B	B
tarc1288	6D	219.9	B	-	B	B	B	B	B	B	B	B	A	B	A	A	A	B	B	B	B	B	B	A	A	B	A	B	B	B	B	B	B	B	B	B	A	A	B	B	B	B	A	B	B	A	B	B	B
tarc0305	6D	237.8	B	-	B	B	B	A	B	B	B	A	A	B	A	A	A	B	B	A	B	B	B	A	A	B	A	B	B	B	B	B	B	B	A	B	B	B	B	B	B	B	A	B	B	A	B	B	B
snp8060	6D	237.8	B	-	B	B	B	A	B	B	B	A	A	B	A	A	A	B	B	A	B	B	B	A	A	B	A	B	B	B	B	B	B	B	A	B	B	B	B	B	B	B	A	B	B	A	B	B	B
snp6939	6D	243.3	B	-	B	B	B	A	B	B	B	A	A	B	A	A	A	B	B	A	B	B	B	A	A	B	A	B	B	B	B	B	B	B	A	B	B	B	B	B	B	B	A	A	B	B	B	B	A
snp2965	6D	244.8	B	-	B	A	B	A	B	B	B	A	A	B	A	A	A	B	B	A	B	B	B	A	A	B	A	B	B	B	B	B	B	B	A	B	B	B	B	B	B	B	A	A	B	B	B	B	A
tarc1311	6D	246.2	B	-	B	A	B	A	B	B	B	A	A	B	A	A	A	B	B	A	B	B	B	A	A	B	A	B	B	B	B	B	B	B	A	B	B	B	B	B	B	B	A	A	B	B	B	B	A
snp5591	6D	247.6	B	-	B	A	B	A	B	B	B	A	A	B	A	B	A	B	B	A	B	B	B	A	A	B	A	B	B	B	B	B	B	B	A	B	B	B	B	B	B	B	A	A	B	B	B	B	A
snp1924	6D	248.5	B	-	B	A	B	A	B	B	B	A	A	B	A	B	A	B	B	A	B	B	B	A	A	B	A	B	B	B	B	B	B	B	A	B	B	B	B	B	B	B	A	A	B	B	B	B	A
snp4056	6D	249.4	B	-	B	A	B	A	B	B	B	A	A	B	A	B	A	B	B	A	B	B	B	A	A	B	A	B	B	B	B	B	B	B	A	B	B	B	B	B	B	B	A	A	B	B	B	B	A
snp5931	6D	249.8	B	-	B	A	B	A	B	B	B	A	A	B	A	B	A	B	B	A	B	B	B	A	A	B	A	B	B	B	B	B	B	B	A	B	B	B	B	B	B	B	A	A	B	B	B	B	A
snp203	6D	261.8	B	-	B	B	A	A	B	B	B	A	A	B	A	B	B	B	B	A	B	B	B	A	B	B	B	B	B	B	B	B	B	B	A	A	B	B	B	B	B	B	A	A	B	B	B	B	A
tarc1413	6D	262	B	-	B	B	A	A	B	B	B	A	A	B	A	B	B	B	B	A	B	B	B	A	B	B	B	B	B	B	B	B	B	B	A	A	B	B	B	B	B	B	A	A	B	B	B	B	A
tarc0299	6D	262.3	B	-	B	B	A	A	B	B	B	A	A	B	A	B	B	B	B	A	B	B	B	A	B	A	B	B	B	B	B	B	B	B	A	A	B	B	B	B	B	B	A	A	B	B	B	B	A
tarc1539	6D	262.9	B	-	B	B	A	A	B	B	B	A	A	B	A	B	B	B	B	A	B	B	B	A	B	A	B	B	B	B	B	B	B	B	A	A	B	B	B	B	B	B	A	A	B	B	B	B	A
tarc0742	7A	0	B	-	B	B	B	A	A	B	B	B	A	B	A	B	A	B	A	B	B	A	B	B	A	B	A	B	B	A	B	B	B	A	B	B	B	B	B	A	A	B	B	A	B	B	B	A	A
tarc0807	7A	0.5	B	-	B	B	B	A	A	B	B	B	A	B	A	B	A	B	A	B	B	A	B	B	A	B	A	B	B	A	B	B	B	A	B	B	B	B	B	A	A	B	B	A	B	B	B	A	A
snp3979	7A	0.5	B	-	B	B	B	A	A	B	B	B	A	B	A	B	A	B	A	B	B	A	B	B	A	B	A	B	B	A	B	B	B	A	B	B	B	B	B	A	A	B	B	A	B	B	B	A	A
tarc0771	7A	0.5	B	-	B	B	B	A	A	B	B	B	A	B	A	B	A	B	A	B	B	A	B	B	A	B	A	B	B	A	B	B	B	A	B	B	B	B	B	A	A	B	B	A	B	B	B	A	A
tarc0797	7A	2.6	B	-	A	B	B	A	A	B	B	B	A	B	A	A	A	B	A	B	B	A	B	B	A	B	B	B	B	A	B	B	B	A	B	B	B	B	B	A	A	B	B	A	B	B	B	A	A
tarc0769	7A	12.8	B	-	A	B	B	B	A	B	B	B	A	B	A	A	A	A	B	B	B	A	B	B	B	B	B	B	B	A	B	B	B	A	B	B	B	B	B	A	A	A	B	A	B	B	B	A	A
tarc0787	7A	13.9	B	-	A	B	B	B	A	B	B	B	A	B	A	A	A	A	B	B	B	A	B	B	B	B	B	B	B	A	B	B	B	A	B	B	B	B	B	A	A	A	B	A	B	B	B	A	A
tarc0806	7A	27.3	B	-	A	B	B	B	A	A	B	B	B	A	B	A	A	A	B	B	B	A	B	B	A	B	B	B	B	A	B	B	B	A	B	B	B	B	B	A	B	A	B	B	B	B	B	A	A
Wx-A1	7A	42.4	B	-	A	B	B	B	A	A	B	B	B	A	B	A	A	A	B	B	B	A	B	B	A	B	B	B	A	A	B	B	B	A	B	B	A	B	B	A	B	B	B	A	B	B	B	A	B
wmc593	7A	51.1	B	-	A	B	B	B	A	A	B	B	A	A	B	A	A	A	B	B	B	A	B	B	A	B	B	B	A	A	B	B	B	A	B	B	A	B	B	A	B	B	B	A	B	B	B	A	B
tarc0775	7A	60	B	-	A	B	B	B	A	A	B	B	A	A	B	A	A	A	B	B	B	A	B	A	B	B	B	B	B	A	B	B	B	A	B	B	A	B	B	A	B	B	B	A	B	B	B	A	B
snp4614	7A	77.4	B	-	A	B	B	B	A	A	B	B	A	A	B	A	A	A	B	B	B	A	B	A	A	B	B	B	B	A	B	B	B	A	B	B	A	B	B	A	B	B	B	A	B	B	B	A	B
tarc0758	7A	92.3	B	-	A	B	B	B	B	A	B	B	A	B	B	A	A	B	B	A	B	A	B	A	B	B	B	B	B	A	B	B	B	A	B	B	B	B	B	A	B	B	B	A	B	B	B	B	B
snp8390	7A	98.1	B	-	A	B	B	B	B	A	B	B	A	B	B	A	A	B	B	A	B	A	B	A	B	B	B	B	B	A	B	B	B	A	B	B	B	B	B	A	B	B	B	A	B	B	B	B	B
snp3831	7A	117.8	B	-	B	B	B	B	B	A	B	B	B	B	B	A	B	B	B	B	B	B	B	A	B	A	B	B	B	A	B	B	B	B	A	B	B	B	B	B	B	B	B	B	B	B	B	B	B
snp4426	7A	119.3	B	-	B	B	B	B	B	A	B	B	B	B	B	A	B	B	B	B	B	B	B	A	B	A	B	B	B	A	B	B	B	B	A	B	B	B	B	B	B	B	B	B	B	B	B	B	B
wmc83	7A	129.1	B	-	B	B	B	B	B	A	B	B	B	B	B	B	B	B	B	B	B	B	B	A	B	A	B	B	B	A	B	B	B	B	A	B	B	B	B	B	B	B	B	B	B	A	B	B	B
tarc0788	7A	132.7	B	-	B	B	B	B	B	A	B	B	B	B	B	B	B	B	B	B	B	B	B	A	B	A	B	B	B	B	B	B	B	B	A	B	B	B	B	B	B	B	B	B	B	B	B	B	B
snp4180	7A	135.3	B	-	B	B	B	B	B	A	B	B	B	B	B	B	B	B	B	B	B	B	B	B	B	A	B	B	B	B	B	B	B	B	A	B	B	B	B	B	B	B	B	B	B	B	B	B	B
snp4181	7A	135.7	B	-	B	B	B	B	B	A	B	B	B	B	B	B	B	B	B	B	B	B	B	B	B	B	B	B	B	B	B	B	B	B	A	B	B	B	B	B	B	B	B	B	B	B	B	B	B
snp7731	7A	141.1	B	B	B	B	B	B	B	B	B	B	B	B	B	B	B	B	B	B	B	B	B	B	B	B	B	B	B	B	B	B	B	B	B	B	B	B	B	B	B	B	B	B	B	B	B	B	B
snp2820	7A	142	B	B	B	B	B	B	B	B	B	B	B	B	B	B	B	B	B	B	B	B	B	B	B	B	B	B	B	B	B	B	B	B	B	B	B	B	B	B	B	B	B	B	B	B	B	B	B
snp363	7A	142.3	B	B	B	B	B	B	B	B	B	B	B	B	B	B	B	B	B	B	B	B	B	B	B	B	B	B	B	B	B	B	B	B	B	B	B	B	B	B	B	B	B	B	B	B	B	B	B
tarc0751	7A	143.6	B	B	B	B	B	B	B	B	B	B	B	B	B	B	B	B	B	B	B	B	B	B	B	B	B	B	B	B	B	B	B	B	B	B	B	B	B	B	B	B	B	B	B	B	B	B	B
tarc0746	7A	143.6	B	B	B	B	B	B	B	B	B	B	B	B	B	B	B	B	B	B	B	B	B	B	B	B	B	B	B	B	B	B	B	B	B	B	B	B	B	B	B	B	B	B	B	B	B	B	B
tarc0737	7A	144	B	B	B	B	B	B	B	B	B	B	B	B	B	B	B	B	B	B	B	B	B	B	B	B	B	B	B	B	B	B	B	B	B	B	B	B	B	B	B	B	B	B	B	B	B	B	B
snp5887	7A	144	B	B	B	B	B	B	B	B	B	B	B	B	B	B	B	B	B	B	B	B	B	B	B	B	B	B	B	B	B	B	B	B	B	B	B	B	B	B	B	B	B	B	B	B	B	B	B
tarc0765	7A	144.2	B	B	B	B	B	B	B	B	B	B	B	B	B	B	B	B	B	B	B	B	B	B	B	B	B	B	B	B	B	B	B	B	B	B	B	B	B	B	B	B	B	B	B	B	B	B	B
tarc0767	7A	144.2	B	B	B	B	B	B	B	B	B	B	B	B	B	B	B	B	B	B	B	B	B	B	B	B	B	B	B	B	B	B	B	B	B	B	B	B	B	B	B	B	B	B	B	B	B	B	B
wmc9	7A	145.1	B	B	B	B	B	B	B	B	B	B	B	B	B	B	B	B	B	B	B	B	B	B	B	B	B	B	B	B	B	B	B	B	B	B	B	B	B	B	B	B	B	B	B	B	B	B	B
snp305	7A	147.7	B	B	B	B	B	B	B	B	B	B	B	B	B	B	B	B	B	B	B	B	B	B	B	B	B	B	B	B	B	B	B	B	B	B	B	B	B	B	B	B	B	B	B	B	B	B	B
snp3187	7A	150.3	B	B	B	B	B	B	B	B	B	B	B	B	B	B	B	B	B	B	B	B	B	B	B	B	B	B	B	B	B	B	B	B	B	B	B	B	B	B	B	B	B	B	B	B	B	B	B
snp334	7A	153	B	B	B	B	B	B	B	B	B	B	B	B	B	B	B	B	B	B	B	B	B	B	B	B	B	B	B	B	B	B	B	B	B	B	B	B	B	B	B	B	B	B	B	B	B	B	B
wmc603	7A	154.2	B	B	B	B	B	B	B	B	B	B	B	B	B	B	B	B	B	B	B	B	B	B	B	B	B	B	B	B	B	B	B	B	B	B	B	B	B	B	B	B	B	B	B	B	B	B	B
tarc0804	7A	155.5	B	-	B	B	B	B	B	B	B	B	B	B	B	B	B	B	B	A	B	B	B	B	B	B	B	B	B	B	B	B	B	B	B	B	B	B	B	B	B	B	B	B	B	B	B	B	B
snp4062	7A	156.6	B	-	B	B	B	B	B	B	B	B	B	B	B	B	B	B	B	A	B	B	B	B	B	B	B	B	B	B	B	B	B	B	B	B	B	B	B	B	B	B	B	B	B	B	B	B	B
tarc0779	7A	159.5	B	-	B	B	B	B	B	B	B	B	B	B	B	B	B	B	B	A	B	B	B	B	B	B	B	B	B	A	B	B	B	B	B	B	B	B	B	B	B	B	B	B	B	B	B	B	B
snp2437	7A	160.2	B	-	B	B	B	B	B	B	B	B	B	B	B	B	B	B	B	A	B	B	B	B	A	B	A	B	B	A	B	B	B	B	B	B	B	B	B	B	B	B	B	B	B	B	B	B	B
snp1502	7A	160.7	B	-	B	B	B	B	B	B	B	B	B	B	B	B	B	B	B	A	B	B	B	B	A	B	A	B	B	A	B	B	B	B	B	B	B	B	B	B	B	B	B	B	B	B	B	B	B
snp808	7A	161.4	B	-	B	B	B	B	B	B	B	B	B	B	B	B	B	B	B	A	B	B	B	B	A	B	A	B	B	A	B	B	B	B	B	B	B	B	B	B	B	B	B	B	B	B	B	B	B
tarc0750	7A	162.2	B	-	B	B	B	B	B	B	B	B	B	B	B	B	B	B	B	A	B	B	B	B	A	B	A	B	B	A	B	B	B	B	B	B	A	B	B	B	B	B	B	B	B	B	B	B	B
barc29	7A	167.8	B	-	B	B	B	A	B	B	B	A	B	B	B	B	B	B	B	A	B	B	B	B	A	B	A	B	B	A	B	B	B	B	B	B	A	B	B	B	B	B	B	B	B	B	B	B	B
snp7432	7A	168.3	B	-	B	B	B	A	B	B	B	A	B	B	B	B	B	B	B	A	B	B	B	B	A	B	A	B	B	A	B	B	B	A	B	B	A	B	B	B	B	B	B	B	B	B	B	B	B
snp593	7A	169.9	B	-	B	B	B	A	B	B	B	A	B	B	B	B	B	B	B	A	B	B	B	B	A	B	A	B	B	A	A	B	B	A	B	B	A	B	B	B	B	B	B	B	B	B	B	B	B
snp7549	7A	178.9	B	-	B	B	A	A	B	B	B	A	B	B	B	A	B	B	A	A	B	B	B	B	A	B	A	B	A	A	A	B	B	B	B	B	A	B	B	B	B	A	B	B	B	B	A	B	B
snp2775	7A	189.5	B	-	B	B	A	B	B	A	A	A	B	B	B	B	B	B	A	A	B	B	B	B	A	B	A	B	A	B	A	A	B	B	B	B	A	B	B	B	B	A	B	B	B	B	A	B	B
snp4187	7A	234.4	B	-	B	B	A	B	B	A	B	A	A	B	B	B	B	A	A	A	B	B	B	B	B	B	A	A	B	A	B	B	B	B	A	B	A	B	A	B	A	B	A	B	B	B	A	A	B
snp7184	7A	272.9	B	-	B	B	A	A	A	A	A	A	A	A	A	A	A	A	A	A	A	B	A	B	B	A	A	A	B	A	B	A	A	A	A	B	A	A	A	B	A	B	A	B	B	B	A	B	B
tarc0799	7A	277.1	B	-	B	B	A	A	A	A	A	A	A	A	A	A	A	A	A	A	A	B	A	B	A	A	A	A	B	A	A	A	A	A	A	B	A	A	A	B	A	B	A	B	B	B	A	B	B
snp2929	7A	279.3	B	-	B	A	A	A	A	A	A	A	A	A	A	A	A	A	A	A	A	B	A	B	A	A	A	A	B	A	A	A	A	A	A	B	A	A	A	B	A	B	A	B	B	B	A	B	B
tarc0780	7A	281.6	B	-	B	A	A	A	A	A	A	A	A	A	A	A	A	A	A	A	A	B	A	A	A	A	A	A	B	A	A	A	A	A	A	B	A	A	A	B	A	B	A	B	B	B	A	A	B
snp1271	7A	285.1	B	-	B	A	A	A	A	A	A	A	A	A	A	A	A	A	A	A	A	B	A	A	A	A	A	A	B	A	A	A	A	A	A	B	A	A	A	B	A	B	A	B	B	B	A	A	A
tarc0763	7A	298.6	B	A	A	A	A	A	A	A	A	A	A	A	A	A	A	A	A	A	A	A	A	A	A	A	A	A	A	A	A	A	A	A	A	A	A	A	A	A	A	A	A	A	A	A	A	A	A
snp179	7A	298.6	B	A	A	A	A	A	A	A	A	A	A	A	A	A	A	A	A	A	A	A	A	A	A	A	A	A	A	A	A	A	A	A	A	A	A	A	A	A	A	A	A	A	A	A	A	A	A
tarc0805	7A	309.7	B	A	A	A	A	A	A	A	A	A	A	A	A	A	A	A	A	A	A	A	A	A	A	A	A	A	A	A	A	A	A	A	A	A	A	A	A	A	A	A	A	A	A	A	A	A	A
snp7592	7A	313.8	B	A	A	A	A	A	A	A	A	A	A	A	A	A	A	A	A	A	A	A	A	A	A	A	A	A	A	A	A	A	A	A	A	A	A	A	A	A	A	A	A	A	A	A	A	A	A
tarc0748	7A	314.7	B	A	A	A	A	A	A	A	A	A	A	A	A	A	A	A	A	A	A	A	A	A	A	A	A	A	A	A	A	A	A	A	A	A	A	A	A	A	A	A	A	A	A	A	A	A	A
tarc1253	7B	0	B	-	B	B	B	B	B	B	B	B	A	B	B	B	B	B	B	B	B	B	B	B	B	B	B	B	B	B	A	B	B	A	B	A	B	B	A	B	B	B	B	B	B	B	B	B	A
tarc1217	7B	6.2	B	-	B	B	B	B	B	B	B	B	B	B	B	B	B	B	B	B	B	B	B	B	B	B	B	B	B	B	B	B	B	B	B	B	B	B	B	B	B	B	B	B	B	B	B	B	A
snp1525	7B	8.1	B	B	B	B	B	B	B	B	B	B	B	B	B	B	B	B	B	B	B	B	B	B	B	B	B	B	B	B	B	B	B	B	B	B	B	B	B	B	B	B	B	B	B	B	B	B	B
snp1089	7B	37.8	B	B	B	B	B	B	B	B	B	B	B	B	B	B	B	B	B	B	B	B	B	B	B	B	B	B	B	B	B	B	B	B	B	B	B	B	B	B	B	B	B	B	B	B	B	B	B
gwm400	7B	51.4	B	B	B	B	B	B	B	B	B	B	B	B	B	B	B	B	B	B	B	B	B	B	B	B	B	B	B	B	B	B	B	B	B	B	B	B	B	B	B	B	B	B	B	B	B	B	B
snp4017	7B	60.7	B	B	B	B	B	B	B	B	B	B	B	B	B	B	B	B	B	B	B	B	B	B	B	B	B	B	B	B	B	B	B	B	B	B	B	B	B	B	B	B	B	B	B	B	B	B	B
snp4018	7B	61.2	B	B	B	B	B	B	B	B	B	B	B	B	B	B	B	B	B	B	B	B	B	B	B	B	B	B	B	B	B	B	B	B	B	B	B	B	B	B	B	B	B	B	B	B	B	B	B
snp518	7B	62.1	B	B	B	B	B	B	B	B	B	B	B	B	B	B	B	B	B	B	B	B	B	B	B	B	B	B	B	B	B	B	B	B	B	B	B	B	B	B	B	B	B	B	B	B	B	B	B
snp4516	7B	64.7	B	B	B	B	B	B	B	B	B	B	B	B	B	B	B	B	B	B	B	B	B	B	B	B	B	B	B	B	B	B	B	B	B	B	B	B	B	B	B	B	B	B	B	B	B	B	B
tarc1204	7B	70.9	B	-	B	B	B	B	B	B	B	B	B	B	B	B	B	B	B	B	B	B	B	B	B	B	B	B	B	B	B	B	B	B	B	B	B	B	B	B	B	B	B	B	B	B	B	B	B
snp4380	7B	75.2	B	-	B	B	B	B	B	B	B	B	B	B	B	B	B	B	B	B	A	B	B	B	B	B	B	B	B	B	B	B	B	B	B	B	B	B	B	B	B	B	B	B	B	B	B	B	B
snp4145	7B	76.1	B	-	B	B	B	B	B	B	B	B	B	B	B	B	B	B	B	B	A	B	B	B	B	B	B	B	B	B	B	B	B	B	B	B	B	B	B	B	B	B	B	B	B	B	B	B	B
snp1261	7B	79.3	B	-	B	B	B	B	B	B	B	B	B	A	B	B	B	B	B	B	A	B	B	B	B	B	B	B	B	B	B	B	B	B	B	B	B	B	B	B	B	B	B	B	B	B	B	B	B
barc65	7B	79.7	B	-	B	B	B	B	B	B	B	B	B	A	B	B	B	B	B	B	A	B	B	B	B	B	B	B	B	B	B	B	B	B	B	A	B	B	B	B	B	B	B	B	B	B	B	B	B
snp6322	7B	79.7	B	-	B	B	B	B	B	B	B	B	B	A	B	B	B	B	B	B	A	B	B	B	B	B	B	B	B	B	B	B	B	B	B	A	B	B	B	B	B	B	B	B	B	B	B	B	B
tarc1220	7B	83.9	B	-	B	B	B	B	B	B	B	B	B	A	B	B	B	B	B	B	A	B	B	B	B	B	B	B	B	B	B	B	B	B	B	A	B	B	B	B	B	A	B	B	B	B	B	B	B
tarc1249	7B	88	B	-	B	B	B	B	B	B	B	B	B	A	B	B	B	B	B	A	A	B	B	B	B	B	B	B	B	B	B	B	B	B	B	A	B	B	B	B	B	A	B	B	B	B	B	B	B
tarc1256	7B	99.3	B	-	B	B	B	A	B	B	B	A	B	A	B	B	B	B	B	A	A	B	B	B	B	B	B	B	B	B	B	B	B	B	A	A	B	B	B	B	A	A	B	B	B	B	B	B	B
barc278	7B	99.3	B	-	B	B	B	A	B	B	B	A	B	A	B	B	B	B	B	A	A	B	B	B	B	B	B	B	B	B	B	B	B	B	A	A	B	B	B	B	A	A	B	B	B	B	B	B	B
tarc1218	7B	100	B	-	B	B	B	A	B	B	B	A	B	A	B	B	B	B	B	A	A	B	B	B	B	B	B	A	B	B	B	B	B	B	A	A	B	B	B	B	A	A	B	B	B	B	B	B	B
snp594	7B	100.6	B	-	B	B	B	A	B	B	B	A	B	A	B	B	B	B	B	A	A	B	B	B	B	B	B	A	B	B	B	B	B	B	A	A	B	B	B	B	A	A	B	B	B	B	B	B	B
gwm302	7B	119.9	B	-	B	B	B	A	B	B	B	A	B	A	B	A	B	A	B	A	A	B	B	B	B	A	B	A	B	B	A	A	B	B	A	A	A	A	B	B	B	A	B	B	B	B	B	A	A
tarc1259	7B	119.9	B	-	B	B	B	A	B	B	B	A	B	A	B	A	B	A	B	A	A	B	B	B	B	A	B	A	B	B	A	A	B	B	A	A	A	A	B	B	B	A	B	B	B	B	B	A	A
snp6588	7B	126.1	B	-	B	B	B	A	B	B	B	A	B	A	B	A	B	A	B	A	A	B	B	B	B	A	B	A	B	B	A	A	B	B	B	A	A	A	B	B	B	A	B	B	B	B	B	A	A
snp3928	7B	127.3	B	-	B	B	B	A	B	B	B	A	B	A	B	A	B	A	B	A	A	B	B	B	B	A	B	A	B	B	A	A	B	B	B	A	A	A	B	B	B	A	B	B	B	B	B	A	A
wmc517	7B	130.2	B	-	B	B	B	A	B	B	B	A	B	A	B	A	B	A	B	A	A	B	B	B	B	A	B	A	B	B	B	A	B	A	B	A	A	A	B	B	B	A	B	B	B	B	B	A	A
snp395	7B	131.8	B	-	B	B	B	A	B	B	B	A	B	A	B	A	B	A	B	A	A	B	B	B	B	A	B	A	B	B	B	A	B	A	B	A	A	A	B	B	B	A	B	B	B	B	B	A	A
snp320	7B	132.4	B	-	B	B	B	A	B	B	B	A	B	A	B	A	B	A	B	A	A	B	B	B	B	A	B	A	B	B	B	A	B	A	B	A	A	A	B	B	B	A	B	B	B	B	B	A	A
snp394	7B	134.8	B	-	B	B	B	A	B	B	B	A	B	A	B	A	B	A	B	A	A	B	B	B	B	A	B	A	B	B	B	A	B	A	B	A	A	A	B	B	B	A	B	B	B	B	B	A	A
snp836	7B	134.8	B	-	B	B	B	A	B	B	B	A	B	A	B	A	B	A	B	A	A	B	B	B	B	A	B	A	B	B	B	A	B	A	B	A	A	A	B	B	B	A	B	B	B	B	B	A	A
tarc1228	7B	158.4	B	-	A	B	A	A	A	B	A	A	B	A	B	A	A	A	A	A	A	A	A	B	B	A	B	A	B	B	A	A	B	A	B	A	A	A	A	B	B	A	B	B	B	B	A	A	A
tarc1238	7B	158.9	B	-	A	B	A	A	A	B	A	A	B	A	B	A	A	A	A	A	A	A	A	B	B	B	B	A	B	B	A	A	B	A	B	A	A	A	A	B	B	A	B	B	B	B	A	A	A
snp2191	7B	197.5	B	-	A	A	A	A	A	A	A	A	A	A	A	A	A	A	A	A	A	A	A	A	A	A	A	B	A	A	A	A	A	A	A	A	A	A	B	A	A	A	A	A	B	A	A	A	A
snp4864	7B	199	B	-	A	A	A	B	A	A	A	A	A	A	A	A	A	A	A	A	A	A	A	A	A	A	A	B	A	A	A	A	A	A	A	A	A	A	A	A	A	A	A	A	B	A	A	A	A
tarc1260	7B	199.3	B	-	A	A	A	B	A	A	A	A	A	A	A	A	A	A	A	A	A	A	A	A	A	A	A	B	A	A	A	A	A	A	A	A	A	A	A	A	A	A	A	A	B	A	A	A	A
snp2193	7B	200.1	B	-	A	A	A	B	A	A	A	A	A	A	A	A	A	A	A	A	A	A	A	A	A	A	A	B	A	A	A	A	A	A	A	A	A	A	A	A	A	A	A	A	B	A	A	A	A
snp4593	7B	211.1	B	-	A	A	A	A	A	A	A	A	A	A	A	A	A	A	A	A	A	A	A	A	A	A	A	A	A	A	A	A	A	A	A	A	A	A	A	A	A	A	A	A	A	A	A	A	A
tarc1247	7B	213.1	B	-	A	A	A	A	A	A	A	A	A	A	A	A	A	A	A	A	A	A	A	A	A	A	A	A	A	A	A	A	A	A	A	A	A	A	A	A	A	A	A	A	A	A	A	A	A
snp7780	7B	215.3	B	A	A	A	A	A	A	A	A	A	A	A	A	A	A	A	A	A	A	A	A	A	A	A	A	A	A	A	A	A	A	A	A	A	A	A	A	A	A	A	A	A	A	A	A	A	A
snp180	7B	228.2	B	A	A	A	A	A	A	A	A	A	A	A	A	A	A	A	A	A	A	A	A	A	A	A	A	A	A	A	A	A	A	A	A	A	A	A	A	A	A	A	A	A	A	A	A	A	A
snp182	7B	228.9	B	A	A	A	A	A	A	A	A	A	A	A	A	A	A	A	A	A	A	A	A	A	A	A	A	A	A	A	A	A	A	A	A	A	A	A	A	A	A	A	A	A	A	A	A	A	A
Psy-B1	7B	238.9	B	A	A	A	A	A	A	A	A	A	A	A	A	A	A	A	A	A	A	A	A	A	A	A	A	A	A	A	A	A	A	A	A	A	A	A	A	A	A	A	A	A	A	A	A	A	A
tarc1322	7D	0	B	-	B	A	B	B	A	A	A	A	A	A	B	B	A	A	B	A	B	A	A	A	A	A	A	A	B	A	A	A	B	A	B	A	B	A	A	A	A	B	A	B	B	A	B	A	A
tarc0359	7D	1.7	B	-	B	A	B	B	A	A	A	A	A	A	B	B	A	A	B	B	B	B	A	A	A	A	A	A	B	A	A	A	B	A	B	A	B	A	A	A	A	B	A	B	B	A	B	A	A
snp8425	7D	5.1	B	-	B	A	A	B	A	A	A	B	A	A	B	B	A	A	B	B	B	B	A	A	B	A	A	A	B	A	A	A	B	A	B	A	B	A	A	A	A	B	A	B	B	A	B	A	A
tarc0384	7D	7.4	B	-	B	A	A	B	A	A	A	B	A	A	B	B	A	A	B	B	B	B	A	A	B	A	A	A	B	A	A	A	B	A	B	A	B	A	A	A	A	B	A	B	B	A	B	A	A
tarc1525	7D	9.1	B	-	B	A	A	B	A	A	A	B	A	A	B	B	A	A	B	A	B	B	A	A	B	A	A	A	B	A	A	A	B	A	B	A	B	A	A	B	A	B	A	B	B	A	B	A	A
tarc1406	7D	37.3	B	-	B	A	B	B	A	B	A	B	A	A	B	B	A	A	B	A	B	B	A	A	A	A	A	B	A	A	A	A	B	A	B	A	A	A	B	A	A	B	A	B	B	A	B	A	B
tarc1421	7D	52.8	B	-	B	A	B	B	A	A	A	B	A	A	B	B	A	A	B	A	B	B	B	A	A	A	A	B	A	A	A	A	B	A	A	A	B	A	B	A	A	B	A	B	B	A	B	A	B
gdm88	7D	52.8	B	-	B	A	B	B	A	A	A	B	A	A	B	B	A	A	B	A	B	B	B	A	A	A	A	B	A	A	A	A	B	A	A	A	B	A	B	A	A	B	A	B	B	A	B	A	B
tarc1313	7D	57.2	B	-	B	A	A	B	A	B	A	B	B	A	B	B	A	A	B	A	B	B	B	A	A	A	A	B	A	B	A	A	B	A	A	A	B	A	B	A	A	B	A	B	B	A	B	A	B
tarc1433	7D	73.8	B	-	A	A	A	B	A	B	A	B	B	A	A	B	A	A	B	A	A	B	B	A	A	A	A	B	A	A	A	A	A	B	A	A	A	A	B	B	A	B	A	A	A	A	B	A	B
tarc1449	7D	93.9	B	-	A	B	A	B	A	A	A	A	B	A	A	A	A	A	B	A	A	B	B	A	A	A	A	B	A	A	A	A	A	B	A	A	A	A	A	B	A	B	A	A	A	A	B	A	A
gwm295	7D	97.3	B	-	A	B	A	B	A	A	A	A	B	A	A	A	A	A	B	A	A	B	B	A	A	A	A	B	A	A	A	A	A	B	A	A	A	A	A	B	A	B	A	A	A	A	B	B	A
tarc0372	7D	120.9	B	-	A	A	A	A	A	A	A	A	A	A	A	A	A	B	A	A	A	B	A	A	A	A	B	B	A	A	A	A	A	B	A	A	A	A	A	A	A	B	A	A	A	A	A	A	A
tarc0392	7D	129.5	B	A	A	A	A	A	A	A	A	A	A	A	A	A	A	A	A	A	A	A	A	A	A	A	A	A	A	A	A	A	A	A	A	A	A	A	A	A	A	A	A	A	A	A	A	A	A
tarc0378	7D	140.8	B	A	A	A	A	A	A	A	A	A	A	A	A	A	A	A	A	A	A	A	A	A	A	A	A	A	A	A	A	A	A	A	A	A	A	A	A	A	A	A	A	A	A	A	A	A	A
tarc1356	7D	148.9	B	A	A	A	A	A	A	A	A	A	A	A	A	A	A	A	A	A	A	A	A	A	A	A	A	A	A	A	A	A	A	A	A	A	A	A	A	A	A	A	A	A	A	A	A	A	A
tarc0370	7D	161.2	B	A	A	A	A	A	A	A	A	A	A	A	A	A	A	A	A	A	A	A	A	A	A	A	A	A	A	A	A	A	A	A	A	A	A	A	A	A	A	A	A	A	A	A	A	A	A
tarc0383	7D	161.7	B	A	A	A	A	A	A	A	A	A	A	A	A	A	A	A	A	A	A	A	A	A	A	A	A	A	A	A	A	A	A	A	A	A	A	A	A	A	A	A	A	A	A	A	A	A	A
tarc0367	7D	165.7	B	A	A	A	A	A	A	A	A	A	A	A	A	A	A	A	A	A	A	A	A	A	A	A	A	A	A	A	A	A	A	A	A	A	A	A	A	A	A	A	A	A	A	A	A	A	A
tarc0369	7D	165.7	B	A	A	A	A	A	A	A	A	A	A	A	A	A	A	A	A	A	A	A	A	A	A	A	A	A	A	A	A	A	A	A	A	A	A	A	A	A	A	A	A	A	A	A	A	A	A
tarc0374	7D	166.7	B	A	A	A	A	A	A	A	A	A	A	A	A	A	A	A	A	A	A	A	A	A	A	A	A	A	A	A	A	A	A	A	A	A	A	A	A	A	A	A	A	A	A	A	A	A	A
tarc0376	7D	177.3	B	A	A	A	A	A	A	A	A	A	A	A	A	A	A	A	A	A	A	A	A	A	A	A	A	A	A	A	A	A	A	A	A	A	A	A	A	A	A	A	A	A	A	A	A	A	A
tarc0365	7D	179	B	A	A	A	A	A	A	A	A	A	A	A	A	A	A	A	A	A	A	A	A	A	A	A	A	A	A	A	A	A	A	A	A	A	A	A	A	A	A	A	A	A	A	A	A	A	A
tarc0375	7D	184.3	B	A	A	A	A	A	A	A	A	A	A	A	A	A	A	A	A	A	A	A	A	A	A	A	A	A	A	A	A	A	A	A	A	A	A	A	A	A	A	A	A	A	A	A	A	A	A
gwm437	7D	187.1	B	A	A	A	A	A	A	A	A	A	A	A	A	A	A	A	A	A	A	A	A	A	A	A	A	A	A	A	A	A	A	A	A	A	A	A	A	A	A	A	A	A	A	A	A	A	A
tarc0334	7D	191.3	B	A	A	A	A	A	A	A	A	A	A	A	A	A	A	A	A	A	A	A	A	A	A	A	A	A	A	A	A	A	A	A	A	A	A	A	A	A	A	A	A	A	A	A	A	A	A
snp2772	7D	194.1	B	A	A	A	A	A	A	A	A	A	A	A	A	A	A	A	A	A	A	A	A	A	A	A	A	A	A	A	A	A	A	A	A	A	A	A	A	A	A	A	A	A	A	A	A	A	A
snp2208	7D	194.1	B	A	A	A	A	A	A	A	A	A	A	A	A	A	A	A	A	A	A	A	A	A	A	A	A	A	A	A	A	A	A	A	A	A	A	A	A	A	A	A	A	A	A	A	A	A	A
snp1537	7D	199.7	B	A	A	A	A	A	A	A	A	A	A	A	A	A	A	A	A	A	A	A	A	A	A	A	A	A	A	A	A	A	A	A	A	A	A	A	A	A	A	A	A	A	A	A	A	A	A
snp2273	7D	201.5	B	A	A	A	A	A	A	A	A	A	A	A	A	A	A	A	A	A	A	A	A	A	A	A	A	A	A	A	A	A	A	A	A	A	A	A	A	A	A	A	A	A	A	A	A	A	A
snp1902	7D	208	B	A	A	A	A	A	A	A	A	A	A	A	A	A	A	A	A	A	A	A	A	A	A	A	A	A	A	A	A	A	A	A	A	A	A	A	A	A	A	A	A	A	A	A	A	A	A
tarc0338	7D	218.7	B	-	A	A	A	A	A	A	A	A	A	A	A	A	A	A	A	A	A	A	A	A	A	A	B	A	A	A	A	A	A	A	A	A	A	A	A	A	A	A	A	A	A	A	A	A	A
gdm67	7D	231.6	B	-	B	A	A	A	B	B	A	A	B	A	A	A	A	A	A	A	A	A	A	A	A	A	B	B	A	B	B	B	A	A	A	A	B	A	A	A	A	A	B	A	A	A	A	A	A
tarc1457	7D	244.1	B	-	B	A	A	A	A	B	A	A	B	A	A	B	A	A	A	B	A	A	A	A	A	A	B	B	B	A	B	B	A	A	A	A	B	A	A	A	A	A	B	A	A	A	A	A	A
tarc1301	7D	247.9	B	-	A	A	A	A	A	B	A	A	B	A	A	B	A	A	A	B	A	B	A	A	A	A	B	B	B	A	B	B	A	A	A	A	B	A	A	A	A	A	B	A	A	B	A	A	A
tarc1458	7D	272.1	B	-	B	A	B	A	B	B	A	A	A	A	A	B	A	B	A	B	A	B	A	B	A	A	A	B	B	A	B	B	A	B	A	A	B	A	A	A	A	A	B	A	A	B	B	A	A
barc235	7D	316.7	B	-	B	A	B	A	B	A	A	B	B	A	A	B	B	B	A	B	A	B	B	B	A	A	A	B	B	A	A	A	B	B	A	B	A	A	B	A	A	A	A	A	A	B	B	A	B
tarc0349	7D	318.5	B	-	B	A	B	A	B	A	A	B	B	A	A	B	A	B	A	B	A	B	B	B	A	A	A	B	B	A	A	A	B	B	A	B	A	A	B	A	A	A	A	A	A	B	B	A	B
wmc824	7D	332.9	B	-	B	A	B	A	B	A	A	B	A	B	A	B	A	B	A	B	A	B	B	B	A	B	A	A	B	A	A	A	B	B	A	B	B	A	B	A	A	A	A	A	A	B	B	A	B
tarc1396	7D	342.7	B	-	B	A	A	A	B	A	A	B	A	B	B	B	A	B	B	B	A	A	B	B	A	B	A	A	B	A	A	A	B	B	A	B	B	A	B	A	B	A	A	A	A	A	B	A	B
tarc1292	7D	358.7	B	-	B	A	A	A	B	A	A	B	A	B	B	A	A	A	B	B	A	A	B	A	A	B	A	B	B	A	A	A	B	B	A	B	B	B	A	A	B	A	A	A	B	A	B	A	B
tarc1304	7D	375.3	B	-	A	B	A	A	B	B	A	B	A	B	A	A	A	A	B	B	A	B	B	A	B	B	A	B	B	A	A	A	B	B	B	B	B	B	A	A	B	A	A	A	B	A	B	B	B
[truncated: 455 more columns]

## Sheet: ideotype5
Marker	Chr	Pos	kitahonami	ideotype5	1	2	3	4	5	6	7	8	9	10	11	12	13	14	15	16	17	18	19	20	21	22	23	24	25	26	27	28	29	30	31	32	33	34	35	36	37	38	39	40	41	42	43	44	45
tarc0445	1A	0	B	-	B	A	A	A	B	A	B	B	A	A	B	B	A	A	A	A	B	A	B	A	B	A	A	A	B	A	B	A	B	A	B	B	B	B	B	B	B	B	A	A	A	B	B	B	A
snp1603	1A	1.1	B	-	B	A	A	A	B	A	B	B	A	A	B	B	A	A	A	A	B	A	B	A	B	A	A	A	B	A	B	A	B	A	B	B	B	B	B	B	B	B	A	A	A	B	B	B	A
snp1375	1A	3	B	-	B	A	A	A	B	A	B	B	A	A	B	B	A	A	A	A	B	A	B	A	B	A	A	A	B	A	B	A	B	A	B	B	B	B	B	B	B	B	A	A	A	B	B	B	A
tarc0427	1A	3.2	B	-	B	A	A	A	B	A	B	B	A	A	B	B	A	A	A	A	B	A	B	A	B	A	A	A	B	A	B	A	B	A	B	B	B	B	B	B	B	B	A	A	A	B	B	B	A
tarc0412	1A	9.5	B	-	B	A	A	A	B	B	B	B	A	A	B	B	A	A	A	A	B	A	B	A	B	A	A	A	B	A	B	A	B	A	B	B	B	B	B	B	B	B	A	A	A	B	B	B	A
snp2452	1A	11.6	B	-	B	A	A	A	B	B	B	B	A	A	B	B	A	A	A	A	B	A	B	A	B	A	A	B	B	A	B	A	B	A	B	B	A	B	B	B	B	B	A	A	A	B	B	B	A
tarc0438	1A	18.6	B	-	B	A	A	A	B	B	B	A	A	A	B	B	A	A	A	A	B	A	B	A	B	A	A	B	B	A	B	A	B	A	B	B	A	B	B	B	B	B	A	A	A	B	B	B	A
tarc0443	1A	31.5	B	-	B	A	A	A	B	B	B	A	A	A	B	B	A	A	A	A	B	A	B	A	B	A	A	B	B	A	B	A	B	A	B	B	A	B	B	B	B	B	A	A	A	A	B	B	A
tarc0449	1A	62.8	B	-	B	B	A	A	A	A	B	A	A	A	B	A	A	A	B	A	B	A	A	A	A	A	A	A	B	A	B	A	A	B	B	B	A	B	A	B	B	B	A	A	A	A	B	B	A
snp8238	1A	80	B	-	A	A	A	A	A	A	B	A	A	A	B	A	A	A	B	A	A	A	A	A	A	A	A	A	B	A	A	A	A	B	A	A	B	B	A	B	B	B	A	A	A	A	B	B	A
snp1803	1A	85.6	B	-	A	A	A	A	A	A	B	A	A	A	B	A	A	A	B	A	A	A	A	A	A	A	A	A	B	A	A	A	A	B	A	A	B	A	A	B	B	B	A	A	A	A	B	B	A
snp8116	1A	86	B	-	A	A	A	A	A	A	B	A	A	A	B	A	A	A	B	A	A	A	A	A	A	A	A	A	B	A	A	A	A	B	A	A	B	A	A	B	B	B	A	A	A	A	B	B	A
tarc0448	1A	86.8	B	-	A	A	A	A	A	A	B	A	A	A	B	A	A	A	B	A	A	A	A	A	A	A	A	A	B	A	A	A	A	B	A	A	B	A	A	B	B	B	A	A	A	A	B	B	A
tarc0441	1A	87.6	B	-	A	B	A	A	A	A	B	A	A	A	B	A	A	A	B	A	A	A	A	A	A	A	A	A	B	A	A	A	A	B	A	A	B	A	A	B	B	B	A	A	A	A	B	B	A
snp1806	1A	88.4	B	-	A	B	A	A	A	A	A	A	A	A	B	A	A	A	B	A	A	A	A	A	A	A	A	A	B	A	A	A	A	B	A	A	B	A	A	B	B	B	A	A	A	A	B	B	A
tarc0414	1A	88.4	B	-	A	B	A	A	A	A	A	A	A	A	B	A	A	A	B	A	A	A	A	A	A	A	A	A	B	A	A	A	A	B	A	A	B	A	A	B	B	B	A	A	A	A	B	B	A
tarc0397	1A	88.9	B	-	A	B	A	A	A	A	A	A	A	A	B	A	A	A	B	A	A	A	A	A	A	A	A	A	B	A	A	A	A	B	A	A	B	A	A	B	B	B	A	A	A	A	B	B	A
snp3665	1A	88.9	B	-	A	B	A	A	A	A	A	A	A	A	B	A	A	A	B	A	A	A	A	A	A	A	A	A	B	A	A	A	A	B	A	A	B	A	A	B	B	B	A	A	A	A	B	B	A
snp3882	1A	90.2	B	-	A	B	A	A	A	A	A	A	A	A	B	A	A	A	B	A	A	A	A	A	A	A	A	A	B	A	A	A	A	B	A	A	B	A	A	B	B	A	A	A	A	A	B	B	A
snp2762	1A	92.3	B	-	A	B	A	A	A	A	A	A	A	A	B	A	A	A	B	A	A	A	A	A	A	A	A	A	B	A	A	A	A	B	A	A	B	A	A	B	B	A	A	A	A	A	B	B	A
tarc0444	1A	96.1	B	-	A	B	A	A	A	A	A	A	A	A	B	A	A	A	B	A	A	A	A	A	A	A	A	A	A	A	A	A	A	A	A	A	B	A	A	B	B	A	A	A	A	A	B	A	A
snp7021	1A	97	B	-	A	B	A	A	A	A	A	A	A	A	B	A	A	A	B	A	A	A	A	A	A	A	A	A	A	A	A	A	A	A	A	A	B	A	A	B	B	A	A	A	A	A	B	A	A
barc83	1A	98	B	-	A	B	A	A	A	A	A	A	A	A	B	A	A	A	B	A	A	A	A	A	A	A	A	A	A	A	A	A	A	A	A	A	B	A	A	B	A	A	A	A	A	A	B	A	A
tarc0440	1A	100.9	B	-	A	B	A	A	A	A	A	A	A	A	B	A	A	A	B	A	A	A	A	A	A	A	A	A	A	A	A	A	A	A	A	A	B	A	A	B	A	A	A	A	A	A	B	A	A
snp2584	1A	100.9	B	-	A	B	A	A	A	A	A	A	A	A	B	A	A	A	B	A	A	A	A	A	A	A	A	A	A	A	A	A	A	A	A	A	B	A	A	B	A	A	A	A	A	A	B	A	A
tarc0419	1A	112.8	B	-	A	B	A	A	A	A	A	A	A	A	A	A	A	A	B	A	A	A	A	A	A	A	A	A	A	A	A	A	A	A	A	A	A	A	A	A	A	A	A	A	A	A	A	A	A
wmc312	1A	116.5	B	A	A	A	A	A	A	A	A	A	A	A	A	A	A	A	A	A	A	A	A	A	A	A	A	A	A	A	A	A	A	A	A	A	A	A	A	A	A	A	A	A	A	A	A	A	A
tarc0424	1A	130.8	B	A	A	A	A	A	A	A	A	A	A	A	A	A	A	A	A	A	A	A	A	A	A	A	A	A	A	A	A	A	A	A	A	A	A	A	A	A	A	A	A	A	A	A	A	A	A
snp6624	1A	139.1	B	A	A	A	A	A	A	A	A	A	A	A	A	A	A	A	A	A	A	A	A	A	A	A	A	A	A	A	A	A	A	A	A	A	A	A	A	A	A	A	A	A	A	A	A	A	A
snp4080	1A	142.3	B	-	A	A	A	A	A	A	A	A	A	A	A	A	A	A	A	A	A	A	A	A	B	A	A	A	A	A	A	A	A	A	A	A	A	A	A	A	A	A	A	A	A	A	A	A	A
snp6934	1A	148.9	B	-	A	A	A	A	A	A	A	A	B	A	A	B	A	A	A	A	A	A	A	A	B	A	A	A	A	A	A	A	A	A	A	A	A	A	A	A	A	A	A	A	A	A	A	B	A
tarc0404	1A	152.5	B	-	A	A	A	A	A	A	A	A	B	A	A	B	A	A	A	B	A	A	A	A	B	A	A	A	B	A	A	A	A	A	A	A	A	A	A	A	A	A	A	A	A	A	A	B	A
tarc0425	1A	157.4	B	-	A	A	B	A	A	B	A	A	B	A	A	B	A	A	A	B	A	A	A	A	B	A	A	A	B	A	A	A	A	A	A	A	A	A	A	A	A	A	A	A	A	B	A	B	A
snp1195	1A	175.7	B	-	A	B	B	A	B	B	A	B	B	A	A	B	A	A	B	B	A	A	A	A	B	A	A	B	B	B	A	A	A	A	A	A	A	A	A	A	A	A	A	A	A	A	B	B	A
snp2784	1A	180.8	B	-	B	B	B	A	B	B	A	B	B	B	A	B	A	A	B	B	A	A	A	A	A	A	A	B	B	B	A	A	A	A	B	A	A	A	A	A	A	A	A	A	B	A	B	B	A
barc213	1A	181.1	B	-	B	B	B	A	B	B	A	B	B	B	A	B	A	A	B	B	A	A	A	A	A	A	A	B	B	B	A	A	A	A	B	A	A	A	A	A	A	A	A	A	B	A	B	B	A
tarc0446	1A	193.2	B	-	B	A	B	A	B	B	A	B	B	B	A	B	B	A	B	B	B	A	A	B	A	A	A	B	B	B	A	A	A	A	B	A	A	A	A	A	A	A	B	A	B	A	A	B	A
tarc0413	1A	199	B	-	B	A	A	A	B	B	A	B	B	B	A	B	B	A	B	B	B	A	A	B	A	A	A	B	B	B	A	A	A	A	B	A	A	A	A	A	A	A	B	A	B	A	A	B	A
snp6312	1A	200.9	B	-	B	A	A	A	B	B	A	B	B	B	A	B	B	A	B	B	B	A	A	B	A	A	A	B	B	B	A	A	A	A	B	A	A	A	A	A	A	A	B	A	A	A	A	B	A
snp2035	1A	201.4	B	-	B	A	A	A	B	B	A	B	B	B	A	B	B	A	B	B	B	A	A	B	A	A	A	B	B	B	A	A	A	A	B	A	A	A	A	A	A	A	B	A	A	A	A	B	A
snp1560	1A	208.8	B	-	B	A	A	A	B	B	A	B	B	B	B	B	B	B	B	B	B	A	A	B	B	A	A	B	B	B	A	A	A	B	B	A	A	A	A	A	A	A	B	A	A	A	A	B	A
snp3977	1A	213.6	B	-	B	A	A	A	A	B	A	B	B	B	B	B	B	B	B	B	B	A	A	B	B	A	A	B	A	B	A	A	A	B	B	A	A	A	A	A	A	A	B	A	A	A	A	B	A
tarc0416	1A	214.2	B	-	B	A	A	A	A	B	A	B	B	B	B	B	B	B	B	B	B	A	A	B	B	A	A	B	A	B	A	A	A	B	B	A	A	A	A	A	A	A	B	A	A	A	A	B	A
tarc0406	1A	234.4	B	-	B	A	B	A	A	A	A	B	A	B	B	B	A	B	B	B	B	A	A	B	B	A	A	B	A	B	A	A	A	B	B	A	A	A	A	A	A	B	B	A	A	A	A	B	A
snp1306	1A	235.4	B	-	B	A	B	A	A	A	A	B	A	B	B	B	A	B	B	B	B	A	A	B	B	A	A	B	A	B	A	A	A	B	B	A	A	A	A	A	A	B	B	A	A	A	A	B	A
tarc0827	1B	0	B	-	A	A	B	B	A	A	B	B	A	B	B	A	B	A	A	B	B	A	A	B	B	A	A	B	B	B	A	B	B	B	A	A	B	B	B	B	A	B	A	B	B	B	A	B	B
snp61	1B	10.7	B	-	A	A	A	B	A	A	B	B	A	B	B	A	B	A	A	B	A	A	A	B	B	A	A	B	B	B	B	B	B	B	A	A	B	B	B	B	A	B	A	B	B	B	A	A	B
tarc0843	1B	15.1	B	-	A	A	B	B	A	A	B	B	A	B	B	A	B	B	A	B	A	B	A	B	B	A	A	B	B	B	B	B	B	B	A	A	B	B	B	B	A	B	A	B	B	B	A	A	B
tarc0834	1B	38.3	B	-	A	A	B	B	A	A	B	A	A	B	B	A	B	B	A	B	A	B	A	B	B	B	A	A	A	A	B	B	A	B	A	B	B	B	B	A	A	B	A	B	B	B	A	A	B
tarc0839	1B	39.8	B	-	A	A	B	B	A	A	B	A	A	B	B	A	B	B	A	B	A	B	A	A	B	B	A	A	A	A	B	B	A	B	A	B	B	B	B	A	A	B	A	B	B	B	A	A	B
snp2578	1B	43.8	B	-	A	A	B	B	A	A	A	A	A	B	B	A	B	A	A	B	A	B	A	A	B	B	A	A	A	A	B	B	A	B	A	B	B	B	B	A	A	B	A	B	B	B	A	A	B
tarc0822	1B	44.4	B	-	A	A	B	B	A	B	A	A	A	B	B	A	B	A	A	B	A	B	A	A	B	B	A	A	A	A	B	B	A	B	A	B	B	B	B	A	A	B	A	B	B	B	A	A	B
wmc619	1B	44.4	B	-	A	A	B	B	A	B	A	A	A	B	B	A	B	A	A	B	A	B	A	A	B	B	A	A	A	A	B	B	A	B	A	B	B	B	B	A	A	B	A	B	B	B	A	A	B
tarc0809	1B	51.2	B	-	A	A	B	B	A	B	A	A	A	B	B	A	B	A	A	B	A	B	A	A	B	B	A	A	A	A	B	B	A	B	A	A	B	B	B	A	A	B	A	B	B	B	A	A	B
tarc0826	1B	54.3	B	-	A	A	B	B	A	B	A	A	A	B	B	A	B	A	A	B	A	B	A	A	B	B	A	A	A	A	B	B	A	B	A	A	B	B	B	A	A	B	A	B	B	B	A	A	B
tarc0821	1B	54.7	B	-	A	A	B	B	A	B	A	A	A	B	B	A	B	A	A	B	A	B	A	A	B	B	A	A	A	A	B	B	A	B	A	A	B	B	B	A	A	B	A	B	B	B	A	A	B
snp270	1B	56	B	-	A	A	B	B	A	B	A	A	A	B	B	A	B	A	A	A	A	B	A	A	B	B	A	A	A	A	B	B	A	B	A	A	B	B	B	A	A	B	A	B	B	B	A	A	B
tarc0836	1B	57.5	B	-	B	A	B	B	A	B	A	A	A	B	B	A	B	A	A	A	A	B	A	A	B	B	A	A	A	A	B	B	A	B	A	A	B	B	B	B	A	B	A	B	B	B	A	A	B
snp3076	1B	66.3	B	-	B	A	B	A	A	B	A	A	B	B	B	A	A	A	A	A	A	B	A	A	B	B	A	A	A	A	B	B	A	B	A	A	B	B	B	A	A	A	A	B	B	B	A	A	B
wmc134	1B	78.6	B	-	A	A	B	B	A	B	B	A	B	B	B	A	A	A	A	A	A	B	A	A	B	B	A	A	A	B	B	B	A	B	A	A	B	B	B	A	A	A	A	B	B	B	A	A	B
tarc0813	1B	86.6	B	-	A	A	B	B	A	B	B	A	B	B	B	A	A	A	A	A	A	B	A	A	B	B	A	A	A	B	B	B	A	B	A	A	B	B	B	A	A	A	A	A	B	B	A	A	B
snp4154	1B	96.5	B	-	A	A	A	B	A	B	B	A	B	B	B	A	A	A	A	A	A	B	A	A	B	B	A	B	A	B	B	B	A	B	B	A	B	B	B	A	A	A	A	B	B	B	A	A	B
snp5915	1B	102.6	B	-	A	A	A	B	A	B	B	A	B	B	B	A	A	A	A	A	A	B	A	A	B	B	A	B	A	B	B	B	A	B	B	A	B	B	B	B	A	A	A	B	B	B	A	A	B
gwm268	1B	107.6	B	-	A	A	A	B	A	B	B	A	B	B	B	A	A	A	A	A	A	B	A	A	B	B	A	B	A	B	B	B	A	B	B	A	B	B	B	B	B	A	B	B	B	B	A	A	B
tarc0835	1B	108.3	B	-	A	A	A	B	A	B	B	A	B	B	B	A	A	A	A	A	A	B	A	A	B	B	A	B	A	B	B	B	A	B	B	A	B	B	B	B	B	A	B	B	B	B	A	A	B
tarc0828	1B	123	B	-	A	A	A	B	A	B	B	A	B	A	B	A	A	A	A	A	A	B	A	A	B	B	A	B	A	B	A	B	A	B	B	A	B	B	B	B	B	A	B	A	B	B	A	A	B
tarc0833	1B	150.1	B	-	A	A	A	B	A	B	B	A	B	A	B	A	A	B	A	A	A	B	A	A	A	A	A	B	A	B	A	A	B	B	B	A	B	A	B	B	B	A	B	B	B	A	A	A	B
snp7992	1B	169.7	B	-	A	A	A	B	B	A	B	A	B	A	B	A	A	B	A	B	A	B	A	A	A	B	A	A	A	B	B	A	B	B	B	A	B	B	B	B	B	A	B	B	B	A	A	B	A
snp8332	1B	176.1	B	-	A	A	A	B	B	A	B	B	B	A	B	A	A	B	A	B	A	B	A	A	A	A	A	A	A	B	B	A	B	A	B	B	B	B	B	B	B	A	B	B	B	A	A	B	A
tarc0825	1B	186.6	B	-	A	A	B	B	B	B	B	B	B	A	B	A	A	B	B	B	A	B	A	A	A	A	B	A	A	B	B	A	B	A	B	A	B	B	B	B	A	A	B	B	B	A	A	B	A
snp198	1B	199.1	B	-	B	A	B	B	B	B	B	B	B	A	B	A	A	B	B	B	A	B	A	A	A	B	B	A	A	A	B	A	B	A	B	A	A	B	B	B	B	A	B	B	B	A	A	B	A
barc80	1B	200.6	B	-	B	A	B	B	B	B	B	B	B	A	B	A	A	B	B	B	A	B	A	A	A	B	B	A	A	A	B	A	B	A	B	A	A	B	B	B	B	A	B	B	B	A	A	B	A
snp6512	1B	200.8	B	-	B	A	B	B	B	B	B	B	B	A	B	A	A	B	B	B	A	B	A	A	A	B	B	A	A	A	B	A	B	A	B	A	A	B	B	B	B	A	B	B	B	A	A	B	A
tarc0831	1B	200.8	B	-	B	A	B	B	B	B	B	B	B	A	B	A	A	B	B	B	A	B	A	A	A	B	B	A	A	A	B	A	B	A	B	A	A	B	B	B	B	A	B	B	B	A	A	B	A
gwm140	1B	200.9	B	-	B	A	B	B	B	B	B	B	B	A	B	A	A	B	B	B	A	B	A	A	A	B	B	A	A	A	B	A	B	A	B	A	A	B	B	B	B	A	B	B	B	A	A	B	A
tarc0846	1B	201	B	-	B	A	B	B	B	B	B	B	B	A	B	A	A	B	B	B	A	B	A	A	A	B	B	A	A	A	B	A	B	A	B	A	A	B	B	B	B	A	B	B	B	A	A	B	A
tarc1268	1D	0	B	-	B	A	B	B	B	A	A	A	B	B	A	B	A	A	B	B	B	B	B	A	B	B	A	A	B	A	A	A	A	B	A	A	A	B	B	A	A	A	A	B	A	A	B	A	B
tarc1364	1D	3.8	B	-	B	A	B	B	B	A	A	A	B	B	A	B	A	A	B	B	B	B	B	B	B	B	A	A	B	A	A	A	A	B	A	A	A	B	B	A	A	A	A	B	A	A	B	A	A
tarc1372	1D	25.7	B	-	B	A	B	A	B	A	A	A	B	A	A	B	A	A	B	B	B	B	B	B	B	B	B	A	B	A	B	A	A	B	A	A	B	B	B	A	A	B	A	B	A	A	A	A	A
tarc0083	1D	35	B	-	B	A	B	A	B	A	A	A	B	A	A	B	A	A	B	B	B	A	B	B	B	B	B	A	B	A	A	A	A	B	A	A	B	B	B	B	A	B	A	B	A	A	A	A	A
snp5372	1D	40	B	-	B	A	B	A	B	A	A	A	B	A	A	B	A	A	B	A	B	A	B	B	B	B	B	A	B	A	A	A	A	B	A	A	B	B	B	A	A	B	A	B	A	A	A	A	A
wmc336	1D	43.5	B	-	A	A	B	A	B	A	A	A	B	A	A	B	A	A	B	A	B	A	B	B	B	B	B	A	B	A	A	A	A	B	A	A	B	B	B	A	A	B	A	B	A	A	A	A	A
snp4716	1D	44	B	-	A	A	B	A	B	A	A	A	B	A	A	B	A	A	B	A	B	A	B	B	B	B	B	A	B	A	A	A	A	B	A	A	B	B	B	A	A	B	A	B	A	A	A	A	A
snp7533	1D	44	B	-	A	A	B	A	B	A	A	A	B	A	A	B	A	A	B	A	B	A	B	B	B	B	B	A	B	A	A	A	A	B	A	A	B	B	B	A	A	B	A	B	A	A	A	A	A
snp8551	1D	53.8	B	-	A	A	B	A	B	A	B	A	A	A	A	B	A	A	B	A	B	A	A	B	B	B	B	A	B	A	A	A	B	B	A	A	B	B	B	A	A	B	A	B	A	A	A	A	A
tarc1423	1D	70	B	-	A	A	B	A	B	A	A	A	B	A	A	B	A	A	B	A	B	A	A	B	B	B	B	A	A	A	A	A	B	B	A	A	B	B	B	B	A	B	A	B	A	A	A	A	A
cfd72	1D	84.4	B	-	A	A	B	A	B	A	A	B	B	A	A	B	B	A	B	A	B	A	A	B	B	B	B	A	A	B	A	A	A	B	A	B	B	B	B	B	A	B	A	B	A	A	A	A	A
tarc1365	1D	93.6	B	-	A	A	B	A	B	A	A	B	B	A	A	B	B	A	B	A	A	A	A	B	B	B	B	A	A	B	A	A	A	B	A	B	A	B	A	A	A	B	A	B	A	A	A	A	A
tarc0078	1D	95.4	B	-	A	A	B	A	B	A	A	B	B	A	A	B	B	A	B	A	A	A	A	B	B	B	B	A	A	B	A	A	A	B	A	B	A	B	A	A	A	B	A	B	A	A	A	A	A
wmc590	1D	96.1	B	-	A	A	B	A	B	A	A	B	B	A	A	B	B	A	B	A	A	A	A	B	B	B	B	A	A	B	A	A	A	B	A	B	A	B	A	A	A	B	A	B	A	A	A	A	A
tarc0043	1D	99.1	B	-	A	A	B	A	B	A	A	B	A	A	A	B	B	B	B	A	A	A	A	B	B	B	B	A	A	B	A	A	A	B	A	B	A	A	A	A	A	B	A	B	A	A	A	A	A
tarc1298	1D	101.3	B	-	A	A	B	A	B	A	A	B	A	A	A	B	B	B	B	A	A	A	A	B	B	B	B	A	A	B	A	A	A	B	A	B	A	A	A	A	A	B	A	B	A	A	A	A	A
snp3481	1D	101.3	B	-	A	A	B	A	B	A	A	B	A	A	A	B	B	B	B	A	A	A	A	B	B	B	B	A	A	B	A	A	A	B	A	B	A	A	A	A	A	B	A	B	A	A	A	A	A
tarc0049	1D	103.8	B	-	A	A	B	A	B	A	A	B	A	A	B	B	B	B	B	A	A	B	A	B	B	B	B	A	A	B	A	A	A	B	A	B	A	A	A	A	A	B	A	B	A	A	A	A	A
snp7154	1D	107.1	B	-	A	A	B	A	B	A	A	B	A	A	B	B	B	B	B	A	A	B	A	B	B	B	B	A	A	B	A	A	A	B	A	B	A	A	A	A	A	B	A	B	A	A	A	A	A
tarc1366	1D	107.9	B	-	A	A	A	A	B	A	A	B	B	A	B	B	B	B	B	A	A	B	A	B	B	B	B	A	A	B	A	A	A	B	A	B	A	A	A	A	A	B	A	B	A	A	A	A	A
tarc1392	1D	110.5	B	-	A	A	A	A	B	B	A	B	B	A	B	B	B	B	B	A	A	A	A	B	B	B	B	A	A	B	A	A	A	B	A	B	A	A	A	A	A	B	A	B	A	A	A	A	A
tarc0050	1D	110.9	B	-	A	A	A	A	B	B	A	B	B	A	B	B	B	B	B	A	A	A	A	B	B	B	B	A	A	B	A	A	A	B	A	B	A	A	A	A	A	B	A	B	A	A	A	A	A
tarc0048	1D	113.6	B	-	A	A	A	A	B	B	A	B	B	A	B	B	B	B	B	A	A	A	A	B	B	B	B	A	A	B	A	A	A	B	A	B	A	A	A	A	A	B	A	B	A	A	A	A	A
tarc0040	1D	118.4	B	-	A	A	A	A	B	B	A	B	B	A	B	B	B	B	B	A	A	B	A	B	B	B	B	A	A	B	A	A	A	B	A	B	A	A	A	A	A	B	A	A	A	A	A	A	A
wmc36	1D	122.1	B	-	A	A	A	A	B	B	A	B	B	A	B	B	B	B	B	A	A	B	A	B	B	B	B	A	A	B	A	A	A	B	A	B	A	A	A	A	A	B	A	A	B	A	A	A	A
tarc0045	1D	143.3	B	-	A	A	A	A	A	B	A	A	B	A	B	B	B	B	B	B	A	A	A	B	B	B	B	A	A	B	A	A	A	A	A	A	A	A	B	A	A	B	A	A	B	A	A	A	A
snp3547	1D	144.1	B	-	A	A	A	A	A	B	A	A	B	A	B	B	B	B	B	B	A	A	A	B	A	B	B	A	A	B	A	A	A	A	A	A	A	A	B	A	A	B	A	A	B	A	A	A	A
tarc1477	1D	160	B	-	A	A	A	A	A	A	A	A	B	A	B	B	B	B	B	B	A	A	A	B	A	A	B	A	A	B	A	A	A	A	A	A	A	B	A	A	A	B	A	A	B	A	A	A	A
tarc0056	1D	166.9	B	-	A	A	A	A	A	A	A	A	B	A	B	B	B	B	B	A	A	A	A	B	A	A	B	A	A	B	A	A	A	A	A	A	A	B	A	A	A	B	A	A	B	A	A	A	A
tarc0033	1D	175.9	B	-	A	A	A	A	A	A	A	A	B	A	B	B	B	A	B	B	A	A	A	B	A	A	B	A	A	B	A	A	A	A	B	B	A	B	A	A	A	B	A	A	A	A	A	A	A
tarc0063	1D	207.2	B	-	A	A	A	B	A	A	A	A	B	A	B	B	A	A	B	B	A	B	A	B	A	B	B	A	A	B	B	A	A	A	B	A	A	A	A	A	B	A	A	A	B	B	A	A	B
tarc0061	1D	220	B	-	B	A	A	B	A	A	A	B	B	A	B	B	A	A	B	B	A	B	A	B	A	A	B	B	A	B	B	A	A	A	B	A	A	A	A	A	A	A	A	A	A	B	A	A	B
tarc0047	1D	220.6	B	-	B	A	A	B	A	A	A	B	B	A	B	B	A	A	A	B	A	B	A	B	A	A	B	B	A	B	B	A	A	A	B	A	A	A	A	A	A	A	A	A	A	B	A	A	B
tarc0062	1D	228.4	B	-	A	A	A	B	A	A	A	B	B	A	B	B	A	A	A	B	A	B	A	B	A	A	B	B	B	B	A	A	A	B	B	A	A	A	A	A	A	A	B	B	A	B	A	A	A
tarc0039	1D	228.4	B	-	A	A	A	B	A	A	A	B	B	A	B	B	A	A	A	B	A	B	A	B	A	A	B	B	B	B	A	A	A	B	B	A	A	A	A	A	A	A	B	B	A	B	A	A	A
tarc0032	1D	235.8	B	-	A	A	A	B	A	A	A	B	B	A	B	B	A	A	A	B	A	B	A	B	A	A	B	A	B	A	A	A	A	B	B	A	A	A	A	A	A	A	B	B	A	B	A	B	A
tarc0051	1D	244.8	B	-	A	A	A	A	A	A	A	B	B	A	B	B	A	A	B	B	A	B	A	B	A	B	B	A	B	A	A	A	A	B	B	A	A	A	A	A	A	A	B	B	A	B	A	B	A
tarc0053	1D	254.5	B	-	A	B	A	A	A	A	A	B	B	B	B	B	A	A	B	B	A	B	A	B	B	B	B	B	B	A	A	A	A	B	B	A	A	A	A	A	A	A	B	B	A	B	A	B	A
tarc1388	1D	265.3	B	-	A	B	A	A	A	A	A	B	B	B	B	B	A	A	B	B	A	B	A	A	B	B	B	B	B	A	A	A	A	B	B	A	A	A	A	B	A	B	B	B	A	B	A	B	A
snp5762	2A	0	B	-	B	B	B	B	A	B	B	A	A	A	B	B	B	B	A	B	A	A	A	B	B	A	B	B	A	A	B	A	A	B	A	B	A	A	B	B	A	B	A	A	B	A	A	B	A
snp1242	2A	0.5	B	-	B	B	B	B	A	B	B	A	A	A	B	B	B	B	A	B	A	A	A	B	B	A	B	B	A	A	B	A	A	B	A	B	A	A	B	B	A	B	A	A	B	A	A	B	A
snp4441	2A	4.5	B	-	B	B	B	A	A	B	B	A	A	A	B	B	B	B	A	B	A	A	A	B	B	A	B	B	A	A	B	A	A	B	A	B	A	B	B	B	A	B	A	B	B	A	A	B	A
snp7410	2A	9.2	B	-	B	B	B	A	A	B	B	A	A	A	B	B	B	B	A	B	A	A	B	B	B	A	A	B	A	A	B	A	A	B	A	B	A	B	B	B	A	B	A	B	B	A	A	B	A
tarc0464	2A	13.9	B	-	B	B	B	A	A	B	B	A	A	A	B	B	B	B	A	A	A	A	A	B	B	A	A	B	A	A	B	A	A	B	A	B	A	B	B	B	A	B	A	B	B	A	A	B	A
snp5087	2A	13.9	B	-	B	B	B	A	A	B	B	A	A	A	B	B	B	B	A	A	A	A	A	B	B	A	A	B	A	A	B	A	A	B	A	B	A	B	B	B	A	B	A	B	B	A	A	B	A
tarc0497	2A	18.1	B	-	B	B	B	A	A	B	B	A	A	A	B	B	B	B	A	A	A	A	A	B	B	A	A	B	A	A	B	A	A	B	A	B	A	B	B	B	A	B	A	B	B	A	A	B	A
Ppd-A1	2A	20.8	B	-	B	B	B	A	A	B	B	A	A	A	B	B	B	B	A	A	A	A	A	B	A	A	A	B	A	A	B	A	A	B	A	B	A	B	B	B	A	B	A	B	B	A	A	B	A
snp4215	2A	34.8	B	-	B	B	B	A	A	B	B	A	A	A	B	B	B	B	B	A	B	A	A	A	A	A	A	B	A	A	B	A	A	B	A	B	A	B	B	A	A	B	A	A	B	A	A	B	A
snp4213	2A	40.3	B	-	B	B	B	A	B	B	B	A	A	A	B	B	B	B	B	A	B	A	A	A	A	A	A	B	A	A	B	A	A	B	A	B	A	A	B	A	A	B	A	A	B	A	A	B	A
snp4212	2A	44	B	-	B	B	B	A	B	B	B	A	A	A	B	B	B	B	B	A	A	A	A	A	A	A	A	B	B	A	B	A	A	B	A	B	A	A	B	A	A	B	A	A	B	A	A	B	A
snp6477	2A	48.9	B	-	B	B	B	A	B	B	B	A	A	A	B	B	B	B	B	A	A	A	A	A	A	A	A	B	B	A	B	A	A	B	A	B	A	A	B	A	A	B	A	A	B	A	A	B	A
tarc0493	2A	49.8	B	-	B	B	B	A	B	B	B	A	A	A	B	B	B	B	B	A	A	A	A	A	A	A	A	B	B	A	B	A	A	B	A	B	A	A	B	A	A	B	A	A	A	A	A	B	A
snp6250	2A	54.8	B	-	B	B	B	A	B	B	B	A	A	A	B	B	B	B	A	A	A	A	A	A	A	A	A	B	B	A	B	A	A	B	A	B	A	A	B	A	A	B	A	A	A	A	A	B	A
snp6566	2A	70.1	B	-	B	B	B	A	B	B	B	A	A	A	B	A	B	B	A	A	A	A	A	A	A	A	A	B	B	A	B	A	A	B	A	B	A	A	B	A	A	B	A	B	A	A	B	B	B
tarc0502	2A	73.5	B	-	B	B	B	A	B	B	B	A	A	A	B	A	B	B	A	A	A	A	A	A	A	A	A	B	B	A	B	A	A	B	A	B	A	A	B	A	A	B	A	B	A	A	B	B	B
[truncated: 729 more rows]
[truncated: 455 more columns]

## Sheet: ideotype6
Marker	Chr	Pos	kitahonami	ideotype6	1	2	3	4	5	6	7	8	9	10	11	12	13	14	15	16	17	18	19	20	21	22	23	24	25	26	27	28	29	30	31	32	33	34	35	36	37	38	39	40	41	42	43	44	45
[truncated: 860 more rows]
[truncated: 455 more columns]

[truncated: 4 more sheets: ideotype7, ideotype8, ideotype9, ideotype10]
