# Supplementary material for: Multifamily QTL analysis and comprehensive design of genotypes for high-quality soft wheat
Source: PLoS One. 2020 Mar 11;15(3):e0230326. doi: 10.1371/journal.pone.0230326 (PMC7065826; doi:10.1371/journal.pone.0230326)
Supplement: S3 File — (XLSX) [file pone.0230326.s005.xlsx]

## Sheet: ideotype1
Line	Fla	FlYd	Flb	FPC	FlL
Kitahonami	-0.280679	68.7902	15.3591	10.9984	87.1009
1	-0.690793	70.5974	18.8552	8.86367	87.2184
2	-0.683504	70.5495	18.2207	10.2285	87.2073
3	-0.702867	70.416	18.635	10.1959	87.2975
4	-0.70478	70.4857	18.6995	9.657	87.2906
5	-0.691899	70.5852	18.3642	10.2357	87.2022
6	-0.712924	70.4217	18.2968	9.26925	87.3152
7	-0.69535	70.7016	18.4002	10.162	87.2251
8	-0.688604	70.3393	18.8045	9.16514	87.323
9	-0.677626	70.2989	18.2403	9.8965	87.1954
10	-0.655686	70.4564	18.0944	9.75943	87.2037
11	-0.69816	70.735	18.1862	10.534	87.2496
12	-0.697484	70.3275	18.3073	9.33251	87.1949
13	-0.680928	70.5984	18.7163	9.89097	87.3188
14	-0.694562	70.3673	18.4938	9.44159	87.2118
15	-0.645564	70.512	18.0712	10.4945	87.2018
16	-0.704325	70.3272	18.1003	9.36247	87.2564
17	-0.670651	70.249	17.7368	10.1135	87.204
18	-0.713343	70.1007	18.6028	9.55065	87.3214
19	-0.676265	70.2517	18.2945	9.94333	87.3165
20	-0.708692	69.6821	18.8627	8.69234	87.3151
21	-0.705428	70.5288	18.1613	9.52577	87.2163
22	-0.663417	70.5691	18.3005	10.1102	87.3205
23	-0.700911	70.0223	18.4139	9.85349	87.3065
24	-0.703792	70.7326	19.0284	9.22096	87.2035
25	-0.686122	70.8248	18.1149	9.91905	87.3185
26	-0.69605	70.264	18.171	9.82955	87.2079
27	-0.713527	70.5609	18.486	9.74371	87.253
28	-0.67369	70.3286	18.7911	9.94719	87.3075
29	-0.682025	70.0769	18.5627	9.99774	87.3178
30	-0.712781	70.6505	18.0675	9.69227	87.2244
31	-0.671808	70.4051	18.2504	9.52291	87.2223
32	-0.708688	70.2457	18.5065	9.90728	87.3036
33	-0.681493	70.5275	17.8491	9.42671	87.2271
34	-0.710807	70.347	18.0437	9.6335	87.2298
35	-0.714209	70.8126	19.0465	9.6047	87.2234
36	-0.703466	70.6097	17.859	9.4134	87.2045
37	-0.683174	70.0842	17.7073	10.1155	87.2586
38	-0.717214	70.3066	17.9207	9.76134	87.2219
39	-0.695192	70.0715	18.8622	9.25219	87.2865
40	-0.710528	70.6128	18.527	9.80692	87.2148
41	-0.708521	70.3321	18.7701	9.42826	87.2165
42	-0.692576	70.4929	18.4027	9.75971	87.2713
43	-0.694665	70.5136	18.5501	9.90839	87.2902
44	-0.694568	70.8827	18.0639	9.92349	87.3011
45	-0.677139	70.2833	18.8138	9.75731	87.226
46	-0.692851	70.6832	17.7501	10.0944	87.3069
47	-0.694831	70.6909	18.7677	9.97701	87.3066
48	-0.688763	70.7515	18.6041	9.22111	87.3011
49	-0.698308	70.0716	18.1614	9.45237	87.3021
50	-0.680116	70.5545	18.1312	10.2065	87.3136
51	-0.719515	70.8396	19.1191	9.62125	87.3186
52	-0.70195	70.5021	18.1859	9.51289	87.3106
53	-0.710982	70.4485	18.3128	8.93537	87.2287
54	-0.680994	70.3159	18.1625	9.66009	87.2055
55	-0.713489	70.6278	18.7982	9.43114	87.3273
56	-0.69182	70.4698	18.0557	10.2784	87.2033
57	-0.660204	69.8385	18.7224	10.012	87.3237
58	-0.687076	70.4141	17.6427	9.51316	87.31
59	-0.691316	70.6814	18.8551	9.89261	87.2086
60	-0.694512	70.5954	18.3892	9.57752	87.3199
61	-0.707621	70.5749	18.7531	10.0534	87.3176
62	-0.702711	70.5919	18.5573	9.19246	87.3131
63	-0.685623	70.6332	18.5381	9.72784	87.1917
64	-0.69013	70.4747	18.7547	10.14	87.2144
65	-0.694637	70.4633	18.0919	9.76888	87.3082
66	-0.7008	70.3077	18.0379	9.0561	87.2114
67	-0.702435	70.1086	18.6653	9.73601	87.239
68	-0.693283	70.3164	18.0692	8.89044	87.3041
69	-0.721483	70.796	18.7488	9.25073	87.3133
70	-0.687881	70.6145	17.9947	10.0828	87.2177
71	-0.708224	70.5106	17.9518	9.73968	87.3016
72	-0.655094	70.4983	18.0139	9.59753	87.3112
73	-0.682419	70.6222	18.7818	10.1008	87.2819
74	-0.687251	70.5956	18.1561	9.80299	87.3106
75	-0.69825	70.6152	18.5903	9.95406	87.2215
76	-0.678547	70.7505	18.3147	10.1834	87.1948
77	-0.678893	70.1616	18.0751	9.8145	87.2877
78	-0.656768	70.8048	18.6188	9.86948	87.309
79	-0.682929	70.4046	17.1609	10.4216	87.2018
80	-0.688788	70.3551	19.0564	9.78972	87.2446
81	-0.701787	70.4575	18.3915	9.99532	87.3255
82	-0.704105	70.5808	18.3657	9.90156	87.2513
83	-0.693782	70.4208	18.1933	10.4203	87.3202
84	-0.686488	70.5425	18.8359	9.95957	87.2271
85	-0.689994	70.6348	18.7258	9.9949	87.2772
86	-0.699637	70.5576	18.4619	10.0168	87.3296
87	-0.70552	70.4175	18.3421	9.80635	87.3195
88	-0.678037	70.395	18.7343	9.72669	87.3066
89	-0.689988	70.7909	18.4791	9.44783	87.2005
90	-0.699309	70.5116	17.68	8.92225	87.2368
91	-0.693576	70.1675	18.4248	10.0649	87.2144
92	-0.710169	70.1743	17.2677	10.205	87.3281
93	-0.706677	70.4676	18.4168	9.20597	87.3018
94	-0.665869	70.7035	18.1275	10.003	87.2285
95	-0.705439	70.2475	17.8222	9.53896	87.3082
96	-0.703497	70.6261	18.2013	10.5022	87.2128
97	-0.674017	70.4845	17.806	9.41538	87.2113
98	-0.681755	70.5276	18.0192	9.64669	87.2374
99	-0.687355	70.4553	17.8774	9.75881	87.2194
100	-0.694433	70.3408	18.3953	8.78658	87.2144
101	-0.686719	70.4004	18.0339	10.0304	87.2186
102	-0.687774	70.5306	17.9259	10.16	87.2121
103	-0.687152	70.6744	18.731	9.82593	87.2023
104	-0.659738	70.7275	17.5567	10.0182	87.3188
105	-0.680876	69.902	17.9746	10.2714	87.3025
106	-0.674109	70.4535	17.5068	10.1364	87.3249
107	-0.688307	70.8544	17.8076	10.0427	87.2267
108	-0.715388	70.4615	18.237	9.81192	87.2995
109	-0.695823	70.3962	18.0517	10.4901	87.3169
110	-0.712315	70.4936	18.616	9.23156	87.2207
111	-0.693957	70.3631	18.8838	9.74112	87.2653
112	-0.691808	70.3893	18.1278	9.67994	87.2968
113	-0.702129	70.5197	18.4751	9.22778	87.3064
114	-0.687727	70.6564	18.1067	10.5487	87.3235
115	-0.68614	70.5502	18.2816	9.33783	87.2439
116	-0.710668	70.5101	18.8526	9.28604	87.2129
117	-0.690957	70.5604	17.8727	9.86901	87.2146
118	-0.682823	70.2381	18.0602	9.66188	87.2932
119	-0.691773	70.2156	18.0611	9.10704	87.298
120	-0.683807	70.2417	18.2777	9.00733	87.3139
121	-0.70441	70.1366	18.2474	9.23673	87.2278
122	-0.711039	70.5097	18.8585	9.95016	87.2983
123	-0.708222	70.5769	18.9374	9.85529	87.2171
124	-0.685064	70.516	18.7146	10.0758	87.3086
125	-0.653852	70.3175	17.6209	10.2066	87.2437
126	-0.687216	70.489	18.2806	9.94855	87.3269
127	-0.673562	70.1856	18.8102	9.39131	87.2907
128	-0.700454	69.9311	18.8653	9.01774	87.3001
129	-0.707346	70.579	18.5879	9.36507	87.2111
130	-0.691707	70.3703	18.0154	9.5561	87.2187
131	-0.705953	69.8393	18.912	9.54314	87.2184
132	-0.707192	70.6347	17.6583	9.36939	87.3181
133	-0.700196	70.1214	18.2357	9.91177	87.227
134	-0.690977	70.8741	18.3797	10.0058	87.3212
135	-0.709523	70.1571	18.8616	9.64767	87.2149
136	-0.693631	70.5043	18.6599	9.29956	87.2165
137	-0.683822	70.5645	17.7125	9.98281	87.2221
138	-0.714717	70.8189	18.5332	9.76434	87.3255
139	-0.700248	70.3791	18.1579	9.71929	87.2251
140	-0.683542	70.6695	17.8013	9.94947	87.3043
141	-0.698513	70.1881	18.3035	8.88167	87.3057
142	-0.70039	70.4756	18.5287	9.78078	87.2164
143	-0.67108	70.4317	18.6876	10.4557	87.2017
144	-0.693632	70.5833	18.9609	9.491	87.2191
145	-0.70386	70.6355	18.5379	9.75112	87.2154
146	-0.683616	70.6465	18.7533	9.9102	87.304
147	-0.688355	70.4028	18.7259	10.4428	87.2694
148	-0.685703	70.2917	18.5035	10.1302	87.2958
149	-0.684275	70.4607	18.4	9.31378	87.2044
150	-0.712851	70.5785	18.0051	9.18262	87.2964
151	-0.698927	70.5142	17.917	9.582	87.3089
152	-0.697498	70.036	18.9	9.73486	87.3008
153	-0.693334	70.7468	17.9462	10.0113	87.28
154	-0.694006	70.5431	18.5878	9.64025	87.2496
155	-0.685807	70.2718	18.2449	9.8335	87.2878
156	-0.704609	70.6564	18.4266	9.86526	87.3184
157	-0.708707	70.485	18.1805	9.39235	87.2224
158	-0.706633	70.9165	18.4169	10.0346	87.3225
159	-0.69325	70.3996	18.1495	9.40215	87.2205
160	-0.694147	70.412	18.4778	10.3999	87.3207
161	-0.682927	69.8375	18.5096	9.19094	87.3033
162	-0.675853	70.724	18.4813	9.79038	87.2761
163	-0.65612	70.3412	18.3308	9.10906	87.1986
164	-0.706587	70.6821	18.5679	9.44435	87.3004
165	-0.678697	70.4848	17.7225	10.1655	87.2975
166	-0.660401	70.1106	18.086	9.83288	87.32
167	-0.657508	70.7097	18.1816	9.69433	87.3193
168	-0.703855	70.4098	18.9153	9.89931	87.2671
169	-0.695537	70.7145	18.2278	10.1497	87.2162
170	-0.704541	70.7443	18.6874	8.8386	87.3229
171	-0.696592	70.7326	18.5227	9.28238	87.2996
172	-0.690624	70.7716	18.6342	10.2797	87.2762
173	-0.712267	70.4438	18.6328	8.88461	87.2845
174	-0.681437	70.7832	18.7213	10.5065	87.3089
175	-0.700157	70.6978	17.8712	10.0493	87.2294
176	-0.694481	70.3438	18.2943	9.3027	87.1975
177	-0.691643	70.7539	18.7675	9.83381	87.3064
178	-0.7037	70.7261	18.7487	9.45075	87.3276
179	-0.705536	70.8017	17.453	9.24902	87.3046
180	-0.689262	70.737	18.2838	9.74238	87.3019
181	-0.690727	70.1662	17.7091	9.49533	87.3188
182	-0.679375	70.5227	18.1797	10.2121	87.2997
183	-0.702062	70.5397	18.8268	9.42447	87.2118
184	-0.656387	70.5375	18.4455	9.64456	87.3095
185	-0.704619	69.4641	18.7999	9.69363	87.2588
186	-0.700269	70.3591	18.2301	9.58529	87.3106
187	-0.685934	70.4053	18.7259	9.33726	87.3094
188	-0.692497	70.3393	18.7232	9.46326	87.2237
189	-0.685676	70.0959	18.8262	9.78824	87.3206
190	-0.672947	70.6396	18.6479	9.74787	87.2116
191	-0.655932	70.607	18.185	10.078	87.1967
192	-0.690215	70.4489	18.834	10.0746	87.3142
193	-0.701393	70.7134	18.4646	9.44361	87.3158
194	-0.687781	70.8484	18.5879	9.79115	87.2667
195	-0.708913	70.378	18.3907	10.1192	87.3236
196	-0.692677	70.4176	18.5159	9.26288	87.2026
197	-0.671461	70.5191	17.7652	10.1945	87.2085
198	-0.703841	70.4531	18.0049	9.60709	87.3117
199	-0.695137	70.6084	19.0751	9.81006	87.2197
200	-0.714803	70.7059	18.9007	9.53014	87.2175
201	-0.700116	70.4074	18.1408	9.91917	87.2449
202	-0.703479	70.5345	18.6547	9.38212	87.2096
203	-0.689228	70.8161	18.7597	10.0635	87.3109
204	-0.682245	70.2032	17.7691	9.99868	87.2164
205	-0.688643	70.4112	18.4249	9.92717	87.291
206	-0.681273	70.6399	18.0906	8.84953	87.2909
207	-0.694932	70.008	18.4257	9.17948	87.2831
208	-0.694228	70.4905	18.2331	10.1045	87.2955
209	-0.680519	70.6274	17.9036	10.339	87.3166
210	-0.70951	70.6358	18.1612	9.24693	87.2145
211	-0.698359	70.6242	18.8263	9.03339	87.1994
212	-0.690005	70.7011	18.0205	10.2515	87.2187
213	-0.69649	70.4144	18.8359	9.85737	87.329
214	-0.709708	70.1866	18.5581	8.92313	87.3081
215	-0.693854	70.876	18.9067	9.12493	87.2796
216	-0.70362	70.8092	19.0369	10.0608	87.323
217	-0.699713	70.7224	18.3822	10.5235	87.2223
218	-0.688741	70.7782	18.2357	10.1368	87.2266
219	-0.689411	70.2878	17.7632	10.1333	87.2178
220	-0.710874	70.281	18.2305	9.60277	87.2234
221	-0.710432	70.2977	18.0622	9.76552	87.3201
222	-0.677462	70.4072	18.7899	9.979	87.2241
223	-0.691728	70.4236	18.8564	10.0989	87.3133
224	-0.709313	70.4835	19.1342	9.16251	87.3071
225	-0.711623	70.2395	17.4044	9.08016	87.2803
226	-0.697203	70.5673	18.437	9.6288	87.2283
227	-0.685778	70.4615	17.6663	10.4936	87.3051
228	-0.700288	70.6644	18.4031	9.76622	87.2157
229	-0.695181	70.7387	18.5359	9.19338	87.3033
230	-0.706217	70.54	18.1097	9.95549	87.2957
231	-0.689632	70.765	18.4168	9.24189	87.3133
232	-0.673335	70.385	17.5752	10.2954	87.2436
233	-0.692868	70.5194	17.8083	9.60995	87.2145
234	-0.700493	70.0714	18.0808	10.1856	87.2676
235	-0.677291	70.4034	18.3573	9.34618	87.3276
236	-0.657829	70.6619	18.2549	9.50697	87.2162
237	-0.671444	70.6277	18.803	9.64583	87.3091
238	-0.667845	70.1775	18.7061	9.43832	87.2952
239	-0.693555	70.3025	18.0913	10.1814	87.3021
240	-0.7127	70.3193	18.5436	9.14819	87.2135
241	-0.664505	70.6648	17.4355	10.2444	87.228
242	-0.694179	70.7006	18.6675	9.38172	87.2428
243	-0.689295	70.4937	18.437	10.4421	87.2059
244	-0.677643	70.4233	17.8918	10.3723	87.3072
245	-0.70636	70.578	18.5159	9.17459	87.3204
246	-0.698299	70.6168	18.9205	8.62782	87.2967
247	-0.690844	70.3673	17.8983	9.46036	87.2239
248	-0.688406	70.8113	17.979	9.82969	87.3287
249	-0.67299	70.7606	18.1392	9.87559	87.2258
250	-0.70052	70.6121	18.1348	10.2246	87.3198
251	-0.693143	70.8867	18.4222	10.1423	87.324
252	-0.66989	70.3987	18.7992	10.3453	87.3133
253	-0.695025	70.663	18.3153	10.4615	87.3228
254	-0.710879	70.1835	17.7363	10.0338	87.315
255	-0.699811	70.4099	17.4551	8.93654	87.3025
256	-0.705329	69.6077	18.9203	9.41767	87.2134
257	-0.706113	70.4399	18.6055	9.24393	87.2297
258	-0.701161	70.6518	17.9719	10.1768	87.3138
259	-0.696895	70.4683	18.1926	9.98504	87.3173
260	-0.694705	70.6707	18.3466	9.38829	87.2185
261	-0.698965	70.5709	18.4039	10.1742	87.2352
262	-0.69606	70.3053	17.9803	9.73342	87.316
263	-0.688058	70.3659	18.6459	9.46602	87.2947
264	-0.698432	70.2328	18.7641	9.5144	87.3186
265	-0.695827	70.3148	18.7289	9.17097	87.1995
266	-0.703684	70.6149	18.765	8.96154	87.2146
267	-0.688025	70.6919	18.5812	9.86141	87.2242
268	-0.708072	70.2966	18.3447	9.6599	87.3172
269	-0.688017	70.7153	18.4882	10.409	87.3089
270	-0.688854	70.5264	18.6728	9.74472	87.3003
271	-0.684335	70.4922	18.492	10.1892	87.1998
272	-0.695832	70.41	17.8706	9.6593	87.2643
273	-0.681113	70.6801	18.4583	10.1086	87.2954
274	-0.704565	70.5123	18.1999	10.0734	87.2219
275	-0.702579	70.3811	18.4291	9.67114	87.2073
276	-0.673598	70.1259	18.4658	9.63492	87.2958
277	-0.685828	70.4956	17.7763	10.2339	87.2953
278	-0.672426	70.7102	18.7636	9.53127	87.2417
279	-0.688628	70.5902	18.4425	9.75567	87.2904
280	-0.716519	70.6553	18.6916	9.90986	87.2126
281	-0.652352	70.5564	17.2716	10.4962	87.3128
282	-0.696077	70.5859	18.069	10.1207	87.3309
283	-0.670268	70.5302	18.112	10.4371	87.2972
284	-0.689326	70.3131	18.483	9.31583	87.2354
285	-0.703186	70.6041	17.6439	9.49181	87.308
286	-0.701218	70.8446	18.8837	9.90319	87.2629
287	-0.692776	70.8804	18.9538	9.98602	87.3045
288	-0.689202	70.7334	18.691	9.07442	87.3119
289	-0.690404	70.4083	18.2485	10.3237	87.3148
290	-0.686763	70.695	17.9984	10.168	87.3041
291	-0.691683	70.6635	18.6473	9.93053	87.3057
292	-0.685461	70.253	18.2823	9.3291	87.3212
293	-0.700676	70.4013	18.1353	10.0174	87.2183
294	-0.687778	70.2959	18.8088	9.65384	87.3132
295	-0.686423	70.4209	18.5127	10.2545	87.3104
296	-0.69901	70.6327	17.9354	9.45787	87.2853
297	-0.704456	70.3544	18.0833	10.1847	87.3081
298	-0.68295	70.4617	17.6785	9.56302	87.3146
299	-0.699649	70.3166	18.2059	9.06018	87.3026
300	-0.680451	70.7948	18.3167	9.19341	87.3054
301	-0.700015	70.5978	18.5936	9.75404	87.3199
302	-0.701653	70.631	18.1483	9.5461	87.3108
303	-0.709814	70.5826	18.4946	9.67095	87.2197
304	-0.690525	70.8791	18.9591	9.64871	87.263
305	-0.698423	70.2894	18.1327	10.0175	87.3167
306	-0.698456	70.3243	18.3246	9.95937	87.2278
307	-0.646395	70.7335	18.4861	9.68821	87.1956
308	-0.68123	70.7388	17.914	9.8331	87.2134
309	-0.685044	70.3545	18.2527	9.68838	87.2171
310	-0.707276	70.4608	18.8534	9.3832	87.3039
311	-0.696007	70.5786	17.7311	10.5645	87.2334
312	-0.703579	70.511	18.3996	8.77523	87.3137
313	-0.702537	70.5162	18.4039	9.596	87.2158
314	-0.689545	70.0017	18.1305	9.24636	87.3214
315	-0.692743	70.1983	18.7067	10.256	87.3098
316	-0.651721	70.4249	18.0928	9.78696	87.3182
317	-0.69345	70.7676	18.4886	10.101	87.2776
318	-0.689214	70.6157	17.7367	9.89512	87.2125
319	-0.700021	70.5065	18.6739	9.55442	87.3112
320	-0.693417	70.5222	18.4959	9.99785	87.1956
321	-0.703395	70.0414	18.6392	9.20341	87.1994
322	-0.699331	70.4204	18.624	9.48895	87.3174
323	-0.704633	70.6024	18.4364	9.25278	87.2716
324	-0.690762	70.7356	19.0227	10.446	87.2298
325	-0.684945	70.4235	18.3537	9.83824	87.2143
326	-0.697501	70.0409	18.3612	10.5565	87.2165
327	-0.713163	70.5992	18.6421	9.84465	87.2058
328	-0.689486	70.673	18.3185	10.3961	87.2229
329	-0.675871	69.7929	18.2477	9.50041	87.2187
330	-0.696688	70.3161	18.0884	10.1714	87.3256
331	-0.689235	70.5236	19.0402	10.1561	87.2198
332	-0.635341	70.469	18.327	9.43229	87.3098
333	-0.699222	70.3085	17.9874	10.0093	87.216
334	-0.70436	70.5972	18.3311	9.50106	87.2369
335	-0.694774	70.8208	18.3356	9.8619	87.2689
336	-0.693575	70.6278	17.9546	10.3879	87.3265
337	-0.692653	70.4744	18.538	10.0924	87.2883
338	-0.689591	70.6335	18.6912	10.2732	87.2135
339	-0.657377	70.408	18.0991	9.16251	87.2071
340	-0.71496	70.6305	18.7138	9.45747	87.2947
341	-0.701745	70.3745	18.5681	9.61525	87.2728
342	-0.699381	70.5773	19.1464	9.21632	87.2046
343	-0.700482	70.5265	18.5544	10.0369	87.2223
344	-0.705983	70.4001	18.3219	9.48032	87.2452
345	-0.651449	70.4647	18.3015	9.64237	87.3007
346	-0.689543	70.3685	18.0563	9.64058	87.2161
347	-0.68848	70.5127	18.4139	9.56273	87.216
348	-0.702809	70.4012	18.4869	9.3053	87.3127
349	-0.690281	70.5829	18.5626	10.322	87.2262
350	-0.692093	70.3214	17.5969	9.68879	87.2144
351	-0.697872	70.321	18.5004	9.48597	87.3177
352	-0.677994	70.162	17.4726	10.0019	87.3149
353	-0.694329	70.4201	18.9187	9.45237	87.3129
354	-0.688906	70.7102	18.2073	10.1081	87.2831
355	-0.690782	69.8379	17.5378	10.6362	87.23
356	-0.696554	70.7616	18.0272	10.0103	87.3164
357	-0.699155	70.2214	18.6219	9.37929	87.2958
358	-0.704024	70.2067	18.0125	9.80466	87.3037
359	-0.69383	70.5373	18.1568	9.55721	87.3024
360	-0.688436	70.7655	18.1521	9.37565	87.2261
361	-0.697396	70.5939	18.3027	9.94252	87.3132
362	-0.668043	70.3134	18.8531	10.1872	87.2162
363	-0.70258	70.0758	18.5122	9.68513	87.2426
364	-0.707618	70.8023	18.5399	9.33742	87.3222
365	-0.699199	70.319	18.0466	10.1474	87.2121
366	-0.700467	70.376	16.9515	9.98514	87.2073
367	-0.697782	70.6983	18.6598	10.0973	87.2088
368	-0.702122	70.5465	18.3372	9.80291	87.3196
369	-0.670691	70.7372	17.983	9.49508	87.2107
370	-0.706458	70.7021	17.8194	9.3525	87.2434
371	-0.686984	70.8021	18.4924	9.71961	87.2559
372	-0.704388	70.2853	17.9099	9.91521	87.3065
373	-0.702047	70.5127	18.6165	9.05735	87.2154
374	-0.706139	70.6323	18.2188	9.7326	87.205
375	-0.676495	70.4636	18.2443	9.66547	87.217
376	-0.679836	70.6647	17.9598	9.54424	87.2871
377	-0.701136	70.339	18.3517	9.09679	87.3315
378	-0.688687	70.4772	18.7469	10.0466	87.2058
379	-0.694631	70.75	18.8121	9.96633	87.2821
380	-0.701986	70.3487	18.278	9.56208	87.3266
381	-0.699256	70.2923	17.2173	9.57514	87.3051
382	-0.692505	70.7423	18.719	10.4143	87.3217
383	-0.689925	70.6958	18.2942	10.4407	87.2231
384	-0.697631	70.7012	18.4884	10.0034	87.2987
385	-0.686154	70.1259	18.4191	8.70321	87.1985
386	-0.700122	70.1506	17.7655	10.2173	87.2903
387	-0.69331	70.4751	18.3043	9.90109	87.3104
388	-0.691178	70.7214	18.7427	10.2589	87.2047
389	-0.679901	70.4071	18.3593	9.39168	87.2683
390	-0.705648	70.5884	17.9219	9.94049	87.3176
391	-0.687305	70.1429	18.2365	9.91717	87.2989
392	-0.714841	70.4108	18.2226	9.65116	87.3207
393	-0.70536	69.9715	19.1069	9.78773	87.2177
394	-0.692961	70.6664	17.9317	9.79684	87.2679
395	-0.690839	70.598	17.7995	9.61053	87.3027
396	-0.676865	70.4172	18.0822	10.3461	87.2755
397	-0.694754	70.5167	19.1338	9.68029	87.3142
398	-0.684496	70.6944	18.7179	9.93539	87.3115
399	-0.684655	70.3483	18.3937	10.0473	87.3045
400	-0.6872	70.4204	18.0334	10.5259	87.3131
401	-0.680476	70.2857	17.4794	9.76571	87.3019
402	-0.696807	70.1453	18.3237	10.3356	87.2182
403	-0.71923	70.3337	19.0681	8.61011	87.2476
404	-0.680833	70.3893	17.864	9.2808	87.202
405	-0.698583	70.4664	18.6407	9.67098	87.3122
406	-0.702254	70.1538	18.8501	9.3544	87.3026
407	-0.697715	70.7618	18.0805	10.2526	87.3072
408	-0.71125	69.8415	19.04	9.46144	87.2951
409	-0.670091	70.8278	18.1836	9.33487	87.2147
410	-0.68808	70.3466	17.8149	9.84875	87.3092
411	-0.66739	70.3502	18.6484	9.74525	87.2289
412	-0.683897	70.6197	17.7377	10.3664	87.3155
413	-0.708946	70.415	17.7209	9.3126	87.3033
414	-0.688736	70.4064	18.4969	9.79411	87.2184
415	-0.715067	70.494	19.0798	9.87879	87.2189
416	-0.697774	70.3033	18.5238	9.23402	87.3026
417	-0.677191	70.5911	18.3978	10.0233	87.2689
418	-0.69077	70.7493	17.9232	9.93613	87.2177
419	-0.715069	70.4872	18.6338	9.85551	87.2009
420	-0.685043	70.1384	18.623	10.5592	87.2101
421	-0.704584	70.7357	18.2287	9.77499	87.3174
422	-0.679475	70.3061	17.8432	9.24703	87.2973
423	-0.680984	70.4067	18.0624	9.52637	87.1996
424	-0.699422	70.6097	17.9099	9.26851	87.3078
425	-0.705889	70.4071	18.3179	10.2093	87.3254
426	-0.70628	70.455	18.8447	9.87701	87.2251
427	-0.676996	70.5866	18.4835	9.23684	87.2931
428	-0.699038	70.1984	18.584	8.83315	87.3105
429	-0.685182	70.5818	18.8595	10.3904	87.2254
430	-0.68793	70.7727	18.7877	9.854	87.2209
431	-0.666341	70.5272	18.9381	9.64829	87.2394
432	-0.698492	70.8211	18.0947	9.99935	87.3088
433	-0.682878	70.2831	17.9865	9.68939	87.3084
434	-0.644364	70.3849	18.4311	9.83984	87.2904
435	-0.685538	70.5024	17.8344	10.18	87.2208
436	-0.694407	70.3468	19.0359	9.65501	87.1999
437	-0.692623	70.4388	17.5991	10.1945	87.3244
438	-0.69525	70.3144	18.3775	10.0728	87.2076
439	-0.673074	70.6086	18.6001	9.93898	87.328
440	-0.70741	70.5253	17.6002	9.95787	87.3275
441	-0.67109	70.337	18.6922	9.86796	87.2632
442	-0.67883	70.7621	18.3928	10.3565	87.3084
443	-0.691105	70.3441	18.2128	9.54724	87.3249
444	-0.693287	70.5484	18.0006	9.81723	87.2982
445	-0.711968	70.1911	18.7881	10.1773	87.2801
446	-0.701574	70.6218	18.08	9.9401	87.3128
447	-0.69262	70.5153	18.9576	9.62918	87.2729
448	-0.683741	70.7995	18.7432	10.6506	87.2913
449	-0.684112	70.3536	17.8045	9.91884	87.2191
450	-0.68391	70.423	18.0421	10.0473	87.2995
451	-0.691285	70.8128	17.8005	9.52644	87.2119
452	-0.699177	70.7867	17.7425	10.0265	87.2108
453	-0.70999	70.3807	19.1692	9.76308	87.3245
454	-0.704997	69.7088	18.0127	9.33167	87.2297
455	-0.68108	70.3347	18.3064	9.90835	87.3076
456	-0.6612	70.3212	17.821	9.63073	87.3004
457	-0.690282	70.8554	18.756	9.77404	87.3127
458	-0.698008	70.4811	18.1179	10.0387	87.3161
459	-0.705776	70.3235	17.9616	9.52993	87.3219
460	-0.675836	70.4982	18.0486	9.66323	87.3125
461	-0.619325	70.6986	18.0162	10.1553	87.2216
462	-0.707391	70.4293	18.258	9.37752	87.2298
463	-0.695991	70.3907	19.025	9.26467	87.1991
464	-0.71412	70.2484	17.7557	9.3763	87.3221
465	-0.690056	70.3713	18.7332	10.0753	87.2526
466	-0.698487	70.7108	18.1785	10.3951	87.241
467	-0.695274	70.6642	18.3351	9.62795	87.2193
468	-0.703855	70.7385	18.2929	9.64531	87.2134
469	-0.696509	70.8076	19.1196	9.56485	87.2109
470	-0.698111	70.7358	18.2565	9.86324	87.211
471	-0.70623	70.5441	18.64	9.33766	87.2277
472	-0.688464	70.5262	18.4656	9.7679	87.2369
473	-0.693674	70.0176	18.282	9.79983	87.254
474	-0.71068	70.8162	18.4283	10.1796	87.3146
475	-0.700507	70.8207	18.6642	9.75287	87.2179
476	-0.704552	70.6132	18.8573	9.34708	87.3149
477	-0.681602	70.4932	18.6173	10.4918	87.3217
478	-0.6911	70.31	18.7423	9.23296	87.2093
479	-0.701992	70.2896	18.4921	9.73116	87.3167
480	-0.712644	70.6197	18.2345	9.98936	87.2481
481	-0.712579	70.5485	18.2178	9.82989	87.2275
482	-0.690648	70.6625	18.0087	10.2049	87.3007
483	-0.682486	70.6789	18.7312	10.592	87.2081
484	-0.710183	70.7569	18.786	9.75301	87.2236
485	-0.710832	70.7755	18.6688	9.47547	87.2167
486	-0.677678	70.3543	18.1629	9.89234	87.2962
487	-0.684396	70.1589	18.614	9.66137	87.3188
488	-0.679285	70.2593	18.4247	8.66435	87.3054
489	-0.706909	70.3701	18.6419	9.72281	87.2974
490	-0.705894	70.4029	18.2246	10.0869	87.2488
491	-0.712696	70.1292	18.5856	9.25928	87.2217
492	-0.737716	70.4684	19.1705	9.71989	87.3163
493	-0.707611	70.3981	17.8058	8.85337	87.3193
494	-0.696834	70.3763	18.8835	9.76676	87.2187
495	-0.69926	70.5314	17.0067	9.94048	87.3173
496	-0.677898	70.4928	18.4898	10.1451	87.2144
497	-0.699876	70.1567	18.2515	9.11248	87.1897
498	-0.69361	70.5527	18.7181	9.46858	87.2662
499	-0.709656	70.502	18.1201	10.2276	87.3175
500	-0.710763	70.7634	18.557	9.85284	87.2299

## Sheet: ideotype2
Line	Fla	FlYd	Flb	FPC	FlL
Kitahonami	-0.280679	68.7902	15.3591	10.9984	87.1009
1	-0.690793	70.5974	18.8552	8.86367	87.2184
2	-0.645206	70.5495	18.2206	10.5623	87.2053
3	-0.702735	70.416	18.635	10.1963	87.2975
4	-0.70478	70.4857	18.6995	9.657	87.2906
5	-0.654729	70.5909	18.3641	10.39	87.2002
6	-0.701208	70.4217	18.2968	9.37058	87.3145
7	-0.663904	70.7016	18.4002	10.414	87.2238
8	-0.688568	70.3393	18.8045	9.16536	87.323
9	-0.639526	70.2989	18.2403	10	87.1939
10	-0.622109	70.468	18.0943	9.76351	87.2019
11	-0.69816	70.735	18.1862	10.534	87.2496
12	-0.697484	70.3275	18.3073	9.33251	87.1949
13	-0.642931	70.5984	18.7162	10.2154	87.317
14	-0.656516	70.3673	18.4936	9.80914	87.21
15	-0.645564	70.512	18.0712	10.4945	87.2018
16	-0.667655	70.3272	18.1002	9.44335	87.255
17	-0.670651	70.249	17.7368	10.1135	87.204
18	-0.713319	70.1007	18.6028	9.55075	87.3214
19	-0.649602	70.2517	18.2945	9.94402	87.3157
20	-0.671418	69.6821	18.8627	8.94397	87.3136
21	-0.666751	70.5288	18.1611	9.80506	87.2148
22	-0.624186	70.5691	18.3004	10.4882	87.3184
23	-0.66218	70.0223	18.4139	10.0872	87.305
24	-0.703435	70.7326	19.0284	9.22152	87.2034
25	-0.648231	70.8248	18.1147	10.2966	87.3165
26	-0.65808	70.264	18.171	9.93255	87.2064
27	-0.674273	70.5609	18.4858	10.1231	87.2509
28	-0.644111	70.3286	18.7909	10.324	87.3056
29	-0.682025	70.0769	18.5627	9.99774	87.3178
30	-0.673876	70.6505	18.0674	9.9719	87.2228
31	-0.665783	70.4051	18.2504	9.74427	87.2218
32	-0.669982	70.2457	18.5063	10.2846	87.3015
33	-0.658902	70.5275	17.8491	9.42716	87.2265
34	-0.671576	70.3586	18.0436	9.65351	87.2276
35	-0.713852	70.8126	19.0465	9.60526	87.2233
36	-0.664804	70.6097	17.859	9.6655	87.203
37	-0.644976	70.0898	17.7071	10.2529	87.2565
38	-0.717214	70.3066	17.9207	9.76134	87.2219
39	-0.657011	70.0715	18.862	9.62996	87.2844
40	-0.710528	70.6128	18.527	9.80692	87.2148
41	-0.708521	70.3321	18.7701	9.42826	87.2165
42	-0.653366	70.4987	18.4025	9.89103	87.2692
43	-0.694665	70.5136	18.5501	9.90839	87.2902
44	-0.655837	70.8827	18.0639	10.1572	87.2995
45	-0.676782	70.2833	18.8138	9.75787	87.2259
46	-0.692851	70.6832	17.7501	10.0944	87.3069
47	-0.662267	70.6909	18.7676	10.297	87.3047
48	-0.650136	70.7515	18.6041	9.4354	87.2994
49	-0.660347	70.0716	18.1614	9.70451	87.3006
50	-0.666793	70.5545	18.1311	10.5832	87.3123
51	-0.681314	70.8396	19.1191	9.8317	87.3172
52	-0.663072	70.5021	18.1857	9.77849	87.309
53	-0.672353	70.4485	18.3127	9.31272	87.2266
54	-0.666952	70.3159	18.1624	10.0376	87.2042
55	-0.675875	70.6278	18.798	9.80946	87.3251
56	-0.680372	70.4698	18.0556	10.5974	87.2021
57	-0.620949	69.8385	18.7222	10.3894	87.3216
58	-0.685713	70.4141	17.6427	9.51376	87.3099
59	-0.655477	70.6814	18.855	10.2701	87.2067
60	-0.666921	70.5954	18.3892	9.57802	87.3191
61	-0.707621	70.5749	18.7531	10.0534	87.3176
62	-0.695812	70.5919	18.5572	9.50756	87.3118
63	-0.685623	70.6332	18.5381	9.72784	87.1917
64	-0.682394	70.4747	18.7545	10.5114	87.2131
65	-0.655803	70.4633	18.0918	10.0561	87.3066
66	-0.7008	70.3077	18.0379	9.0561	87.2114
67	-0.668802	70.1086	18.6652	10.0323	87.2375
68	-0.654592	70.3164	18.069	9.26699	87.3021
69	-0.684059	70.796	18.7487	9.51565	87.3118
70	-0.649074	70.6145	17.9945	10.4606	87.2156
71	-0.670483	70.5106	17.9517	10.1174	87.2995
72	-0.654355	70.4983	18.0139	9.59808	87.3111
73	-0.644057	70.6222	18.7816	10.4802	87.2797
74	-0.687251	70.5956	18.1561	9.80299	87.3106
75	-0.661817	70.6152	18.5903	10.1645	87.2201
76	-0.642246	70.7505	18.3146	10.4485	87.1933
77	-0.653141	70.1616	18.0751	9.81501	87.2868
78	-0.622904	70.8048	18.6187	10.1032	87.3075
79	-0.643675	70.4046	17.1608	10.7675	87.1997
80	-0.677711	70.3551	19.0564	10.0409	87.2439
81	-0.689536	70.4575	18.3914	10.2605	87.3247
82	-0.69832	70.589	18.3656	9.9751	87.25
83	-0.654528	70.4208	18.1931	10.7999	87.3181
84	-0.686488	70.5425	18.8359	9.95957	87.2271
85	-0.660546	70.6348	18.7258	10.0979	87.276
86	-0.663602	70.5576	18.4618	10.3471	87.3277
87	-0.70552	70.4175	18.3421	9.80635	87.3195
88	-0.678037	70.395	18.7343	9.72669	87.3066
89	-0.689988	70.7909	18.4791	9.44783	87.2005
90	-0.662598	70.5116	17.6799	9.28784	87.2349
91	-0.654779	70.1675	18.4248	10.3171	87.2129
92	-0.671675	70.1743	17.2676	10.5329	87.3262
93	-0.667819	70.4676	18.4167	9.50195	87.3001
94	-0.654663	70.7035	18.1275	10.2547	87.2278
95	-0.666606	70.2475	17.822	9.83483	87.3065
96	-0.690659	70.6261	18.2012	10.8814	87.2115
97	-0.634763	70.4845	17.8058	9.79277	87.2092
98	-0.64515	70.5276	18.0191	9.93442	87.2357
99	-0.648152	70.4553	17.8773	10.0805	87.2174
100	-0.694433	70.3408	18.3953	8.78658	87.2144
101	-0.675938	70.4004	18.0339	10.2199	87.218
102	-0.687774	70.5306	17.9259	10.16	87.2121
103	-0.649738	70.6744	18.731	9.9294	87.201
104	-0.622526	70.7275	17.5565	10.3715	87.317
105	-0.660242	69.902	17.9745	10.2714	87.3019
106	-0.635711	70.4535	17.5066	10.5096	87.3229
107	-0.65407	70.8544	17.8076	10.2332	87.2253
108	-0.676295	70.4615	18.2369	10.1113	87.2975
109	-0.659381	70.3962	18.0517	10.7005	87.3156
110	-0.673097	70.4936	18.6158	9.61093	87.2186
111	-0.693957	70.3631	18.8838	9.74112	87.2653
112	-0.652712	70.3951	18.1277	9.81652	87.2948
113	-0.667485	70.5197	18.4749	9.60786	87.3044
114	-0.675299	70.6564	18.1067	10.6295	87.3227
115	-0.648157	70.5502	18.2816	9.58942	87.2425
116	-0.698101	70.5159	18.8525	9.42656	87.2116
117	-0.687579	70.5604	17.8727	9.86947	87.2145
118	-0.682823	70.2381	18.0602	9.66188	87.2932
119	-0.652519	70.2156	18.061	9.44537	87.2959
120	-0.651737	70.2417	18.2777	9.01617	87.3131
121	-0.704281	70.1366	18.2474	9.23724	87.2278
122	-0.67513	70.5097	18.8584	10.3278	87.2963
123	-0.708222	70.5769	18.9374	9.85529	87.2171
124	-0.649784	70.5276	18.7145	10.0932	87.3066
125	-0.619381	70.3175	17.6207	10.5111	87.242
126	-0.687216	70.489	18.2806	9.94855	87.3269
127	-0.667909	70.1856	18.8101	9.74906	87.2895
128	-0.664835	69.9311	18.8652	9.33571	87.2982
129	-0.707346	70.579	18.5879	9.36507	87.2111
130	-0.65255	70.3703	18.0153	9.8747	87.2166
131	-0.676816	69.8393	18.912	9.5484	87.2177
132	-0.707156	70.6347	17.6583	9.36961	87.3181
133	-0.69246	70.1214	18.2356	10.2862	87.2257
134	-0.652228	70.8741	18.3796	10.2709	87.3196
135	-0.680756	70.1571	18.8616	9.64938	87.2141
136	-0.693631	70.5043	18.6599	9.29956	87.2165
137	-0.645486	70.5645	17.7123	10.2871	87.2202
138	-0.677546	70.8189	18.5331	10.0843	87.3236
139	-0.700248	70.3791	18.1579	9.71929	87.2251
140	-0.68345	70.6695	17.8013	9.94976	87.3043
141	-0.660584	70.1881	18.3035	9.04659	87.3042
142	-0.662153	70.4756	18.5285	10.1586	87.2143
143	-0.634826	70.4433	18.6874	10.4778	87.1996
144	-0.693632	70.5833	18.9609	9.491	87.2191
145	-0.703705	70.6355	18.5379	9.75168	87.2153
146	-0.683616	70.6465	18.7533	9.9102	87.304
147	-0.688355	70.4028	18.7259	10.4428	87.2694
148	-0.672494	70.2917	18.5034	10.4354	87.2945
149	-0.645759	70.4607	18.3999	9.69155	87.2024
150	-0.680053	70.5785	18.005	9.51117	87.2946
151	-0.66562	70.5142	17.917	9.8307	87.3075
152	-0.6605	70.036	18.8999	10.1126	87.2989
153	-0.654101	70.7468	17.9461	10.3382	87.2779
154	-0.655128	70.5431	18.5877	9.90585	87.248
155	-0.65307	70.2718	18.2448	10.0668	87.2864
156	-0.665859	70.6564	18.4264	10.1304	87.3168
157	-0.708707	70.485	18.1805	9.39235	87.2224
158	-0.667439	70.9205	18.4168	10.2257	87.3204
159	-0.654061	70.3996	18.1493	9.77819	87.2184
160	-0.65535	70.412	18.4778	10.652	87.3192
161	-0.656174	69.8375	18.5095	9.19144	87.3025
162	-0.675724	70.724	18.4813	9.79089	87.2761
163	-0.618228	70.3412	18.3306	9.43596	87.1966
164	-0.668488	70.6821	18.5679	9.54787	87.299
165	-0.640092	70.4848	17.7224	10.4919	87.2955
166	-0.660401	70.1106	18.086	9.83288	87.32
167	-0.61857	70.7097	18.1815	9.98147	87.3173
168	-0.666902	70.4098	18.9152	10.2233	87.2652
169	-0.657163	70.7145	18.2278	10.3829	87.2148
170	-0.704184	70.7443	18.6874	8.83916	87.3227
171	-0.696592	70.7326	18.5227	9.28238	87.2996
172	-0.690624	70.7716	18.6342	10.2797	87.2762
173	-0.675619	70.4438	18.6327	9.19439	87.2826
174	-0.646219	70.7832	18.7211	10.7943	87.3074
175	-0.661908	70.6978	17.8712	10.1841	87.2279
176	-0.657226	70.3438	18.2941	9.65657	87.1955
177	-0.691619	70.7539	18.7675	9.83392	87.3064
178	-0.664601	70.7261	18.7485	9.82696	87.3255
179	-0.666303	70.8017	17.4528	9.62182	87.3025
180	-0.656308	70.737	18.2836	10.1191	87.2998
181	-0.651635	70.1662	17.709	9.81414	87.3168
182	-0.644881	70.5227	18.1796	10.4777	87.2984
183	-0.662859	70.5397	18.8266	9.74618	87.2098
184	-0.619931	70.5375	18.4453	10.0214	87.3075
185	-0.665386	69.4641	18.7997	10.0245	87.2567
186	-0.700269	70.3591	18.2301	9.58529	87.3106
187	-0.651468	70.4053	18.7259	9.57101	87.308
188	-0.692497	70.3393	18.7232	9.46326	87.2237
189	-0.646901	70.0959	18.826	10.1068	87.3185
190	-0.641451	70.6396	18.6478	10.0662	87.2098
191	-0.642609	70.607	18.1849	10.4438	87.1954
192	-0.65551	70.4489	18.8339	10.4064	87.3122
193	-0.701393	70.7134	18.4646	9.44361	87.3158
194	-0.653527	70.8484	18.5877	10.1525	87.2647
195	-0.672756	70.378	18.3905	10.4946	87.3215
196	-0.653447	70.4176	18.5157	9.64212	87.2004
197	-0.670646	70.5191	17.7652	10.1951	87.2083
198	-0.66461	70.4669	18.0047	9.57579	87.3096
199	-0.684521	70.6084	19.0749	10.1427	87.2185
200	-0.675549	70.7059	18.9005	9.90815	87.2153
201	-0.662021	70.4074	18.1407	10.2156	87.2432
202	-0.69658	70.5345	18.6545	9.69963	87.2083
203	-0.689092	70.8161	18.7597	10.0635	87.3108
204	-0.654747	70.2032	17.7691	10.0797	87.2153
205	-0.688643	70.4112	18.4249	9.92717	87.291
206	-0.653704	70.6399	18.0906	8.85824	87.2903
207	-0.656683	70.008	18.4256	9.31427	87.2816
208	-0.657421	70.4905	18.2331	10.2945	87.2942
209	-0.654831	70.6274	17.9036	10.3407	87.3159
210	-0.70951	70.6358	18.1612	9.24693	87.2145
211	-0.698359	70.6242	18.8263	9.03339	87.1994
212	-0.654175	70.7011	18.0204	10.3858	87.2174
213	-0.69649	70.4144	18.8359	9.85737	87.329
214	-0.670802	70.1866	18.5579	9.20276	87.3065
215	-0.693854	70.876	18.9067	9.12493	87.2796
216	-0.66624	70.8092	19.0369	10.294	87.3216
217	-0.677174	70.7224	18.3822	10.5242	87.2216
218	-0.677293	70.7782	18.2356	10.4558	87.2254
219	-0.689411	70.2878	17.7632	10.1333	87.2178
220	-0.710874	70.281	18.2305	9.60277	87.2234
221	-0.710277	70.2977	18.0622	9.76608	87.32
222	-0.638996	70.4072	18.7899	10.1693	87.2226
223	-0.691728	70.4236	18.8564	10.0989	87.3133
224	-0.675538	70.4835	19.1342	9.38629	87.3057
225	-0.700089	70.2395	17.4043	9.4585	87.279
226	-0.685935	70.5673	18.4369	9.91552	87.2275
227	-0.646547	70.4653	17.6661	10.6822	87.303
228	-0.661033	70.6644	18.4029	10.1045	87.2136
229	-0.664148	70.7387	18.5357	9.48111	87.3019
230	-0.706217	70.54	18.1097	9.95549	87.2957
231	-0.65082	70.765	18.4166	9.50699	87.3117
232	-0.67327	70.385	17.5752	10.2959	87.2436
233	-0.65388	70.5194	17.8081	9.90638	87.2128
234	-0.661844	70.0714	18.0808	10.3965	87.2661
235	-0.677291	70.4034	18.3573	9.34618	87.3276
236	-0.621391	70.6619	18.2549	9.58807	87.2147
237	-0.632211	70.6277	18.8028	9.97033	87.3071
238	-0.66703	70.1775	18.7061	9.43888	87.2951
239	-0.693555	70.3025	18.0913	10.1814	87.3021
240	-0.7127	70.3193	18.5436	9.14819	87.2135
241	-0.630258	70.6648	17.4354	10.4489	87.2269
242	-0.694179	70.7006	18.6675	9.38172	87.2428
243	-0.689295	70.4937	18.437	10.4421	87.2059
244	-0.677643	70.4233	17.8918	10.3723	87.3072
245	-0.668006	70.578	18.5157	9.49402	87.3185
246	-0.698299	70.6168	18.9205	8.62782	87.2967
247	-0.651675	70.3673	17.8981	9.78034	87.2219
248	-0.649777	70.8113	17.9788	10.168	87.3266
249	-0.67299	70.7606	18.1392	9.87559	87.2258
250	-0.662743	70.6121	18.1347	10.5041	87.3183
251	-0.65391	70.8867	18.4221	10.4692	87.3219
252	-0.631528	70.3987	18.799	10.7255	87.3112
253	-0.65577	70.663	18.3151	10.8399	87.3207
254	-0.703165	70.1835	17.7361	10.383	87.3138
255	-0.661559	70.4099	17.4549	9.25825	87.3005
256	-0.705329	69.6077	18.9203	9.41767	87.2134
257	-0.668174	70.4399	18.6054	9.56254	87.2277
258	-0.701161	70.6518	17.9719	10.1768	87.3138
259	-0.65764	70.4683	18.1925	10.3646	87.3151
260	-0.694705	70.6707	18.3466	9.38829	87.2185
261	-0.663301	70.5768	18.4037	10.3145	87.2331
262	-0.656903	70.3053	17.9801	10.0527	87.3139
263	-0.649908	70.3659	18.6458	9.84258	87.2928
264	-0.659426	70.2328	18.764	9.89217	87.3165
265	-0.656823	70.3148	18.7288	9.44082	87.1975
266	-0.701302	70.6149	18.765	8.96223	87.2144
267	-0.688025	70.6919	18.5812	9.86141	87.2242
268	-0.708072	70.2966	18.3447	9.6599	87.3172
269	-0.648852	70.7291	18.4881	10.3846	87.3068
270	-0.651194	70.5264	18.6726	10.0103	87.2988
271	-0.649936	70.4922	18.4918	10.5622	87.1977
272	-0.660246	70.41	17.8704	9.96389	87.2625
273	-0.681113	70.6801	18.4583	10.1086	87.2954
274	-0.665576	70.5123	18.1998	10.3612	87.2203
275	-0.663591	70.3811	18.4289	9.97582	87.2056
276	-0.634344	70.1262	18.4656	10.018	87.2937
277	-0.64684	70.4956	17.7762	10.5217	87.2936
278	-0.660989	70.7102	18.7634	9.84886	87.2405
279	-0.650056	70.5902	18.4424	10.0735	87.2883
280	-0.716519	70.6553	18.6916	9.90986	87.2126
281	-0.61719	70.5764	17.2714	10.4025	87.3108
282	-0.696077	70.5859	18.069	10.1207	87.3309
283	-0.632481	70.5302	18.112	10.5401	87.2958
284	-0.689206	70.3131	18.483	9.31588	87.2354
285	-0.690476	70.6041	17.6438	9.8695	87.3067
286	-0.701218	70.8446	18.8837	9.90319	87.2629
287	-0.692776	70.8804	18.9538	9.98602	87.3045
288	-0.659615	70.7334	18.691	9.08037	87.3111
289	-0.651884	70.4083	18.2485	10.5341	87.3133
290	-0.654769	70.695	17.9983	10.4925	87.3021
291	-0.657915	70.6635	18.6472	10.227	87.3041
292	-0.685461	70.253	18.2823	9.3291	87.3212
293	-0.699926	70.4013	18.1353	10.0174	87.2181
294	-0.686415	70.2959	18.8088	9.65444	87.3131
295	-0.675346	70.4209	18.5127	10.5056	87.3097
296	-0.664332	70.6327	17.9353	9.59267	87.2838
297	-0.665659	70.3544	18.0833	10.4369	87.3065
298	-0.645435	70.4617	17.6784	9.82802	87.3131
299	-0.662194	70.3166	18.2059	9.25002	87.3011
300	-0.680385	70.7948	18.3167	9.19392	87.3054
301	-0.672383	70.5978	18.5936	10.006	87.3188
302	-0.700838	70.631	18.1483	9.54665	87.3107
303	-0.670809	70.5826	18.4944	10.0497	87.2177
304	-0.688167	70.8791	18.9591	9.6493	87.2628
305	-0.688311	70.2894	18.1327	10.0981	87.3161
306	-0.659223	70.3243	18.3244	10.2839	87.2257
307	-0.607894	70.7335	18.4861	9.87875	87.1941
308	-0.647221	70.7388	17.9138	10.2111	87.2114
309	-0.685044	70.3545	18.2527	9.68838	87.2171
310	-0.676764	70.4608	18.8534	9.61848	87.3027
311	-0.657276	70.5786	17.731	10.7982	87.2319
312	-0.669155	70.511	18.3994	9.09387	87.3118
313	-0.702501	70.5162	18.4039	9.59622	87.2158
314	-0.651872	70.0017	18.1303	9.62463	87.3192
315	-0.658554	70.1983	18.7065	10.5584	87.308
316	-0.612924	70.4249	18.0928	10.0391	87.3166
317	-0.693295	70.7676	18.4886	10.1016	87.2775
318	-0.650272	70.6157	17.7365	10.222	87.2105
319	-0.661143	70.5065	18.6738	9.82003	87.3096
320	-0.656834	70.5222	18.4958	10.2775	87.1941
321	-0.664311	70.0414	18.6391	9.58075	87.1973
322	-0.662402	70.4204	18.6238	9.85691	87.3156
323	-0.667376	70.6024	18.4363	9.55162	87.2697
324	-0.655875	70.7356	19.0226	10.7251	87.2284
325	-0.645712	70.4235	18.3535	10.1691	87.2122
326	-0.697501	70.0409	18.3612	10.5565	87.2165
327	-0.678061	70.5992	18.6419	10.1237	87.2043
328	-0.651458	70.673	18.3184	10.7708	87.2207
329	-0.638323	69.7929	18.2476	9.86986	87.2167
330	-0.696623	70.3161	18.0884	10.1719	87.3256
331	-0.654599	70.5236	19.0401	10.4217	87.2184
332	-0.598949	70.469	18.3269	9.75521	87.3079
333	-0.662804	70.3085	17.9874	10.1992	87.2146
334	-0.665392	70.5972	18.3309	9.87728	87.2349
335	-0.694774	70.8208	18.3356	9.8619	87.2689
336	-0.65674	70.6278	17.9545	10.4915	87.3251
337	-0.691838	70.4744	18.538	10.093	87.2882
338	-0.651492	70.6335	18.6912	10.3767	87.212
339	-0.657021	70.408	18.0991	9.16306	87.207
340	-0.710043	70.6305	18.7137	9.71507	87.2941
341	-0.701388	70.3745	18.5681	9.6158	87.2727
342	-0.689517	70.5773	19.1464	9.40565	87.2039
343	-0.662297	70.5265	18.5543	10.3585	87.2203
344	-0.693362	70.4001	18.3219	9.56124	87.2445
345	-0.612195	70.4647	18.3013	10.0217	87.2986
346	-0.68952	70.3685	18.0563	9.64068	87.2161
347	-0.649492	70.5127	18.4138	9.85046	87.2143
348	-0.695095	70.4012	18.4867	9.62626	87.3115
349	-0.690281	70.5829	18.5626	10.322	87.2262
350	-0.656406	70.3214	17.5968	10.0593	87.2123
351	-0.697872	70.321	18.5004	9.48597	87.3177
352	-0.677994	70.162	17.4726	10.0019	87.3149
353	-0.655423	70.4201	18.9186	9.732	87.3113
354	-0.676451	70.7102	18.2072	10.4172	87.2821
355	-0.690517	69.8379	17.5378	10.6368	87.2299
356	-0.696554	70.7616	18.0272	10.0103	87.3164
357	-0.660682	70.2214	18.6217	9.65836	87.2943
358	-0.704024	70.2067	18.0125	9.80466	87.3037
359	-0.656893	70.5373	18.1566	9.85355	87.3008
360	-0.688436	70.7655	18.1521	9.37565	87.2261
361	-0.65823	70.5939	18.3026	10.3118	87.3112
362	-0.667914	70.3134	18.8531	10.1878	87.2162
363	-0.664179	70.0758	18.5121	10.0104	87.2408
364	-0.707618	70.8023	18.5399	9.33742	87.3222
365	-0.661099	70.319	18.0466	10.2509	87.2106
366	-0.688218	70.376	16.9514	10.3604	87.2058
367	-0.690955	70.6983	18.6597	10.407	87.2077
368	-0.702122	70.5465	18.3372	9.80291	87.3196
369	-0.631878	70.7372	17.9829	9.76018	87.2091
370	-0.706458	70.7021	17.8194	9.3525	87.2434
371	-0.686984	70.8021	18.4924	9.71961	87.2559
372	-0.704388	70.2853	17.9099	9.91521	87.3065
373	-0.702047	70.5127	18.6165	9.05735	87.2154
374	-0.667537	70.6323	18.2187	9.96584	87.2034
375	-0.676495	70.4636	18.2443	9.66547	87.217
376	-0.640582	70.6647	17.9596	9.92359	87.285
377	-0.701136	70.339	18.3517	9.09679	87.3315
378	-0.680952	70.4772	18.7468	10.419	87.2046
379	-0.694631	70.75	18.8121	9.96633	87.2821
380	-0.676319	70.3487	18.278	9.5622	87.3259
381	-0.660088	70.2923	17.2172	9.89512	87.303
382	-0.692278	70.7423	18.719	10.4143	87.3215
383	-0.68977	70.6958	18.2942	10.4413	87.223
384	-0.697631	70.7012	18.4884	10.0034	87.2987
385	-0.679255	70.1259	18.419	9.02468	87.1973
386	-0.671356	70.1506	17.7655	10.219	87.2895
387	-0.657503	70.4751	18.3043	10.0655	87.3091
388	-0.691178	70.7214	18.7427	10.2589	87.2047
389	-0.642507	70.4071	18.3591	9.71859	87.2662
390	-0.668834	70.5884	17.9218	10.231	87.3161
391	-0.648399	70.1429	18.2364	10.1968	87.2973
392	-0.678492	70.4108	18.2226	9.88422	87.3194
393	-0.676031	69.9715	19.1069	9.79317	87.217
394	-0.656573	70.6664	17.9317	9.86427	87.2665
395	-0.651609	70.598	17.7994	9.98875	87.3006
396	-0.663593	70.4172	18.0821	10.6672	87.2743
397	-0.662427	70.5167	19.1337	10.0141	87.3124
398	-0.650069	70.6944	18.7177	10.3135	87.3095
399	-0.650031	70.3483	18.3935	10.3128	87.303
400	-0.675726	70.432	18.0333	10.5373	87.312
401	-0.680476	70.2857	17.4794	9.76571	87.3019
402	-0.658712	70.1453	18.3236	10.6402	87.2165
403	-0.682222	70.3337	19.0679	8.96765	87.2457
404	-0.641845	70.3893	17.8638	9.58548	87.2003
405	-0.698583	70.4664	18.6407	9.67098	87.3122
406	-0.693389	70.1538	18.85	9.67045	87.3014
407	-0.697715	70.7618	18.0805	10.2526	87.3072
408	-0.672546	69.8415	19.0399	9.83882	87.293
409	-0.670091	70.8278	18.1836	9.33487	87.2147
410	-0.648849	70.3633	17.8147	9.80587	87.307
411	-0.629356	70.3502	18.6484	9.84826	87.2274
412	-0.683897	70.6197	17.7377	10.3664	87.3155
413	-0.708946	70.415	17.7209	9.3126	87.3033
414	-0.649883	70.4104	18.4968	9.98618	87.2162
415	-0.715044	70.494	19.0798	9.87889	87.2189
416	-0.697774	70.3033	18.5238	9.23402	87.3026
417	-0.642024	70.5911	18.3977	10.3986	87.267
418	-0.655213	70.7493	17.923	10.3062	87.2158
419	-0.707328	70.4872	18.6338	9.95525	87.2002
420	-0.684228	70.1384	18.623	10.5597	87.21
421	-0.668812	70.7357	18.2287	9.85659	87.3161
422	-0.640265	70.3061	17.843	9.57142	87.2952
423	-0.67327	70.4067	18.0623	9.89585	87.1983
424	-0.667882	70.6097	17.9099	9.27995	87.307
425	-0.70576	70.4071	18.3179	10.2098	87.3254
426	-0.66948	70.455	18.8446	10.2004	87.2232
427	-0.639011	70.5866	18.4833	9.55854	87.2911
428	-0.699015	70.1984	18.584	8.83325	87.3105
429	-0.684999	70.5818	18.8595	10.3905	87.2253
430	-0.68793	70.7727	18.7877	9.854	87.2209
431	-0.634708	70.5272	18.9379	10.0121	87.2378
432	-0.698492	70.8211	18.0947	9.99935	87.3088
433	-0.64934	70.2831	17.9863	9.955	87.3071
434	-0.644364	70.3849	18.4311	9.83984	87.2904
435	-0.685538	70.5024	17.8344	10.18	87.2208
436	-0.656574	70.3468	19.0359	9.73662	87.1985
437	-0.692623	70.4388	17.5991	10.1945	87.3244
438	-0.661433	70.3144	18.3774	10.3914	87.2057
439	-0.636067	70.6086	18.6001	10.1498	87.3266
440	-0.668156	70.5253	17.6	10.3353	87.3254
441	-0.631857	70.337	18.692	10.1925	87.2611
442	-0.67883	70.7621	18.3928	10.3565	87.3084
443	-0.656298	70.3441	18.2127	9.88097	87.3229
444	-0.693287	70.5484	18.0006	9.81723	87.2982
445	-0.673313	70.1911	18.7881	10.411	87.2785
446	-0.691436	70.6218	18.0798	10.3085	87.3115
447	-0.664899	70.5153	18.9576	9.63019	87.2721
448	-0.683741	70.7995	18.7432	10.6506	87.2913
449	-0.656602	70.3536	17.8045	10.0202	87.2179
450	-0.672461	70.423	18.0419	10.3663	87.2982
451	-0.653149	70.8128	17.8003	9.84525	87.2098
452	-0.699177	70.7867	17.7425	10.0265	87.2108
453	-0.67681	70.3807	19.1691	9.95307	87.3233
454	-0.667231	69.7088	18.0127	9.41277	87.2282
455	-0.67245	70.3347	18.3063	10.2093	87.3067
456	-0.6612	70.3212	17.821	9.63073	87.3004
457	-0.690282	70.8554	18.756	9.77404	87.3127
458	-0.698008	70.4811	18.1179	10.0387	87.3161
459	-0.677274	70.3235	17.9616	9.53108	87.3211
460	-0.654846	70.4982	18.0486	9.66379	87.3118
461	-0.580152	70.6986	18.0161	10.4784	87.2195
462	-0.674356	70.4293	18.2578	9.7548	87.2278
463	-0.657214	70.3965	19.0248	9.40347	87.1969
464	-0.71412	70.2484	17.7557	9.3763	87.3221
465	-0.654238	70.3713	18.7331	10.3992	87.2508
466	-0.661503	70.7108	18.1785	10.5299	87.2395
467	-0.656754	70.6642	18.3351	9.8384	87.2178
468	-0.703855	70.7385	18.2929	9.64531	87.2134
469	-0.686809	70.8076	19.1195	9.86962	87.21
470	-0.698111	70.7358	18.2565	9.86324	87.211
471	-0.668159	70.5441	18.6399	9.64534	87.2258
472	-0.655671	70.5262	18.4654	10.0623	87.2353
473	-0.661469	70.0176	18.282	9.80871	87.2532
474	-0.710525	70.8162	18.4283	10.1801	87.3146
475	-0.665301	70.8207	18.6641	10.1236	87.2158
476	-0.668123	70.6132	18.8572	9.66928	87.3129
477	-0.642704	70.4932	18.6172	10.8672	87.3198
478	-0.651945	70.3175	18.7422	9.32631	87.2072
479	-0.701992	70.2896	18.4921	9.73116	87.3167
480	-0.67439	70.6197	18.2344	10.3162	87.2461
481	-0.675864	70.5485	18.2178	10.0765	87.226
482	-0.651723	70.6625	18.0086	10.5622	87.2987
483	-0.64371	70.6829	18.731	10.7841	87.206
484	-0.698197	70.7569	18.786	9.96329	87.223
485	-0.672132	70.7755	18.6686	9.84651	87.2147
486	-0.677678	70.3543	18.1629	9.89234	87.2962
487	-0.671916	70.1589	18.6138	10.0179	87.3176
488	-0.643223	70.2593	18.4245	9.01031	87.3035
489	-0.670958	70.3839	18.6418	9.69889	87.2954
490	-0.705894	70.4029	18.2246	10.0869	87.2488
491	-0.712696	70.1292	18.5856	9.25928	87.2217
492	-0.700414	70.4684	19.1704	10.0468	87.3144
493	-0.707611	70.3981	17.8058	8.85337	87.3193
494	-0.683269	70.3763	18.8835	10.0403	87.2174
495	-0.69926	70.5314	17.0067	9.94048	87.3173
496	-0.677898	70.4928	18.4898	10.1451	87.2144
497	-0.699876	70.1567	18.2515	9.11248	87.1897
498	-0.654377	70.5527	18.7179	9.79705	87.2641
499	-0.678515	70.5136	18.1199	10.247	87.3158
500	-0.672664	70.7634	18.5569	9.95635	87.2284

## Sheet: ideotype3
Line	Fla	FlYd	Flb	FPC	FlL
Kitahonami	-0.280679	68.7902	15.3591	10.9984	87.1009
1	-0.662892	70.5652	18.8369	8.94566	87.2182
2	-0.619182	70.5356	18.2006	10.5867	87.2052
3	-0.702735	70.416	18.635	10.1963	87.2975
4	-0.70478	70.4857	18.6995	9.657	87.2906
5	-0.654729	70.5909	18.3641	10.39	87.2002
6	-0.698887	70.4027	18.2968	9.42585	87.3144
7	-0.663904	70.7016	18.4002	10.414	87.2238
8	-0.688568	70.3393	18.8045	9.16536	87.323
9	-0.639526	70.2989	18.2403	10	87.1939
10	-0.622109	70.468	18.0943	9.76351	87.2019
11	-0.66589	70.683	18.1662	10.7153	87.2494
12	-0.697484	70.3275	18.3073	9.33251	87.1949
13	-0.61224	70.5624	18.6961	10.3132	87.3168
14	-0.656516	70.3673	18.4936	9.80914	87.21
15	-0.616849	70.475	18.0521	10.592	87.2017
16	-0.66409	70.3248	18.0994	9.44633	87.255
17	-0.656893	70.1977	17.7353	10.4452	87.2038
18	-0.711144	70.0829	18.6027	9.83275	87.3212
19	-0.649602	70.2517	18.2945	9.94402	87.3157
20	-0.654441	69.6285	18.8572	9.31252	87.3134
21	-0.666751	70.5288	18.1611	9.80506	87.2148
22	-0.624186	70.5691	18.3004	10.4882	87.3184
23	-0.646061	70.0206	18.3969	10.092	87.3049
24	-0.674464	70.7137	19.0083	9.3032	87.2032
25	-0.648231	70.8248	18.1147	10.2966	87.3165
26	-0.62459	70.2072	18.1509	10.378	87.2061
27	-0.673178	70.5575	18.4858	10.1381	87.2509
28	-0.644111	70.3286	18.7909	10.324	87.3056
29	-0.682025	70.0769	18.5627	9.99774	87.3178
30	-0.649088	70.6136	18.0482	10.0691	87.2227
31	-0.661031	70.3916	18.2501	9.77698	87.2218
32	-0.668938	70.2425	18.5063	10.5068	87.3015
33	-0.656861	70.5097	17.849	9.67535	87.2264
34	-0.671576	70.3586	18.0436	9.65351	87.2276
35	-0.709483	70.7769	19.0465	9.70683	87.2231
36	-0.63454	70.5552	17.8421	10.0431	87.2027
37	-0.617497	70.0758	17.6871	10.3425	87.2564
38	-0.717214	70.3066	17.9207	9.76134	87.2219
39	-0.649561	70.0235	18.8617	9.98677	87.2842
40	-0.710528	70.6128	18.527	9.80692	87.2148
41	-0.708475	70.3295	18.77	9.52094	87.2164
42	-0.653366	70.4987	18.4025	9.89103	87.2692
43	-0.694665	70.5136	18.5501	9.90839	87.2902
44	-0.655837	70.8827	18.0639	10.1572	87.2995
45	-0.647091	70.2474	18.7938	9.85452	87.2257
46	-0.692851	70.6832	17.7501	10.0944	87.3069
47	-0.662267	70.6909	18.7676	10.297	87.3047
48	-0.650136	70.7515	18.6041	9.4354	87.2994
49	-0.660347	70.0716	18.1614	9.70451	87.3006
50	-0.665421	70.5485	18.1311	10.8425	87.3123
51	-0.681314	70.8396	19.1191	9.8317	87.3172
52	-0.663072	70.5021	18.1857	9.77849	87.309
53	-0.640004	70.3963	18.2926	9.57822	87.2264
54	-0.666952	70.3159	18.1624	10.0376	87.2042
55	-0.675875	70.6278	18.798	9.80946	87.3251
56	-0.680372	70.4698	18.0556	10.5974	87.2021
57	-0.592039	69.7892	18.7053	10.5132	87.3214
58	-0.685713	70.4141	17.6427	9.51376	87.3099
59	-0.652437	70.6603	18.855	10.3397	87.2066
60	-0.666921	70.5954	18.3892	9.57802	87.3191
61	-0.707621	70.5749	18.7531	10.0534	87.3176
62	-0.671891	70.586	18.5374	9.52317	87.3118
63	-0.685623	70.6332	18.5381	9.72784	87.1917
64	-0.656562	70.4672	18.7347	10.5341	87.213
65	-0.652763	70.4422	18.0918	10.1257	87.3065
66	-0.681534	70.2779	18.0197	9.41748	87.2111
67	-0.668802	70.1086	18.6652	10.0323	87.2375
68	-0.652448	70.2988	18.069	9.31435	87.302
69	-0.684059	70.796	18.7487	9.51565	87.3118
70	-0.618014	70.5696	17.9743	10.8693	87.2153
71	-0.644911	70.4859	17.9326	10.4118	87.2993
72	-0.654355	70.4983	18.0139	9.59808	87.3111
73	-0.615224	70.5688	18.7658	10.8574	87.2795
74	-0.684283	70.577	18.1561	9.86228	87.3105
75	-0.635959	70.5994	18.5711	10.1923	87.22
76	-0.642246	70.7505	18.3146	10.4485	87.1933
77	-0.653141	70.1616	18.0751	9.81501	87.2868
78	-0.598223	70.7975	18.5989	10.12	87.3074
79	-0.613432	70.3685	17.1408	10.8646	87.1996
80	-0.671772	70.3115	19.0563	10.3998	87.2438
81	-0.689536	70.4575	18.3914	10.2605	87.3247
82	-0.69832	70.589	18.3656	9.9751	87.25
83	-0.654528	70.4208	18.1931	10.7999	87.3181
84	-0.655775	70.5091	18.8159	10.0811	87.2269
85	-0.660546	70.6348	18.7258	10.0979	87.276
86	-0.663602	70.5576	18.4618	10.3471	87.3277
87	-0.70552	70.4175	18.3421	9.80635	87.3195
88	-0.678037	70.395	18.7343	9.72669	87.3066
89	-0.686793	70.7675	18.4791	9.75241	87.2004
90	-0.662598	70.5116	17.6799	9.28784	87.2349
91	-0.654779	70.1675	18.4248	10.3171	87.2129
92	-0.644098	70.144	17.2476	10.6251	87.3261
93	-0.667819	70.4676	18.4167	9.50195	87.3001
94	-0.654663	70.7035	18.1275	10.2547	87.2278
95	-0.666606	70.2475	17.822	9.83483	87.3065
96	-0.690659	70.6261	18.2012	10.8814	87.2115
97	-0.634763	70.4845	17.8058	9.79277	87.2092
98	-0.632428	70.4752	18.0178	10.3053	87.2355
99	-0.645144	70.4268	17.8773	10.179	87.2173
100	-0.694433	70.3408	18.3953	8.78658	87.2144
101	-0.675938	70.4004	18.0339	10.2199	87.218
102	-0.659055	70.4813	17.9101	10.2837	87.2118
103	-0.649738	70.6744	18.731	9.9294	87.201
104	-0.622526	70.7275	17.5565	10.3715	87.317
105	-0.660242	69.902	17.9745	10.2714	87.3019
106	-0.635711	70.4535	17.5066	10.5096	87.3229
107	-0.65407	70.8544	17.8076	10.2332	87.2253
108	-0.676295	70.4615	18.2369	10.1113	87.2975
109	-0.628048	70.3432	18.0317	10.877	87.3154
110	-0.673097	70.4936	18.6158	9.61093	87.2186
111	-0.692555	70.3564	18.8838	9.7588	87.2653
112	-0.652712	70.3951	18.1277	9.81652	87.2948
113	-0.661114	70.477	18.4748	9.87268	87.3042
114	-0.675299	70.6564	18.1067	10.6295	87.3227
115	-0.648157	70.5502	18.2816	9.58942	87.2425
116	-0.698101	70.5159	18.8525	9.42656	87.2116
117	-0.660709	70.5458	17.8527	9.89688	87.2144
118	-0.651594	70.2005	18.0402	9.78369	87.2931
119	-0.652519	70.2156	18.061	9.44537	87.2959
120	-0.619897	70.1867	18.2576	9.37702	87.3128
121	-0.703343	70.1305	18.2474	9.25019	87.2277
122	-0.67513	70.5097	18.8584	10.3278	87.2963
123	-0.677847	70.528	18.9173	9.97671	87.2169
124	-0.620118	70.4904	18.6945	10.1934	87.3064
125	-0.619381	70.3175	17.6207	10.5111	87.242
126	-0.687216	70.489	18.2806	9.94855	87.3269
127	-0.640765	70.1744	18.7901	9.77481	87.2894
128	-0.664835	69.9311	18.8652	9.33571	87.2982
129	-0.704638	70.5593	18.5879	9.6611	87.211
130	-0.623652	70.3334	17.9961	9.9722	87.2165
131	-0.676816	69.8393	18.912	9.5484	87.2177
132	-0.70372	70.624	17.6541	9.44795	87.318
133	-0.69246	70.1214	18.2356	10.2862	87.2257
134	-0.652228	70.8741	18.3796	10.2709	87.3196
135	-0.680756	70.1571	18.8616	9.64938	87.2141
136	-0.693631	70.5043	18.6599	9.29956	87.2165
137	-0.614937	70.5269	17.6923	10.3894	87.22
138	-0.644657	70.7652	18.5129	10.4959	87.3233
139	-0.67229	70.3626	18.1379	9.75278	87.225
140	-0.68345	70.6695	17.8013	9.94976	87.3043
141	-0.653093	70.1401	18.3032	9.41376	87.304
142	-0.64437	70.4252	18.5259	10.314	87.2141
143	-0.610382	70.3895	18.6798	10.8563	87.1994
144	-0.662762	70.5284	18.9417	9.86571	87.2188
145	-0.703705	70.6355	18.5379	9.75168	87.2153
146	-0.683616	70.6465	18.7533	9.9102	87.304
147	-0.681284	70.3703	18.7256	10.5308	87.2693
148	-0.646968	70.2812	18.4834	10.4568	87.2945
149	-0.645759	70.4607	18.3999	9.69155	87.2024
150	-0.646545	70.517	17.9848	9.96676	87.2942
151	-0.663288	70.4987	17.917	10.0184	87.3074
152	-0.626992	69.9709	18.8798	10.5698	87.2985
153	-0.649643	70.716	17.9459	10.6479	87.2777
154	-0.626055	70.5077	18.5677	9.99935	87.2478
155	-0.65307	70.2718	18.2448	10.0668	87.2864
156	-0.665859	70.6564	18.4264	10.1304	87.3168
157	-0.708707	70.485	18.1805	9.39235	87.2224
158	-0.667439	70.9205	18.4168	10.2257	87.3204
159	-0.622728	70.3522	18.1293	9.95338	87.2181
160	-0.626396	70.3896	18.4578	10.7554	87.3191
161	-0.631703	69.828	18.4904	9.2089	87.3024
162	-0.673745	70.7189	18.4811	9.79984	87.2761
163	-0.618228	70.3412	18.3306	9.43596	87.1966
164	-0.640201	70.6454	18.5504	9.64491	87.2988
165	-0.612112	70.4497	17.7049	10.5837	87.2954
166	-0.658115	70.1023	18.0858	9.84451	87.32
167	-0.610685	70.6781	18.1808	10.0652	87.3172
168	-0.666902	70.4098	18.9152	10.2233	87.2652
169	-0.652063	70.707	18.2269	10.3928	87.2147
170	-0.694938	70.6939	18.687	9.2067	87.3225
171	-0.696592	70.7326	18.5227	9.28238	87.2996
172	-0.659597	70.7328	18.6142	10.4414	87.276
173	-0.675619	70.4438	18.6327	9.19439	87.2826
174	-0.627137	70.7473	18.7156	10.8904	87.3073
175	-0.635995	70.6903	17.8513	10.2207	87.2279
176	-0.655098	70.3286	18.294	9.84102	87.1954
177	-0.691619	70.7539	18.7675	9.83392	87.3064
178	-0.664601	70.7261	18.7485	9.82696	87.3255
179	-0.632795	70.7401	17.4327	10.0561	87.3021
180	-0.641771	70.6843	18.2823	10.4938	87.2996
181	-0.651635	70.1662	17.709	9.81414	87.3168
182	-0.644881	70.5227	18.1796	10.4777	87.2984
183	-0.662859	70.5397	18.8266	9.74618	87.2098
184	-0.619931	70.5375	18.4453	10.0214	87.3075
185	-0.637604	69.429	18.7828	10.1162	87.2566
186	-0.697811	70.34	18.2299	9.87238	87.3105
187	-0.651468	70.4053	18.7259	9.57101	87.308
188	-0.692497	70.3393	18.723	9.46462	87.2237
189	-0.61344	70.0334	18.806	10.5627	87.3182
190	-0.641451	70.6396	18.6478	10.0662	87.2098
191	-0.642609	70.607	18.1849	10.4438	87.1954
192	-0.65551	70.4489	18.8339	10.4064	87.3122
193	-0.667952	70.6524	18.4445	9.77934	87.3154
194	-0.653527	70.8484	18.5877	10.1525	87.2647
195	-0.672756	70.378	18.3905	10.4946	87.3215
196	-0.653447	70.4176	18.5157	9.64212	87.2004
197	-0.638401	70.4687	17.745	10.3681	87.2081
198	-0.656602	70.4177	18.0044	9.94409	87.3094
199	-0.684521	70.6084	19.0749	10.1427	87.2185
200	-0.675549	70.7059	18.9005	9.90815	87.2153
201	-0.662021	70.4074	18.1407	10.2156	87.2432
202	-0.665553	70.4941	18.6345	9.86423	87.2081
203	-0.689092	70.8161	18.7597	10.0635	87.3108
204	-0.642691	70.1698	17.7679	10.1671	87.2152
205	-0.68292	70.3702	18.4249	10.2825	87.2908
206	-0.650463	70.6138	18.0904	9.16418	87.2901
207	-0.629092	69.9729	18.4098	9.40585	87.2815
208	-0.657421	70.4905	18.2331	10.2945	87.2942
209	-0.624591	70.5731	17.8867	10.7194	87.3157
210	-0.707335	70.618	18.1611	9.52892	87.2144
211	-0.667067	70.5856	18.8063	9.18531	87.1992
212	-0.63736	70.681	18.0031	10.7126	87.2172
213	-0.69649	70.4144	18.8359	9.85737	87.329
214	-0.64205	70.1376	18.5421	9.32766	87.3063
215	-0.662308	70.8284	18.8867	9.3742	87.2794
216	-0.66624	70.8092	19.0369	10.294	87.3216
217	-0.675068	70.7081	18.382	10.7952	87.2215
218	-0.677293	70.7782	18.2356	10.4558	87.2254
219	-0.655903	70.2262	17.743	10.5889	87.2174
220	-0.710874	70.281	18.2305	9.60277	87.2234
221	-0.69629	70.2824	18.0595	9.79625	87.32
222	-0.638409	70.4058	18.7899	10.1793	87.2226
223	-0.665103	70.4076	18.8364	10.1295	87.3132
224	-0.675538	70.4835	19.1342	9.38629	87.3057
225	-0.700089	70.2395	17.4043	9.4585	87.279
226	-0.685935	70.5673	18.4369	9.91552	87.2275
227	-0.646547	70.4653	17.6661	10.6822	87.303
228	-0.661033	70.6644	18.4029	10.1045	87.2136
229	-0.664148	70.7387	18.5357	9.48111	87.3019
230	-0.706217	70.54	18.1096	9.95685	87.2957
231	-0.65082	70.765	18.4166	9.50699	87.3117
232	-0.67327	70.385	17.5752	10.2959	87.2436
233	-0.65388	70.5194	17.8081	9.90638	87.2128
234	-0.661844	70.0714	18.0808	10.3965	87.2661
235	-0.662819	70.4018	18.3399	9.34925	87.3275
236	-0.619916	70.6546	18.2547	9.83757	87.2147
237	-0.600878	70.5804	18.7828	10.1455	87.3068
238	-0.66703	70.1775	18.7061	9.43888	87.2951
239	-0.693509	70.2999	18.0912	10.2786	87.3021
240	-0.7127	70.3193	18.5436	9.14819	87.2135
241	-0.600687	70.6278	17.4154	10.548	87.2268
242	-0.661575	70.6449	18.6475	9.80004	87.2425
243	-0.666431	70.4866	18.4213	10.4548	87.2058
244	-0.677643	70.4233	17.8918	10.3723	87.3072
245	-0.641435	70.5587	18.4966	9.54416	87.3185
246	-0.66489	70.5614	18.9003	9.03733	87.2964
247	-0.651675	70.3673	17.8981	9.78034	87.2219
248	-0.616315	70.7542	17.9588	10.6185	87.3263
249	-0.67299	70.7606	18.1392	9.87559	87.2258
250	-0.662696	70.6095	18.1346	10.6013	87.3183
251	-0.65391	70.8867	18.4221	10.4692	87.3219
252	-0.631528	70.3987	18.799	10.7255	87.3112
253	-0.628813	70.6466	18.2951	10.8722	87.3206
254	-0.672138	70.1413	17.7161	10.5513	87.3136
255	-0.661559	70.4099	17.4549	9.25825	87.3005
256	-0.682087	69.5941	18.9075	9.43977	87.2133
257	-0.668174	70.4399	18.6054	9.56254	87.2277
258	-0.701161	70.6518	17.9719	10.1768	87.3138
259	-0.624132	70.4067	18.1724	10.8189	87.3148
260	-0.694705	70.6707	18.3466	9.38829	87.2185
261	-0.663301	70.5768	18.4037	10.3145	87.2331
262	-0.656903	70.3053	17.9801	10.0527	87.3139
263	-0.62388	70.3489	18.6275	9.88027	87.2927
264	-0.633127	70.2186	18.7441	9.98162	87.3164
265	-0.656776	70.3122	18.7287	9.44218	87.1975
266	-0.701302	70.6149	18.765	8.96223	87.2144
267	-0.687979	70.6888	18.5811	9.97758	87.2242
268	-0.708072	70.2966	18.3447	9.6599	87.3172
269	-0.620558	70.7065	18.4681	10.4886	87.3066
270	-0.629992	70.4892	18.6544	10.3953	87.2985
271	-0.625394	70.4786	18.4749	10.5845	87.1977
272	-0.660246	70.41	17.8704	9.96389	87.2625
273	-0.664696	70.6269	18.4563	10.485	87.2952
274	-0.651334	70.4769	18.198	10.4556	87.2202
275	-0.663591	70.3811	18.4289	9.97582	87.2056
276	-0.634344	70.1262	18.4656	10.018	87.2937
277	-0.615548	70.4569	17.7562	10.6736	87.2934
278	-0.660989	70.7102	18.7634	9.84886	87.2405
279	-0.618122	70.5413	18.4224	10.222	87.2881
280	-0.716519	70.6553	18.6916	9.90986	87.2126
281	-0.61719	70.5764	17.2714	10.4025	87.3108
282	-0.689585	70.5579	18.0688	10.1933	87.3309
283	-0.62316	70.4824	18.1113	10.6888	87.2956
284	-0.660057	70.2928	18.463	9.40105	87.2353
285	-0.690476	70.6041	17.6438	9.8695	87.3067
286	-0.672925	70.8127	18.8637	10.0101	87.2628
287	-0.659268	70.8152	18.9338	10.4432	87.3042
288	-0.657845	70.7263	18.6908	9.09087	87.3111
289	-0.624649	70.3907	18.2283	10.5762	87.3132
290	-0.637315	70.6473	17.9956	10.6108	87.302
291	-0.629324	70.628	18.628	10.3192	87.304
292	-0.685461	70.253	18.2823	9.3291	87.3212
293	-0.686913	70.3998	18.1179	10.0231	87.2181
294	-0.683241	70.2834	18.8086	9.69227	87.3131
295	-0.649448	70.388	18.4947	10.5903	87.3095
296	-0.65519	70.5867	17.9351	9.95069	87.2836
297	-0.665659	70.3544	18.0833	10.4369	87.3065
298	-0.645435	70.4617	17.6784	9.82802	87.3131
299	-0.662194	70.3166	18.2059	9.25002	87.3011
300	-0.680385	70.7948	18.3167	9.19392	87.3054
301	-0.672383	70.5978	18.5936	10.006	87.3188
302	-0.669811	70.5852	18.1283	9.71657	87.3104
303	-0.670809	70.5826	18.4944	10.0497	87.2177
304	-0.658139	70.8291	18.9422	10.0204	87.2626
305	-0.688311	70.2894	18.1327	10.0981	87.3161
306	-0.659223	70.3243	18.3244	10.2839	87.2257
307	-0.607894	70.7335	18.4861	9.87875	87.1941
308	-0.647221	70.7388	17.9138	10.2111	87.2114
309	-0.660783	70.3467	18.2329	9.76734	87.217
310	-0.664217	70.4595	18.8424	9.62082	87.3026
311	-0.638455	70.5416	17.7253	10.8905	87.2318
312	-0.6385	70.4565	18.381	9.47324	87.3116
313	-0.702501	70.5162	18.4039	9.59622	87.2158
314	-0.621029	69.9495	18.1112	9.91145	87.319
315	-0.658554	70.1983	18.7065	10.5584	87.308
316	-0.607729	70.4062	18.0925	10.0884	87.3166
317	-0.662517	70.7315	18.4686	10.2011	87.2774
318	-0.617018	70.5626	17.7164	10.6051	87.2103
319	-0.661143	70.5065	18.6738	9.82003	87.3096
320	-0.656834	70.5222	18.4958	10.2775	87.1941
321	-0.664311	70.0414	18.6391	9.58075	87.1973
322	-0.630734	70.3697	18.6039	10.1413	87.3154
323	-0.667376	70.6024	18.4363	9.55162	87.2697
324	-0.655875	70.7356	19.0226	10.7251	87.2284
325	-0.621669	70.4132	18.3377	10.1886	87.2122
326	-0.678726	70.0065	18.3556	10.6475	87.2165
327	-0.678061	70.5992	18.6419	10.1237	87.2043
328	-0.651458	70.673	18.3184	10.7708	87.2207
329	-0.638323	69.7929	18.2476	9.86986	87.2167
330	-0.696623	70.3161	18.0884	10.1719	87.3256
331	-0.654599	70.5236	19.0401	10.4217	87.2184
332	-0.598949	70.469	18.3269	9.75521	87.3079
333	-0.662804	70.3085	17.9874	10.1992	87.2146
334	-0.641914	70.5921	18.3111	9.89163	87.2349
335	-0.694774	70.8208	18.3356	9.8619	87.2689
336	-0.628176	70.6107	17.9345	10.5478	87.325
337	-0.664071	70.4585	18.518	10.178	87.2881
338	-0.651492	70.6335	18.6912	10.3767	87.212
339	-0.657021	70.408	18.0991	9.16306	87.207
340	-0.710043	70.6305	18.7137	9.71507	87.2941
341	-0.668842	70.3217	18.5479	9.90403	87.2725
342	-0.689517	70.5773	19.1464	9.40565	87.2039
343	-0.660122	70.5087	18.5542	10.6388	87.2202
344	-0.679515	70.3988	18.3067	9.56375	87.2444
345	-0.612195	70.4647	18.3013	10.0217	87.2986
346	-0.674516	70.3669	18.0382	9.64434	87.216
347	-0.649492	70.5127	18.4138	9.85046	87.2143
348	-0.695095	70.4012	18.4867	9.62626	87.3115
349	-0.659358	70.5468	18.5426	10.4316	87.2261
350	-0.656406	70.3214	17.5968	10.0593	87.2123
351	-0.697872	70.321	18.5004	9.48597	87.3177
352	-0.653254	70.1484	17.4553	10.0242	87.3148
353	-0.655423	70.4201	18.9186	9.732	87.3113
354	-0.676451	70.7102	18.2072	10.4172	87.2821
355	-0.663992	69.8277	17.5178	10.6597	87.2298
356	-0.69214	70.7258	18.0271	10.3267	87.3163
357	-0.660682	70.2214	18.6217	9.65836	87.2943
358	-0.700476	70.1818	18.0125	9.87675	87.3036
359	-0.656893	70.5373	18.1566	9.85355	87.3008
360	-0.676074	70.7306	18.1508	9.46832	87.2261
361	-0.65823	70.5939	18.3026	10.3118	87.3112
362	-0.636916	70.2758	18.8331	10.2909	87.216
363	-0.632339	70.0206	18.492	10.3928	87.2405
364	-0.707618	70.8023	18.5399	9.33742	87.3222
365	-0.661099	70.319	18.0466	10.2509	87.2106
366	-0.688218	70.376	16.9514	10.3604	87.2058
367	-0.690955	70.6983	18.6597	10.407	87.2077
368	-0.702122	70.5465	18.3372	9.80291	87.3196
369	-0.611747	70.7345	17.9639	9.77219	87.2091
370	-0.706458	70.7021	17.8194	9.3525	87.2434
371	-0.669681	70.7998	18.4737	9.72714	87.2559
372	-0.677298	70.2709	17.8898	10.005	87.3063
373	-0.702047	70.5127	18.6165	9.05735	87.2154
374	-0.667537	70.6323	18.2187	9.96584	87.2034
375	-0.672755	70.4324	18.2443	9.75033	87.2169
376	-0.639011	70.6523	17.9596	9.95702	87.285
377	-0.667675	70.2819	18.3316	9.44973	87.3312
378	-0.680952	70.4772	18.7468	10.419	87.2046
379	-0.661123	70.6884	18.7919	10.4219	87.2817
380	-0.676319	70.3487	18.278	9.5622	87.3259
381	-0.627915	70.237	17.197	10.279	87.3028
382	-0.664619	70.7274	18.6989	10.4783	87.3214
383	-0.661912	70.6766	18.2743	10.7288	87.2229
384	-0.697631	70.7012	18.4884	10.0034	87.2987
385	-0.679255	70.1259	18.419	9.02468	87.1973
386	-0.63915	70.0927	17.7454	10.4283	87.2892
387	-0.657503	70.4751	18.3043	10.0655	87.3091
388	-0.689106	70.7053	18.7427	10.5321	87.2046
389	-0.642507	70.4071	18.3591	9.71859	87.2662
390	-0.668834	70.5884	17.9218	10.231	87.3161
391	-0.619018	70.1071	18.2164	10.2933	87.2972
392	-0.665694	70.4015	18.2198	9.90248	87.3193
393	-0.667839	69.9383	19.1062	9.88213	87.217
394	-0.623079	70.6072	17.9115	10.3159	87.2662
395	-0.648061	70.5749	17.7994	10.0634	87.3005
396	-0.663593	70.4172	18.0821	10.6672	87.2743
397	-0.662427	70.5167	19.1337	10.0141	87.3124
398	-0.621817	70.6776	18.6977	10.3764	87.3095
399	-0.649135	70.3448	18.3935	10.3351	87.303
400	-0.675726	70.432	18.0333	10.5373	87.312
401	-0.680476	70.2857	17.4794	9.76571	87.3019
402	-0.658712	70.1453	18.3236	10.6402	87.2165
403	-0.682222	70.3337	19.0679	8.96765	87.2457
404	-0.641845	70.3893	17.8638	9.58548	87.2003
405	-0.666831	70.414	18.6207	10.0414	87.312
406	-0.692007	70.1374	18.85	9.70851	87.3013
407	-0.666598	70.7129	18.0605	10.3739	87.307
408	-0.672546	69.8415	19.0399	9.83882	87.293
409	-0.670091	70.8278	18.1836	9.33487	87.2147
410	-0.619763	70.3306	17.7948	9.89067	87.3069
411	-0.629356	70.3502	18.6484	9.84826	87.2274
412	-0.683897	70.6197	17.7377	10.3664	87.3155
413	-0.679756	70.3796	17.7008	9.44181	87.3031
414	-0.647402	70.3911	18.4968	10.2721	87.2161
415	-0.715044	70.494	19.0798	9.87889	87.2189
416	-0.697774	70.3033	18.5238	9.23402	87.3026
417	-0.642024	70.5911	18.3977	10.3986	87.267
418	-0.627232	70.7142	17.9057	10.398	87.2156
419	-0.676762	70.433	18.6154	10.3326	87.2
420	-0.68068	70.1135	18.623	10.6318	87.2099
421	-0.668812	70.7357	18.2287	9.85659	87.3161
422	-0.640265	70.3061	17.843	9.57142	87.2952
423	-0.67327	70.4067	18.0623	9.89585	87.1983
424	-0.667882	70.6097	17.9099	9.27995	87.307
425	-0.673944	70.3558	18.2979	10.4923	87.3251
426	-0.66948	70.455	18.8446	10.2004	87.2232
427	-0.639011	70.5866	18.4833	9.55854	87.2911
428	-0.668126	70.1436	18.5647	9.21275	87.3102
429	-0.684999	70.5818	18.8595	10.3905	87.2253
430	-0.686924	70.7599	18.7877	9.87852	87.2208
431	-0.634708	70.5272	18.9379	10.0121	87.2378
432	-0.698492	70.8211	18.0947	9.99935	87.3088
433	-0.620232	70.2502	17.9663	10.0413	87.3069
434	-0.618683	70.3774	18.4113	9.85777	87.2903
435	-0.685538	70.5024	17.8344	10.18	87.2208
436	-0.656574	70.3468	19.0359	9.73662	87.1985
437	-0.692623	70.4388	17.5991	10.1945	87.3244
438	-0.661433	70.3144	18.3774	10.3914	87.2057
439	-0.636067	70.6086	18.6001	10.1498	87.3266
440	-0.668156	70.5253	17.6	10.3353	87.3254
441	-0.617657	70.3209	18.6894	10.2284	87.2611
442	-0.677976	70.748	18.3928	10.3874	87.3083
443	-0.656298	70.3441	18.2127	9.88097	87.3229
444	-0.666373	70.5372	17.9805	9.84283	87.2981
445	-0.673313	70.1911	18.7881	10.411	87.2785
446	-0.658016	70.5685	18.0598	10.7296	87.3112
447	-0.637554	70.4971	18.9377	9.67513	87.272
448	-0.652987	70.7567	18.7232	10.8104	87.2911
449	-0.656602	70.3536	17.8045	10.0202	87.2179
450	-0.672461	70.423	18.0419	10.3663	87.2982
451	-0.653149	70.8128	17.8003	9.84525	87.2098
452	-0.699177	70.7867	17.7425	10.0265	87.2108
453	-0.646154	70.3262	19.1507	10.3324	87.323
454	-0.638158	69.6733	17.9927	9.50626	87.2281
455	-0.67245	70.3347	18.3063	10.2093	87.3067
456	-0.636615	70.315	17.8012	9.64651	87.3004
457	-0.675601	70.8493	18.7387	9.84829	87.3126
458	-0.698008	70.4811	18.1179	10.0387	87.3161
459	-0.674	70.2911	17.9616	9.61765	87.321
460	-0.654846	70.4982	18.0486	9.66379	87.3118
461	-0.580152	70.6986	18.0161	10.4784	87.2195
462	-0.662208	70.4276	18.2434	9.77349	87.2277
463	-0.653666	70.3716	19.0248	9.47556	87.1969
464	-0.706629	70.2004	17.7554	9.74347	87.3219
465	-0.654238	70.3713	18.7331	10.3992	87.2508
466	-0.632354	70.6905	18.1584	10.6151	87.2394
467	-0.656754	70.6642	18.3351	9.8384	87.2178
468	-0.703855	70.7385	18.2929	9.64531	87.2134
469	-0.683285	70.7981	19.1192	9.8829	87.21
470	-0.668179	70.7064	18.2364	9.9424	87.2109
471	-0.668159	70.5441	18.6399	9.64534	87.2258
472	-0.655671	70.5262	18.4654	10.0623	87.2353
473	-0.661469	70.0176	18.282	9.80871	87.2532
474	-0.705787	70.7905	18.4281	10.2499	87.3145
475	-0.665301	70.8207	18.6641	10.1236	87.2158
476	-0.668123	70.6132	18.8572	9.66928	87.3129
477	-0.617354	70.4794	18.598	10.89	87.3197
478	-0.651945	70.3175	18.7422	9.32631	87.2072
479	-0.672906	70.2634	18.472	10.0485	87.3166
480	-0.67439	70.6197	18.2344	10.3162	87.2461
481	-0.675864	70.5485	18.2178	10.0765	87.226
482	-0.623471	70.6457	17.9885	10.6251	87.2987
483	-0.64371	70.6829	18.731	10.7841	87.206
484	-0.698197	70.7569	18.786	9.96329	87.223
485	-0.672132	70.7755	18.6686	9.84651	87.2147
486	-0.67295	70.3263	18.1627	9.97121	87.2961
487	-0.639274	70.1059	18.5937	10.3959	87.3173
488	-0.643223	70.2593	18.4245	9.01031	87.3035
489	-0.663583	70.3409	18.6416	9.93446	87.2952
490	-0.705894	70.4029	18.2246	10.0869	87.2488
491	-0.712696	70.1292	18.5856	9.25928	87.2217
492	-0.670749	70.4311	19.1505	10.1472	87.3142
493	-0.707611	70.3981	17.8058	8.85337	87.3193
494	-0.65508	70.3598	18.8635	10.0925	87.2174
495	-0.665752	70.4716	16.9866	10.3923	87.3169
496	-0.647009	70.438	18.4705	10.5246	87.2141
497	-0.699876	70.1567	18.2515	9.11248	87.1897
498	-0.654377	70.5527	18.7179	9.79705	87.2641
499	-0.678515	70.5136	18.1199	10.247	87.3158
500	-0.672664	70.7634	18.5569	9.95635	87.2284

## Sheet: ideotype4
Line	Fla	FlYd	Flb	FPC	FlL
Kitahonami	-0.280679	68.7902	15.3591	10.9984	87.1009
1	-0.601278	70.565	18.8369	8.94304	87.2183
2	-0.533138	70.5362	18.2006	10.5823	87.2053
3	-0.702735	70.416	18.635	10.1963	87.2975
4	-0.682516	70.4919	18.6995	9.65055	87.2907
5	-0.612265	70.6644	18.3641	10.3813	87.2003
6	-0.698803	70.4721	18.2968	9.42272	87.3144
7	-0.582716	70.7076	18.4002	10.4075	87.2239
8	-0.660162	70.3622	18.8045	9.15759	87.3231
9	-0.561351	70.3722	18.2403	9.99125	87.194
10	-0.621635	70.4718	18.0943	9.76033	87.2019
11	-0.629405	70.6892	18.1662	10.7089	87.2494
12	-0.696644	70.3278	18.3073	9.33074	87.1949
13	-0.526196	70.5624	18.6961	10.3098	87.3169
14	-0.579383	70.3764	18.4936	9.80391	87.21
15	-0.538982	70.4979	18.0521	10.5843	87.2018
16	-0.578651	70.326	18.0994	9.44235	87.2551
17	-0.570686	70.2016	17.7353	10.4396	87.2038
18	-0.626319	70.1561	18.6027	9.82399	87.3213
19	-0.617877	70.2519	18.2945	9.94156	87.3157
20	-0.568235	69.6324	18.8572	9.30689	87.3135
21	-0.58046	70.6021	18.1611	9.79631	87.2148
22	-0.580032	70.5707	18.3004	10.4833	87.3184
23	-0.561523	70.0297	18.3969	10.0851	87.305
24	-0.60064	70.787	19.0083	9.29444	87.2033
25	-0.563956	70.8308	18.1147	10.2902	87.3166
26	-0.592326	70.2165	18.1509	10.3711	87.2062
27	-0.600522	70.5804	18.4858	10.1303	87.251
28	-0.643959	70.3291	18.7909	10.3222	87.3056
29	-0.599439	70.1502	18.5627	9.98898	87.3179
30	-0.648644	70.6136	18.0482	10.0676	87.2227
31	-0.631766	70.3919	18.2501	9.77352	87.2218
32	-0.582852	70.2516	18.5063	10.4999	87.3016
33	-0.580509	70.5097	17.849	9.67189	87.2264
34	-0.671576	70.3586	18.0436	9.65351	87.2276
35	-0.631844	70.7771	19.0465	9.70337	87.2232
36	-0.63454	70.5552	17.8421	10.0431	87.2027
37	-0.592924	70.082	17.6871	10.3361	87.2564
38	-0.630942	70.3158	17.9207	9.75442	87.222
39	-0.565506	70.0462	18.8617	9.979	87.2843
40	-0.62636	70.6355	18.527	9.79915	87.2148
41	-0.622349	70.3309	18.77	9.51603	87.2165
42	-0.577749	70.5214	18.4025	9.88343	87.2692
43	-0.678879	70.5138	18.5501	9.90492	87.2902
44	-0.584028	70.8868	18.0639	10.1516	87.2996
45	-0.645568	70.2476	18.7938	9.85261	87.2257
46	-0.608682	70.7059	17.7501	10.0866	87.307
47	-0.654865	70.6971	18.7676	10.2906	87.3047
48	-0.565265	70.7515	18.6041	9.43203	87.2995
49	-0.579391	70.0776	18.1614	9.69807	87.3007
50	-0.579214	70.5545	18.1311	10.836	87.3124
51	-0.595107	70.8435	19.1191	9.82607	87.3172
52	-0.663072	70.5021	18.1857	9.77849	87.309
53	-0.555534	70.3963	18.2926	9.57475	87.2265
54	-0.638529	70.3894	18.1624	10.0288	87.2042
55	-0.589789	70.637	18.798	9.80255	87.3252
56	-0.594099	70.4924	18.0556	10.5896	87.2022
57	-0.508236	69.7892	18.7053	10.5098	87.3215
58	-0.623372	70.4147	17.6427	9.50936	87.3099
59	-0.627798	70.6832	18.855	10.3319	87.2067
60	-0.666314	70.5992	18.3892	9.57433	87.3191
61	-0.63315	70.6481	18.7531	10.0446	87.3177
62	-0.647399	70.5876	18.5374	9.51826	87.3118
63	-0.600176	70.6332	18.5381	9.72438	87.1918
64	-0.573976	70.5405	18.7347	10.5253	87.2131
65	-0.651696	70.4651	18.0918	10.1196	87.3065
66	-0.595408	70.2793	18.0197	9.41258	87.2112
67	-0.633748	70.11	18.6652	10.0291	87.2375
68	-0.566694	70.2988	18.069	9.31088	87.3021
69	-0.684059	70.796	18.7487	9.51565	87.3118
70	-0.555936	70.5694	17.9743	10.8678	87.2153
71	-0.595279	70.4861	17.9326	10.4083	87.2994
72	-0.574068	70.502	18.0139	9.59283	87.3111
73	-0.578819	70.5703	18.7658	10.8524	87.2795
74	-0.601569	70.5784	18.1561	9.85737	87.3106
75	-0.549686	70.6221	18.5711	10.1846	87.2201
76	-0.557146	70.7732	18.3146	10.4408	87.1934
77	-0.605243	70.2351	18.0751	9.80625	87.2869
78	-0.531913	70.8016	18.5989	10.1143	87.3075
79	-0.529091	70.3777	17.1408	10.8576	87.1996
80	-0.606837	70.3156	19.0563	10.3943	87.2438
81	-0.686636	70.4669	18.3914	10.2545	87.3247
82	-0.612194	70.5904	18.3656	9.97019	87.2501
83	-0.572542	70.4435	18.1931	10.7922	87.3181
84	-0.570191	70.5824	18.8159	10.0724	87.227
85	-0.632206	70.6388	18.7258	10.0922	87.276
86	-0.615396	70.5583	18.4618	10.3427	87.3278
87	-0.619247	70.4402	18.3421	9.79858	87.3196
88	-0.677564	70.3989	18.7343	9.72351	87.3066
89	-0.685042	70.7904	18.4791	9.74619	87.2004
90	-0.588373	70.5122	17.6799	9.28344	87.235
91	-0.651945	70.1716	18.4248	10.3124	87.2129
92	-0.557891	70.1479	17.2476	10.6194	87.3261
93	-0.5851	70.4903	18.4167	9.49418	87.3002
94	-0.605124	70.7768	18.1275	10.2459	87.2277
95	-0.597969	70.2702	17.822	9.82706	87.3065
96	-0.604386	70.6352	18.2012	10.8745	87.2116
97	-0.562647	70.5578	17.8058	9.78401	87.2093
98	-0.55491	70.4766	18.0178	10.3004	87.2355
99	-0.580681	70.4309	17.8773	10.1734	87.2173
100	-0.662235	70.347	18.3953	8.78013	87.2144
101	-0.609848	70.4063	18.0339	10.2135	87.218
102	-0.572782	70.4904	17.9101	10.2768	87.2119
103	-0.563961	70.6758	18.731	9.92449	87.2011
104	-0.567141	70.7277	17.5565	10.368	87.3171
105	-0.635586	69.9755	17.9745	10.2626	87.3019
106	-0.635629	70.4543	17.5066	10.5091	87.3229
107	-0.57013	70.8544	17.8076	10.2298	87.2254
108	-0.590169	70.4629	18.2369	10.1064	87.2976
109	-0.546834	70.3493	18.0317	10.8706	87.3155
110	-0.586891	70.4975	18.6158	9.60529	87.2187
111	-0.606349	70.3603	18.8838	9.75316	87.2654
112	-0.566439	70.4043	18.1277	9.8096	87.2949
113	-0.660967	70.4983	18.4748	9.86981	87.3042
114	-0.591891	70.6655	18.1067	10.6226	87.3228
115	-0.571411	70.551	18.2816	9.58502	87.2426
116	-0.622319	70.5894	18.8525	9.4178	87.2117
117	-0.584195	70.5497	17.8527	9.89125	87.2145
118	-0.598031	70.2009	18.0402	9.78275	87.2931
119	-0.569093	70.2888	18.061	9.43662	87.296
120	-0.619744	70.1867	18.2576	9.37618	87.3128
121	-0.619157	70.2038	18.2474	9.24143	87.2278
122	-0.609503	70.5136	18.8584	10.3237	87.2964
123	-0.591803	70.5286	18.9173	9.97231	87.217
124	-0.534074	70.4905	18.6945	10.19	87.3065
125	-0.594742	70.3404	17.6207	10.5034	87.2421
126	-0.650664	70.4983	18.2806	9.94163	87.327
127	-0.622778	70.1973	18.7901	9.76704	87.2894
128	-0.664835	69.9311	18.8652	9.33571	87.2982
129	-0.652481	70.6327	18.5879	9.65234	87.2111
130	-0.537526	70.3348	17.9961	9.96729	87.2166
131	-0.675131	69.8434	18.912	9.54432	87.2177
132	-0.618979	70.6279	17.6541	9.44232	87.3181
133	-0.614878	70.1253	18.2356	10.2806	87.2257
134	-0.623888	70.8782	18.3796	10.2652	87.3197
135	-0.594706	70.2303	18.8616	9.64062	87.2142
136	-0.690797	70.5084	18.6599	9.29486	87.2165
137	-0.614264	70.536	17.6923	10.3844	87.22
138	-0.64451	70.7865	18.5129	10.493	87.3233
139	-0.600376	70.3634	18.1379	9.74838	87.2251
140	-0.681006	70.7429	17.8013	9.9421	87.3043
141	-0.567049	70.1407	18.3032	9.40936	87.3041
142	-0.558267	70.4985	18.5259	10.3053	87.2141
143	-0.525005	70.3896	18.6798	10.8529	87.1995
144	-0.594834	70.5511	18.9417	9.85794	87.2188
145	-0.629852	70.6582	18.5379	9.74391	87.2154
146	-0.651418	70.6526	18.7533	9.90376	87.304
147	-0.596705	70.3717	18.7256	10.5259	87.2694
148	-0.582353	70.3037	18.4834	10.451	87.2945
149	-0.645068	70.534	18.3999	9.68473	87.2024
150	-0.560339	70.5208	17.9848	9.96112	87.2943
151	-0.620988	70.5003	17.917	10.0135	87.3075
152	-0.555533	69.9802	18.8798	10.5628	87.2986
153	-0.572848	70.7387	17.9459	10.6402	87.2778
154	-0.54178	70.5116	18.5677	9.99371	87.2479
155	-0.620805	70.2812	18.2448	10.0599	87.2865
156	-0.580321	70.6603	18.4264	10.1247	87.3168
157	-0.660273	70.5079	18.1805	9.38458	87.2225
158	-0.667439	70.9205	18.4168	10.2257	87.3204
159	-0.536456	70.3749	18.1293	9.94561	87.2182
160	-0.589827	70.4631	18.4578	10.7467	87.3191
161	-0.609373	69.8509	18.4904	9.20113	87.3025
162	-0.596769	70.7418	18.4811	9.79207	87.2761
163	-0.575016	70.342	18.3306	9.43156	87.1966
164	-0.591913	70.647	18.5504	9.64	87.2989
165	-0.594107	70.5232	17.7049	10.575	87.2954
166	-0.584099	70.1039	18.0858	9.8396	87.3201
167	-0.567363	70.6797	18.1808	10.0603	87.3172
168	-0.5891	70.4139	18.9152	10.2176	87.2653
169	-0.590429	70.7068	18.2269	10.3928	87.2148
170	-0.648651	70.6978	18.687	9.20107	87.3226
171	-0.610386	70.7365	18.5227	9.27674	87.2996
172	-0.658595	70.7369	18.6142	10.4374	87.276
173	-0.594264	70.5171	18.6327	9.1865	87.2827
174	-0.578769	70.7514	18.7156	10.8848	87.3074
175	-0.571353	70.6917	17.8513	10.2158	87.2279
176	-0.641588	70.3288	18.294	9.83755	87.1954
177	-0.624575	70.7545	18.7675	9.82952	87.3064
178	-0.664061	70.7488	18.7485	9.82164	87.3255
179	-0.546751	70.7407	17.4327	10.0517	87.3022
180	-0.599471	70.6859	18.2823	10.4889	87.2997
181	-0.578647	70.1701	17.709	9.80851	87.3168
182	-0.572737	70.5288	18.1796	10.4713	87.2984
183	-0.576815	70.5398	18.8266	9.74271	87.2099
184	-0.539138	70.5375	18.4453	10.018	87.3076
185	-0.626043	69.4297	18.7828	10.1118	87.2566
186	-0.697811	70.34	18.2299	9.87238	87.3105
187	-0.570335	70.4069	18.7259	9.5661	87.308
188	-0.613558	70.3407	18.723	9.45971	87.2238
189	-0.542821	70.0373	18.806	10.557	87.3182
190	-0.555244	70.6435	18.6478	10.0606	87.2098
191	-0.60031	70.6086	18.1849	10.4389	87.1955
192	-0.576664	70.5222	18.8339	10.3976	87.3123
193	-0.664408	70.7258	18.4445	9.77069	87.3154
194	-0.571036	70.849	18.5877	10.1481	87.2648
195	-0.590019	70.4512	18.3905	10.4859	87.3216
196	-0.572823	70.4178	18.5157	9.63865	87.2005
197	-0.565078	70.4687	17.745	10.3647	87.2081
198	-0.580251	70.4177	18.0044	9.94063	87.3095
199	-0.60497	70.6144	19.0749	10.1362	87.2185
200	-0.62718	70.71	18.9005	9.90251	87.2155
201	-0.63761	70.4082	18.1407	10.2112	87.2433
202	-0.579346	70.5001	18.6345	9.85778	87.2082
203	-0.689092	70.8161	18.7597	10.0635	87.3108
204	-0.561897	70.1698	17.7679	10.1637	87.2152
205	-0.68261	70.3702	18.4249	10.2815	87.2908
206	-0.572888	70.6367	18.0904	9.15641	87.2902
207	-0.586874	69.9731	18.4098	9.40238	87.2816
208	-0.571323	70.4944	18.2331	10.2888	87.2943
209	-0.549672	70.5958	17.8867	10.7118	87.3157
210	-0.621303	70.6407	18.1611	9.52115	87.2144
211	-0.59266	70.6588	18.8063	9.17655	87.1992
212	-0.55107	70.7543	18.0031	10.7038	87.2172
213	-0.611644	70.4371	18.8359	9.8496	87.329
214	-0.560618	70.1468	18.5421	9.32074	87.3063
215	-0.637735	70.8345	18.8867	9.36776	87.2795
216	-0.579967	70.8319	19.0369	10.2862	87.3217
217	-0.588942	70.7095	18.382	10.7903	87.2216
218	-0.591002	70.8515	18.2356	10.447	87.2255
219	-0.56963	70.2353	17.743	10.582	87.2175
220	-0.71079	70.3504	18.2305	9.59965	87.2234
221	-0.612617	70.3051	18.0595	9.78848	87.3201
222	-0.555836	70.4072	18.7899	10.1743	87.2227
223	-0.64053	70.4137	18.8364	10.123	87.3133
224	-0.612973	70.4895	19.1342	9.37985	87.3057
225	-0.627354	70.2401	17.4043	9.4541	87.2791
226	-0.68425	70.5735	18.4369	9.91064	87.2275
227	-0.563827	70.488	17.6661	10.6744	87.3031
228	-0.579768	70.6735	18.4029	10.0976	87.2137
229	-0.578104	70.7387	18.5357	9.47765	87.302
230	-0.706217	70.54	18.1096	9.95685	87.2957
231	-0.634805	70.7744	18.4166	9.50007	87.3117
232	-0.590767	70.3889	17.5752	10.2903	87.2437
233	-0.632295	70.5194	17.8081	9.90399	87.2128
234	-0.575908	70.0714	18.0808	10.3931	87.2662
235	-0.644979	70.4034	18.3399	9.34434	87.3275
236	-0.57803	70.656	18.2547	9.83266	87.2147
237	-0.576239	70.5898	18.7828	10.1386	87.3069
238	-0.580757	70.2002	18.7061	9.43111	87.2952
239	-0.66887	70.3092	18.0912	10.2717	87.3021
240	-0.712093	70.3232	18.5436	9.14449	87.2135
241	-0.534435	70.6292	17.4154	10.5431	87.2268
242	-0.639245	70.6678	18.6475	9.79227	87.2426
243	-0.580225	70.4905	18.4213	10.4491	87.2059
244	-0.649466	70.424	17.8918	10.3679	87.3073
245	-0.572971	70.5678	18.4966	9.53725	87.3185
246	-0.579367	70.5673	18.9003	9.03104	87.2965
247	-0.583824	70.3733	17.8981	9.7739	87.222
248	-0.530271	70.7548	17.9588	10.6141	87.3263
249	-0.589404	70.7606	18.1392	9.87212	87.2259
250	-0.638057	70.6324	18.1346	10.5936	87.3183
251	-0.57217	70.8873	18.4221	10.4648	87.322
252	-0.631084	70.3987	18.799	10.7239	87.3112
253	-0.542606	70.6505	18.2951	10.8665	87.3207
254	-0.585931	70.1452	17.7161	10.5457	87.3137
255	-0.581124	70.4138	17.4549	9.25261	87.3006
256	-0.595961	69.5955	18.9075	9.43486	87.2134
257	-0.665893	70.5095	18.6054	9.55705	87.2277
258	-0.614888	70.6745	17.9719	10.169	87.3139
259	-0.538088	70.4068	18.1724	10.8154	87.3149
260	-0.608432	70.6934	18.3466	9.38052	87.2186
261	-0.585372	70.5768	18.4037	10.3111	87.2332
262	-0.571298	70.3145	17.9801	10.0458	87.314
263	-0.537847	70.3716	18.6275	9.8725	87.2928
264	-0.54692	70.2225	18.7441	9.97599	87.3165
265	-0.578874	70.3214	18.7287	9.43527	87.1976
266	-0.615269	70.6376	18.765	8.95446	87.2145
267	-0.609478	70.6902	18.5811	9.97267	87.2242
268	-0.623494	70.2971	18.3447	9.6555	87.3172
269	-0.534352	70.7125	18.4681	10.4821	87.3067
270	-0.54589	70.4952	18.6544	10.3888	87.2986
271	-0.625394	70.4786	18.4749	10.5845	87.1977
272	-0.583075	70.4114	17.8704	9.95898	87.2626
273	-0.578423	70.6496	18.4563	10.4773	87.2953
274	-0.565044	70.5502	18.198	10.4469	87.2203
275	-0.577318	70.4038	18.4289	9.96805	87.2056
276	-0.558637	70.1276	18.4656	10.0131	87.2937
277	-0.587208	70.461	17.7562	10.6679	87.2935
278	-0.595975	70.7108	18.7634	9.84446	87.2405
279	-0.532078	70.5418	18.4224	10.2176	87.2882
280	-0.630475	70.6559	18.6916	9.90546	87.2127
281	-0.588015	70.5762	17.2714	10.4025	87.3108
282	-0.603541	70.5579	18.0688	10.1898	87.3309
283	-0.541173	70.5557	18.1113	10.6801	87.2957
284	-0.573785	70.3155	18.463	9.39328	87.2354
285	-0.60435	70.6055	17.6438	9.86459	87.3068
286	-0.672614	70.8127	18.8637	10.0091	87.2628
287	-0.659201	70.834	18.9338	10.4411	87.3042
288	-0.572267	70.7263	18.6908	9.0874	87.3112
289	-0.599992	70.4642	18.2283	10.5674	87.3133
290	-0.60505	70.6702	17.9956	10.603	87.302
291	-0.55082	70.6319	18.628	10.3136	87.3041
292	-0.61023	70.3263	18.2823	9.32034	87.3212
293	-0.601109	70.4003	18.1179	10.0187	87.2181
294	-0.680815	70.2928	18.8086	9.68645	87.3131
295	-0.6271	70.4615	18.4947	10.5815	87.3096
296	-0.573005	70.5872	17.9351	9.94629	87.2837
297	-0.597239	70.3585	18.0833	10.4312	87.3066
298	-0.559162	70.4709	17.6784	9.8211	87.3132
299	-0.575903	70.3899	18.2059	9.24126	87.3012
300	-0.658746	70.7955	18.3167	9.18953	87.3055
301	-0.58611	70.6205	18.5936	9.99823	87.3189
302	-0.607733	70.585	18.1283	9.71505	87.3105
303	-0.670809	70.5826	18.4944	10.0497	87.2177
304	-0.571932	70.833	18.9422	10.0148	87.2627
305	-0.685477	70.2935	18.1327	10.0934	87.3161
306	-0.589036	70.3282	18.3244	10.2782	87.2257
307	-0.565676	70.7338	18.4861	9.87529	87.1943
308	-0.625119	70.7395	17.9138	10.2067	87.2114
309	-0.604228	70.3694	18.2329	9.75957	87.217
310	-0.57801	70.4655	18.8424	9.61437	87.3027
311	-0.638455	70.5416	17.7253	10.8905	87.2318
312	-0.638185	70.4624	18.381	9.46943	87.3116
313	-0.621707	70.5162	18.4039	9.59276	87.2159
314	-0.538235	69.9534	18.1112	9.90581	87.3191
315	-0.636453	70.1991	18.7065	10.554	87.308
316	-0.53357	70.4068	18.0925	10.084	87.3166
317	-0.576473	70.7321	18.4686	10.1967	87.2775
318	-0.533573	70.5632	17.7164	10.6007	87.2104
319	-0.575111	70.5292	18.6738	9.81226	87.3097
320	-0.63457	70.5263	18.4958	10.2718	87.1942
321	-0.583518	70.0419	18.6391	9.57635	87.1973
322	-0.582299	70.3791	18.6039	10.1344	87.3155
323	-0.601219	70.6251	18.4363	9.54385	87.2697
324	-0.569831	70.7361	19.0226	10.7207	87.2285
325	-0.535396	70.4359	18.3377	10.1808	87.2122
326	-0.678726	70.0065	18.3556	10.6475	87.2165
327	-0.591788	70.6084	18.6419	10.1168	87.2044
328	-0.578428	70.6823	18.3184	10.7638	87.2208
329	-0.564163	69.793	18.2476	9.8664	87.2167
330	-0.680837	70.3164	18.0884	10.1684	87.3256
331	-0.638813	70.5239	19.0401	10.4182	87.2184
332	-0.540163	70.4706	18.3269	9.7503	87.308
333	-0.578636	70.3177	17.9874	10.1922	87.2147
334	-0.55587	70.5926	18.3111	9.88723	87.2349
335	-0.60873	70.8208	18.3356	9.85844	87.2689
336	-0.542132	70.6113	17.9345	10.5434	87.3251
337	-0.588286	70.4624	18.518	10.1723	87.2881
338	-0.651019	70.6394	18.6912	10.3728	87.212
339	-0.632611	70.4082	18.0991	9.1596	87.207
340	-0.624127	70.6397	18.7137	9.70815	87.2942
341	-0.632519	70.3219	18.5479	9.90057	87.2725
342	-0.634521	70.583	19.1464	9.40021	87.2039
343	-0.581583	70.5179	18.5542	10.6319	87.2202
344	-0.593471	70.3988	18.3067	9.56028	87.2445
345	-0.530455	70.4653	18.3013	10.0173	87.2987
346	-0.588243	70.376	18.0382	9.63743	87.2161
347	-0.583381	70.586	18.4138	9.84326	87.2144
348	-0.618373	70.4053	18.4867	9.62063	87.3115
349	-0.573176	70.6201	18.5426	10.4228	87.2262
350	-0.63969	70.322	17.5968	10.0567	87.2123
351	-0.613704	70.3437	18.5004	9.4782	87.3177
352	-0.624995	70.15	17.4553	10.0193	87.3148
353	-0.575379	70.4428	18.9186	9.72423	87.3114
354	-0.590325	70.7116	18.2072	10.4123	87.2821
355	-0.582089	69.8316	17.5178	10.654	87.2299
356	-0.646563	70.7485	18.0271	10.3205	87.3162
357	-0.640866	70.2948	18.6217	9.64961	87.2943
358	-0.672071	70.1911	18.0125	9.86983	87.3037
359	-0.585554	70.6108	18.1566	9.84479	87.3009
360	-0.675401	70.7397	18.1508	9.46334	87.2261
361	-0.572426	70.594	18.3026	10.3084	87.3112
362	-0.564599	70.2764	18.8331	10.2865	87.2161
363	-0.548524	70.0298	18.492	10.3859	87.2406
364	-0.621574	70.8023	18.5399	9.33395	87.3222
365	-0.612731	70.3231	18.0466	10.2453	87.2107
366	-0.614175	70.3987	16.9514	10.3526	87.2059
367	-0.688758	70.6991	18.6597	10.4037	87.2077
368	-0.699369	70.5481	18.3372	9.79894	87.3196
369	-0.537677	70.7347	17.9639	9.76873	87.2092
370	-0.620185	70.7113	17.8194	9.34558	87.2435
371	-0.583555	70.8012	18.4737	9.72224	87.2559
372	-0.67674	70.3441	17.8898	9.99873	87.3063
373	-0.702047	70.5127	18.6165	9.05735	87.2154
374	-0.598323	70.6339	18.2187	9.96093	87.2035
375	-0.672229	70.4337	18.2443	9.74737	87.2169
376	-0.552804	70.6562	17.9596	9.95138	87.2851
377	-0.615764	70.2821	18.3316	9.44627	87.3313
378	-0.594661	70.5505	18.7468	10.4102	87.2046
379	-0.576605	70.7111	18.7919	10.4141	87.2818
380	-0.608338	70.3526	18.278	9.55657	87.326
381	-0.571285	70.2595	17.197	10.2732	87.3028
382	-0.598713	70.7279	18.6989	10.4753	87.3215
383	-0.60984	70.6807	18.2743	10.7231	87.2231
384	-0.645639	70.7028	18.4884	9.99848	87.2988
385	-0.609328	70.1319	18.419	9.01823	87.1973
386	-0.552877	70.1018	17.7454	10.4214	87.2892
387	-0.615057	70.498	18.3043	10.0577	87.3092
388	-0.605084	70.7067	18.7427	10.5272	87.2046
389	-0.6419	70.413	18.3591	9.71408	87.2662
390	-0.582627	70.5923	17.9218	10.2253	87.3162
391	-0.616592	70.1165	18.2164	10.2875	87.2972
392	-0.665087	70.4053	18.2198	9.89878	87.3193
393	-0.627483	69.9395	19.1062	9.87985	87.2169
394	-0.58218	70.6165	17.9115	10.309	87.2663
395	-0.56972	70.5755	17.7994	10.059	87.3006
396	-0.580798	70.4211	18.0821	10.6615	87.2743
397	-0.634022	70.526	19.1337	10.0072	87.3124
398	-0.537347	70.6777	18.6977	10.373	87.3095
399	-0.565955	70.3449	18.3935	10.3316	87.3031
400	-0.627112	70.4379	18.0333	10.5308	87.312
401	-0.594459	70.2871	17.4794	9.7608	87.302
402	-0.657027	70.1494	18.3236	10.6362	87.2165
403	-0.596096	70.3351	19.0679	8.96274	87.2458
404	-0.557038	70.412	17.8638	9.57771	87.2003
405	-0.580705	70.4154	18.6207	10.0365	87.3121
406	-0.605735	70.1601	18.85	9.70074	87.3014
407	-0.589178	70.7129	18.0605	10.3705	87.307
408	-0.586255	69.9148	19.0399	9.83007	87.2931
409	-0.638337	70.8319	18.1836	9.33076	87.2148
410	-0.533557	70.3344	17.7948	9.88504	87.307
411	-0.629356	70.3502	18.6484	9.84826	87.2274
412	-0.615794	70.6259	17.7377	10.36	87.3155
413	-0.593712	70.3796	17.7008	9.43835	87.3032
414	-0.56338	70.3925	18.4968	10.2672	87.2162
415	-0.638138	70.5015	19.0798	9.87678	87.219
416	-0.612667	70.3093	18.5238	9.22857	87.3027
417	-0.555751	70.6138	18.3977	10.3909	87.2671
418	-0.626693	70.7369	17.9057	10.3927	87.2156
419	-0.628309	70.5065	18.6154	10.3238	87.2001
420	-0.594407	70.1226	18.623	10.6249	87.21
421	-0.610788	70.7355	18.2287	9.85659	87.3161
422	-0.580584	70.3793	17.843	9.56267	87.2953
423	-0.595536	70.4127	18.0623	9.88941	87.1984
424	-0.600062	70.6324	17.9099	9.27218	87.307
425	-0.587671	70.3649	18.2979	10.4854	87.3252
426	-0.583354	70.4563	18.8446	10.1955	87.2232
427	-0.580596	70.5958	18.4833	9.55162	87.2911
428	-0.612442	70.1663	18.5647	9.20497	87.3103
429	-0.598726	70.591	18.8595	10.3836	87.2254
430	-0.613042	70.7607	18.7877	9.87412	87.2209
431	-0.601838	70.527	18.9379	10.0121	87.2379
432	-0.612448	70.8211	18.0947	9.99589	87.3089
433	-0.542558	70.2503	17.9663	10.0379	87.307
434	-0.548866	70.3836	18.4113	9.85132	87.2904
435	-0.614274	70.5063	17.8344	10.1744	87.2209
436	-0.631936	70.3561	19.0359	9.7297	87.1985
437	-0.607576	70.44	17.5991	10.19	87.3245
438	-0.575161	70.3236	18.3774	10.3845	87.2058
439	-0.602482	70.6087	18.6001	10.148	87.3266
440	-0.581949	70.5292	17.6	10.3296	87.3255
441	-0.545572	70.3223	18.6894	10.2235	87.2611
442	-0.675616	70.752	18.3928	10.3829	87.3083
443	-0.636566	70.3502	18.2127	9.87452	87.3229
444	-0.635253	70.5432	17.9805	9.83677	87.2982
445	-0.599526	70.195	18.7881	10.4054	87.2786
446	-0.597761	70.5914	18.0598	10.7218	87.3113
447	-0.609296	70.4987	18.9377	9.67022	87.272
448	-0.592799	70.7608	18.7232	10.8048	87.2912
449	-0.656602	70.3536	17.8045	10.0202	87.2179
450	-0.610302	70.4291	18.0419	10.3598	87.2983
451	-0.566943	70.8167	17.8003	9.83962	87.2099
452	-0.651568	70.7865	17.7425	10.0265	87.2107
453	-0.626423	70.3303	19.1507	10.3268	87.323
454	-0.553255	69.6958	17.9927	9.49957	87.2282
455	-0.588109	70.3439	18.3063	10.2023	87.3068
456	-0.566823	70.321	17.8012	9.64007	87.3004
457	-0.675601	70.8493	18.7387	9.84829	87.3126
458	-0.665972	70.4819	18.1179	10.0343	87.3162
459	-0.587728	70.3138	17.9616	9.60988	87.321
460	-0.654464	70.5208	18.0486	9.65865	87.3118
461	-0.507769	70.7215	18.0161	10.4707	87.2196
462	-0.576002	70.4315	18.2434	9.76786	87.2278
463	-0.652665	70.3778	19.0248	9.47082	87.1969
464	-0.658194	70.2233	17.7554	9.7357	87.322
465	-0.602165	70.3753	18.7331	10.3935	87.2509
466	-0.54631	70.6911	18.1584	10.6107	87.2395
467	-0.624603	70.6871	18.3351	9.83074	87.2178
468	-0.617649	70.7424	18.2929	9.63967	87.2135
469	-0.597159	70.7995	19.1192	9.87799	87.2101
470	-0.583903	70.7103	18.2364	9.93677	87.2109
471	-0.641139	70.548	18.6399	9.64141	87.2258
472	-0.569627	70.5262	18.4654	10.0588	87.2353
473	-0.622109	70.0176	18.282	9.8068	87.2532
474	-0.631981	70.8132	18.4281	10.2422	87.3145
475	-0.584799	70.8434	18.6641	10.1158	87.2159
476	-0.586239	70.6192	18.8572	9.66284	87.313
477	-0.617354	70.4794	18.598	10.89	87.3197
478	-0.569066	70.3908	18.7422	9.31755	87.2072
479	-0.5867	70.2693	18.472	10.042	87.3166
480	-0.589487	70.6211	18.2344	10.3113	87.2461
481	-0.589657	70.5545	18.2178	10.0701	87.2261
482	-0.537345	70.6471	17.9885	10.6202	87.2987
483	-0.569673	70.6921	18.731	10.7773	87.206
484	-0.697671	70.7583	18.786	9.96032	87.223
485	-0.670609	70.7757	18.6686	9.8446	87.2147
486	-0.586786	70.3355	18.1627	9.96429	87.2962
487	-0.553002	70.1286	18.5937	10.3881	87.3174
488	-0.599438	70.265	18.4245	9.0065	87.3035
489	-0.627178	70.3425	18.6416	9.92955	87.2953
490	-0.705747	70.4106	18.2246	10.0849	87.2488
491	-0.631133	70.1352	18.5856	9.25284	87.2218
492	-0.584705	70.4316	19.1505	10.1428	87.3143
493	-0.621513	70.402	17.8058	8.84773	87.3194
494	-0.575941	70.3637	18.8635	10.0869	87.2174
495	-0.586745	70.5451	16.9866	10.3836	87.317
496	-0.573587	70.4609	18.4705	10.5168	87.2142
497	-0.616814	70.1659	18.2515	9.10556	87.1898
498	-0.622094	70.6262	18.7179	9.7883	87.2642
499	-0.600454	70.5196	18.1199	10.2405	87.3158
500	-0.591847	70.7632	18.5569	9.95479	87.2284

## Sheet: ideotype5
Line	Fla	FlYd	Flb	FPC	FlL
Kitahonami	-0.280679	68.7902	15.3591	10.9984	87.1009
1	-0.5169	70.5613	17.9469	8.9442	87.2188
2	-0.533138	70.5362	18.2006	10.5823	87.2053
3	-0.701628	70.416	18.6349	10.1966	87.2977
4	-0.598613	70.4871	17.8315	9.65178	87.2912
5	-0.612265	70.6644	18.3641	10.3813	87.2003
6	-0.618282	70.4736	17.7506	9.42278	87.3147
7	-0.582716	70.7076	18.4002	10.4075	87.2239
8	-0.660162	70.3622	18.8045	9.15768	87.3231
9	-0.477649	70.3736	17.6941	9.99158	87.1945
10	-0.560291	70.4734	17.5506	9.76077	87.2022
11	-0.551949	70.6839	17.5776	10.7101	87.2499
12	-0.617574	70.3234	17.4249	9.33173	87.1953
13	-0.447774	70.5638	18.1593	10.3098	87.3172
14	-0.521525	70.3763	18.4743	9.80391	87.2102
15	-0.538982	70.4979	18.0521	10.5843	87.2018
16	-0.498328	70.3208	17.5616	9.44355	87.2555
17	-0.486326	70.203	17.1881	10.4402	87.2043
18	-0.626319	70.1561	18.6027	9.82399	87.3213
19	-0.535123	70.2527	17.7467	9.94208	87.3161
20	-0.496554	69.6273	18.0556	9.3081	87.314
21	-0.58046	70.6021	18.1611	9.79631	87.2148
22	-0.580032	70.5707	18.3004	10.4833	87.3184
23	-0.488675	70.03	18.3361	10.0851	87.3052
24	-0.516224	70.7823	18.1184	9.2955	87.2037
25	-0.480943	70.8318	17.5672	10.2908	87.3171
26	-0.592326	70.2165	18.1509	10.3711	87.2062
27	-0.600522	70.5804	18.4858	10.1303	87.251
28	-0.576833	70.3306	18.262	10.3222	87.3058
29	-0.517355	70.151	18.0149	9.9896	87.3183
30	-0.640693	70.6074	17.7212	10.0687	87.2228
31	-0.631766	70.3919	18.2501	9.77352	87.2218
32	-0.498435	70.2469	17.6103	10.5011	87.3021
33	-0.505504	70.5099	17.7731	9.67232	87.2268
34	-0.671576	70.3586	18.0436	9.65351	87.2276
35	-0.549713	70.7731	18.1968	9.70455	87.2237
36	-0.550123	70.551	16.9721	10.0443	87.2033
37	-0.50851	70.0773	16.8191	10.3373	87.2569
38	-0.550208	70.3116	17.0365	9.75564	87.2225
39	-0.556808	70.04	18.5112	9.98007	87.2846
40	-0.542022	70.6365	17.9796	9.79977	87.2154
41	-0.53795	70.3273	17.9081	9.51717	87.2171
42	-0.574576	70.5214	18.4025	9.88381	87.2694
43	-0.67867	70.5077	18.2002	9.90606	87.2903
44	-0.500416	70.8876	17.5159	10.1522	87.3001
45	-0.561208	70.249	18.2475	9.8529	87.2261
46	-0.525166	70.7012	16.8575	10.0878	87.3075
47	-0.654865	70.6971	18.7676	10.2906	87.3047
48	-0.562963	70.7474	18.3033	9.43312	87.2997
49	-0.498357	70.079	17.6153	9.69813	87.301
50	-0.569859	70.5557	17.6603	10.836	87.3125
51	-0.595107	70.8435	19.1191	9.82607	87.3172
52	-0.596057	70.5035	17.7269	9.77855	87.3092
53	-0.476308	70.3978	17.7472	9.57481	87.2267
54	-0.554169	70.3908	17.6161	10.0292	87.2047
55	-0.506497	70.6323	17.9883	9.80367	87.3256
56	-0.509722	70.4888	17.1807	10.5908	87.2027
57	-0.507154	69.7892	18.7052	10.5101	87.3215
58	-0.549215	70.4158	17.1306	9.50942	87.3102
59	-0.543633	70.6788	17.9745	10.3332	87.2072
60	-0.654827	70.6004	17.9037	9.57438	87.3192
61	-0.549036	70.6496	18.207	10.0447	87.318
62	-0.647399	70.5876	18.5374	9.51826	87.3118
63	-0.532292	70.6347	17.9944	9.72444	87.192
64	-0.573976	70.5405	18.7347	10.5253	87.2131
65	-0.573699	70.4665	17.5463	10.1197	87.3068
66	-0.511293	70.2807	17.4736	9.41264	87.2115
67	-0.54954	70.1114	18.1191	10.0295	87.2379
68	-0.563369	70.2984	18.0675	9.31144	87.3023
69	-0.600602	70.7974	18.2026	9.51571	87.3121
70	-0.540363	70.5694	17.9719	10.8678	87.2155
71	-0.595279	70.4861	17.9326	10.4083	87.2994
72	-0.496993	70.496	17.574	9.59405	87.3115
73	-0.564591	70.5649	18.4197	10.8536	87.2798
74	-0.517161	70.5752	17.3272	9.85857	87.3111
75	-0.549686	70.6221	18.5711	10.1846	87.2201
76	-0.557064	70.7671	17.9649	10.4419	87.1935
77	-0.595239	70.2289	17.7714	9.80734	87.287
78	-0.447556	70.803	18.0527	10.1144	87.3078
79	-0.447342	70.3785	16.8392	10.8577	87.2
80	-0.522421	70.3108	18.1604	10.3955	87.2444
81	-0.686636	70.4669	18.3914	10.2545	87.3247
82	-0.530136	70.5918	17.8194	9.97025	87.2504
83	-0.567411	70.4435	18.1914	10.7927	87.3182
84	-0.547025	70.5761	18.4915	10.0735	87.2273
85	-0.55111	70.6341	17.9095	10.0934	87.2766
86	-0.57492	70.554	18.0474	10.3437	87.328
87	-0.54125	70.4417	17.7966	9.79864	87.3199
88	-0.596667	70.3936	18.1458	9.72473	87.3071
89	-0.604521	70.7918	17.933	9.74625	87.2008
90	-0.588373	70.5122	17.6799	9.28344	87.235
91	-0.582074	70.1718	18.3501	10.3124	87.2131
92	-0.487319	70.1481	17.187	10.6194	87.3263
93	-0.5851	70.4903	18.4167	9.49418	87.3002
94	-0.605124	70.7768	18.1275	10.2459	87.2277
95	-0.528941	70.2711	17.5229	9.82712	87.3066
96	-0.604386	70.6352	18.2012	10.8745	87.2116
97	-0.478254	70.5533	16.9381	9.78524	87.2098
98	-0.470494	70.4718	17.1219	10.3016	87.2361
99	-0.498622	70.4324	17.3312	10.1734	87.2177
100	-0.577875	70.3484	17.849	8.78057	87.2149
101	-0.529698	70.4021	17.4808	10.2146	87.2184
102	-0.572782	70.4904	17.9101	10.2768	87.2119
103	-0.479568	70.6711	17.8629	9.92571	87.2016
104	-0.482806	70.7291	17.0098	10.3684	87.3174
105	-0.57125	69.9769	17.4282	10.2628	87.3024
106	-0.635629	70.4543	17.5066	10.5091	87.3229
107	-0.485761	70.851	16.9329	10.2309	87.2259
108	-0.505791	70.4593	17.3918	10.1075	87.2981
109	-0.518953	70.3437	17.7178	10.8718	87.3158
110	-0.504833	70.4989	18.0697	9.60535	87.219
111	-0.52268	70.3559	18.0251	9.75417	87.2657
112	-0.56392	70.3982	17.8058	9.81068	87.2951
113	-0.576554	70.4936	17.6068	9.87088	87.3046
114	-0.508639	70.667	17.5606	10.6226	87.3231
115	-0.571199	70.5457	17.9693	9.58616	87.2427
116	-0.53796	70.5902	18.3031	9.41842	87.2122
117	-0.584195	70.5497	17.8527	9.89125	87.2145
118	-0.598031	70.2009	18.0402	9.78275	87.2931
119	-0.484733	70.2877	17.3581	9.43768	87.2964
120	-0.54677	70.182	17.3944	9.37735	87.3132
121	-0.619157	70.2038	18.2474	9.24143	87.2278
122	-0.525298	70.515	18.3123	10.3238	87.2967
123	-0.507443	70.53	18.371	9.97274	87.2175
124	-0.451466	70.4857	17.7992	10.1912	87.307
125	-0.594742	70.3404	17.6207	10.5034	87.2421
126	-0.567207	70.4991	17.7327	9.94223	87.3274
127	-0.622778	70.1973	18.7901	9.76704	87.2894
128	-0.580419	69.9264	17.9971	9.33683	87.2987
129	-0.568065	70.6281	17.7244	9.65354	87.2117
130	-0.537526	70.3348	17.9961	9.96729	87.2166
131	-0.675131	69.8434	18.912	9.54432	87.2177
132	-0.534619	70.6289	17.1067	9.44294	87.3185
133	-0.537954	70.1267	17.7431	10.2806	87.226
134	-0.61039	70.8781	18.3791	10.2652	87.3197
135	-0.513671	70.2318	18.3155	9.64068	87.2145
136	-0.6896	70.5083	18.6599	9.29524	87.2166
137	-0.580968	70.5359	17.6895	10.3844	87.2202
138	-0.560093	70.7818	17.6449	10.4941	87.3237
139	-0.516016	70.3629	17.4663	9.74934	87.2255
140	-0.597542	70.7382	16.9053	9.94332	87.3048
141	-0.567049	70.1407	18.3032	9.40936	87.3041
142	-0.485489	70.4926	18.1435	10.3064	87.2146
143	-0.51565	70.3908	18.209	10.8529	87.1996
144	-0.594834	70.5511	18.9417	9.85794	87.2188
145	-0.568601	70.6598	17.9943	9.74397	87.2156
146	-0.639931	70.6538	18.2678	9.9038	87.3041
147	-0.530653	70.3654	18.3771	10.527	87.2696
148	-0.501259	70.2989	17.5876	10.4522	87.295
149	-0.637234	70.534	18.3981	9.68473	87.2025
150	-0.475923	70.5162	17.1212	9.96232	87.2948
151	-0.536784	70.5017	17.3709	10.0136	87.3078
152	-0.555383	69.9741	18.5301	10.564	87.2988
153	-0.572848	70.7387	17.9459	10.6402	87.2778
154	-0.534438	70.5128	18.1116	9.99371	87.248
155	-0.618879	70.2812	18.2447	10.0602	87.2866
156	-0.495904	70.6555	17.5584	10.1259	87.3174
157	-0.659971	70.5021	17.8632	9.38561	87.2227
158	-0.585747	70.9213	17.9152	10.2263	87.3208
159	-0.530421	70.3761	17.7103	9.94561	87.2183
160	-0.589827	70.4631	18.4578	10.7467	87.3191
161	-0.524956	69.8462	17.5944	9.20236	87.303
162	-0.596769	70.7418	18.4811	9.79207	87.2761
163	-0.508167	70.3373	17.4527	9.43275	87.197
164	-0.537904	70.6473	18.5165	9.64001	87.299
165	-0.509747	70.5246	17.1587	10.5753	87.2957
166	-0.501832	70.1051	17.7079	9.84004	87.3204
167	-0.483158	70.6811	17.6347	10.0603	87.3175
168	-0.52326	70.4138	18.8886	10.218	87.2655
169	-0.506069	70.7057	17.5459	10.3938	87.2153
170	-0.56439	70.6932	17.8059	9.20219	87.3229
171	-0.53082	70.7336	17.6883	9.2779	87.3002
172	-0.574235	70.7383	18.0679	10.4379	87.2765
173	-0.510025	70.5138	17.7653	9.18766	87.2832
174	-0.494409	70.7528	18.1689	10.8852	87.3079
175	-0.492058	70.6858	17.3169	10.217	87.2283
176	-0.562117	70.3302	17.7475	9.83817	87.1958
177	-0.540363	70.7498	17.8715	9.83072	87.3069
178	-0.664061	70.7488	18.7485	9.82164	87.3255
179	-0.532424	70.7406	17.43	10.052	87.3026
180	-0.516922	70.6872	17.7357	10.4895	87.3001
181	-0.578647	70.1701	17.709	9.80851	87.3168
182	-0.570606	70.5265	18.0463	10.4722	87.2986
183	-0.492398	70.5351	17.9351	9.74391	87.2104
184	-0.539138	70.5375	18.4453	10.018	87.3076
185	-0.549025	69.43	18.6927	10.1122	87.257
186	-0.61729	70.3414	17.6838	9.87244	87.3108
187	-0.570276	70.4007	18.3761	9.56727	87.3083
188	-0.529272	70.336	17.8551	9.46094	87.2242
189	-0.458616	70.0387	18.2599	10.5571	87.3185
190	-0.481758	70.6449	18.1181	10.061	87.2102
191	-0.529848	70.6088	18.1484	10.4393	87.1959
192	-0.57342	70.5164	18.5274	10.3986	87.3126
193	-0.657066	70.727	17.9883	9.77069	87.3155
194	-0.491784	70.8498	18.0391	10.1487	87.2652
195	-0.583656	70.4512	18.3891	10.4862	87.3219
196	-0.499444	70.4192	17.9717	9.63871	87.2008
197	-0.480718	70.4701	17.1979	10.3653	87.2086
198	-0.566375	70.4189	17.4946	9.94067	87.3096
199	-0.601075	70.6084	18.7602	10.1373	87.2186
200	-0.54304	70.7114	18.3537	9.90291	87.2159
201	-0.553194	70.4034	17.2447	10.2124	87.2438
202	-0.49493	70.4959	17.7403	9.85887	87.2087
203	-0.616219	70.8159	18.6975	10.0641	87.3112
204	-0.477538	70.1708	17.2205	10.1643	87.2157
205	-0.68261	70.3702	18.4249	10.2815	87.2908
206	-0.494044	70.6376	17.9322	9.15684	87.2906
207	-0.502605	69.9745	17.8635	9.40271	87.2819
208	-0.566465	70.4949	17.844	10.2888	87.2944
209	-0.549672	70.5958	17.8867	10.7118	87.3157
210	-0.536965	70.6421	17.6148	9.52159	87.2149
211	-0.580947	70.6539	18.0136	9.17772	87.1995
212	-0.474051	70.7541	17.9118	10.7044	87.2176
213	-0.527259	70.4332	17.9512	9.85063	87.3296
214	-0.476241	70.143	17.6521	9.3219	87.3068
215	-0.562674	70.8286	18.4835	9.36898	87.28
216	-0.50197	70.8333	18.4915	10.2863	87.3219
217	-0.583751	70.7034	18.0594	10.7915	87.2218
218	-0.507538	70.8468	17.3675	10.4482	87.2261
219	-0.493912	70.2368	17.1976	10.5821	87.2177
220	-0.710764	70.35	18.2294	9.60008	87.2235
221	-0.531582	70.3065	17.5134	9.78854	87.3204
222	-0.555836	70.4072	18.7899	10.1743	87.2227
223	-0.557073	70.4152	18.2903	10.1231	87.3136
224	-0.612973	70.4895	19.1342	9.37985	87.3057
225	-0.542994	70.2415	16.8579	9.45453	87.2796
226	-0.603215	70.5749	17.8908	9.91069	87.2278
227	-0.557464	70.4873	17.658	10.675	87.3032
228	-0.495352	70.6688	17.5349	10.0988	87.2141
229	-0.500483	70.7402	17.9969	9.47769	87.3023
230	-0.621801	70.5353	17.2415	9.95808	87.2962
231	-0.551553	70.7758	17.8705	9.50013	87.312
232	-0.58997	70.3835	17.2646	10.2914	87.2439
233	-0.632295	70.5194	17.8081	9.90399	87.2128
234	-0.575908	70.0714	18.0808	10.3931	87.2662
235	-0.560645	70.4048	17.7937	9.3444	87.3278
236	-0.493613	70.6513	17.3587	9.83388	87.2153
237	-0.573881	70.5837	18.4339	10.1398	87.3071
238	-0.50276	70.2016	18.1606	9.43117	87.2954
239	-0.584662	70.3106	17.5451	10.2721	87.3025
240	-0.712093	70.3232	18.5436	9.14449	87.2135
241	-0.534435	70.6292	17.4154	10.5431	87.2268
242	-0.639245	70.6678	18.6475	9.79227	87.2426
243	-0.520047	70.4852	18.0581	10.4502	87.2063
244	-0.565106	70.4254	17.3455	10.3683	87.3078
245	-0.563404	70.5629	17.6952	9.53835	87.3188
246	-0.498447	70.5625	18.3445	9.03211	87.2969
247	-0.583824	70.3733	17.8981	9.7739	87.222
248	-0.530271	70.7548	17.9588	10.6141	87.3263
249	-0.504987	70.7559	17.2432	9.87335	87.2264
250	-0.553697	70.6338	17.5874	10.5942	87.3188
251	-0.560683	70.8885	17.9366	10.4649	87.3221
252	-0.546668	70.394	17.9072	10.725	87.3115
253	-0.542606	70.6505	18.2951	10.8665	87.3207
254	-0.53081	70.1446	17.7047	10.5461	87.3138
255	-0.576265	70.4143	17.0659	9.25261	87.3007
256	-0.514212	69.5964	18.6052	9.43528	87.2138
257	-0.581778	70.5109	18.0593	9.55711	87.228
258	-0.614676	70.6683	17.6424	10.1702	87.3141
259	-0.453672	70.402	17.2967	10.8166	87.3154
260	-0.524072	70.6948	17.8004	9.3809	87.2189
261	-0.501012	70.5782	17.8575	10.3115	87.2336
262	-0.571143	70.3138	17.9727	10.0464	87.3142
263	-0.521372	70.3716	18.6244	9.87288	87.2931
264	-0.545961	70.2163	18.4145	9.97714	87.3166
265	-0.498163	70.3167	17.8505	9.43649	87.1981
266	-0.533242	70.6329	17.8932	8.95568	87.2151
267	-0.526021	70.6916	18.035	9.97273	87.2246
268	-0.6194	70.2977	17.991	9.6555	87.3173
269	-0.534352	70.7125	18.4681	10.4821	87.3067
270	-0.494652	70.4954	18.6206	10.3888	87.2987
271	-0.54113	70.4739	17.5791	10.5857	87.1982
272	-0.577942	70.4114	17.8696	9.95936	87.2628
273	-0.499197	70.6511	17.9109	10.4773	87.2956
274	-0.565044	70.5502	18.198	10.4469	87.2203
275	-0.565831	70.405	17.9434	9.9681	87.2057
276	-0.555255	70.1214	18.1516	10.0142	87.2939
277	-0.537047	70.4626	17.2129	10.668	87.2936
278	-0.595975	70.7108	18.7634	9.84446	87.2405
279	-0.447718	70.5429	17.8747	10.2182	87.2887
280	-0.60731	70.6496	18.3391	9.90662	87.2131
281	-0.503897	70.5777	16.7253	10.4029	87.3114
282	-0.599648	70.5518	17.7189	10.191	87.331
283	-0.460138	70.5571	17.5652	10.6801	87.296
284	-0.491642	70.3169	17.9166	9.39371	87.2359
285	-0.528631	70.607	17.0983	9.86465	87.307
286	-0.588198	70.8085	17.9795	10.0104	87.2633
287	-0.659201	70.834	18.9338	10.4411	87.3042
288	-0.49419	70.7216	17.8206	9.08853	87.3116
289	-0.599992	70.4642	18.2283	10.5674	87.3133
290	-0.520634	70.6655	17.1162	10.6043	87.3025
291	-0.55082	70.6319	18.628	10.3136	87.3041
292	-0.605096	70.3263	18.2814	9.32071	87.3215
293	-0.526104	70.4006	18.042	10.0192	87.2185
294	-0.678204	70.2933	18.5639	9.68645	87.3132
295	-0.6271	70.4615	18.4947	10.5815	87.3096
296	-0.488645	70.5887	17.3884	9.94654	87.2842
297	-0.597239	70.3585	18.0833	10.4312	87.3066
298	-0.478485	70.4723	17.1314	9.82152	87.3137
299	-0.575	70.3899	18.2051	9.24162	87.3014
300	-0.651404	70.7967	17.8606	9.18953	87.3056
301	-0.503806	70.6219	18.0473	9.99857	87.3193
302	-0.523326	70.5808	17.285	9.71602	87.3109
303	-0.670809	70.5826	18.4944	10.0497	87.2177
304	-0.570824	70.8289	18.6487	10.0158	87.2629
305	-0.601061	70.2888	17.2412	10.0946	87.3166
306	-0.58792	70.3234	18.0042	10.2794	87.2259
307	-0.565676	70.7338	18.4861	9.87529	87.1943
308	-0.557234	70.741	17.3701	10.2068	87.2116
309	-0.537519	70.3705	17.7362	9.75958	87.2172
310	-0.498572	70.4607	17.9472	9.61561	87.3031
311	-0.628745	70.5422	17.5133	10.8908	87.2319
312	-0.634972	70.4599	18.2419	9.47034	87.3116
313	-0.537291	70.5115	17.5359	9.59398	87.2164
314	-0.45403	69.9523	17.4303	9.90687	87.3195
315	-0.636453	70.1991	18.7065	10.554	87.308
316	-0.53357	70.4068	18.0925	10.084	87.3166
317	-0.562598	70.7333	17.9588	10.1968	87.2776
318	-0.533573	70.5632	17.7164	10.6007	87.2104
319	-0.491718	70.5245	17.7778	9.81348	87.3102
320	-0.553476	70.5216	17.6202	10.2731	87.1947
321	-0.583518	70.0419	18.6391	9.57635	87.1973
322	-0.497883	70.3744	17.7282	10.1356	87.316
323	-0.600098	70.6251	18.35	9.54385	87.2697
324	-0.564515	70.7373	18.6175	10.7207	87.2286
325	-0.451166	70.4348	17.6453	10.1819	87.2126
326	-0.598205	70.008	17.8095	10.6475	87.2168
327	-0.507419	70.6049	17.8044	10.118	87.2049
328	-0.494068	70.6837	17.7714	10.7643	87.2214
329	-0.501348	69.7928	18.22	9.86694	87.2169
330	-0.680681	70.3164	18.0878	10.1688	87.3258
331	-0.634974	70.5239	19.0395	10.4186	87.2186
332	-0.455746	70.4658	17.4309	9.75153	87.3085
333	-0.577677	70.3115	17.6375	10.1934	87.2149
334	-0.55134	70.587	17.6539	9.8884	87.2353
335	-0.60873	70.8208	18.3356	9.85844	87.2689
336	-0.539464	70.6112	17.9343	10.5438	87.3251
337	-0.503926	70.4634	17.9706	10.1729	87.2886
338	-0.566659	70.6409	18.1449	10.3732	87.2125
339	-0.548251	70.4073	17.4198	9.16058	87.2075
340	-0.539767	70.6407	18.1663	9.70874	87.2945
341	-0.632519	70.3219	18.5479	9.90057	87.2725
342	-0.550105	70.5783	18.2505	9.40144	87.2045
343	-0.578202	70.5117	18.2322	10.633	87.2204
344	-0.587437	70.4	17.8877	9.56028	87.2446
345	-0.524059	70.4591	17.9788	10.0185	87.2989
346	-0.515369	70.3763	17.9774	9.63778	87.2164
347	-0.574026	70.5872	17.943	9.84326	87.2145
348	-0.618373	70.4053	18.4867	9.62063	87.3115
349	-0.491117	70.6215	17.9964	10.4229	87.2265
350	-0.558655	70.3234	17.0506	10.0568	87.2126
351	-0.609888	70.3437	18.5002	9.47854	87.3178
352	-0.540579	70.1453	16.5872	10.0205	87.3154
353	-0.490963	70.438	18.0226	9.72545	87.3119
354	-0.517451	70.7118	18.1465	10.4127	87.2826
355	-0.528463	69.8318	17.4598	10.6541	87.2299
356	-0.64419	70.7461	17.8967	10.3214	87.3164
357	-0.640866	70.2948	18.6217	9.64961	87.2943
358	-0.672071	70.1911	18.0125	9.86983	87.3037
359	-0.501137	70.6061	17.2606	9.84601	87.3014
360	-0.591007	70.735	17.2549	9.46456	87.2266
361	-0.494044	70.5886	17.8509	10.3096	87.3117
362	-0.480182	70.2723	17.982	10.2875	87.2166
363	-0.464164	70.0312	17.945	10.3863	87.2409
364	-0.537158	70.7976	17.6439	9.33517	87.3228
365	-0.609375	70.3171	17.7469	10.2463	87.2108
366	-0.591066	70.3985	16.9487	10.353	87.2062
367	-0.687637	70.6991	18.5734	10.4037	87.2077
368	-0.615165	70.5495	17.791	9.799	87.32
369	-0.537522	70.7347	17.9629	9.76918	87.2092
370	-0.620185	70.7113	17.8194	9.34558	87.2435
371	-0.503033	70.8027	17.9276	9.72229	87.2562
372	-0.67674	70.3441	17.8898	9.99873	87.3063
373	-0.702047	70.5127	18.6165	9.05735	87.2154
374	-0.52463	70.6341	18.1288	9.96099	87.2037
375	-0.660742	70.4349	17.7588	9.74741	87.217
376	-0.469347	70.6577	17.4135	9.95144	87.2854
377	-0.612398	70.2827	18.0243	9.44627	87.3314
378	-0.518942	70.5519	18.2014	10.4103	87.2049
379	-0.506064	70.7051	18.4336	10.4153	87.2823
380	-0.52628	70.354	17.7319	9.55663	87.3263
381	-0.571285	70.2595	17.197	10.2732	87.3028
382	-0.590165	70.7226	18.0904	10.4764	87.3218
383	-0.528211	70.6822	17.7281	10.7235	87.2235
384	-0.642272	70.7033	18.1811	9.99848	87.2989
385	-0.609328	70.1319	18.419	9.01823	87.1973
386	-0.470819	70.1033	17.1993	10.4214	87.2895
387	-0.532999	70.4994	17.7582	10.0577	87.3096
388	-0.520667	70.702	17.8746	10.5284	87.2052
389	-0.559792	70.4092	17.502	9.71523	87.2667
390	-0.498267	70.5933	17.3741	10.226	87.3167
391	-0.532388	70.1179	17.6702	10.2875	87.2975
392	-0.585529	70.4001	17.7331	9.90001	87.3198
393	-0.62728	69.9334	18.7644	9.88102	87.2172
394	-0.4993	70.612	17.0426	10.3101	87.2668
395	-0.56972	70.5755	17.7994	10.059	87.3006
396	-0.574435	70.4211	18.0808	10.6618	87.2744
397	-0.549608	70.5213	18.2377	10.0083	87.3128
398	-0.532213	70.6773	18.6955	10.3735	87.3098
399	-0.540145	70.346	17.9045	10.3322	87.3034
400	-0.627112	70.4379	18.0333	10.5308	87.312
401	-0.510304	70.2885	16.9322	9.76143	87.3025
402	-0.657027	70.1494	18.3236	10.6362	87.2165
403	-0.511812	70.3304	18.1852	8.96392	87.2462
404	-0.552944	70.4125	17.5101	9.57771	87.2004
405	-0.499882	70.4109	17.7834	10.0378	87.3126
406	-0.600765	70.1545	18.2834	9.7019	87.3017
407	-0.567177	70.7128	18.0579	10.3705	87.3072
408	-0.586255	69.9148	19.0399	9.83007	87.2931
409	-0.638337	70.8319	18.1836	9.33076	87.2148
410	-0.526215	70.3356	17.3386	9.88504	87.3071
411	-0.596052	70.3514	18.1758	9.84826	87.2275
412	-0.615794	70.6259	17.7377	10.36	87.3155
413	-0.509296	70.375	16.812	9.4394	87.3035
414	-0.56338	70.3925	18.4968	10.2672	87.2162
415	-0.554023	70.503	18.5337	9.87684	87.2193
416	-0.612667	70.3093	18.5238	9.22857	87.3027
417	-0.471335	70.6095	17.5403	10.3921	87.2676
418	-0.569576	70.7322	17.0493	10.3939	87.2161
419	-0.628284	70.5059	18.6136	10.3243	87.2003
420	-0.594407	70.1226	18.623	10.6249	87.21
421	-0.610788	70.7355	18.2287	9.85659	87.3161
422	-0.510551	70.3808	17.2993	9.56272	87.2954
423	-0.511422	70.4141	17.5162	9.88947	87.1987
424	-0.515702	70.6338	17.3637	9.27259	87.3075
425	-0.503314	70.3663	17.7516	10.4857	87.3255
426	-0.583354	70.4563	18.8446	10.1955	87.2232
427	-0.505318	70.596	18.3933	9.55206	87.2914
428	-0.58456	70.1605	18.2501	9.20603	87.3107
429	-0.528693	70.5924	18.3158	10.3836	87.2256
430	-0.60524	70.7565	18.0617	9.87526	87.2211
431	-0.601838	70.527	18.9379	10.0121	87.2379
432	-0.612448	70.8211	18.0947	9.99589	87.3089
433	-0.542558	70.2503	17.9663	10.0379	87.307
434	-0.54871	70.3836	18.4112	9.8517	87.2906
435	-0.529915	70.507	17.2865	10.1749	87.2213
436	-0.547522	70.3514	18.1498	9.73086	87.1989
437	-0.53685	70.4414	17.1126	10.19	87.3247
438	-0.495689	70.325	17.8318	10.3849	87.2062
439	-0.519146	70.6101	18.0537	10.1485	87.3271
440	-0.498489	70.5306	17.0534	10.33	87.3259
441	-0.543384	70.317	18.3626	10.2246	87.2613
442	-0.591256	70.7535	17.8465	10.3833	87.3088
443	-0.556045	70.3517	17.6666	9.87458	87.3232
444	-0.550893	70.5446	17.4338	9.83719	87.2986
445	-0.515371	70.1964	18.2419	10.4057	87.2791
446	-0.51724	70.5928	17.5137	10.7219	87.3116
447	-0.527237	70.5002	18.3915	9.67028	87.2723
448	-0.592799	70.7608	18.7232	10.8048	87.2912
449	-0.581541	70.3477	17.4073	10.0214	87.2183
450	-0.526845	70.4306	17.4958	10.3599	87.2986
451	-0.566943	70.8167	17.8003	9.83962	87.2099
452	-0.567356	70.7818	16.8465	10.0277	87.2113
453	-0.568724	70.3258	18.2866	10.328	87.3234
454	-0.475255	69.6972	17.4473	9.5	87.2286
455	-0.503749	70.3453	17.76	10.2028	87.3072
456	-0.538172	70.3147	17.4551	9.64123	87.3007
457	-0.592348	70.8507	18.1926	9.84835	87.3129
458	-0.661701	70.4819	18.1171	10.0346	87.3162
459	-0.513318	70.3152	17.4166	9.60994	87.3213
460	-0.570104	70.5223	17.5024	9.65908	87.3122
461	-0.507769	70.7215	18.0161	10.4707	87.2196
462	-0.566606	70.4315	18.2411	9.76786	87.2279
463	-0.568248	70.3731	18.1788	9.47202	87.1974
464	-0.64381	70.2172	17.4311	9.73687	87.3224
465	-0.517774	70.3706	17.8371	10.3947	87.2513
466	-0.532435	70.6922	17.6487	10.6107	87.2396
467	-0.542339	70.6883	17.9571	9.8308	87.2181
468	-0.600711	70.7429	18.0456	9.64001	87.2139
469	-0.522749	70.801	18.5742	9.87805	87.2103
470	-0.583602	70.7042	17.8866	9.93784	87.2112
471	-0.556722	70.5433	17.7718	9.64263	87.2263
472	-0.569627	70.5262	18.4654	10.0588	87.2353
473	-0.555251	70.0117	17.8958	9.80798	87.2536
474	-0.631981	70.8132	18.4281	10.2422	87.3145
475	-0.513157	70.8448	18.1192	10.1164	87.2162
476	-0.586195	70.6142	18.5366	9.66377	87.3131
477	-0.600825	70.4737	18.2755	10.8911	87.3199
478	-0.484862	70.3922	18.196	9.31761	87.2076
479	-0.502495	70.2707	17.9259	10.0421	87.3169
480	-0.589487	70.6211	18.2344	10.3113	87.2461
481	-0.516784	70.5541	18.1554	10.0707	87.2265
482	-0.53357	70.6415	17.3939	10.6214	87.2991
483	-0.485304	70.6886	17.8643	10.7784	87.2065
484	-0.614154	70.7536	17.8901	9.96154	87.2235
485	-0.600038	70.776	18.608	9.84461	87.2149
486	-0.502427	70.3365	17.615	9.96484	87.2967
487	-0.553002	70.1286	18.5937	10.3881	87.3174
488	-0.599438	70.265	18.4245	9.0065	87.3035
489	-0.546188	70.3433	18.4027	9.92996	87.2956
490	-0.62139	70.4121	17.6784	10.0853	87.2491
491	-0.559966	70.1354	18.5102	9.2529	87.222
492	-0.502646	70.4331	18.6043	10.1428	87.3146
493	-0.537398	70.4034	17.2597	8.84779	87.3197
494	-0.575941	70.3637	18.8635	10.0869	87.2174
495	-0.502385	70.5465	16.4402	10.384	87.3175
496	-0.573587	70.4609	18.4705	10.5168	87.2142
497	-0.543497	70.16	17.8263	9.10675	87.1901
498	-0.538872	70.6215	17.8541	9.78952	87.2647
499	-0.518255	70.5148	17.224	10.2417	87.3164
500	-0.50756	70.7592	17.6918	9.95602	87.229

## Sheet: ideotype6
Line	Fla	FlYd	Flb	FPC	FlL
Kitahonami	-0.280679	68.7902	15.3591	10.9984	87.1009
1	-0.5169	70.5613	17.9469	8.9442	87.2188
2	-0.451266	70.5356	16.9212	10.5823	87.2053
3	-0.619756	70.4154	17.3554	10.1966	87.2977
4	-0.516741	70.4866	16.5518	9.65178	87.2911
5	-0.530393	70.6638	17.0844	10.3813	87.2003
6	-0.618282	70.4736	17.7506	9.42278	87.3147
7	-0.500844	70.707	17.1206	10.4075	87.2238
8	-0.660189	70.3622	18.8044	9.11815	87.3231
9	-0.395803	70.373	16.4143	9.95029	87.1943
10	-0.560168	70.4734	17.5502	9.76077	87.2021
11	-0.551949	70.6839	17.5776	10.7101	87.2499
12	-0.535702	70.3228	16.1451	9.33173	87.1953
13	-0.366058	70.5632	16.8797	10.3098	87.3171
14	-0.439653	70.3757	17.1947	9.80391	87.2102
15	-0.501516	70.4978	16.8082	10.5843	87.2018
16	-0.416456	70.3202	16.2822	9.44355	87.2555
17	-0.404454	70.2024	15.9085	10.4402	87.2043
18	-0.54457	70.1555	17.3233	9.82399	87.3213
19	-0.453251	70.2521	16.467	9.94208	87.316
20	-0.496554	69.6273	18.0556	9.3081	87.314
21	-0.58046	70.6021	18.161	9.79631	87.2148
22	-0.580032	70.5707	18.3004	10.4833	87.3184
23	-0.406876	70.0648	17.0567	10.0637	87.3052
24	-0.516224	70.7823	18.1184	9.2955	87.2037
25	-0.399071	70.8312	16.2878	10.2908	87.3171
26	-0.592326	70.2165	18.1509	10.3711	87.2062
27	-0.520299	70.5798	18.1644	10.1303	87.251
28	-0.576833	70.3306	18.2616	10.3222	87.3057
29	-0.517355	70.151	18.0149	9.9896	87.3183
30	-0.637833	70.6074	16.7632	10.0687	87.2228
31	-0.631766	70.3919	18.2501	9.77352	87.2218
32	-0.416687	70.2463	16.331	10.5011	87.3021
33	-0.423632	70.512	16.4933	9.62444	87.2267
34	-0.589704	70.3581	16.7642	9.65351	87.2276
35	-0.549739	70.7731	18.1968	9.66243	87.2236
36	-0.468251	70.5504	15.6927	10.0443	87.2033
37	-0.42691	70.0767	15.5394	10.3373	87.2567
38	-0.468336	70.311	15.7572	9.75564	87.2225
39	-0.556808	70.04	18.5112	9.98007	87.2846
40	-0.46015	70.6359	16.7002	9.79977	87.2154
41	-0.456078	70.3267	16.6288	9.51717	87.2171
42	-0.492704	70.5208	17.1232	9.88381	87.2694
43	-0.67867	70.5077	18.2002	9.90606	87.2903
44	-0.418544	70.887	16.2366	10.1522	87.3001
45	-0.479336	70.2484	16.9682	9.8529	87.2261
46	-0.44577	70.7006	16.5361	10.0878	87.3076
47	-0.57417	70.6965	17.4888	10.2906	87.3047
48	-0.485197	70.7468	17.9819	9.43312	87.2997
49	-0.498357	70.079	17.6152	9.66416	87.301
50	-0.488111	70.5551	16.381	10.836	87.3125
51	-0.513235	70.843	17.8395	9.82607	87.3172
52	-0.595933	70.5035	17.7265	9.77855	87.3092
53	-0.394436	70.3972	16.4676	9.57481	87.2266
54	-0.554169	70.3908	17.6161	10.0292	87.2047
55	-0.424698	70.6317	16.7089	9.77511	87.3254
56	-0.427876	70.4882	15.9009	10.5539	87.2025
57	-0.425282	69.7886	17.4256	10.5101	87.3213
58	-0.467343	70.4152	15.8513	9.50942	87.3102
59	-0.543633	70.6788	17.9744	10.3124	87.2072
60	-0.654827	70.6004	17.9037	9.57438	87.3192
61	-0.549036	70.6496	18.207	10.0447	87.318
62	-0.647399	70.5876	18.5374	9.51826	87.3118
63	-0.532318	70.6347	17.9939	9.68347	87.1918
64	-0.573976	70.5405	18.7347	10.5253	87.2131
65	-0.501742	70.4659	17.2774	10.1197	87.3068
66	-0.511293	70.2807	17.4734	9.41264	87.2114
67	-0.54954	70.1114	18.1191	10.0295	87.2379
68	-0.531373	70.2982	16.8454	9.31144	87.3023
69	-0.600602	70.7974	18.2026	9.51571	87.3121
70	-0.458518	70.5689	16.6922	10.8414	87.2154
71	-0.592419	70.4861	16.9742	10.4083	87.2993
72	-0.496993	70.5726	17.574	9.40307	87.3115
73	-0.482719	70.5643	17.1402	10.8536	87.2797
74	-0.512048	70.5752	16.3686	9.85857	87.3111
75	-0.549686	70.6221	18.5711	10.1846	87.2201
76	-0.47833	70.7665	16.7202	10.4419	87.1935
77	-0.513639	70.2283	16.4921	9.80734	87.287
78	-0.365757	70.8024	16.7733	10.1144	87.3078
79	-0.447342	70.3785	16.8392	10.8577	87.2
80	-0.440549	70.3103	16.8808	10.3955	87.2442
81	-0.686636	70.4669	18.3913	10.2545	87.3247
82	-0.530163	70.5918	17.8193	9.92355	87.2504
83	-0.567411	70.4435	18.1914	10.7927	87.3182
84	-0.547025	70.5761	18.4915	10.0735	87.2273
85	-0.55111	70.6341	17.9095	10.0934	87.2766
86	-0.573272	70.554	17.0891	10.3067	87.3279
87	-0.541277	70.4417	17.7962	9.76072	87.3198
88	-0.514821	70.393	16.866	9.69446	87.307
89	-0.600488	70.7918	16.975	9.74625	87.2008
90	-0.588373	70.5122	17.6799	9.28344	87.235
91	-0.582074	70.1718	18.3501	10.3124	87.2131
92	-0.487346	70.1481	17.1869	10.5852	87.3264
93	-0.5851	70.4903	18.4167	9.49418	87.3002
94	-0.605124	70.7768	18.1274	10.2244	87.2277
95	-0.528941	70.2711	17.5229	9.82712	87.3066
96	-0.522514	70.6347	16.9215	10.8745	87.2115
97	-0.478254	70.5533	16.9381	9.78524	87.2098
98	-0.388622	70.4713	15.8421	10.3016	87.2359
99	-0.420856	70.4318	17.0098	10.1734	87.2177
100	-0.577875	70.3484	17.849	8.78057	87.2149
101	-0.529625	70.4021	17.4807	10.2146	87.2184
102	-0.499876	70.4898	17.6768	10.2768	87.2119
103	-0.479568	70.6711	17.8629	9.92571	87.2016
104	-0.482733	70.7291	17.0094	10.3684	87.3172
105	-0.57125	69.9769	17.4282	10.2628	87.3024
106	-0.635629	70.4543	17.5063	10.5091	87.3228
107	-0.409799	70.8531	15.7055	10.2058	87.2258
108	-0.423946	70.4587	16.112	10.0787	87.2981
109	-0.43708	70.3431	16.4385	10.8718	87.3158
110	-0.422961	70.4983	16.79	9.60535	87.219
111	-0.522707	70.3559	18.0251	9.72193	87.2657
112	-0.482048	70.3976	16.5264	9.81068	87.2951
113	-0.576554	70.4936	17.6068	9.87088	87.3046
114	-0.508639	70.667	17.5604	10.5949	87.3231
115	-0.489327	70.5451	16.6899	9.57336	87.2427
116	-0.456114	70.5896	17.0237	9.39124	87.2122
117	-0.581718	70.5497	16.8947	9.89125	87.2145
118	-0.598031	70.2009	18.0402	9.78275	87.2931
119	-0.484733	70.2877	17.3581	9.43768	87.2964
120	-0.464898	70.1814	16.1148	9.37735	87.3131
121	-0.619157	70.2038	18.247	9.24143	87.2276
122	-0.443453	70.5144	17.0325	10.2808	87.2965
123	-0.425571	70.5295	17.0914	9.97274	87.2175
124	-0.369763	70.4851	16.5199	10.1912	87.307
125	-0.594742	70.3404	17.6207	10.5034	87.2421
126	-0.485335	70.4985	16.453	9.94223	87.3272
127	-0.622778	70.1973	18.7901	9.76704	87.2894
128	-0.575305	69.9264	17.0385	9.32286	87.2987
129	-0.568065	70.6281	17.7244	9.65354	87.2117
130	-0.537526	70.3348	17.9961	9.96729	87.2166
131	-0.593259	69.8428	17.6326	9.54432	87.2177
132	-0.452747	70.6283	15.8269	9.44294	87.3184
133	-0.456109	70.1262	16.4633	10.2411	87.2259
134	-0.61039	70.8781	18.3791	10.2652	87.3197
135	-0.501285	70.2318	17.217	9.64068	87.2145
136	-0.607754	70.5078	17.3801	9.25427	87.2165
137	-0.580968	70.5359	17.6895	10.3844	87.2202
138	-0.478221	70.7812	16.3653	10.4628	87.3236
139	-0.516016	70.3629	17.4662	9.73631	87.2255
140	-0.597542	70.7382	16.9052	9.92935	87.3048
141	-0.567049	70.1407	18.3032	9.40936	87.3041
142	-0.475574	70.4926	17.1328	10.3064	87.2144
143	-0.51565	70.3908	18.209	10.8529	87.1996
144	-0.594834	70.5511	18.9414	9.85794	87.2188
145	-0.568627	70.6598	17.994	9.70886	87.2154
146	-0.635825	70.6538	17.3094	9.9038	87.304
147	-0.448808	70.3648	17.0973	10.4948	87.2695
148	-0.419387	70.2983	16.3083	10.4522	87.295
149	-0.637234	70.534	18.3981	9.68473	87.2025
150	-0.39405	70.5156	15.8415	9.96232	87.2948
151	-0.454912	70.5011	16.0914	10.0136	87.3077
152	-0.502381	69.9738	17.2617	10.564	87.2986
153	-0.572848	70.7387	17.9459	10.6402	87.2778
154	-0.452566	70.5122	16.8319	9.96889	87.2479
155	-0.618879	70.2812	18.2447	10.0602	87.2866
156	-0.495904	70.6555	17.5584	10.1259	87.3174
157	-0.578099	70.5015	16.5835	9.38561	87.2226
158	-0.585747	70.9213	17.9152	10.2263	87.3208
159	-0.525307	70.3761	16.7517	9.94561	87.2183
160	-0.508028	70.4625	17.1785	10.7467	87.3191
161	-0.443399	69.9222	16.315	9.07847	87.303
162	-0.596769	70.7418	18.4811	9.79207	87.2761
163	-0.508193	70.3373	17.4523	9.39861	87.1968
164	-0.537904	70.6473	18.5165	9.64001	87.299
165	-0.509747	70.5246	17.1587	10.5753	87.2957
166	-0.501832	70.1051	17.7079	9.84004	87.3204
167	-0.401359	70.6805	16.3554	10.0603	87.3175
168	-0.523287	70.4138	18.8885	10.1693	87.2655
169	-0.429311	70.7051	17.2248	10.3938	87.2151
170	-0.485378	70.6927	17.4845	9.20219	87.3229
171	-0.526714	70.7336	16.7299	9.2779	87.3001
172	-0.498173	70.7377	16.8409	10.4379	87.2765
173	-0.510025	70.5138	17.7653	9.18766	87.2832
174	-0.412537	70.7522	16.8893	10.8852	87.3077
175	-0.410186	70.6852	16.0376	10.217	87.2283
176	-0.562117	70.3302	17.7475	9.83817	87.1958
177	-0.540363	70.7498	17.8715	9.83072	87.3069
178	-0.664061	70.7488	18.7485	9.82164	87.3255
179	-0.450552	70.7401	16.1503	10.052	87.3024
180	-0.43505	70.6866	16.456	10.4895	87.2999
181	-0.496899	70.1695	16.4296	9.80851	87.3168
182	-0.488734	70.5259	16.767	10.4722	87.2986
183	-0.492425	70.5351	17.935	9.70635	87.2103
184	-0.539164	70.5375	18.4452	9.98062	87.3075
185	-0.549025	69.43	18.6927	10.1122	87.257
186	-0.61729	70.3414	17.6835	9.87244	87.3108
187	-0.488404	70.4002	17.0967	9.56727	87.3083
188	-0.529272	70.336	17.8551	9.46094	87.2242
189	-0.379605	70.0381	17.9385	10.5571	87.3185
190	-0.399886	70.6443	16.8383	10.061	87.2102
191	-0.529848	70.6088	18.1484	10.4393	87.1959
192	-0.57342	70.5164	18.5274	10.3986	87.3126
193	-0.575194	70.7264	16.7088	9.77069	87.3155
194	-0.491738	70.8498	18.0391	10.1312	87.2653
195	-0.511699	70.4506	18.1201	10.4862	87.3219
196	-0.496967	70.4192	17.0133	9.63871	87.2007
197	-0.398846	70.4695	15.9181	10.3653	87.2086
198	-0.566375	70.4189	17.4946	9.94067	87.3096
199	-0.519203	70.6078	17.4804	10.1177	87.2184
200	-0.461195	70.7108	17.0739	9.87522	87.2158
201	-0.553194	70.48	17.2447	10.0989	87.2438
202	-0.49493	70.4959	17.7403	9.85887	87.2087
203	-0.534347	70.8153	17.4177	10.0487	87.3111
204	-0.477538	70.1708	17.2205	10.1643	87.2157
205	-0.600738	70.3696	17.1451	10.2614	87.2907
206	-0.417078	70.637	16.7409	9.15684	87.2906
207	-0.420856	69.9739	16.5842	9.40271	87.2819
208	-0.484593	70.4943	16.5647	10.2888	87.2944
209	-0.505266	70.5953	17.8509	10.7118	87.3155
210	-0.455093	70.6415	16.3355	9.52159	87.2149
211	-0.502336	70.6533	16.769	9.17772	87.1995
212	-0.474051	70.7541	17.9117	10.6928	87.2176
213	-0.445387	70.4326	16.6715	9.85063	87.3294
214	-0.394369	70.1424	16.3724	9.3219	87.3068
215	-0.480852	70.828	17.2038	9.36841	87.2798
216	-0.500593	70.8333	17.5336	10.2863	87.3219
217	-0.501879	70.7028	16.7801	10.7915	87.2218
218	-0.425666	70.8462	16.0882	10.4482	87.2261
219	-0.493912	70.2368	17.1976	10.5821	87.2177
220	-0.628892	70.3494	16.9496	9.60008	87.2234
221	-0.531608	70.3065	17.5131	9.7562	87.3203
222	-0.473964	70.4066	17.5106	10.1743	87.2227
223	-0.480251	70.4146	17.063	10.1231	87.3135
224	-0.531101	70.4889	17.8549	9.37985	87.3057
225	-0.543021	70.2415	16.8578	9.4262	87.2796
226	-0.521343	70.5743	16.6111	9.91069	87.2276
227	-0.475592	70.4867	16.3787	10.675	87.3032
228	-0.491246	70.6688	16.5768	10.0988	87.214
229	-0.418611	70.7396	16.7172	9.47769	87.3023
230	-0.621801	70.5353	17.2415	9.9406	87.2963
231	-0.469681	70.7752	16.5909	9.50013	87.3119
232	-0.508097	70.383	15.9853	10.2914	87.2439
233	-0.632321	70.5194	17.808	9.85049	87.2127
234	-0.49416	70.0708	16.8015	10.3931	87.2662
235	-0.478773	70.4042	16.514	9.3444	87.3277
236	-0.49364	70.6513	17.3586	9.78503	87.2153
237	-0.492009	70.5832	17.1546	10.1398	87.3071
238	-0.420888	70.2011	16.8809	9.43117	87.2953
239	-0.584662	70.3106	17.5451	10.2721	87.3025
240	-0.630221	70.3226	17.2643	9.14449	87.2135
241	-0.534435	70.6292	17.4154	10.5431	87.2268
242	-0.639245	70.6678	18.6475	9.79227	87.2426
243	-0.44228	70.4846	17.7367	10.4502	87.2063
244	-0.520474	70.4253	16.0848	10.3683	87.3078
245	-0.48318	70.5623	17.3737	9.53835	87.3188
246	-0.498447	70.5625	18.3445	9.03211	87.2969
247	-0.501952	70.3727	16.6188	9.7739	87.222
248	-0.448472	70.7542	16.6795	10.6141	87.3263
249	-0.504987	70.7559	17.2432	9.87335	87.2264
250	-0.553697	70.6338	17.5874	10.5942	87.3188
251	-0.478811	70.8879	16.6571	10.4649	87.3221
252	-0.546668	70.394	17.9072	10.725	87.3115
253	-0.542533	70.6505	18.2948	10.8665	87.3207
254	-0.449119	70.144	16.4252	10.4951	87.3138
255	-0.538799	70.4141	15.8218	9.2346	87.3005
256	-0.514212	69.5964	18.6052	9.43528	87.2138
257	-0.499906	70.5103	16.7799	9.55711	87.228
258	-0.614676	70.6683	17.6424	10.1702	87.3141
259	-0.3718	70.4015	16.0174	10.8166	87.3154
260	-0.4422	70.6942	16.5208	9.3809	87.2188
261	-0.501012	70.5782	17.8575	10.3115	87.2336
262	-0.571143	70.3138	17.9727	10.0464	87.3142
263	-0.521372	70.3716	18.6244	9.87288	87.2931
264	-0.464089	70.2157	17.1352	9.97714	87.3166
265	-0.416563	70.3161	16.5712	9.43649	87.1981
266	-0.533242	70.6329	17.8931	8.95568	87.2151
267	-0.526021	70.6916	18.035	9.97273	87.2246
268	-0.537789	70.2971	16.7116	9.63248	87.3173
269	-0.45248	70.7119	17.1886	10.4821	87.3067
270	-0.462532	70.4953	17.3982	10.3888	87.2986
271	-0.459258	70.4733	16.2997	10.5857	87.1982
272	-0.577942	70.4114	17.8696	9.95936	87.2628
273	-0.49672	70.6511	16.9525	10.4773	87.2954
274	-0.56507	70.5502	18.1979	10.4143	87.2203
275	-0.483959	70.4044	16.6637	9.9681	87.2057
276	-0.473383	70.1209	16.8722	10.0142	87.2939
277	-0.455175	70.462	15.9336	10.668	87.2936
278	-0.593115	70.7108	17.8054	9.84446	87.2405
279	-0.366439	70.5423	16.5954	10.2182	87.2887
280	-0.525464	70.6491	17.0596	9.86558	87.213
281	-0.503897	70.5777	16.7253	10.4029	87.3114
282	-0.517776	70.5512	16.4396	10.191	87.331
283	-0.460165	70.5571	17.565	10.6415	87.2959
284	-0.409797	70.3163	16.6368	9.36124	87.2358
285	-0.446759	70.6064	15.8186	9.8619	87.307
286	-0.506326	70.8079	16.7	10.0104	87.2633
287	-0.659201	70.834	18.9335	10.4411	87.3041
288	-0.412318	70.721	16.5412	9.08853	87.3116
289	-0.518147	70.4636	16.9485	10.5432	87.3132
290	-0.438789	70.6649	15.8364	10.5761	87.3024
291	-0.55082	70.6319	18.628	10.3136	87.3041
292	-0.523224	70.3257	17.002	9.32071	87.3215
293	-0.444259	70.4	16.7623	9.99942	87.2184
294	-0.673091	70.2933	17.605	9.68645	87.313
295	-0.6271	70.4615	18.4947	10.5815	87.3096
296	-0.406773	70.5881	16.1091	9.94654	87.2842
297	-0.597266	70.3585	18.0829	10.3999	87.3065
298	-0.478485	70.4723	17.1314	9.82152	87.3137
299	-0.575	70.3899	18.2051	9.24162	87.3014
300	-0.651404	70.7967	17.8606	9.18953	87.3056
301	-0.459174	70.6217	16.7866	9.99857	87.3193
302	-0.441453	70.5802	16.0054	9.71602	87.3108
303	-0.588937	70.582	17.2149	10.0497	87.2177
304	-0.489076	70.8283	17.3694	10.0158	87.2629
305	-0.571418	70.2887	16.9772	10.0946	87.3166
306	-0.58792	70.3234	18.0042	10.2794	87.2259
307	-0.488944	70.7332	18.1648	9.83424	87.1941
308	-0.475362	70.7404	16.0904	10.2068	87.2116
309	-0.537519	70.3705	17.7362	9.75489	87.2172
310	-0.498572	70.4607	17.9472	9.61561	87.3031
311	-0.628745	70.5422	17.5133	10.8908	87.2319
312	-0.5531	70.4593	16.9626	9.47034	87.3116
313	-0.499825	70.5114	16.2919	9.59398	87.2163
314	-0.372327	69.9517	16.151	9.90687	87.3195
315	-0.599137	70.1989	17.4624	10.5152	87.3079
316	-0.451821	70.4062	16.8132	10.084	87.3166
317	-0.558492	70.7333	17.0007	10.1968	87.2776
318	-0.451774	70.5626	16.437	10.6007	87.2104
319	-0.454278	70.5243	16.5335	9.78564	87.3101
320	-0.471631	70.521	16.3407	10.2234	87.1947
321	-0.583518	70.0419	18.6391	9.57635	87.1973
322	-0.416011	70.3738	16.4485	10.1356	87.3159
323	-0.600098	70.6251	18.35	9.54385	87.2697
324	-0.486749	70.7368	18.2962	10.7207	87.2286
325	-0.369294	70.4342	16.366	10.1819	87.2126
326	-0.598231	70.008	17.8091	10.6159	87.2166
327	-0.507419	70.6049	17.8041	10.094	87.2049
328	-0.494068	70.6837	17.7714	10.7643	87.2214
329	-0.419476	69.7922	16.9407	9.86694	87.2169
330	-0.680681	70.3164	18.0878	10.1688	87.3258
331	-0.553102	70.5233	17.7602	10.4186	87.2186
332	-0.455746	70.4658	17.4309	9.75153	87.3085
333	-0.49991	70.3109	17.3162	10.1934	87.2149
334	-0.55134	70.587	17.6539	9.8884	87.2353
335	-0.60873	70.8208	18.3352	9.85844	87.2689
336	-0.457747	70.6107	16.6549	10.5438	87.3251
337	-0.503926	70.4634	17.9706	10.1729	87.2886
338	-0.484813	70.6403	16.8651	10.3401	87.2123
339	-0.548251	70.4073	17.4198	9.16058	87.2075
340	-0.539767	70.6407	18.1663	9.70874	87.2945
341	-0.632546	70.3219	18.5478	9.86792	87.2724
342	-0.523613	70.5781	17.0398	9.40144	87.2045
343	-0.496356	70.5111	16.9527	10.592	87.2204
344	-0.510705	70.3994	17.5664	9.52465	87.2444
345	-0.442213	70.4585	16.699	9.98601	87.2988
346	-0.515369	70.3763	17.9774	9.63778	87.2164
347	-0.53656	70.587	16.6989	9.84326	87.2145
348	-0.56862	70.4049	18.4294	9.62063	87.3115
349	-0.491117	70.6215	17.9961	10.4229	87.2265
350	-0.492307	70.3228	16.9045	10.0568	87.2126
351	-0.609888	70.3437	18.5002	9.47854	87.3178
352	-0.540579	70.1453	16.5872	10.0205	87.3154
353	-0.411951	70.4375	17.7013	9.72545	87.3119
354	-0.435579	70.7112	16.867	10.4127	87.2826
355	-0.528463	69.8318	17.4598	10.6541	87.2299
356	-0.64419	70.7461	17.8967	10.3214	87.3164
357	-0.559021	70.2943	17.3419	9.61605	87.2942
358	-0.672071	70.1911	18.0125	9.86983	87.3037
359	-0.501137	70.6061	17.2606	9.84601	87.3014
360	-0.516661	70.7344	16.9859	9.46456	87.2266
361	-0.494044	70.5886	17.8509	10.3096	87.3117
362	-0.472656	70.2723	16.9716	10.2875	87.2166
363	-0.382461	70.0306	16.6656	10.3597	87.2409
364	-0.455286	70.797	16.3642	9.29641	87.3226
365	-0.527503	70.3165	16.4676	10.2463	87.2108
366	-0.591093	70.3985	16.9486	10.3142	87.2062
367	-0.605765	70.6985	17.294	10.4037	87.2077
368	-0.533293	70.5489	16.5117	9.799	87.32
369	-0.537522	70.7347	17.9629	9.76918	87.2092
370	-0.617399	70.7113	16.8614	9.34558	87.2435
371	-0.421188	70.8021	16.6478	9.70298	87.2561
372	-0.672661	70.3441	16.9314	9.96477	87.3063
373	-0.702047	70.5127	18.6165	9.05735	87.2154
374	-0.52463	70.6341	18.1288	9.96099	87.2037
375	-0.57887	70.4344	16.4795	9.74741	87.217
376	-0.387475	70.6571	16.1338	9.95144	87.2852
377	-0.612398	70.2827	18.0243	9.44627	87.3314
378	-0.437239	70.5513	16.922	10.4103	87.2049
379	-0.506064	70.7051	18.4336	10.4153	87.2823
380	-0.444435	70.3534	16.4521	9.5465	87.3263
381	-0.571285	70.2595	17.1967	10.2732	87.3027
382	-0.590165	70.7226	18.0904	10.4764	87.3218
383	-0.528211	70.6822	17.7281	10.7235	87.2235
384	-0.5604	70.7027	16.9014	9.99848	87.2988
385	-0.527455	70.1313	17.1395	9.01823	87.1973
386	-0.389245	70.1027	15.9195	10.3928	87.2894
387	-0.532999	70.4994	17.7582	10.0577	87.3096
388	-0.520667	70.702	17.8746	10.5284	87.2052
389	-0.559792	70.4092	17.502	9.71523	87.2667
390	-0.498267	70.5933	17.3741	10.226	87.3167
391	-0.532388	70.1179	17.6702	10.2875	87.2975
392	-0.50373	70.3995	16.4538	9.90001	87.3198
393	-0.545408	69.9329	17.485	9.88102	87.2172
394	-0.499327	70.612	17.0422	10.2741	87.2667
395	-0.487898	70.5749	16.52	10.059	87.3006
396	-0.492563	70.4205	16.8014	10.6618	87.2745
397	-0.4681	70.5207	16.9583	10.0083	87.3128
398	-0.450368	70.6767	17.4157	10.3413	87.3096
399	-0.540171	70.346	17.9044	10.3032	87.3033
400	-0.54524	70.4373	16.7536	10.5308	87.3119
401	-0.428556	70.2879	15.6528	9.76143	87.3025
402	-0.657027	70.1494	18.3236	10.6362	87.2165
403	-0.511812	70.3304	18.1852	8.96392	87.2462
404	-0.471099	70.4119	16.2304	9.56064	87.2003
405	-0.418037	70.4103	16.5038	10.0049	87.3125
406	-0.519017	70.2146	17.004	9.66079	87.3017
407	-0.485428	70.7122	16.7786	10.3705	87.3072
408	-0.586255	69.9148	19.0396	9.83007	87.2929
409	-0.556465	70.8313	16.9043	9.33076	87.2148
410	-0.444343	70.3351	16.0593	9.88504	87.3071
411	-0.51418	70.3508	16.8962	9.84826	87.2275
412	-0.533922	70.6253	16.4584	10.36	87.3156
413	-0.509296	70.375	16.8116	9.4394	87.3034
414	-0.56338	70.3925	18.4968	10.2672	87.2162
415	-0.472151	70.5024	17.254	9.87684	87.2192
416	-0.530795	70.3087	17.2443	9.22857	87.3027
417	-0.471335	70.6095	17.5403	10.3921	87.2676
418	-0.487704	70.7317	15.7696	10.3939	87.2161
419	-0.628284	70.5059	18.6136	10.3243	87.2003
420	-0.513045	70.1221	17.3433	10.6249	87.2099
421	-0.528916	70.735	16.9489	9.85659	87.316
422	-0.510551	70.3808	17.2993	9.56272	87.2954
423	-0.429673	70.4135	16.2369	9.88947	87.1987
424	-0.515702	70.6338	17.3634	9.27259	87.3073
425	-0.499208	70.3663	16.7933	10.4857	87.3254
426	-0.583354	70.4563	18.8442	10.1955	87.2231
427	-0.505318	70.596	18.3929	9.55206	87.2912
428	-0.58456	70.1605	18.2501	9.20603	87.3107
429	-0.446893	70.5918	17.0361	10.3512	87.2255
430	-0.60524	70.7565	18.0617	9.87526	87.2211
431	-0.601838	70.527	18.9379	9.99376	87.2379
432	-0.530575	70.8206	16.8154	9.99589	87.3089
433	-0.542558	70.2503	17.9663	10.0379	87.307
434	-0.496398	70.383	17.357	9.8517	87.2906
435	-0.529915	70.507	17.2865	10.1749	87.2213
436	-0.46565	70.3508	16.8701	9.73086	87.1989
437	-0.454978	70.4409	15.8333	10.19	87.3247
438	-0.413817	70.3244	16.5522	10.3849	87.2061
439	-0.437347	70.6095	16.7744	10.1485	87.3271
440	-0.498489	70.5306	17.0534	10.33	87.3259
441	-0.540524	70.317	17.4043	10.2246	87.2612
442	-0.591256	70.7535	17.8465	10.3833	87.3088
443	-0.474296	70.3511	16.3872	9.87458	87.3232
444	-0.550893	70.5446	17.4338	9.83719	87.2986
445	-0.433499	70.1958	16.9622	10.4057	87.279
446	-0.51724	70.5928	17.5137	10.7219	87.3116
447	-0.445365	70.4996	17.1118	9.67028	87.2723
448	-0.587964	70.7608	17.7647	10.8048	87.2912
449	-0.499769	70.3471	16.1278	9.98328	87.2183
450	-0.526845	70.4306	17.4958	10.3599	87.2986
451	-0.485194	70.8161	16.5206	9.83962	87.2098
452	-0.485607	70.7812	15.5669	10.0277	87.2111
453	-0.568724	70.3258	18.2866	10.328	87.3234
454	-0.475255	69.6972	17.4473	9.5	87.2286
455	-0.503749	70.3453	17.76	10.2028	87.3072
456	-0.456327	70.3141	16.1753	9.60789	87.3005
457	-0.510476	70.9267	16.9132	9.72029	87.3129
458	-0.584943	70.4813	17.7963	10.0346	87.3163
459	-0.431615	70.3146	16.1372	9.60994	87.3213
460	-0.488232	70.5217	16.223	9.65908	87.3122
461	-0.425897	70.7209	16.7368	10.4707	87.2196
462	-0.484734	70.431	16.9618	9.76786	87.2279
463	-0.486376	70.3725	16.8991	9.47202	87.1973
464	-0.64381	70.2172	17.4311	9.73687	87.3224
465	-0.436071	70.37	16.5577	10.3947	87.2513
466	-0.454668	70.7682	17.3273	10.4464	87.2396
467	-0.46059	70.6877	16.6778	9.8308	87.2181
468	-0.518912	70.7423	16.7663	9.64001	87.2139
469	-0.440877	70.8004	17.2947	9.87805	87.2102
470	-0.50173	70.7036	16.6069	9.93784	87.211
471	-0.474943	70.5427	16.4925	9.64263	87.2263
472	-0.487755	70.5256	17.1861	10.0588	87.2353
473	-0.473379	70.0138	16.6162	9.80756	87.2536
474	-0.631981	70.8132	18.4281	10.2422	87.3145
475	-0.431312	70.8442	16.8396	10.0754	87.2162
476	-0.557325	70.6139	18.5253	9.66377	87.3131
477	-0.519076	70.4732	16.9962	10.8911	87.3199
478	-0.484862	70.3922	18.196	9.30055	87.2076
479	-0.42065	70.2702	16.6461	10.0339	87.3168
480	-0.507689	70.6205	16.9551	10.3113	87.2461
481	-0.516784	70.5541	18.1554	10.0707	87.2265
482	-0.451725	70.6409	16.1143	10.5874	87.299
483	-0.485304	70.6886	17.8643	10.7784	87.2065
484	-0.614154	70.7536	17.8901	9.95795	87.2235
485	-0.518316	70.7754	17.3284	9.79676	87.2147
486	-0.420554	70.3359	16.3357	9.96484	87.2967
487	-0.47113	70.128	17.3139	10.3881	87.3173
488	-0.519979	70.2644	17.1969	9.0065	87.3033
489	-0.546188	70.3433	18.4027	9.92996	87.2956
490	-0.549433	70.4115	17.4094	10.0853	87.2491
491	-0.478121	70.1348	17.2306	9.2184	87.2219
492	-0.502646	70.4331	18.6043	10.1428	87.3146
493	-0.487646	70.403	17.2023	8.84779	87.3197
494	-0.494095	70.3631	17.5838	10.051	87.2172
495	-0.502262	70.5465	16.4398	10.384	87.3175
496	-0.573587	70.4609	18.4705	10.5168	87.2142
497	-0.464411	70.1594	17.5049	9.10675	87.1901
498	-0.457073	70.6209	16.5747	9.78952	87.2647
499	-0.436383	70.5143	15.9445	10.2417	87.3164
500	-0.425688	70.7586	16.4125	9.95602	87.229

## Sheet: ideotype7
Line	Fla	FlYd	Flb	FPC	FlL
Kitahonami	-0.280679	68.7902	15.3591	10.9984	87.1009
1	-0.423939	70.5856	17.6254	8.94429	87.2191
2	-0.451266	70.5356	16.9212	10.5823	87.2053
3	-0.529582	70.4466	16.9959	10.1967	87.301
4	-0.516729	70.4876	16.5405	9.65176	87.2925
5	-0.530393	70.6705	17.0536	10.3812	87.2028
6	-0.61827	70.4799	17.7139	9.43373	87.3179
7	-0.434864	70.709	17.096	10.4076	87.2239
8	-0.580849	70.3921	18.4119	9.11823	87.3266
9	-0.303288	70.3944	16.1238	9.95039	87.1947
10	-0.560168	70.4734	17.5502	9.76077	87.2021
11	-0.460492	70.7082	17.2427	10.7102	87.2501
12	-0.535702	70.3228	16.1451	9.33173	87.1953
13	-0.366058	70.5635	16.8735	10.3098	87.3174
14	-0.405547	70.391	17.1125	9.80401	87.2125
15	-0.501504	70.5037	16.7869	10.5842	87.2047
16	-0.416456	70.3202	16.2822	9.44355	87.2555
17	-0.361382	70.2064	15.8481	10.4982	87.2049
18	-0.497384	70.1706	17.0664	9.82399	87.3213
19	-0.453251	70.2521	16.467	9.94208	87.316
20	-0.496554	69.6273	18.0556	9.3081	87.314
21	-0.58046	70.6024	18.1573	9.79631	87.2149
22	-0.580032	70.5707	18.3004	10.4833	87.3184
23	-0.4056	70.0769	16.9771	10.122	87.3088
24	-0.42701	70.8082	17.7559	9.2956	87.204
25	-0.312463	70.8622	15.8868	10.3017	87.3206
26	-0.500449	70.2438	17.7758	10.3712	87.2067
27	-0.425826	70.5938	17.908	10.1304	87.2513
28	-0.576833	70.3306	18.2616	10.3222	87.3057
29	-0.430813	70.1741	17.7129	9.98968	87.3215
30	-0.637426	70.6074	16.7512	10.1061	87.2229
31	-0.564151	70.4195	17.9398	9.7735	87.2252
32	-0.416675	70.2524	16.299	10.5011	87.3052
33	-0.423632	70.512	16.4933	9.62444	87.2267
34	-0.530172	70.3816	16.4083	9.65351	87.2279
35	-0.549739	70.7731	18.1968	9.66243	87.2236
36	-0.468251	70.5504	15.6927	10.0443	87.2033
37	-0.42691	70.0767	15.5394	10.3373	87.2567
38	-0.422169	70.3133	15.7355	9.75574	87.2226
39	-0.556808	70.04	18.5112	9.98007	87.2846
40	-0.46015	70.6359	16.7002	9.79977	87.2154
41	-0.361016	70.3571	16.2193	9.51725	87.2203
42	-0.401983	70.5492	16.7363	9.88388	87.2729
43	-0.588664	70.5291	17.8518	9.90616	87.2907
44	-0.376493	70.8883	16.2159	10.1523	87.3002
45	-0.386889	70.2738	16.6238	9.85298	87.229
46	-0.358898	70.7273	16.2024	10.0879	87.3102
47	-0.47912	70.7244	17.1188	10.2906	87.3069
48	-0.485197	70.7468	17.9819	9.43312	87.2997
49	-0.439588	70.1012	17.2965	9.66416	87.301
50	-0.487016	70.555	16.366	10.8806	87.3127
51	-0.513223	70.8559	17.7725	9.82604	87.3202
52	-0.595933	70.5035	17.7265	9.77855	87.3092
53	-0.336724	70.4115	16.1958	9.59908	87.2268
54	-0.554169	70.3908	17.6161	10.0292	87.2047
55	-0.329648	70.6552	16.3343	9.77521	87.3255
56	-0.336056	70.5149	15.5647	10.554	87.2032
57	-0.332337	69.8091	17.1076	10.5947	87.3252
58	-0.467343	70.4152	15.8513	9.50942	87.3102
59	-0.543621	70.6817	17.9579	10.3124	87.2101
60	-0.654827	70.6004	17.9037	9.57438	87.3192
61	-0.453986	70.6684	17.8907	10.0448	87.3183
62	-0.600987	70.6113	18.2101	9.51826	87.3121
63	-0.532318	70.6347	17.9939	9.68347	87.1918
64	-0.480395	70.5652	18.3676	10.5254	87.2137
65	-0.50173	70.4716	17.2597	10.1196	87.3096
66	-0.424925	70.3046	17.2498	9.42543	87.2151
67	-0.454478	70.1426	17.7088	10.0296	87.2414
68	-0.442339	70.3238	16.5628	9.31251	87.3058
69	-0.508069	70.8271	17.8193	9.55823	87.3155
70	-0.458518	70.5689	16.6922	10.8414	87.2154
71	-0.543524	70.5109	16.6797	10.4086	87.3025
72	-0.433761	70.6024	17.2049	9.40316	87.3149
73	-0.482719	70.5643	17.1402	10.8536	87.2797
74	-0.456976	70.5807	16.3334	9.85869	87.3141
75	-0.458234	70.6472	18.2097	10.1847	87.2207
76	-0.422732	70.7883	16.4341	10.4419	87.1965
77	-0.422881	70.2461	16.2414	9.81837	87.2873
78	-0.270707	70.8318	16.3968	10.1167	87.3085
79	-0.356475	70.4007	16.554	10.8578	87.2026
80	-0.345487	70.336	16.5363	10.3956	87.2478
81	-0.686624	70.474	18.352	10.2545	87.328
82	-0.530163	70.5918	17.8193	9.92355	87.2504
83	-0.478324	70.4663	17.865	10.7928	87.3188
84	-0.469392	70.6091	18.0982	10.0736	87.2308
85	-0.55111	70.6341	17.9095	10.0934	87.2766
86	-0.480304	70.5833	16.7075	10.3068	87.3313
87	-0.541277	70.4417	17.7962	9.76072	87.3198
88	-0.514809	70.4014	16.8141	9.69443	87.3102
89	-0.600488	70.7975	16.9469	9.74625	87.2024
90	-0.588373	70.5122	17.6799	9.28344	87.235
91	-0.581957	70.1838	18.2815	10.3346	87.2151
92	-0.487334	70.1539	17.1628	10.5904	87.3296
93	-0.490038	70.5225	18.0291	9.49425	87.3036
94	-0.510073	70.7904	17.8165	10.2245	87.228
95	-0.528941	70.2711	17.5229	9.82712	87.3066
96	-0.522502	70.6361	16.9096	10.8745	87.2131
97	-0.478254	70.5532	16.9374	9.78528	87.21
98	-0.341091	70.493	15.4875	10.3016	87.2361
99	-0.420856	70.4318	17.0098	10.1734	87.2177
100	-0.577875	70.3484	17.849	8.78057	87.2149
101	-0.43632	70.4275	17.117	10.2167	87.2189
102	-0.407897	70.5166	17.3156	10.2896	87.2154
103	-0.479568	70.6711	17.8629	9.92571	87.2016
104	-0.387671	70.7597	16.6191	10.3688	87.3207
105	-0.549438	69.9872	17.3462	10.3212	87.3063
106	-0.590673	70.4819	17.1337	10.5091	87.3245
107	-0.319786	70.8812	15.3197	10.2058	87.2268
108	-0.328884	70.4774	15.8631	10.0787	87.3014
109	-0.43708	70.3431	16.4385	10.8718	87.3158
110	-0.38091	70.5015	16.7693	9.60545	87.2192
111	-0.447588	70.3868	17.6494	9.72203	87.2663
112	-0.388416	70.4236	16.1459	9.81078	87.2955
113	-0.52646	70.4967	17.5843	9.87098	87.3048
114	-0.473124	70.6863	17.4381	10.6361	87.3265
115	-0.402455	70.5717	16.4476	9.57343	87.2461
116	-0.405347	70.5915	16.9873	9.44684	87.2123
117	-0.488542	70.5797	16.5627	9.89132	87.2179
118	-0.55374	70.2154	17.722	9.84101	87.2951
119	-0.392713	70.3182	16.9516	9.43776	87.2997
120	-0.37124	70.2122	15.7394	9.37747	87.3168
121	-0.524152	70.2356	17.8607	9.24151	87.2312
122	-0.353602	70.5335	16.7669	10.2809	87.2997
123	-0.425571	70.5405	17.0161	9.97274	87.2178
124	-0.369763	70.4851	16.5199	10.1912	87.307
125	-0.594742	70.3404	17.6207	10.5034	87.2421
126	-0.447865	70.5016	16.4299	9.94233	87.3278
127	-0.527728	70.2174	18.444	9.76714	87.2896
128	-0.485523	69.94	16.8208	9.32296	87.299
129	-0.476793	70.6556	17.4279	9.65364	87.2123
130	-0.503408	70.3453	17.9269	9.96741	87.2203
131	-0.593247	69.8446	17.6193	9.5443	87.2205
132	-0.358532	70.6577	15.4616	9.4452	87.3204
133	-0.395176	70.1508	16.0806	10.3122	87.2297
134	-0.61039	70.8781	18.3791	10.2652	87.3197
135	-0.49981	70.2299	17.2169	9.65628	87.2146
136	-0.607754	70.5078	17.3801	9.25427	87.2165
137	-0.488093	70.5658	17.3122	10.3845	87.2208
138	-0.477862	70.7934	16.2998	10.4652	87.3271
139	-0.4549	70.389	17.1881	9.78128	87.2278
140	-0.543488	70.7496	16.8301	9.92947	87.3085
141	-0.473096	70.1664	17.969	9.40946	87.3063
142	-0.438103	70.4957	17.1126	10.3065	87.2147
143	-0.421953	70.4219	17.8251	10.853	87.2003
144	-0.594834	70.5511	18.9414	9.85794	87.2188
145	-0.568627	70.6598	17.994	9.70886	87.2154
146	-0.540763	70.6835	16.9182	9.90388	87.3076
147	-0.387091	70.3871	16.8486	10.4948	87.2715
148	-0.326404	70.3233	15.9741	10.4523	87.2953
149	-0.544071	70.5633	18.0826	9.69578	87.206
150	-0.39405	70.5155	15.8405	9.96236	87.295
151	-0.454912	70.5011	16.0914	10.0136	87.3077
152	-0.40784	69.9988	16.9962	10.5641	87.3019
153	-0.517774	70.7418	17.9203	10.653	87.2783
154	-0.452554	70.5135	16.8199	9.96938	87.2496
155	-0.528347	70.3094	17.8908	10.0603	87.2903
156	-0.495892	70.6619	17.5292	10.1259	87.3205
157	-0.578099	70.5015	16.5835	9.38561	87.2226
158	-0.490697	70.9483	17.5311	10.2264	87.3211
159	-0.525307	70.3811	16.7369	9.94561	87.2187
160	-0.474423	70.4676	17.1176	10.7806	87.3199
161	-0.443399	69.9222	16.315	9.07847	87.303
162	-0.596757	70.749	18.4416	9.79205	87.2793
163	-0.508193	70.3397	17.4423	9.39861	87.1971
164	-0.443069	70.6791	18.1298	9.64318	87.3028
165	-0.414809	70.5469	16.9196	10.5754	87.2963
166	-0.438355	70.134	17.3525	9.85099	87.3238
167	-0.401359	70.6805	16.3554	10.0603	87.3175
168	-0.433165	70.4438	18.5154	10.1693	87.2689
169	-0.33596	70.7374	16.8728	10.3939	87.2181
170	-0.473152	70.6957	17.4767	9.20229	87.3232
171	-0.526714	70.7336	16.7299	9.2779	87.3001
172	-0.498161	70.7452	16.7946	10.4378	87.2796
173	-0.415306	70.5366	17.4175	9.18776	87.2838
174	-0.317487	70.7774	16.5393	10.8853	87.3082
175	-0.315559	70.7181	15.6097	10.2751	87.2321
176	-0.528011	70.3315	17.7274	9.83827	87.1959
177	-0.540363	70.7498	17.8715	9.83072	87.3069
178	-0.61746	70.7724	18.3999	9.87543	87.3292
179	-0.355501	70.7574	15.8471	10.0521	87.3027
180	-0.43505	70.6866	16.456	10.4895	87.2999
181	-0.405184	70.2013	16.0411	9.8086	87.3197
182	-0.439951	70.555	16.3998	10.4722	87.3018
183	-0.492425	70.5351	17.935	9.70635	87.2103
184	-0.501682	70.5428	18.4136	9.98069	87.3105
185	-0.547448	69.4251	18.6912	10.1389	87.2571
186	-0.617278	70.3436	17.6722	9.87242	87.3136
187	-0.488404	70.4165	17.0045	9.56726	87.311
188	-0.436737	70.3635	17.4983	9.46101	87.2273
189	-0.379605	70.0383	17.9344	10.5571	87.3187
190	-0.308417	70.6773	16.439	10.0614	87.2139
191	-0.504275	70.6179	18.1062	10.4394	87.1993
192	-0.47837	70.5427	18.1755	10.3987	87.313
193	-0.486567	70.7552	16.321	9.77076	87.3189
194	-0.396744	70.8755	17.7504	10.1313	87.2657
195	-0.511687	70.4519	18.1098	10.4862	87.3245
196	-0.496967	70.4192	17.0133	9.63871	87.2007
197	-0.313007	70.4968	15.5442	10.3654	87.2091
198	-0.520209	70.4219	17.473	9.94077	87.3099
199	-0.519203	70.6078	17.4804	10.1177	87.2184
200	-0.413061	70.7342	16.7079	9.9025	87.219
201	-0.462657	70.5019	16.9696	10.099	87.2442
202	-0.49493	70.4959	17.7403	9.85887	87.2087
203	-0.533733	70.8227	17.3547	10.1038	87.3144
204	-0.447229	70.1737	17.1983	10.2221	87.2163
205	-0.598325	70.3711	17.0897	10.3417	87.2944
206	-0.32426	70.6599	16.3839	9.15698	87.2909
207	-0.420856	69.9799	16.5507	9.40271	87.2823
208	-0.391839	70.5271	16.1585	10.2889	87.2978
209	-0.420088	70.6224	17.4729	10.7118	87.3189
210	-0.455093	70.6415	16.3355	9.52159	87.2149
211	-0.444978	70.6741	16.4688	9.17774	87.2029
212	-0.474051	70.7541	17.9117	10.6928	87.2176
213	-0.352431	70.4498	16.3607	9.85072	87.3298
214	-0.340019	70.1664	16.0571	9.3219	87.3087
215	-0.443381	70.8323	17.182	9.36851	87.2802
216	-0.500593	70.8333	17.5336	10.2863	87.3219
217	-0.410399	70.7202	16.4848	10.7916	87.2218
218	-0.356381	70.8652	15.795	10.4483	87.2266
219	-0.447733	70.2456	17.152	10.5821	87.2212
220	-0.535741	70.3687	16.6277	9.60931	87.2237
221	-0.480935	70.3324	17.1385	9.75618	87.3235
222	-0.473964	70.4066	17.5106	10.1743	87.2227
223	-0.418191	70.4372	16.7488	10.1231	87.3139
224	-0.531074	70.4952	17.8219	9.39255	87.3091
225	-0.543021	70.2415	16.8578	9.4262	87.2796
226	-0.481329	70.5987	16.2683	9.91071	87.2311
227	-0.390058	70.4959	16.1285	10.6801	87.3033
228	-0.395273	70.6903	16.236	10.1568	87.2144
229	-0.418611	70.7396	16.7172	9.47769	87.3023
230	-0.621801	70.5353	17.2415	9.9406	87.2963
231	-0.374731	70.8028	16.219	9.50536	87.3151
232	-0.431077	70.4159	15.6015	10.2918	87.2476
233	-0.631965	70.5237	17.7893	9.87041	87.2136
234	-0.493153	70.0707	16.7838	10.4382	87.2664
235	-0.478773	70.4045	16.5086	9.3444	87.3279
236	-0.49364	70.6513	17.3586	9.78503	87.2153
237	-0.400716	70.6071	16.809	10.1399	87.3078
238	-0.420876	70.2024	16.8689	9.43213	87.297
239	-0.584662	70.3106	17.5451	10.2721	87.3025
240	-0.629187	70.3284	17.2225	9.20227	87.2169
241	-0.534435	70.6292	17.4154	10.5431	87.2268
242	-0.639233	70.6688	18.6371	9.79225	87.2438
243	-0.44228	70.4937	17.6937	10.4502	87.2068
244	-0.42706	70.4476	15.735	10.3684	87.3081
245	-0.404146	70.5762	17.1234	9.53845	87.3191
246	-0.405817	70.5844	18.0399	9.03221	87.297
247	-0.501952	70.3727	16.6188	9.7739	87.222
248	-0.414367	70.7572	16.6594	10.6142	87.3266
249	-0.504975	70.7616	17.2218	9.87333	87.2294
250	-0.526251	70.6372	17.5651	10.5943	87.3192
251	-0.478811	70.8879	16.6571	10.4649	87.3221
252	-0.451617	70.414	17.5701	10.7251	87.3119
253	-0.542521	70.6516	18.2853	10.8665	87.3219
254	-0.354057	70.1637	16.1343	10.4952	87.3174
255	-0.443737	70.4446	15.4361	9.23469	87.3022
256	-0.423595	69.6181	18.2506	9.43537	87.2141
257	-0.499906	70.5103	16.7799	9.55711	87.228
258	-0.524662	70.6781	17.4399	10.1703	87.3142
259	-0.279617	70.4315	15.6811	10.8167	87.3189
260	-0.4422	70.6942	16.5208	9.3809	87.2188
261	-0.501012	70.5782	17.8575	10.3115	87.2336
262	-0.478395	70.3404	17.6127	10.1043	87.318
263	-0.52136	70.3734	18.6084	9.87286	87.296
264	-0.369039	70.2473	16.7398	9.97723	87.3174
265	-0.325314	70.3404	16.2129	9.43658	87.2004
266	-0.43818	70.6625	17.5123	8.95576	87.2187
267	-0.479854	70.6947	18.0133	9.97283	87.2248
268	-0.537778	70.3027	16.6896	9.63246	87.3205
269	-0.45248	70.7119	17.1886	10.4821	87.3067
270	-0.369645	70.5284	16.9916	10.3889	87.3022
271	-0.459258	70.4733	16.2997	10.5857	87.1982
272	-0.482892	70.433	17.546	9.95946	87.2631
273	-0.404305	70.6822	16.6809	10.4774	87.2989
274	-0.481743	70.5795	17.9448	10.4144	87.2209
275	-0.388909	70.4318	16.2754	9.9682	87.2062
276	-0.383425	70.1479	16.5033	10.0143	87.2976
277	-0.455175	70.4656	15.9241	10.668	87.2939
278	-0.592813	70.7244	17.7091	9.84649	87.2441
279	-0.320273	70.5476	16.5683	10.2183	87.289
280	-0.525464	70.6491	17.0596	9.86558	87.213
281	-0.415408	70.6017	16.4266	10.403	87.315
282	-0.423505	70.5739	16.1594	10.1911	87.3312
283	-0.367554	70.586	17.1773	10.6416	87.2996
284	-0.316307	70.3386	16.3076	9.36134	87.239
285	-0.411816	70.6096	15.7984	9.8619	87.3073
286	-0.506326	70.8079	16.7	10.0104	87.2633
287	-0.659201	70.834	18.9335	10.4411	87.3041
288	-0.316913	70.7539	16.1174	9.14446	87.3154
289	-0.423097	70.4851	16.6121	10.5433	87.3134
290	-0.438777	70.6706	15.8145	10.5761	87.3056
291	-0.55082	70.6319	18.628	10.3136	87.3041
292	-0.433043	70.3539	16.6397	9.32079	87.3248
293	-0.352883	70.4263	16.3528	10.084	87.2194
294	-0.622185	70.3087	17.4147	9.68645	87.3131
295	-0.6271	70.4615	18.4947	10.5815	87.3096
296	-0.314771	70.604	15.7997	9.94664	87.2843
297	-0.596244	70.3584	18.0659	10.4534	87.3069
298	-0.3825	70.4946	16.7813	9.8778	87.3174
299	-0.575	70.3899	18.2051	9.24162	87.3014
300	-0.598404	70.8183	17.5822	9.18953	87.3059
301	-0.364124	70.6514	16.4882	9.99867	87.3213
302	-0.348863	70.6095	15.6765	9.7161	87.3141
303	-0.495511	70.605	16.8536	10.0498	87.2211
304	-0.489076	70.8283	17.3694	10.0158	87.2629
305	-0.537312	70.2956	16.9332	10.1056	87.3172
306	-0.58792	70.3234	18.0042	10.2794	87.2259
307	-0.488944	70.7389	18.128	9.83424	87.1957
308	-0.47535	70.7465	16.0576	10.2068	87.2147
309	-0.452248	70.3922	17.4095	9.75499	87.2178
310	-0.498572	70.4607	17.9472	9.61561	87.3031
311	-0.628745	70.5422	17.5133	10.8908	87.2319
312	-0.45805	70.4811	16.6232	9.47044	87.3122
313	-0.46704	70.5317	16.0722	9.59398	87.2163
314	-0.281088	69.9685	15.9316	9.90697	87.3199
315	-0.599125	70.2004	17.4465	10.5249	87.3108
316	-0.451809	70.4123	16.7888	10.084	87.3197
317	-0.557894	70.7303	16.9873	10.2396	87.2776
318	-0.451774	70.5626	16.437	10.6007	87.2104
319	-0.408112	70.5263	16.5119	9.78574	87.3102
320	-0.471619	70.5274	16.3115	10.2234	87.198
321	-0.499264	70.0688	18.2559	9.57645	87.1978
322	-0.416011	70.3738	16.4485	10.1356	87.3159
323	-0.600098	70.6251	18.35	9.54385	87.2697
324	-0.486749	70.7368	18.2962	10.7207	87.2286
325	-0.369282	70.4401	16.346	10.1818	87.2155
326	-0.562079	70.0176	17.6154	10.6159	87.2166
327	-0.507419	70.6049	17.8041	10.094	87.2049
328	-0.405035	70.7024	17.5473	10.7644	87.2219
329	-0.324426	69.8209	16.5472	9.86704	87.2174
330	-0.593827	70.342	17.7218	10.1689	87.3261
331	-0.55309	70.5243	17.749	10.4186	87.2199
332	-0.455746	70.4658	17.4307	9.75157	87.3086
333	-0.415895	70.3323	17.0167	10.1935	87.2166
334	-0.459635	70.6073	17.3233	9.94622	87.2362
335	-0.607806	70.8207	18.3174	9.91593	87.2691
336	-0.365867	70.6334	16.3056	10.5573	87.3258
337	-0.415793	70.4963	17.574	10.173	87.2921
338	-0.401845	70.6638	16.596	10.3402	87.2143
339	-0.548251	70.4129	17.3869	9.16058	87.2079
340	-0.445048	70.6628	17.8741	9.70888	87.295
341	-0.632546	70.3218	18.5476	9.87889	87.2724
342	-0.476824	70.6008	16.6943	9.40144	87.2045
343	-0.401306	70.5397	16.6688	10.5921	87.2223
344	-0.510705	70.3998	17.563	9.52465	87.2459
345	-0.442213	70.4585	16.699	9.98601	87.2988
346	-0.515357	70.3824	17.9513	9.63776	87.2196
347	-0.53656	70.587	16.6989	9.84326	87.2145
348	-0.56862	70.4049	18.4294	9.62063	87.3115
349	-0.399729	70.6453	17.6511	10.423	87.2266
350	-0.429503	70.3394	16.6633	10.0568	87.2127
351	-0.522708	70.3627	18.2448	9.53581	87.3183
352	-0.494412	70.1483	16.5656	10.0206	87.3157
353	-0.365546	70.4658	17.3578	9.72545	87.3124
354	-0.435579	70.7112	16.867	10.4127	87.2826
355	-0.528451	69.8379	17.4359	10.654	87.233
356	-0.554823	70.7594	17.696	10.3215	87.3167
357	-0.465858	70.3267	16.9484	9.61613	87.2976
358	-0.579184	70.2241	17.606	9.86991	87.3072
359	-0.405066	70.6243	16.951	9.90395	87.3018
360	-0.516661	70.7344	16.9859	9.46456	87.2266
361	-0.494044	70.5925	17.846	10.3096	87.3119
362	-0.470278	70.2834	16.8789	10.3585	87.2202
363	-0.382449	70.0377	16.6256	10.3597	87.2443
364	-0.360236	70.8229	15.9976	9.2965	87.3231
365	-0.434241	70.3315	16.1687	10.3047	87.2113
366	-0.533502	70.4182	16.7129	10.3141	87.2097
367	-0.578318	70.7034	17.2689	10.4038	87.2102
368	-0.533278	70.5488	16.5094	9.81172	87.3202
369	-0.537522	70.7518	17.8515	9.76918	87.2097
370	-0.617399	70.7113	16.8614	9.34558	87.2435
371	-0.362652	70.8225	16.3733	9.703	87.2594
372	-0.579342	70.3765	16.6013	9.96484	87.3099
373	-0.702047	70.5127	18.6165	9.05735	87.2154
374	-0.434374	70.6622	17.7521	9.96107	87.2069
375	-0.57887	70.4344	16.4795	9.74741	87.217
376	-0.386551	70.657	16.1194	10.0086	87.2855
377	-0.561492	70.2954	17.8353	9.44627	87.3314
378	-0.437239	70.5513	16.922	10.4103	87.2049
379	-0.506064	70.705	18.4335	10.423	87.2822
380	-0.349373	70.3777	16.1004	9.54658	87.3299
381	-0.476235	70.2764	16.9195	10.2733	87.3034
382	-0.495115	70.753	17.6945	10.4766	87.3227
383	-0.528211	70.687	17.7056	10.7235	87.224
384	-0.469081	70.7275	16.6617	9.99856	87.3024
385	-0.527455	70.1313	17.1395	9.01823	87.1973
386	-0.389245	70.1027	15.9195	10.3928	87.2894
387	-0.532999	70.4994	17.7582	10.0577	87.3096
388	-0.436159	70.7351	17.4764	10.5285	87.2089
389	-0.500734	70.4356	17.1477	9.71521	87.2701
390	-0.406491	70.6147	17.1185	10.2264	87.3203
391	-0.460371	70.1362	17.3531	10.2875	87.2976
392	-0.408112	70.4288	16.0603	9.95565	87.3235
393	-0.45047	69.9593	17.1218	9.88111	87.2175
394	-0.499327	70.612	17.0422	10.2741	87.2667
395	-0.487886	70.5832	16.4674	10.0591	87.3039
396	-0.400524	70.4421	16.5002	10.6619	87.2748
397	-0.37305	70.5523	16.5625	10.0084	87.3135
398	-0.450368	70.6767	17.4157	10.3413	87.3096
399	-0.446387	70.3779	17.5624	10.3033	87.3067
400	-0.456215	70.4626	16.3983	10.5309	87.3155
401	-0.336547	70.315	15.3348	9.76187	87.305
402	-0.657027	70.1493	18.3208	10.6367	87.2167
403	-0.5118	70.3361	18.1632	8.9639	87.2493
404	-0.471087	70.4175	16.2114	9.56062	87.2033
405	-0.418022	70.4103	16.5033	10.0176	87.3125
406	-0.424079	70.2306	16.7594	9.66089	87.302
407	-0.397219	70.7398	16.4209	10.3706	87.3109
408	-0.49338	69.9293	18.7686	9.83017	87.2933
409	-0.463974	70.8626	16.559	9.38867	87.2186
410	-0.395459	70.3471	15.7868	9.88504	87.3072
411	-0.41923	70.3835	16.4945	9.84884	87.2312
412	-0.533922	70.6253	16.4584	10.36	87.3156
413	-0.509296	70.375	16.8116	9.4394	87.3034
414	-0.538087	70.4006	18.4669	10.2673	87.218
415	-0.472151	70.5077	17.2385	9.87683	87.2215
416	-0.489148	70.3351	16.8844	9.24127	87.3061
417	-0.376273	70.6391	17.1392	10.3922	87.271
418	-0.394656	70.7477	15.4998	10.394	87.2168
419	-0.628284	70.5059	18.6136	10.3243	87.2003
420	-0.422883	70.1334	17.072	10.625	87.2102
421	-0.433839	70.7572	16.638	9.86939	87.3196
422	-0.510551	70.3808	17.2993	9.56272	87.2954
423	-0.386631	70.441	15.9305	9.88947	87.1992
424	-0.515702	70.6514	17.2476	9.27259	87.3093
425	-0.499196	70.3673	16.7819	10.4862	87.3268
426	-0.583342	70.4627	18.8065	10.1954	87.2263
427	-0.409638	70.623	17.9891	9.63646	87.2952
428	-0.498325	70.1832	17.9317	9.20613	87.3113
429	-0.351843	70.6117	16.7223	10.3513	87.2257
430	-0.515205	70.7862	17.764	9.87536	87.2219
431	-0.601838	70.527	18.9379	9.99376	87.2379
432	-0.460562	70.8426	16.5452	9.99599	87.3093
433	-0.542558	70.2504	17.9613	10.0431	87.3073
434	-0.496398	70.383	17.357	9.8517	87.2906
435	-0.48765	70.527	16.9761	10.1749	87.2214
436	-0.46565	70.3508	16.8701	9.73086	87.1989
437	-0.364931	70.4648	15.5761	10.1901	87.328
438	-0.326809	70.3444	16.3152	10.385	87.2097
439	-0.416663	70.6141	16.7406	10.1486	87.3302
440	-0.406504	70.5461	16.869	10.3631	87.326
441	-0.485464	70.3177	17.3808	10.2247	87.2612
442	-0.591256	70.7534	17.8448	10.3833	87.3089
443	-0.380246	70.3754	15.9892	9.95914	87.3271
444	-0.550893	70.5446	17.4338	9.83719	87.2986
445	-0.433499	70.1961	16.9552	10.4057	87.2794
446	-0.426205	70.6185	17.1465	10.7219	87.3151
447	-0.445353	70.506	17.0742	9.67025	87.2755
448	-0.492902	70.786	17.4283	10.8088	87.2947
449	-0.499769	70.3471	16.1278	9.98328	87.2183
450	-0.526845	70.4306	17.4958	10.3599	87.2986
451	-0.392308	70.8356	16.2106	9.83969	87.2134
452	-0.485581	70.7825	15.5543	10.0404	87.2129
453	-0.475982	70.3353	18.0151	10.3281	87.3236
454	-0.475255	69.7094	17.3706	9.5	87.229
455	-0.446802	70.3726	17.3842	10.2599	87.3108
456	-0.455293	70.3214	16.1079	9.6657	87.3041
457	-0.444955	70.9559	16.5297	9.72027	87.3159
458	-0.584943	70.4813	17.7963	10.0346	87.3163
459	-0.431615	70.3146	16.1372	9.60994	87.3213
460	-0.394807	70.5482	15.8451	9.65916	87.3154
461	-0.33318	70.7459	16.383	10.4708	87.2199
462	-0.389672	70.4506	16.6284	9.76793	87.2316
463	-0.486364	70.3783	16.8782	9.472	87.2004
464	-0.64381	70.2172	17.4311	9.73687	87.3224
465	-0.380999	70.3792	16.5082	10.3948	87.2546
466	-0.399609	70.7702	17.3038	10.4465	87.2397
467	-0.459655	70.695	16.6107	9.88861	87.2217
468	-0.425267	70.7682	16.4656	9.64011	87.2142
469	-0.409444	70.8023	17.2757	9.87815	87.2103
470	-0.501718	70.7092	16.5884	9.93782	87.2139
471	-0.474943	70.5427	16.4925	9.64263	87.2264
472	-0.487755	70.5226	17.1861	10.0635	87.2354
473	-0.473367	70.016	16.6064	9.80756	87.2563
474	-0.631981	70.8132	18.4281	10.2422	87.3145
475	-0.431312	70.8442	16.8396	10.0754	87.2162
476	-0.462275	70.6439	18.1274	9.66386	87.3155
477	-0.42811	70.5039	16.6166	10.8912	87.3234
478	-0.450756	70.3953	18.1759	9.30065	87.2079
479	-0.42065	70.2702	16.6461	10.0339	87.3168
480	-0.414338	70.6411	16.6816	10.3114	87.2464
481	-0.423077	70.5849	17.7532	10.1139	87.2271
482	-0.356674	70.6611	15.8698	10.5875	87.2992
483	-0.485278	70.6947	17.8398	10.7911	87.2096
484	-0.614154	70.7536	17.8901	9.95795	87.2235
485	-0.518316	70.7754	17.3284	9.79676	87.2147
486	-0.420554	70.3359	16.3357	9.96484	87.2967
487	-0.376124	70.1463	17.027	10.3882	87.3207
488	-0.519979	70.2644	17.1969	9.0065	87.3033
489	-0.546176	70.3497	18.366	9.92994	87.2988
490	-0.521988	70.4409	17.038	10.0853	87.2521
491	-0.478121	70.1347	17.2303	9.21875	87.2219
492	-0.414244	70.4656	18.2045	10.1429	87.3183
493	-0.487646	70.403	17.2023	8.84779	87.3197
494	-0.431297	70.3919	17.2006	10.1068	87.2206
495	-0.502262	70.5464	16.4397	10.395	87.3175
496	-0.530203	70.4735	18.2208	10.5168	87.2142
497	-0.463135	70.1651	17.4627	9.16501	87.1935
498	-0.364105	70.6493	16.2178	9.7896	87.2681
499	-0.436383	70.5143	15.9445	10.2417	87.3164
500	-0.3338	70.7835	16.065	9.95609	87.2322

## Sheet: ideotype8
Line	Fla	FlYd	Flb	FPC	FlL
Kitahonami	-0.280679	68.7902	15.3591	10.9984	87.1009
1	-0.423939	70.5856	17.6254	8.94429	87.2191
2	-0.451266	70.5356	16.9212	10.5823	87.2053
3	-0.529582	70.4466	16.9958	10.1968	87.301
4	-0.412922	70.3523	16.0118	9.65176	87.2922
5	-0.530393	70.6705	17.0536	10.3812	87.2028
6	-0.61827	70.4799	17.7139	9.43373	87.3179
7	-0.33123	70.4221	16.5673	10.4078	87.2236
8	-0.580849	70.3921	18.4119	9.11823	87.3266
9	-0.303288	70.3944	16.1238	9.95039	87.1947
10	-0.458986	70.0284	17.0215	9.76077	87.2018
11	-0.356686	70.5437	16.7139	10.7105	87.2498
12	-0.535702	70.3228	16.1451	9.33173	87.1953
13	-0.264111	70.1021	16.3774	9.73759	87.3025
14	-0.301801	70.1932	16.5978	9.80401	87.2121
15	-0.397676	70.298	16.2582	10.5844	87.2045
16	-0.352772	70.1559	16.2023	9.44371	87.2554
17	-0.257554	70.0072	15.3194	10.4984	87.2046
18	-0.497384	70.1706	17.0664	9.82399	87.3213
19	-0.350496	70.0821	15.9384	9.94208	87.3157
20	-0.496554	69.6273	18.0556	9.30826	87.314
21	-0.476654	70.3948	17.6286	9.79631	87.2145
22	-0.580032	70.5707	18.3004	10.4833	87.3184
23	-0.305385	69.9607	16.7461	10.122	87.3084
24	-0.324762	70.421	17.2272	9.2956	87.2036
25	-0.312463	70.8622	15.8868	10.3017	87.3206
26	-0.500449	70.2438	17.7757	10.3713	87.2067
27	-0.323557	70.1839	17.3792	10.1304	87.2509
28	-0.576833	70.3306	18.2616	10.3222	87.3057
29	-0.327179	70.0245	17.1981	9.98968	87.3212
30	-0.533598	70.3929	16.2225	10.1061	87.2225
31	-0.564151	70.4197	17.9397	9.77383	87.2253
32	-0.416675	70.2524	16.299	10.5011	87.3052
33	-0.319887	70.3039	15.9646	9.62444	87.2264
34	-0.426638	70.1368	15.8796	9.65357	87.2276
35	-0.549739	70.7731	18.1968	9.66243	87.2236
36	-0.468251	70.5504	15.6927	10.0443	87.2033
37	-0.42691	70.0767	15.5394	10.3373	87.2567
38	-0.422169	70.3133	15.7354	9.75591	87.2226
39	-0.556808	70.04	18.5112	9.98007	87.2846
40	-0.46015	70.6359	16.7002	9.79977	87.2154
41	-0.257188	70.2076	15.6906	9.51725	87.22
42	-0.401983	70.5494	16.7363	9.88388	87.273
43	-0.486416	70.0872	17.3231	9.90616	87.2903
44	-0.376493	70.8883	16.2159	10.1523	87.3002
45	-0.283061	70.1592	16.095	9.85298	87.2286
46	-0.25507	70.5902	15.6737	10.0879	87.3098
47	-0.377044	70.2924	16.5966	10.2906	87.3065
48	-0.381391	70.6214	17.4532	9.43328	87.2994
49	-0.335881	69.9818	16.7678	9.66433	87.3007
50	-0.390075	70.3988	15.8373	10.8808	87.3125
51	-0.410953	70.4073	17.2438	9.82604	87.3199
52	-0.595933	70.5037	17.7265	9.77855	87.3093
53	-0.254511	70.1908	16.1811	9.59924	87.2267
54	-0.554169	70.3908	17.6161	10.0292	87.2047
55	-0.22582	70.5368	15.8056	9.77521	87.3251
56	-0.23392	70.1051	15.0358	9.98212	87.2027
57	-0.266998	69.6866	16.5795	10.595	87.3249
58	-0.467343	70.4154	15.8513	9.50958	87.3103
59	-0.443718	70.4659	17.4292	10.3125	87.2098
60	-0.653053	70.6004	17.7777	9.57438	87.3193
61	-0.453986	70.6684	17.8906	10.045	87.3183
62	-0.498437	70.4811	17.6813	9.51826	87.3118
63	-0.43135	70.1956	17.4652	9.68347	87.1915
64	-0.480395	70.5652	18.3676	10.5254	87.2137
65	-0.483464	70.4716	16.8109	10.1196	87.3094
66	-0.424925	70.3046	17.2498	9.42543	87.2151
67	-0.454478	70.1428	17.7088	10.0296	87.2415
68	-0.338511	70.0865	16.0341	9.31251	87.3054
69	-0.405831	70.3785	17.2905	9.55856	87.3152
70	-0.35469	70.3835	16.1634	10.8414	87.2151
71	-0.441279	70.0621	16.151	10.1073	87.3021
72	-0.329933	70.467	16.6761	9.40316	87.3145
73	-0.38043	70.1271	16.6114	10.8539	87.2794
74	-0.456976	70.5807	16.3334	9.85869	87.3141
75	-0.354406	70.482	17.681	10.1847	87.2203
76	-0.422732	70.7883	16.4341	10.4419	87.1965
77	-0.422881	70.2461	16.2414	9.81837	87.2873
78	-0.270707	70.8318	16.3968	10.1167	87.3085
79	-0.358033	70.0873	16.554	10.8578	87.2026
80	-0.241659	70.1991	16.0076	10.3956	87.2475
81	-0.584679	70.0945	17.8445	10.2545	87.3276
82	-0.426662	70.3859	17.2906	9.92355	87.25
83	-0.399738	70.336	17.3363	10.7928	87.3185
84	-0.3657	70.609	17.5695	10.0736	87.2305
85	-0.448926	70.1853	17.3807	9.95113	87.2761
86	-0.480304	70.5835	16.7075	10.307	87.3314
87	-0.541277	70.4417	17.7962	9.76072	87.3198
88	-0.514809	70.4014	16.8141	9.69443	87.3102
89	-0.600488	70.7975	16.9469	9.74625	87.2024
90	-0.511478	70.0763	17.1511	9.28351	87.2347
91	-0.581957	70.1838	18.2815	10.3346	87.2151
92	-0.487334	70.1539	17.1628	10.5904	87.3296
93	-0.490038	70.5227	18.0291	9.49425	87.3037
94	-0.41394	70.3418	17.3111	10.2248	87.2277
95	-0.425195	70.0855	16.9941	9.82712	87.3063
96	-0.420254	70.1951	16.3809	10.8745	87.2127
97	-0.37453	70.3409	16.4087	9.78528	87.2096
98	-0.237346	70.3578	14.9588	10.302	87.2358
99	-0.317142	70.2184	16.4811	10.1734	87.2173
100	-0.577875	70.3484	17.849	8.78057	87.2149
101	-0.43632	70.4277	17.117	10.2167	87.219
102	-0.328234	70.3389	16.7869	10.2896	87.215
103	-0.377749	70.2435	17.3342	9.35554	87.2013
104	-0.283843	70.6104	16.0904	10.3688	87.3205
105	-0.549438	69.9872	17.3462	10.3212	87.3063
106	-0.488562	70.0408	16.6049	9.9369	87.324
107	-0.294826	70.8815	14.8005	10.2062	87.2266
108	-0.328884	70.4774	15.8631	10.0787	87.3014
109	-0.333253	70.1222	15.9097	10.8718	87.3154
110	-0.38091	70.5015	16.7693	9.60545	87.2192
111	-0.447588	70.3868	17.6493	9.7222	87.2663
112	-0.288272	70.2153	15.6172	9.81078	87.2951
113	-0.52646	70.4967	17.5843	9.87098	87.3048
114	-0.473124	70.6863	17.4381	10.6361	87.3265
115	-0.305292	70.2079	16.2766	9.57343	87.2458
116	-0.405347	70.5915	16.9873	9.44684	87.2123
117	-0.40298	70.4378	16.4828	9.89132	87.2176
118	-0.55374	70.2154	17.722	9.84101	87.2951
119	-0.392713	70.3182	16.9516	9.43776	87.2997
120	-0.267472	70.0345	15.2107	9.37747	87.3165
121	-0.524152	70.2356	17.8607	9.24151	87.2312
122	-0.249828	70.3402	16.2381	10.2809	87.2994
123	-0.321766	70.3457	16.4874	9.97274	87.2174
124	-0.289752	70.3498	16.1591	10.1912	87.3068
125	-0.596465	70.0975	17.6207	9.93116	87.2416
126	-0.344037	70.3239	15.9011	9.94233	87.3274
127	-0.527728	70.2174	18.444	9.76714	87.2896
128	-0.485523	69.94	16.8208	9.32296	87.299
129	-0.382398	70.5296	16.8992	9.65364	87.2119
130	-0.399612	70.1427	17.3981	9.96741	87.2199
131	-0.593247	69.8446	17.6193	9.5443	87.2205
132	-0.358532	70.6577	15.4615	9.44537	87.3204
133	-0.395176	70.1508	16.0806	10.3122	87.2297
134	-0.61039	70.8781	18.3791	10.2652	87.3197
135	-0.49981	70.2299	17.2168	9.65661	87.2146
136	-0.506472	70.059	16.8514	9.25427	87.2161
137	-0.488093	70.5658	17.3122	10.3845	87.2208
138	-0.477862	70.7934	16.2998	10.4652	87.3271
139	-0.4549	70.389	17.1881	9.78128	87.2278
140	-0.543488	70.7496	16.8301	9.92947	87.3085
141	-0.369268	69.9592	17.4543	9.40946	87.3059
142	-0.435635	70.4957	16.9866	10.3065	87.2147
143	-0.421953	70.4221	17.8251	10.853	87.2004
144	-0.49328	70.1593	18.4333	9.85794	87.2184
145	-0.4648	70.4821	17.4653	9.70886	87.2151
146	-0.540763	70.6835	16.9182	9.90388	87.3076
147	-0.28425	70.3016	16.3315	10.4948	87.2712
148	-0.223734	70.0088	15.4454	10.4523	87.295
149	-0.544071	70.5633	18.0825	9.69611	87.206
150	-0.39405	70.5155	15.8405	9.96236	87.295
151	-0.454912	70.5011	16.0914	10.0136	87.3077
152	-0.304013	69.8542	16.4675	10.5641	87.3015
153	-0.417975	70.6002	17.398	10.6532	87.278
154	-0.356838	70.375	16.2911	9.96938	87.2493
155	-0.461316	69.8757	17.3687	10.0603	87.29
156	-0.495892	70.6619	17.5292	10.1259	87.3205
157	-0.578099	70.5015	16.5835	9.38561	87.2226
158	-0.387749	70.813	17.0023	10.2264	87.3209
159	-0.525307	70.3811	16.7369	9.94561	87.2187
160	-0.474423	70.4676	17.1176	10.7806	87.3199
161	-0.339653	69.7554	15.7863	9.07847	87.3027
162	-0.596757	70.749	18.4416	9.79205	87.2793
163	-0.508193	70.3397	17.4423	9.39861	87.1971
164	-0.347156	70.2462	17.6011	9.64318	87.3025
165	-0.416348	70.3113	16.9196	10.5754	87.2963
166	-0.372704	69.9563	16.8238	9.85125	87.3235
167	-0.297532	70.503	15.8265	10.0607	87.3172
168	-0.433165	70.4438	18.5154	10.1693	87.2689
169	-0.235763	70.6299	16.344	10.3942	87.2178
170	-0.473152	70.6959	17.4767	9.20245	87.3233
171	-0.526714	70.7336	16.7299	9.2779	87.3001
172	-0.394631	70.5859	16.2658	10.4378	87.2793
173	-0.393952	70.5366	16.9035	9.18776	87.2836
174	-0.317487	70.7776	16.5393	10.8856	87.3081
175	-0.214688	70.273	15.11	10.2755	87.2318
176	-0.528011	70.3315	17.7274	9.83827	87.1959
177	-0.442152	70.3105	17.3426	9.25878	87.3051
178	-0.61746	70.7724	18.3999	9.87543	87.3292
179	-0.253256	70.3907	15.3358	10.0523	87.3025
180	-0.43505	70.6866	16.456	10.4895	87.2999
181	-0.306636	69.779	15.5123	9.42674	87.3193
182	-0.439951	70.555	16.3998	10.4722	87.3018
183	-0.406167	70.0922	17.4061	9.61493	87.2099
184	-0.437231	70.3858	17.885	9.98069	87.3102
185	-0.46812	69.1129	18.5655	10.1389	87.2569
186	-0.617278	70.3436	17.6722	9.87242	87.3136
187	-0.488404	70.4165	17.0045	9.56726	87.311
188	-0.332909	70.214	16.9696	9.46101	87.2271
189	-0.379605	70.0383	17.9344	10.5571	87.3187
190	-0.207014	70.4564	15.9103	10.0614	87.2135
191	-0.412532	70.4032	17.5775	10.4394	87.199
192	-0.376132	70.139	17.6466	10.3339	87.3126
193	-0.38278	70.5104	15.8135	9.77076	87.3187
194	-0.396744	70.8755	17.7504	10.1313	87.2657
195	-0.511687	70.4521	18.1098	10.4862	87.3246
196	-0.496967	70.4192	17.0133	9.63871	87.2007
197	-0.209341	70.3069	15.0317	10.3654	87.2087
198	-0.416725	70.2724	16.9443	9.94077	87.3095
199	-0.519203	70.6078	17.4804	10.1177	87.2184
200	-0.309548	70.4891	16.1792	9.9025	87.2187
201	-0.462657	70.5019	16.9696	10.099	87.2442
202	-0.49493	70.4961	17.7403	9.85887	87.2088
203	-0.533733	70.8227	17.3547	10.1038	87.3144
204	-0.447229	70.1737	17.1983	10.2221	87.2163
205	-0.494659	70.1502	16.561	10.3417	87.294
206	-0.221126	70.5247	15.8617	9.15731	87.2906
207	-0.420856	69.9799	16.5507	9.40271	87.2823
208	-0.28908	70.3074	15.6297	10.2892	87.2975
209	-0.420088	70.6224	17.4729	10.7118	87.3189
210	-0.455093	70.6418	16.3355	9.52159	87.215
211	-0.444978	70.6741	16.4688	9.1779	87.2029
212	-0.370385	70.6046	17.383	10.6928	87.2172
213	-0.352431	70.4498	16.3607	9.85072	87.3298
214	-0.340019	70.1664	16.0571	9.3219	87.3087
215	-0.443381	70.8323	17.182	9.36851	87.2802
216	-0.500593	70.8333	17.5336	10.2863	87.3219
217	-0.308295	70.2693	15.9557	10.2193	87.2069
218	-0.356381	70.8652	15.795	10.4483	87.2266
219	-0.447733	70.2456	17.152	10.5821	87.2212
220	-0.535741	70.3689	16.6276	9.60964	87.2238
221	-0.411009	70.2233	17.136	9.75618	87.3235
222	-0.473964	70.4068	17.5106	10.1743	87.2228
223	-0.418191	70.4372	16.7487	10.1232	87.3139
224	-0.531074	70.4952	17.8219	9.39255	87.3091
225	-0.439193	70.1064	16.3431	9.4262	87.2793
226	-0.480902	70.4027	16.2683	9.91071	87.2311
227	-0.390058	70.4959	16.1285	10.6801	87.3033
228	-0.395273	70.6903	16.236	10.1568	87.2144
229	-0.316085	70.5619	16.1886	9.47769	87.302
230	-0.528974	70.1904	16.7127	9.9406	87.2958
231	-0.271442	70.5969	15.6901	9.50569	87.3147
232	-0.32945	69.9791	15.0726	9.71993	87.2473
233	-0.528137	70.3178	17.2605	9.87041	87.2133
234	-0.474886	70.0707	16.3349	10.4383	87.2662
235	-0.374976	70.2549	15.9799	9.3444	87.3276
236	-0.391455	70.2025	16.8298	9.59182	87.2149
237	-0.297236	70.4479	16.2803	10.1399	87.3074
238	-0.40261	70.2024	16.4201	9.43213	87.2968
239	-0.482526	69.8724	17.0303	9.70623	87.3021
240	-0.533674	70.1572	17.0719	9.20227	87.2167
241	-0.466091	70.4314	16.8868	10.5431	87.2265
242	-0.639233	70.6688	18.6371	9.79225	87.2438
243	-0.338513	70.2101	17.1649	10.4506	87.2065
244	-0.428752	70.1765	15.735	9.7962	87.308
245	-0.404146	70.5762	17.1234	9.53845	87.3191
246	-0.405817	70.5844	18.0399	9.03221	87.297
247	-0.412611	70.1277	16.0901	9.7739	87.2217
248	-0.310621	70.5172	16.1307	10.6142	87.3262
249	-0.504975	70.7616	17.2218	9.87333	87.2294
250	-0.526251	70.6372	17.5651	10.5943	87.3192
251	-0.376642	70.5185	16.1494	9.9081	87.3217
252	-0.349115	69.9875	17.0414	10.7251	87.3116
253	-0.440385	70.2069	17.7565	10.3097	87.3214
254	-0.261272	69.7225	15.6055	9.92902	87.3169
255	-0.443737	70.4446	15.4361	9.23469	87.3022
256	-0.320011	69.4118	17.7282	9.43571	87.2138
257	-0.396078	70.3369	16.2511	9.55744	87.2277
258	-0.42575	70.2293	16.9426	10.1704	87.3137
259	-0.175789	70.2315	15.1523	10.8167	87.3185
260	-0.4422	70.6942	16.5208	9.3809	87.2188
261	-0.398742	70.1294	17.3288	10.3115	87.2332
262	-0.374599	70.205	17.0839	10.1043	87.3177
263	-0.417532	70.1989	18.0797	9.87286	87.2957
264	-0.369039	70.2473	16.7398	9.97723	87.3174
265	-0.325314	70.3404	16.2129	9.43658	87.2004
266	-0.43818	70.6625	17.5123	8.95576	87.2187
267	-0.378586	70.2709	17.4846	9.97307	87.2245
268	-0.537778	70.3027	16.6896	9.63246	87.3205
269	-0.45248	70.7119	17.1886	10.4821	87.3067
270	-0.275366	70.2913	16.4628	10.3892	87.3019
271	-0.459258	70.4733	16.2996	10.586	87.1981
272	-0.379064	70.2553	17.0173	9.95946	87.2627
273	-0.404305	70.6822	16.6809	10.4774	87.2989
274	-0.481743	70.5795	17.9447	10.4147	87.2209
275	-0.295476	69.9833	15.8717	9.9682	87.2059
276	-0.383425	70.1479	16.5033	10.0143	87.2976
277	-0.406773	70.0314	15.396	10.668	87.2937
278	-0.49331	70.6019	17.1944	9.84649	87.2437
279	-0.320273	70.5476	16.5683	10.2183	87.289
280	-0.517466	70.6493	16.6987	9.86591	87.213
281	-0.415408	70.6017	16.4266	10.403	87.315
282	-0.321781	70.1882	15.6307	10.1911	87.3308
283	-0.359501	70.586	16.7991	10.6416	87.2994
284	-0.213173	70.1609	15.7855	9.36134	87.2386
285	-0.411816	70.6096	15.7984	9.8619	87.3073
286	-0.402792	70.6802	16.1713	10.0104	87.2629
287	-0.659201	70.834	18.9335	10.4411	87.3041
288	-0.213119	70.4393	15.5886	9.14446	87.315
289	-0.320992	70.0439	16.0829	9.97146	87.3006
290	-0.336666	70.2218	15.2857	10.0039	87.3051
291	-0.452322	70.1896	18.3969	9.74168	87.3036
292	-0.342619	70.2185	16.5141	9.32079	87.3246
293	-0.348108	70.4263	15.9951	10.084	87.2193
294	-0.521371	69.9248	16.886	9.68645	87.3128
295	-0.525056	70.0158	17.9656	10.0602	87.2955
296	-0.314771	70.604	15.7997	9.94664	87.2843
297	-0.493718	70.145	17.5373	10.4534	87.3064
298	-0.280241	70.1255	16.2526	9.8778	87.3171
299	-0.575	70.3899	18.2051	9.24162	87.3014
300	-0.496135	70.4508	17.0534	9.18953	87.3057
301	-0.260541	70.3708	15.9595	9.99867	87.3209
302	-0.348863	70.6095	15.6765	9.7161	87.3141
303	-0.495511	70.605	16.8536	10.0498	87.2211
304	-0.489076	70.8285	17.3694	10.0158	87.263
305	-0.433506	70.0907	16.4185	10.1056	87.3168
306	-0.58792	70.3234	18.0042	10.2794	87.2259
307	-0.386186	70.6228	17.5993	9.83424	87.1953
308	-0.47535	70.7465	16.0576	10.2068	87.2147
309	-0.452248	70.3922	17.4095	9.75499	87.2178
310	-0.396303	70.0122	17.4184	9.61595	87.3028
311	-0.628745	70.5422	17.5133	10.8908	87.2319
312	-0.45805	70.4811	16.6232	9.47044	87.3122
313	-0.46704	70.5317	16.0722	9.59398	87.2163
314	-0.17726	69.7909	15.4029	9.90697	87.3195
315	-0.520833	70.0711	16.9178	10.5249	87.3106
316	-0.372444	70.2139	16.2601	10.084	87.3195
317	-0.557894	70.7303	16.9873	10.2396	87.2776
318	-0.384899	70.3951	15.9083	10.6011	87.2101
319	-0.408112	70.5263	16.5119	9.78574	87.3102
320	-0.471619	70.5274	16.3115	10.2234	87.198
321	-0.499264	70.069	18.2557	9.57678	87.1979
322	-0.313763	69.9266	15.9198	10.1356	87.3155
323	-0.600098	70.6253	18.35	9.54385	87.2698
324	-0.478697	70.7368	17.918	10.7208	87.2285
325	-0.369282	70.4401	16.346	10.1818	87.2155
326	-0.458573	69.8822	17.0867	10.6159	87.2163
327	-0.507419	70.6049	17.8041	10.094	87.2049
328	-0.405035	70.7024	17.5472	10.7645	87.2219
329	-0.242209	69.6714	16.0184	9.86704	87.217
330	-0.593827	70.3422	17.7218	10.1689	87.3262
331	-0.55309	70.5243	17.749	10.4186	87.2199
332	-0.452134	70.4658	17.1329	9.75157	87.3086
333	-0.312067	70.1969	16.488	10.1935	87.2163
334	-0.459635	70.6073	17.3233	9.94622	87.2362
335	-0.503978	70.6714	17.7886	9.91626	87.2688
336	-0.365867	70.6334	16.3056	10.5573	87.3258
337	-0.311996	70.3188	17.0451	10.1734	87.2918
338	-0.401845	70.664	16.596	10.3402	87.2144
339	-0.53554	70.4129	16.9903	9.16085	87.2077
340	-0.445048	70.6628	17.8741	9.70888	87.295
341	-0.632546	70.3218	18.5476	9.87889	87.2724
342	-0.476824	70.6008	16.6943	9.40144	87.2045
343	-0.297507	70.3012	16.1563	10.5921	87.222
344	-0.510705	70.3998	17.563	9.52465	87.2459
345	-0.338676	70.2192	16.1702	9.98601	87.2984
346	-0.515357	70.3824	17.9513	9.63776	87.2196
347	-0.53656	70.587	16.6989	9.84326	87.2145
348	-0.56862	70.4051	18.4294	9.62063	87.3116
349	-0.297494	70.2662	17.1435	10.423	87.2262
350	-0.327234	69.8982	16.1345	10.0568	87.2122
351	-0.522708	70.3627	18.2448	9.53581	87.3183
352	-0.494412	70.1483	16.5656	10.0206	87.3157
353	-0.263175	70.1489	16.8452	9.72545	87.3122
354	-0.435579	70.7112	16.867	10.4127	87.2826
355	-0.426421	69.4095	16.9068	10.0818	87.2183
356	-0.452402	70.3994	17.1671	10.3217	87.3164
357	-0.465858	70.3267	16.9484	9.61613	87.2976
358	-0.579184	70.2241	17.606	9.86991	87.3072
359	-0.302225	70.4955	16.434	9.90395	87.3015
360	-0.412887	70.596	16.4571	9.46473	87.2262
361	-0.399797	70.4241	17.3173	10.3096	87.3116
362	-0.470278	70.2834	16.8789	10.3585	87.2202
363	-0.278621	69.8318	16.0969	10.3597	87.2439
364	-0.341969	70.8232	15.5488	9.2965	87.323
365	-0.410268	70.3317	15.6431	10.3048	87.2112
366	-0.533502	70.4182	16.7129	10.3141	87.2097
367	-0.475947	70.3388	16.7402	10.4038	87.2098
368	-0.533278	70.5488	16.5094	9.81172	87.3202
369	-0.537522	70.7518	17.8515	9.76918	87.2097
370	-0.513571	70.4769	16.3327	9.34558	87.2432
371	-0.260384	70.4478	15.8446	9.703	87.2591
372	-0.579342	70.3765	16.6013	9.96484	87.3099
373	-0.697271	70.5127	18.2588	9.05735	87.2154
374	-0.434374	70.6622	17.7521	9.96107	87.2069
375	-0.57887	70.4344	16.4795	9.74741	87.217
376	-0.386551	70.657	16.1194	10.0086	87.2855
377	-0.561492	70.2954	17.8353	9.44627	87.3314
378	-0.438717	70.3973	16.922	10.4103	87.2049
379	-0.506064	70.705	18.4333	10.4234	87.2822
380	-0.349373	70.3777	16.1004	9.54658	87.3299
381	-0.372752	70.153	16.3908	10.2733	87.3031
382	-0.495115	70.753	17.6945	10.4766	87.3227
383	-0.528211	70.687	17.7056	10.7235	87.224
384	-0.470639	70.4564	16.6617	9.93339	87.3023
385	-0.423628	69.9536	16.6108	9.01823	87.1969
386	-0.389245	70.1027	15.9195	10.3928	87.2894
387	-0.429171	70.3123	17.2294	10.0577	87.3093
388	-0.436159	70.7353	17.4764	10.5287	87.209
389	-0.500734	70.4356	17.1475	9.71537	87.2701
390	-0.302663	70.412	16.5898	10.2264	87.32
391	-0.356564	69.9855	16.8243	10.2875	87.2972
392	-0.408112	70.4288	16.0603	9.95565	87.3235
393	-0.45047	69.9593	17.1217	9.8812	87.2175
394	-0.499327	70.6122	17.0422	10.2742	87.2668
395	-0.487886	70.5832	16.4674	10.0591	87.3039
396	-0.298419	70.0062	15.9715	10.0897	87.2741
397	-0.276467	70.1037	16.0338	10.0086	87.3132
398	-0.450368	70.6767	17.4157	10.3413	87.3096
399	-0.344118	69.987	17.0335	10.3036	87.3064
400	-0.456215	70.4628	16.3983	10.5309	87.3156
401	-0.336547	70.315	15.3348	9.76187	87.305
402	-0.553221	70.021	17.7922	10.6368	87.2164
403	-0.441773	70.1584	18.1606	8.9639	87.2493
404	-0.367259	70.1728	15.6827	9.56062	87.203
405	-0.314194	70.1356	15.9745	10.0176	87.3121
406	-0.320251	70.1076	16.2307	9.66089	87.3017
407	-0.397219	70.7398	16.4209	10.3706	87.3109
408	-0.39054	69.7797	18.2398	9.8305	87.2929
409	-0.36033	70.6801	16.0302	9.38901	87.2182
410	-0.361658	70.3471	15.2607	9.88504	87.3068
411	-0.41923	70.3835	16.4945	9.84884	87.2312
412	-0.430094	70.4236	15.9297	10.36	87.3152
413	-0.509296	70.375	16.8116	9.4394	87.3034
414	-0.437919	70.2437	17.9537	10.2674	87.2178
415	-0.472151	70.5077	17.2385	9.87683	87.2215
416	-0.489148	70.3351	16.8844	9.24127	87.3061
417	-0.297659	70.5082	16.6105	10.3923	87.2708
418	-0.394656	70.7477	15.4998	10.394	87.2168
419	-0.630007	70.1925	18.6136	9.75209	87.1998
420	-0.320519	69.8708	16.5434	10.6253	87.2099
421	-0.433839	70.7572	16.638	9.86939	87.3196
422	-0.406778	70.2468	16.7998	9.56272	87.2952
423	-0.386631	70.441	15.9305	9.88947	87.1992
424	-0.416209	70.2476	16.8447	9.18093	87.3088
425	-0.499196	70.3673	16.7819	10.4862	87.3268
426	-0.585034	70.1916	18.8064	9.68401	87.2262
427	-0.30701	70.462	17.4604	9.63646	87.2948
428	-0.498325	70.1834	17.9317	9.20613	87.3114
429	-0.248015	70.47	16.1936	10.3513	87.2255
430	-0.419036	70.3727	17.5929	9.87569	87.2215
431	-0.499629	70.0783	18.4091	9.99376	87.2375
432	-0.460562	70.8428	16.5452	9.99615	87.3094
433	-0.442471	70.0727	17.7303	10.0431	87.3069
434	-0.497956	70.1552	17.357	9.8517	87.2906
435	-0.48765	70.527	16.9761	10.1749	87.2214
436	-0.38017	70.1581	16.7902	9.73086	87.1987
437	-0.262112	70.3485	15.0473	10.1901	87.3276
438	-0.222981	70.1384	15.7865	10.385	87.2094
439	-0.31293	70.3103	16.2119	10.1486	87.3299
440	-0.305543	70.125	16.3402	9.89665	87.3256
441	-0.485464	70.3177	17.3808	10.2247	87.2612
442	-0.588591	70.7534	17.6551	10.3833	87.309
443	-0.280311	70.2635	15.4604	9.95947	87.3268
444	-0.546118	70.5446	17.0761	9.83719	87.2986
445	-0.433499	70.1961	16.9552	10.4057	87.2794
446	-0.33043	70.3481	16.9958	10.7222	87.3148
447	-0.445353	70.506	17.0742	9.67025	87.2755
448	-0.494594	70.4867	17.4282	10.2383	87.2946
449	-0.486365	70.3471	15.7248	9.98328	87.2182
450	-0.428037	70.2529	17.3248	10.3599	87.2983
451	-0.392308	70.8356	16.2106	9.83969	87.2134
452	-0.480806	70.7825	15.1966	10.0404	87.2129
453	-0.372215	70.2107	17.4864	10.3283	87.3234
454	-0.475255	69.7094	17.3706	9.5	87.229
455	-0.345685	69.9238	16.8551	9.68942	87.2979
456	-0.455293	70.3214	16.1079	9.6657	87.3041
457	-0.342502	70.5928	16.0149	9.72027	87.3155
458	-0.584943	70.4813	17.7963	10.0346	87.3163
459	-0.431615	70.3146	16.1372	9.60994	87.3213
460	-0.292807	70.173	15.3345	9.65916	87.3151
461	-0.268352	70.54	15.8543	10.4708	87.2196
462	-0.289456	70.2667	16.3974	9.76793	87.2312
463	-0.486364	70.3783	16.8782	9.472	87.2004
464	-0.539982	70.0676	16.9024	9.73687	87.322
465	-0.286408	70.1733	15.9795	10.3948	87.2542
466	-0.399609	70.7702	17.3038	10.4465	87.2397
467	-0.459655	70.695	16.6106	9.88878	87.2216
468	-0.411863	70.7684	16.0625	9.64018	87.2142
469	-0.305616	70.6019	16.747	9.87815	87.2099
470	-0.501718	70.7092	16.5884	9.93782	87.2139
471	-0.373564	70.1421	15.9638	9.64279	87.2261
472	-0.38568	70.0739	16.6573	9.49299	87.235
473	-0.371097	69.5675	16.0777	9.80756	87.256
474	-0.529903	70.3774	17.9205	10.2422	87.3141
475	-0.431312	70.8442	16.8396	10.0754	87.2162
476	-0.359141	70.4944	17.5987	9.66386	87.3152
477	-0.324282	70.3262	16.0879	10.8912	87.323
478	-0.346928	70.1246	17.6472	9.30065	87.2075
479	-0.42065	70.2702	16.6461	10.0339	87.3168
480	-0.31051	70.4918	16.1668	10.3117	87.2461
481	-0.320972	70.1341	17.2241	9.54168	87.2121
482	-0.356674	70.6611	15.8698	10.5875	87.2992
483	-0.383008	70.246	17.3111	10.7911	87.2092
484	-0.614154	70.7536	17.8901	9.95795	87.2235
485	-0.414614	70.4477	16.7997	9.79676	87.2145
486	-0.420554	70.3359	16.3357	9.96484	87.2967
487	-0.29877	69.6977	16.4983	10.3883	87.3204
488	-0.517354	70.2644	16.899	9.00667	87.3034
489	-0.546176	70.3497	18.366	9.92994	87.2988
490	-0.521988	70.4409	17.038	10.0853	87.2521
491	-0.478121	70.1347	17.2303	9.21875	87.2219
492	-0.414244	70.4656	18.2045	10.1431	87.3183
493	-0.387054	69.9692	16.6942	8.84779	87.3193
494	-0.431297	70.3919	17.2006	10.1068	87.2206
495	-0.39881	70.324	15.911	10.395	87.3172
496	-0.428406	70.1057	17.692	10.3236	87.2139
497	-0.463135	70.1651	17.4627	9.16501	87.1935
498	-0.261876	70.2006	15.7102	9.73852	87.2677
499	-0.334247	70.0713	15.4158	9.66966	87.3161
500	-0.329025	70.7837	15.7073	9.95609	87.2323

## Sheet: ideotype9
Line	Fla	FlYd	Flb	FPC	FlL
Kitahonami	-0.280679	68.7902	15.3591	10.9984	87.1009
1	-0.304707	70.6779	16.7411	9.11901	87.219
2	-0.451266	70.5356	16.9212	10.5823	87.2053
3	-0.526652	70.5159	16.9958	10.2116	87.3005
4	-0.303301	70.3676	15.1276	9.81362	87.2923
5	-0.530393	70.6705	17.0536	10.3812	87.2028
6	-0.499179	70.5687	16.8296	9.60854	87.3178
7	-0.212122	70.519	15.683	10.5824	87.2236
8	-0.580849	70.3921	18.4119	9.11823	87.3266
9	-0.18426	70.4754	15.2394	10.1251	87.1945
10	-0.458986	70.0284	17.0215	9.76077	87.2018
11	-0.255056	70.6074	16.0603	10.77	87.2497
12	-0.41664	70.4134	15.2608	9.50639	87.195
13	-0.206793	70.1101	15.5538	9.87398	87.3025
14	-0.301801	70.1932	16.5978	9.80401	87.2121
15	-0.27848	70.3932	15.3738	10.7594	87.2042
16	-0.352772	70.1559	16.2023	9.44371	87.2554
17	-0.256289	70.0866	15.3192	10.5062	87.2041
18	-0.497275	70.1753	17.0664	9.82399	87.3213
19	-0.350496	70.0821	15.9384	9.94208	87.3157
20	-0.496554	69.6273	18.0556	9.30826	87.314
21	-0.358529	70.4089	16.7443	9.96658	87.2147
22	-0.580032	70.5707	18.3004	10.4833	87.3184
23	-0.30412	70.021	16.7461	10.1296	87.3079
24	-0.206637	70.4365	16.3429	9.46698	87.2038
25	-0.311433	70.9402	15.8868	10.3062	87.3202
26	-0.381183	70.3025	16.8914	10.5462	87.2067
27	-0.323381	70.1839	17.3792	10.1304	87.2507
28	-0.576833	70.3306	18.2616	10.3222	87.3057
29	-0.207855	70.1198	16.3138	10.1646	87.3209
30	-0.489986	70.479	15.5422	10.2464	87.2223
31	-0.444938	70.5104	17.0554	9.94878	87.2251
32	-0.301997	70.2606	15.4147	10.659	87.3053
33	-0.319509	70.3042	15.9645	9.62551	87.2261
34	-0.425418	70.224	15.8795	9.66122	87.2272
35	-0.431376	70.7912	17.3124	9.83468	87.2236
36	-0.467181	70.6172	15.6927	10.0541	87.2029
37	-0.42691	70.0767	15.5394	10.3373	87.2567
38	-0.331768	70.3743	15.3733	9.80561	87.2221
39	-0.438683	70.0485	17.6269	10.146	87.2848
40	-0.342025	70.6451	15.816	9.9669	87.2156
41	-0.139063	70.2227	14.8063	9.68796	87.2202
42	-0.311849	70.6381	16.3742	9.93358	87.2726
43	-0.486416	70.0872	17.3231	9.90616	87.2903
44	-0.376493	70.8883	16.2159	10.1523	87.3002
45	-0.283061	70.1592	16.095	9.85298	87.2286
46	-0.135869	70.6836	14.7893	10.2629	87.3095
47	-0.257873	70.3822	15.7122	10.4652	87.3062
48	-0.263265	70.6369	16.569	9.60466	87.2996
49	-0.334507	70.0608	16.7676	9.67398	87.3004
50	-0.389851	70.3988	15.8372	10.8808	87.3122
51	-0.410953	70.4073	17.2438	9.82604	87.3199
52	-0.476672	70.579	16.8423	9.9535	87.3091
53	-0.254511	70.1908	16.1811	9.59924	87.2267
54	-0.554169	70.3908	17.6161	10.0292	87.2047
55	-0.113096	70.5515	14.9213	9.9378	87.3252
56	-0.11578	70.1188	14.2751	10.1442	87.203
57	-0.266998	69.6866	16.5795	10.595	87.3249
58	-0.347889	70.5049	15.1361	9.68229	87.31
59	-0.327149	70.4741	16.545	10.4727	87.21
60	-0.653053	70.6004	17.7777	9.57438	87.3193
61	-0.376986	70.7463	17.6864	10.0879	87.3178
62	-0.37934	70.5463	16.797	9.6928	87.3116
63	-0.430214	70.2833	17.4652	9.69175	87.1911
64	-0.362269	70.5752	17.4834	10.693	87.2139
65	-0.483464	70.4716	16.8109	10.1196	87.3094
66	-0.305664	70.3936	16.3655	9.60032	87.2149
67	-0.454478	70.1428	17.7088	10.0296	87.2415
68	-0.337529	70.1591	16.0341	9.3175	87.3054
69	-0.286526	70.4754	16.4061	9.73333	87.3149
70	-0.35469	70.3835	16.1634	10.8414	87.2151
71	-0.440118	70.1505	16.1509	10.1163	87.3017
72	-0.328798	70.5331	16.6761	9.41059	87.3141
73	-0.30476	70.1297	16.4073	10.8904	87.2795
74	-0.337766	70.6753	15.4491	10.0334	87.3138
75	-0.236281	70.492	16.7967	10.3521	87.2205
76	-0.422732	70.7883	16.4341	10.4419	87.1965
77	-0.422881	70.2461	16.2414	9.81837	87.2873
78	-0.151446	70.8926	15.5125	10.2916	87.3083
79	-0.358033	70.0873	16.554	10.8578	87.2026
80	-0.122242	70.2743	15.1233	10.5705	87.2473
81	-0.466356	70.1108	16.9601	10.4247	87.3276
82	-0.307177	70.4524	16.4063	10.0983	87.2496
83	-0.399738	70.3369	17.3363	10.7934	87.3185
84	-0.246592	70.6934	16.6852	10.2482	87.2306
85	-0.448926	70.1853	17.3807	9.95113	87.2761
86	-0.480304	70.5835	16.7075	10.307	87.3314
87	-0.541277	70.4417	17.7962	9.76072	87.3198
88	-0.513879	70.4781	16.814	9.69817	87.3098
89	-0.600488	70.7975	16.9469	9.74625	87.2024
90	-0.391978	70.1538	16.2668	9.45846	87.2343
91	-0.581957	70.1897	18.2815	10.3396	87.2151
92	-0.368073	70.2459	16.2785	10.7654	87.3294
93	-0.490038	70.5227	18.0291	9.49425	87.3037
94	-0.41394	70.3418	17.3111	10.2248	87.2277
95	-0.305934	70.1608	16.1099	10.0021	87.3062
96	-0.419118	70.2824	16.3809	10.8841	87.2124
97	-0.37453	70.3409	16.4087	9.78528	87.2096
98	-0.11922	70.3718	14.0746	10.4722	87.236
99	-0.197863	70.3067	15.5968	10.3479	87.217
100	-0.577875	70.3484	17.849	8.78057	87.2149
101	-0.407412	70.4347	16.5947	10.3418	87.2191
102	-0.327098	70.3763	16.7869	10.292	87.2149
103	-0.259623	70.2569	16.45	9.52532	87.2014
104	-0.283599	70.6122	16.0904	10.3728	87.3205
105	-0.430099	70.0818	16.4618	10.4959	87.3059
106	-0.369276	70.136	15.7206	10.1119	87.3238
107	-0.175476	70.9656	13.9162	10.381	87.2266
108	-0.210561	70.4926	14.9788	10.2497	87.3014
109	-0.256495	70.2015	15.7056	10.9152	87.3152
110	-0.322471	70.5906	15.9457	9.74507	87.219
111	-0.447588	70.3868	17.6493	9.7222	87.2663
112	-0.179386	70.2273	14.7339	9.94777	87.2953
113	-0.407682	70.5848	16.7	10.0457	87.3048
114	-0.353758	70.7828	16.5538	10.8111	87.3262
115	-0.196381	70.292	15.3933	9.69851	87.2455
116	-0.286085	70.68	16.103	9.62179	87.2121
117	-0.283719	70.5346	15.5985	10.0663	87.2174
118	-0.524832	70.2225	17.1998	9.96609	87.2952
119	-0.392713	70.3182	16.9516	9.43776	87.2997
120	-0.148229	70.1014	14.3264	9.55236	87.3162
121	-0.524152	70.2356	17.8607	9.24151	87.2312
122	-0.248454	70.4261	16.238	10.2899	87.2989
123	-0.20364	70.3557	15.6031	10.1402	87.2176
124	-0.170644	70.4185	15.2748	10.3662	87.3068
125	-0.595433	70.1758	17.6206	9.93887	87.2413
126	-0.344037	70.3239	15.9011	9.94233	87.3274
127	-0.527728	70.2174	18.444	9.76714	87.2896
128	-0.366193	70.0363	15.9364	9.49773	87.2987
129	-0.382159	70.5318	16.8991	9.65364	87.2117
130	-0.400515	70.2334	17.8175	9.96485	87.2197
131	-0.593247	69.8446	17.6193	9.5443	87.2205
132	-0.239296	70.7266	14.5771	9.62018	87.3202
133	-0.277051	70.1608	15.1964	10.4799	87.2298
134	-0.61039	70.8781	18.3791	10.2652	87.3197
135	-0.381685	70.2451	16.3325	9.82753	87.2147
136	-0.399221	70.0686	15.9682	9.32146	87.2163
137	-0.398876	70.5684	16.9502	10.4266	87.2209
138	-0.477823	70.7934	16.2998	10.4652	87.3271
139	-0.33551	70.4859	16.3037	9.95623	87.2275
140	-0.466682	70.8391	16.6259	9.97323	87.3082
141	-0.36781	70.0217	17.4542	9.42076	87.3054
142	-0.316349	70.5879	16.1023	10.4813	87.2145
143	-0.302667	70.519	16.9408	11.0279	87.2002
144	-0.373934	70.2568	17.5489	10.0329	87.2181
145	-0.4648	70.4821	17.4653	9.70886	87.2151
146	-0.539493	70.7634	16.9181	9.91141	87.3071
147	-0.16487	70.3936	15.4472	10.6697	87.271
148	-0.222536	70.0958	15.4454	10.4628	87.2946
149	-0.544071	70.5633	18.0825	9.69611	87.206
150	-0.39405	70.5215	15.8405	9.96661	87.295
151	-0.336786	70.5164	15.2071	10.1845	87.3079
152	-0.185887	69.8701	15.5832	10.7363	87.3017
153	-0.29985	70.6086	16.5138	10.8191	87.2782
154	-0.237577	70.4622	15.4068	10.1443	87.2492
155	-0.342141	69.9272	16.4844	10.235	87.2897
156	-0.378011	70.6701	16.6449	10.2892	87.3207
157	-0.549191	70.5085	16.0612	9.51068	87.2227
158	-0.269623	70.8285	16.1181	10.3977	87.3211
159	-0.405984	70.4535	15.8527	10.1204	87.2184
160	-0.474423	70.4676	17.1176	10.7806	87.3199
161	-0.339653	69.7584	16.1648	9.07649	87.3027
162	-0.477754	70.8368	17.5573	9.96688	87.2793
163	-0.389172	70.4323	16.558	9.57307	87.197
164	-0.228048	70.3253	16.7168	9.81807	87.3027
165	-0.412167	70.3168	16.9186	10.6643	87.2963
166	-0.372704	69.9563	16.8238	9.85125	87.3235
167	-0.17965	70.5185	14.9423	10.2307	87.3174
168	-0.313995	70.5407	17.6311	10.3443	87.2686
169	-0.224889	70.6361	16.3429	10.4993	87.2178
170	-0.473152	70.6959	17.4767	9.20245	87.3233
171	-0.408589	70.7494	15.8456	9.45015	87.3003
172	-0.394631	70.5859	16.2658	10.4378	87.2793
173	-0.393952	70.5366	16.9035	9.18776	87.2836
174	-0.317487	70.7776	16.5393	10.8856	87.3081
175	-0.0951882	70.3433	14.2256	10.4504	87.2315
176	-0.408866	70.4235	16.8431	10.0132	87.1958
177	-0.441016	70.3916	17.3426	9.26149	87.3048
178	-0.61746	70.7724	18.3999	9.87543	87.3292
179	-0.134239	70.4866	14.4515	10.2239	87.3023
180	-0.316925	70.6966	15.5718	10.6569	87.3001
181	-0.18851	69.789	14.628	9.594	87.3195
182	-0.320649	70.6519	15.5155	10.6471	87.3015
183	-0.406167	70.0931	17.4061	9.61528	87.2099
184	-0.437231	70.392	17.885	9.98495	87.3102
185	-0.466959	69.1989	18.5654	10.1467	87.2566
186	-0.500294	70.4484	17.2074	10.0401	87.3138
187	-0.484957	70.4232	17.0045	9.58072	87.311
188	-0.332909	70.214	16.9696	9.46101	87.2271
189	-0.260497	70.1254	17.0501	10.732	87.3188
190	-0.105364	70.5449	15.2566	10.1208	87.2134
191	-0.293032	70.5024	16.6931	10.6144	87.1986
192	-0.376132	70.139	17.6466	10.3339	87.3126
193	-0.265967	70.5246	14.9292	9.93822	87.3188
194	-0.277483	70.9347	16.8662	10.3062	87.2658
195	-0.398249	70.459	17.2255	10.6158	87.3248
196	-0.378842	70.4284	16.1291	9.80537	87.2009
197	-0.0904083	70.392	14.1473	10.54	87.2086
198	-0.415933	70.3451	16.9442	9.94545	87.3093
199	-0.519203	70.6078	17.4804	10.1177	87.2184
200	-0.309548	70.4891	16.1792	9.9025	87.2187
201	-0.462657	70.5019	16.9696	10.099	87.2442
202	-0.49493	70.4961	17.7403	9.85887	87.2088
203	-0.426482	70.832	16.4714	10.1699	87.3146
204	-0.447229	70.1737	17.1983	10.2221	87.2163
205	-0.493319	70.2374	16.5608	10.3507	87.2934
206	-0.102018	70.6	14.9774	9.33226	87.2905
207	-0.419615	70.0668	16.5505	9.41006	87.2819
208	-0.290177	70.3871	16.0428	10.2867	87.2977
209	-0.420088	70.6224	17.4729	10.7118	87.3189
210	-0.453901	70.7227	16.3354	9.53251	87.2147
211	-0.325478	70.7757	15.5844	9.35285	87.2025
212	-0.370385	70.6046	17.383	10.6928	87.2172
213	-0.352431	70.4498	16.3607	9.85072	87.3298
214	-0.225216	70.2471	15.1738	9.40782	87.3086
215	-0.443381	70.8323	17.182	9.36851	87.2802
216	-0.381536	70.9158	16.6492	10.4609	87.3217
217	-0.189034	70.3661	15.0714	10.3943	87.2067
218	-0.24913	70.8748	14.9118	10.5157	87.2268
219	-0.447733	70.2456	17.152	10.5821	87.2212
220	-0.534787	70.4498	16.6275	9.61866	87.2235
221	-0.29151	70.3226	16.2516	9.93113	87.3231
222	-0.431509	70.4141	16.8304	10.3055	87.2229
223	-0.418191	70.4372	16.7487	10.1232	87.3139
224	-0.412949	70.507	16.9376	9.56171	87.3093
225	-0.439193	70.1064	16.3431	9.4262	87.2793
226	-0.480902	70.4027	16.2683	9.91071	87.2311
227	-0.390058	70.4959	16.1285	10.6801	87.3033
228	-0.275986	70.7687	15.3517	10.3315	87.2144
229	-0.196798	70.6571	15.3043	9.65264	87.3018
230	-0.528974	70.1904	16.7127	9.9406	87.2958
231	-0.270067	70.6805	15.69	9.50947	87.3141
232	-0.32945	69.9791	15.0726	9.71993	87.2473
233	-0.410012	70.3269	16.3763	10.0371	87.2135
234	-0.474792	70.0707	16.3349	10.4383	87.2662
235	-0.256732	70.2674	15.0957	9.51166	87.3276
236	-0.391455	70.2025	16.8298	9.59182	87.2149
237	-0.297236	70.4479	16.2803	10.1399	87.3074
238	-0.284484	70.2179	15.5358	9.6033	87.297
239	-0.364401	69.8806	16.146	9.8707	87.3023
240	-0.415549	70.173	16.1877	9.37399	87.2169
241	-0.466091	70.4365	16.8868	10.5471	87.2265
242	-0.519733	70.7657	17.7527	9.9672	87.2434
243	-0.338513	70.2101	17.1649	10.4506	87.2065
244	-0.427659	70.259	15.7349	9.80403	87.3077
245	-0.404146	70.5762	17.1234	9.53845	87.3191
246	-0.287691	70.5958	17.1557	9.20111	87.2972
247	-0.29338	70.2248	15.591	9.94538	87.2214
248	-0.191121	70.6141	15.2463	10.7891	87.3259
249	-0.504975	70.7616	17.2218	9.87333	87.2294
250	-0.526251	70.6372	17.5651	10.5943	87.3192
251	-0.376642	70.5185	16.1494	9.9081	87.3217
252	-0.245899	70.0485	16.1592	10.8917	87.3117
253	-0.440385	70.2069	17.7565	10.3097	87.3214
254	-0.260394	69.7901	15.6054	9.93267	87.3166
255	-0.324476	70.523	14.5517	9.40941	87.3022
256	-0.320011	69.417	17.7282	9.43966	87.2138
257	-0.277715	70.3579	15.4164	9.72637	87.2278
258	-0.309681	70.322	16.0583	10.2692	87.3136
259	-0.128165	70.2987	15.1288	10.8522	87.3182
260	-0.322923	70.7821	15.6365	9.55574	87.2185
261	-0.398742	70.1294	17.3288	10.3115	87.2332
262	-0.255099	70.303	16.1995	10.2791	87.3173
263	-0.299169	70.2145	17.1953	10.0426	87.2956
264	-0.250913	70.2616	15.8556	10.1479	87.3176
265	-0.206207	70.4373	15.3286	9.61153	87.2003
266	-0.320054	70.6767	16.628	9.12637	87.2189
267	-0.260461	70.2868	16.6003	10.1455	87.2247
268	-0.536404	70.3958	16.6895	9.64148	87.3199
269	-0.450845	70.7161	17.1886	10.5539	87.3067
270	-0.275366	70.2913	16.4628	10.3892	87.3019
271	-0.34031	70.5436	15.4153	10.7597	87.1982
272	-0.259802	70.3509	16.133	10.1338	87.2626
273	-0.28618	70.6955	15.7966	10.6472	87.2991
274	-0.480762	70.6589	17.9446	10.4183	87.2206
275	-0.294505	70.0685	15.8716	9.97568	87.2056
276	-0.264641	70.2213	15.619	10.1887	87.2974
277	-0.406749	70.0405	15.7813	10.6658	87.2936
278	-0.375854	70.6376	16.7114	10.0117	87.2439
279	-0.320273	70.5476	16.5683	10.2183	87.289
280	-0.516107	70.7033	16.6987	9.87488	87.2124
281	-0.41503	70.6017	16.4265	10.403	87.3147
282	-0.202362	70.28	14.7464	10.3658	87.3304
283	-0.241376	70.6015	15.9149	10.813	87.2996
284	-0.0938707	70.2526	14.9012	9.53629	87.2384
285	-0.295248	70.6226	14.9141	10.0259	87.3075
286	-0.283701	70.7771	15.287	10.1853	87.2627
287	-0.541076	70.8483	18.0492	10.6117	87.3043
288	-0.0949939	70.4526	14.7044	9.31424	87.3152
289	-0.201885	70.1247	15.1986	10.1464	87.3008
290	-0.218541	70.2352	14.4014	10.1736	87.3053
291	-0.334196	70.1996	17.5127	9.90928	87.3038
292	-0.223493	70.3041	15.6297	9.49541	87.3243
293	-0.228718	70.4967	15.1107	10.259	87.2191
294	-0.521371	69.9248	16.886	9.68645	87.3128
295	-0.525056	70.0165	18.1816	10.0579	87.2956
296	-0.314771	70.604	15.7997	9.94664	87.2843
297	-0.493718	70.145	17.5373	10.4534	87.3064
298	-0.278976	70.214	16.2525	9.88763	87.3166
299	-0.45562	70.4778	17.4442	9.4142	87.3012
300	-0.37684	70.5442	16.1691	9.36448	87.3053
301	-0.142416	70.3861	15.0753	10.1696	87.3211
302	-0.348863	70.6095	15.6765	9.7161	87.3141
303	-0.377386	70.619	15.9693	10.2201	87.2213
304	-0.370951	70.8438	16.4851	10.1867	87.2631
305	-0.433506	70.0907	16.4185	10.1056	87.3168
306	-0.46887	70.4187	17.1199	10.4538	87.2259
307	-0.268061	70.6326	16.715	10.0011	87.1955
308	-0.47535	70.7465	16.0576	10.2068	87.2147
309	-0.332832	70.4817	16.5251	9.92834	87.2174
310	-0.277953	70.0222	16.5341	9.78321	87.3028
311	-0.628745	70.5422	17.5133	10.8908	87.2319
312	-0.45805	70.4811	16.6232	9.47044	87.3122
313	-0.46704	70.5317	16.0722	9.59398	87.2163
314	-0.17726	69.7909	15.4029	9.90697	87.3195
315	-0.401703	70.1596	16.0335	10.6996	87.3104
316	-0.254319	70.2231	15.3758	10.2511	87.3197
317	-0.438608	70.7819	16.103	10.4143	87.2776
318	-0.384899	70.3951	15.9083	10.6011	87.2101
319	-0.408112	70.5263	16.5119	9.78574	87.3102
320	-0.471227	70.5297	16.3115	10.2234	87.1977
321	-0.499264	70.069	18.2557	9.57678	87.1979
322	-0.195637	69.9421	15.0355	10.307	87.3157
323	-0.597425	70.6964	18.3499	9.55843	87.2694
324	-0.359373	70.8038	17.0337	10.8955	87.2282
325	-0.358169	70.4486	16.3449	10.2869	87.2153
326	-0.458573	69.8822	17.0867	10.6159	87.2163
327	-0.507419	70.6049	17.8041	10.094	87.2049
328	-0.405035	70.7024	17.5472	10.7645	87.2219
329	-0.242209	69.6745	16.2344	9.86503	87.2171
330	-0.593827	70.3422	17.7218	10.1689	87.3262
331	-0.434965	70.5402	16.8648	10.5903	87.2201
332	-0.333776	70.6365	16.6768	9.92473	87.3083
333	-0.310693	70.2813	16.4879	10.2008	87.2157
334	-0.340374	70.7042	16.439	10.1212	87.2361
335	-0.385853	70.6869	16.9043	10.0874	87.269
336	-0.365734	70.6357	16.3056	10.5573	87.3257
337	-0.192702	70.4038	16.1608	10.3483	87.2915
338	-0.401845	70.664	16.596	10.3402	87.2144
339	-0.418971	70.4284	16.1061	9.3277	87.2079
340	-0.326923	70.6728	16.9898	9.87657	87.2952
341	-0.632546	70.3218	18.5476	9.87889	87.2724
342	-0.475751	70.6744	16.6943	9.40565	87.2041
343	-0.178008	70.3969	15.2719	10.7653	87.2216
344	-0.481797	70.4068	17.0408	9.64972	87.2461
345	-0.220551	70.2334	15.286	10.1566	87.2986
346	-0.397232	70.3908	17.067	9.80288	87.2198
347	-0.417391	70.673	15.8145	10.0178	87.2143
348	-0.449224	70.4976	17.545	9.79546	87.3113
349	-0.297494	70.2662	17.1435	10.423	87.2262
350	-0.209108	69.9067	15.2503	10.2227	87.2123
351	-0.4044	70.3782	17.3605	9.70698	87.3184
352	-0.376287	70.1583	15.6813	10.1883	87.3159
353	-0.143852	70.2458	15.9609	9.9004	87.3119
354	-0.316213	70.8046	15.9826	10.5877	87.2823
355	-0.308296	69.4238	16.0225	10.2524	87.2184
356	-0.334276	70.4149	16.2829	10.4929	87.3166
357	-0.465858	70.3267	16.9484	9.61613	87.2976
358	-0.579184	70.2241	17.606	9.86991	87.3072
359	-0.302225	70.4955	16.434	9.90395	87.3015
360	-0.294761	70.6115	15.5728	9.63611	87.2264
361	-0.280689	70.5193	16.433	10.4845	87.3115
362	-0.355305	70.3669	15.9956	10.4444	87.2199
363	-0.278621	69.8318	16.0969	10.3597	87.2439
364	-0.341969	70.8232	15.5488	9.2965	87.323
365	-0.292143	70.3417	14.7588	10.4723	87.2113
366	-0.532709	70.4987	16.7128	10.3231	87.2093
367	-0.475947	70.3388	16.7402	10.4038	87.2098
368	-0.502996	70.6395	15.987	9.94059	87.3197
369	-0.537522	70.7523	17.8515	9.77051	87.2097
370	-0.397002	70.4881	15.8269	9.50349	87.2434
371	-0.260384	70.4495	15.8446	9.70601	87.2591
372	-0.579342	70.3765	16.6013	9.96484	87.3099
373	-0.697271	70.5127	18.2588	9.05735	87.2154
374	-0.316249	70.6722	16.8679	10.1287	87.2071
375	-0.460745	70.4499	15.5952	9.91859	87.2172
376	-0.26729	70.7273	15.2351	10.1786	87.2855
377	-0.443366	70.3095	16.951	9.61654	87.3316
378	-0.438717	70.4031	16.922	10.4147	87.2049
379	-0.505902	70.705	18.4333	10.4234	87.2821
380	-0.348132	70.4294	16.1004	9.55435	87.3295
381	-0.372752	70.153	16.3908	10.2733	87.3031
382	-0.495115	70.753	17.6945	10.4766	87.3227
383	-0.528211	70.687	17.7056	10.7235	87.224
384	-0.351589	70.5501	15.7774	10.1078	87.3023
385	-0.304157	70.0501	15.7264	9.19319	87.1965
386	-0.388047	70.188	15.9195	10.4	87.2889
387	-0.31268	70.3233	16.3452	10.1569	87.3095
388	-0.318034	70.7438	16.5921	10.6938	87.2092
389	-0.382609	70.4511	16.2633	9.88655	87.2703
390	-0.18347	70.504	15.7055	10.4011	87.3197
391	-0.238439	69.9939	15.9401	10.4526	87.2974
392	-0.408112	70.4288	16.0603	9.95565	87.3235
393	-0.45047	69.9593	17.1217	9.8812	87.2175
394	-0.481715	70.6223	16.8116	10.3938	87.2668
395	-0.487753	70.5925	16.8399	10.0585	87.3039
396	-0.179158	70.1031	15.0871	10.2646	87.274
397	-0.15736	70.191	15.1495	10.1835	87.3132
398	-0.449098	70.7502	17.4156	10.351	87.3093
399	-0.224727	70.0354	16.1492	10.4783	87.3063
400	-0.456215	70.4628	16.3983	10.5309	87.3156
401	-0.336547	70.315	15.3348	9.76187	87.305
402	-0.451816	70.1024	17.1386	10.687	87.2162
403	-0.322383	70.2381	17.2763	9.13861	87.2492
404	-0.367259	70.1728	15.6827	9.56062	87.203
405	-0.196069	70.1456	15.0903	10.185	87.3123
406	-0.200809	70.2018	15.3463	9.83542	87.3012
407	-0.395936	70.8237	16.4208	10.3763	87.3103
408	-0.348085	69.787	17.5596	9.96169	87.293
409	-0.240831	70.7745	15.1458	9.56396	87.2178
410	-0.242447	70.4388	14.3763	10.06	87.3067
411	-0.299969	70.4804	15.6102	10.0238	87.2311
412	-0.311969	70.4391	15.0454	10.5311	87.3154
413	-0.509296	70.375	16.8116	9.4394	87.3034
414	-0.437919	70.2437	17.9537	10.2674	87.2178
415	-0.472151	70.5077	17.2385	9.87683	87.2215
416	-0.369887	70.4303	16.0001	9.41622	87.306
417	-0.179533	70.5164	15.7262	10.5568	87.271
418	-0.394656	70.7477	15.4998	10.394	87.2168
419	-0.511882	70.2025	17.7293	9.9197	87.2
420	-0.320519	69.8708	16.5434	10.6253	87.2099
421	-0.433839	70.7572	16.638	9.86939	87.3196
422	-0.287618	70.3483	16.3008	9.73468	87.295
423	-0.267174	70.5262	15.0461	10.0642	87.1988
424	-0.416114	70.2476	16.8447	9.18093	87.3087
425	-0.41956	70.4333	16.4906	10.6402	87.3265
426	-0.467153	70.1998	17.9221	9.84731	87.2264
427	-0.187867	70.5432	16.576	9.81075	87.2947
428	-0.498325	70.1834	17.9317	9.20613	87.3114
429	-0.12989	70.4834	15.3093	10.5211	87.2256
430	-0.418098	70.4242	17.5929	9.88113	87.2213
431	-0.381504	70.0878	17.5249	10.1609	87.2376
432	-0.342328	70.8551	15.661	10.1638	87.3094
433	-0.325998	70.0929	16.846	10.2122	87.3068
434	-0.451508	70.1572	17.3335	9.87998	87.2907
435	-0.379481	70.6029	16.0927	10.2447	87.2211
436	-0.378971	70.2427	16.7901	9.73791	87.1982
437	-0.143987	70.3576	14.1631	10.3568	87.3278
438	-0.2188	70.144	15.7855	10.4739	87.2094
439	-0.194805	70.3195	15.3276	10.3157	87.33
440	-0.187418	70.135	15.456	10.0643	87.3257
441	-0.485464	70.3177	17.3808	10.2247	87.2612
442	-0.46933	70.8495	16.7708	10.5578	87.3088
443	-0.280311	70.2677	15.4604	9.96212	87.3268
444	-0.546118	70.5446	17.0761	9.83719	87.2986
445	-0.432455	70.2845	16.9551	10.4155	87.2789
446	-0.319555	70.3598	16.9948	10.8312	87.3148
447	-0.445353	70.506	17.0742	9.67025	87.2755
448	-0.494594	70.4867	17.4282	10.2383	87.2946
449	-0.486365	70.3471	15.7248	9.98328	87.2182
450	-0.426877	70.334	17.3248	10.3631	87.2979
451	-0.392308	70.8356	16.2106	9.83969	87.2134
452	-0.36268	70.798	14.3124	10.2118	87.2131
453	-0.253108	70.3059	16.602	10.5032	87.3233
454	-0.475312	69.7157	17.7548	9.49868	87.2291
455	-0.269267	69.9817	16.651	9.73275	87.298
456	-0.335794	70.4205	15.2236	9.84066	87.3037
457	-0.327466	70.6254	16.0149	9.74475	87.3155
458	-0.584943	70.4813	17.7963	10.0346	87.3163
459	-0.313442	70.4036	15.2529	9.78167	87.3209
460	-0.292807	70.173	15.3345	9.65916	87.3151
461	-0.150227	70.55	14.9701	10.6384	87.2198
462	-0.289257	70.2667	16.3974	9.76793	87.231
463	-0.369479	70.3913	15.994	9.62574	87.2005
464	-0.421857	70.0776	16.0181	9.90434	87.3222
465	-0.286408	70.1733	15.9795	10.3948	87.2542
466	-0.280322	70.8671	16.4195	10.6211	87.2394
467	-0.459655	70.695	16.6106	9.88878	87.2216
468	-0.293738	70.7784	15.1783	9.80778	87.2143
469	-0.304455	70.6904	16.7469	9.88717	87.2095
470	-0.500082	70.7134	16.5884	10.0096	87.2139
471	-0.373564	70.1421	15.9638	9.64279	87.2261
472	-0.267554	70.0839	15.773	9.66025	87.2352
473	-0.251598	69.6601	15.1933	9.97916	87.2556
474	-0.529903	70.3774	17.9205	10.2422	87.3141
475	-0.431312	70.8442	16.8396	10.0754	87.2162
476	-0.239642	70.5782	16.7143	9.83876	87.315
477	-0.206157	70.3405	15.2037	11.0618	87.3232
478	-0.346016	70.2005	17.6471	9.30323	87.2072
479	-0.30115	70.3636	15.778	10.2069	87.3166
480	-0.191025	70.5724	15.2824	10.4866	87.2457
481	-0.202847	70.1441	16.3399	9.70894	87.2123
482	-0.295827	70.6738	16.0251	10.6196	87.2993
483	-0.264883	70.256	16.4268	10.9586	87.2093
484	-0.614154	70.7536	17.8901	9.95795	87.2235
485	-0.296489	70.463	15.9154	9.96767	87.2146
486	-0.311675	70.4314	15.4535	10.1359	87.2965
487	-0.180888	69.706	15.614	10.5516	87.3206
488	-0.517245	70.2705	17.2185	9.00437	87.3033
489	-0.545364	70.4316	18.3659	9.93896	87.2985
490	-0.521988	70.4409	17.038	10.0853	87.2521
491	-0.359996	70.149	16.3461	9.38937	87.2221
492	-0.413432	70.547	18.2044	10.1467	87.318
493	-0.386855	69.9692	16.6942	8.84779	87.3191
494	-0.431297	70.3919	17.2006	10.1068	87.2206
495	-0.397674	70.4109	15.9109	10.4027	87.3168
496	-0.428406	70.1057	17.692	10.3236	87.2139
497	-0.343745	70.262	16.5783	9.33997	87.1932
498	-0.142859	70.2974	14.8259	9.91231	87.2676
499	-0.334247	70.0713	15.4158	9.66966	87.3161
500	-0.328786	70.786	15.7072	9.95609	87.2321

## Sheet: ideotype10
Line	Fla	FlYd	Flb	FPC	FlL
Kitahonami	-0.280679	68.7902	15.3591	10.9984	87.1009
1	-0.304707	70.6779	16.7411	9.11901	87.219
2	-0.316499	70.4899	16.669	10.6693	87.2053
3	-0.525243	70.4621	16.7817	10.445	87.3004
4	-0.167805	70.3388	15.1277	10.0389	87.2924
5	-0.529591	70.6387	16.6766	10.3884	87.2028
6	-0.361731	70.5292	16.2912	9.87077	87.318
7	-0.0757671	70.4765	15.6148	10.8295	87.2235
8	-0.578898	70.38	17.8734	9.16382	87.3265
9	-0.18426	70.4754	15.2394	10.1251	87.1945
10	-0.458986	70.0284	17.0215	9.76077	87.2018
11	-0.119581	70.5806	16.0604	10.9918	87.2497
12	-0.41664	70.4134	15.2608	9.50639	87.195
13	-0.206793	70.1101	15.5538	9.87398	87.3025
14	-0.164354	70.1537	16.0593	10.0661	87.2123
15	-0.170137	70.3836	15.3738	10.8192	87.2042
16	-0.216124	70.0948	15.844	9.69336	87.2554
17	-0.118975	70.0068	14.812	10.7649	87.2041
18	-0.497275	70.1753	17.0664	9.82399	87.3213
19	-0.348604	70.031	15.3998	9.97225	87.3156
20	-0.496554	69.6273	18.0556	9.30826	87.314
21	-0.356578	70.3974	16.2057	9.99862	87.2148
22	-0.580032	70.5707	18.3004	10.4833	87.3184
23	-0.166672	69.9823	16.2075	10.392	87.3096
24	-0.206637	70.4365	16.3429	9.46698	87.2038
25	-0.175751	70.9024	15.8855	10.5464	87.3202
26	-0.379174	70.2657	16.3529	10.7715	87.2066
27	-0.187884	70.1551	17.3793	10.3583	87.2508
28	-0.574772	70.3004	17.7231	10.5568	87.3076
29	-0.0746537	70.0756	15.7753	10.4263	87.3211
30	-0.380841	70.4405	15.5306	10.4906	87.2223
31	-0.444938	70.5104	17.0554	9.94878	87.2251
32	-0.164608	70.1796	14.8763	10.9208	87.3053
33	-0.187966	70.3174	15.9645	9.85463	87.2277
34	-0.424374	70.1955	15.5931	9.6947	87.2271
35	-0.431376	70.7912	17.3124	9.83468	87.2236
36	-0.467181	70.602	15.6928	10.1919	87.2029
37	-0.29138	70.0434	15.5395	10.5743	87.2568
38	-0.331015	70.3602	15.337	9.83564	87.222
39	-0.33873	70.0543	17.6269	10.1503	87.2848
40	-0.342025	70.6451	15.816	9.9669	87.2156
41	-0.00167468	70.1419	14.2678	9.94745	87.2202
42	-0.311849	70.6381	16.3742	9.93358	87.2726
43	-0.486416	70.0872	17.3231	9.90616	87.2903
44	-0.376165	70.8787	16.2133	10.1706	87.3002
45	-0.283061	70.1592	16.095	9.85298	87.2286
46	-0.135869	70.6836	14.7893	10.2629	87.3095
47	-0.127961	70.3849	15.7122	10.4769	87.3062
48	-0.125946	70.6	16.0883	9.8646	87.2997
49	-0.334507	70.0608	16.7676	9.67398	87.3004
50	-0.252516	70.3274	15.2987	11.1406	87.3124
51	-0.410953	70.4073	17.2438	9.82604	87.3199
52	-0.339293	70.4985	16.3038	10.213	87.3091
53	-0.119124	70.1903	16.1811	9.62159	87.2267
54	-0.417174	70.3589	17.0775	10.2913	87.2066
55	-0.113096	70.5515	14.9213	9.9378	87.3252
56	-0.11578	70.1188	14.2751	10.1442	87.203
57	-0.129574	69.647	16.041	10.8561	87.325
58	-0.211794	70.4649	15.1211	9.92668	87.3099
59	-0.327149	70.4741	16.545	10.4727	87.21
60	-0.653053	70.6004	17.7777	9.57438	87.3193
61	-0.239539	70.7073	17.1479	10.3499	87.318
62	-0.37934	70.5463	16.797	9.6928	87.3116
63	-0.430214	70.2833	17.4652	9.69175	87.1911
64	-0.22489	70.4948	16.9449	10.9532	87.2139
65	-0.347316	70.4604	16.7745	10.1658	87.3094
66	-0.168908	70.3678	15.85	9.83136	87.2151
67	-0.454478	70.1428	17.7088	10.0296	87.2415
68	-0.337529	70.1591	16.0341	9.3175	87.3054
69	-0.286526	70.4754	16.4061	9.73333	87.3149
70	-0.218629	70.3478	16.0339	11.0535	87.2151
71	-0.440118	70.1505	16.1509	10.1163	87.3017
72	-0.236476	70.5254	16.6761	9.48096	87.3153
73	-0.297284	70.046	15.8688	11.1406	87.2794
74	-0.20227	70.6448	15.4492	10.2652	87.3139
75	-0.236281	70.492	16.7967	10.3521	87.2205
76	-0.286032	70.7246	16.0192	10.6928	87.1965
77	-0.287494	70.2458	16.2414	9.84055	87.2886
78	-0.151446	70.8926	15.5125	10.2916	87.3083
79	-0.222546	70.0621	16.554	11.0596	87.2026
80	-0.122242	70.2743	15.1233	10.5705	87.2473
81	-0.328968	70.0304	16.4216	10.6842	87.3276
82	-0.171605	70.4174	16.406	10.338	87.25
83	-0.262291	70.2981	16.7977	11.0555	87.3199
84	-0.245231	70.6515	16.1529	10.2638	87.2306
85	-0.44139	70.1431	16.8422	10.2017	87.2763
86	-0.343948	70.541	16.6394	10.5541	87.3314
87	-0.404922	70.3992	17.7281	10.0079	87.3198
88	-0.382866	70.4357	16.2755	9.95681	87.31
89	-0.463041	70.758	16.4084	10.0085	87.2026
90	-0.261957	70.1288	16.2669	9.66914	87.2344
91	-0.581957	70.1897	18.2815	10.3396	87.2151
92	-0.232577	70.219	16.2786	10.9818	87.3294
93	-0.490038	70.5227	18.0291	9.49425	87.3037
94	-0.41394	70.3418	17.3111	10.2248	87.2277
95	-0.168554	70.1467	15.5713	10.0758	87.3064
96	-0.289206	70.2851	16.3809	10.8958	87.2125
97	-0.37453	70.3409	16.4087	9.78528	87.2096
98	0.018227	70.2993	13.536	10.7343	87.237
99	-0.197863	70.3067	15.5968	10.3479	87.217
100	-0.575951	70.3386	17.3103	8.81008	87.215
101	-0.407412	70.4116	16.5948	10.52	87.2191
102	-0.327098	70.3763	16.7869	10.292	87.2149
103	-0.259623	70.2569	16.45	9.52532	87.2014
104	-0.148123	70.5834	16.0905	10.5977	87.3205
105	-0.430099	70.0818	16.4618	10.4959	87.3059
106	-0.249978	70.1415	15.7206	10.1169	87.3238
107	-0.175476	70.9467	13.9162	10.5463	87.2266
108	-0.0742153	70.4504	14.9106	10.4966	87.3014
109	-0.256495	70.2015	15.7056	10.9152	87.3152
110	-0.188744	70.5255	15.6594	9.9937	87.2189
111	-0.447588	70.3868	17.6493	9.7222	87.2663
112	-0.0420051	70.1877	14.1954	10.206	87.2965
113	-0.272186	70.5571	16.7001	10.2669	87.3048
114	-0.218271	70.7669	16.5537	10.9108	87.3262
115	-0.195293	70.2441	15.2318	9.9259	87.2454
116	-0.286085	70.68	16.103	9.62179	87.2121
117	-0.148223	70.5128	15.5985	10.2294	87.2175
118	-0.524832	70.2225	17.1998	9.96609	87.2952
119	-0.257141	70.2846	16.9513	9.64469	87.2997
120	-0.147903	70.0907	14.1353	9.55628	87.3162
121	-0.38691	70.1649	17.4108	9.50149	87.2314
122	-0.11341	70.3981	16.2381	10.5149	87.2989
123	-0.0681439	70.3398	15.6031	10.24	87.2177
124	-0.169865	70.44	15.0946	10.378	87.307
125	-0.459306	70.1371	17.4957	10.1754	87.2412
126	-0.344037	70.3239	15.9011	9.94233	87.3274
127	-0.527728	70.2174	18.444	9.76714	87.2896
128	-0.234357	70.032	15.3977	9.53638	87.3001
129	-0.246663	70.5044	16.8992	9.87027	87.2117
130	-0.400515	70.2334	17.8175	9.96485	87.2197
131	-0.593247	69.8446	17.6193	9.5443	87.2205
132	-0.103799	70.6978	14.5772	9.84814	87.3202
133	-0.277051	70.1608	15.1964	10.4799	87.2298
134	-0.473025	70.7974	17.8407	10.524	87.32
135	-0.244238	70.2056	15.7941	10.0898	87.2149
136	-0.261906	70.0359	15.4296	9.58087	87.2182
137	-0.398876	70.5684	16.9502	10.4266	87.2209
138	-0.475873	70.7822	15.7613	10.506	87.3272
139	-0.200013	70.4577	16.3037	10.1814	87.2275
140	-0.331201	70.7982	16.6261	10.2094	87.3082
141	-0.232125	69.9849	17.4529	9.66138	87.3054
142	-0.316021	70.577	16.0997	10.5082	87.2145
143	-0.165279	70.4385	16.4023	11.2881	87.2002
144	-0.237267	70.1962	17.1905	10.283	87.2192
145	-0.462934	70.4328	16.9267	9.73561	87.215
146	-0.402802	70.6998	16.5032	10.1623	87.3071
147	-0.16487	70.3936	15.4472	10.6697	87.271
148	-0.222536	70.0958	15.4454	10.4628	87.2946
149	-0.406683	70.5244	17.544	9.95814	87.2071
150	-0.393991	70.5286	15.8405	9.96775	87.295
151	-0.336786	70.5164	15.2071	10.1845	87.3079
152	-0.185887	69.8701	15.5832	10.7363	87.3017
153	-0.29985	70.6086	16.5138	10.8191	87.2782
154	-0.102081	70.4379	15.4068	10.3387	87.2492
155	-0.339327	69.9362	16.4844	10.2366	87.29
156	-0.242524	70.6419	16.645	10.517	87.3208
157	-0.549191	70.5085	16.0612	9.51068	87.2227
158	-0.269623	70.8285	16.118	10.3977	87.3219
159	-0.269326	70.3929	15.4943	10.3705	87.2184
160	-0.474423	70.4676	17.1176	10.7806	87.3199
161	-0.339653	69.7584	16.1648	9.07649	87.3027
162	-0.477754	70.8368	17.5573	9.96688	87.2793
163	-0.389172	70.4323	16.558	9.57307	87.197
164	-0.092552	70.2992	16.7168	10.0275	87.3027
165	-0.412167	70.3168	16.9186	10.6643	87.2963
166	-0.372704	69.9563	16.8238	9.85125	87.3235
167	-0.179076	70.482	14.936	10.4474	87.3173
168	-0.313995	70.5407	17.6311	10.3443	87.2686
169	-0.22483	70.6765	16.3429	10.4997	87.2186
170	-0.473152	70.6962	17.4767	9.20245	87.3235
171	-0.408552	70.7422	15.7564	9.45134	87.3003
172	-0.394631	70.5859	16.2658	10.4378	87.2793
173	-0.258456	70.5091	16.9035	9.40433	87.2837
174	-0.315595	70.7437	16.0009	11.1006	87.3083
175	0.0402986	70.3316	14.2256	10.529	87.2316
176	-0.408866	70.4235	16.8431	10.0132	87.1958
177	-0.303569	70.3524	16.804	9.52356	87.306
178	-0.480225	70.6937	17.8614	10.1312	87.3292
179	0.00124753	70.4584	14.4515	10.449	87.3024
180	-0.316925	70.6966	15.5718	10.6569	87.3001
181	-0.18851	69.789	14.628	9.594	87.3195
182	-0.320649	70.6519	15.5155	10.6471	87.3015
183	-0.271085	70.0957	17.4061	9.63176	87.21
184	-0.435281	70.3156	17.3466	10.2071	87.3101
185	-0.330478	69.1483	18.3513	10.3964	87.2566
186	-0.500294	70.4484	17.2074	10.0401	87.3138
187	-0.347568	70.343	16.466	9.84239	87.311
188	-0.332909	70.214	16.9696	9.46101	87.2271
189	-0.125024	70.0997	17.0502	10.9331	87.3188
190	-0.105364	70.5449	15.2566	10.1208	87.2134
191	-0.157559	70.4736	16.6932	10.8387	87.1986
192	-0.238685	70.1	17.1081	10.5959	87.3128
193	-0.265967	70.5246	14.9292	9.93822	87.3188
194	-0.277483	70.9347	16.8662	10.3062	87.2658
195	-0.296977	70.4657	16.6985	10.6373	87.325
196	-0.241418	70.3891	15.5906	10.0667	87.2025
197	-0.0894845	70.3736	14.0313	10.5938	87.2086
198	-0.415933	70.3451	16.9442	9.94545	87.3093
199	-0.519203	70.6078	17.4804	10.1177	87.2184
200	-0.309548	70.496	16.1791	9.90262	87.2204
201	-0.325269	70.4217	16.4311	10.3584	87.2442
202	-0.493038	70.4439	17.2017	9.89394	87.2088
203	-0.425762	70.812	16.2912	10.1799	87.3146
204	-0.311405	70.1359	17.1957	10.4655	87.2164
205	-0.493319	70.2374	16.5608	10.3507	87.2934
206	0.0347837	70.5708	14.4541	9.57817	87.291
207	-0.282191	70.0002	16.012	9.67127	87.2837
208	-0.290177	70.3871	16.0428	10.2867	87.2977
209	-0.284592	70.6101	17.4729	10.7906	87.3189
210	-0.317949	70.6841	16.3292	9.77684	87.2147
211	-0.325478	70.7757	15.5844	9.35285	87.2025
212	-0.233007	70.5406	16.8444	10.8038	87.2173
213	-0.215786	70.3887	16.0024	10.0999	87.3297
214	-0.225216	70.2471	15.1738	9.40782	87.3086
215	-0.443381	70.8323	17.182	9.36851	87.2802
216	-0.381536	70.9158	16.6492	10.4609	87.3217
217	-0.0516605	70.3476	14.5643	10.4899	87.2069
218	-0.112798	70.8323	14.8437	10.7621	87.2267
219	-0.312246	70.2189	17.152	10.778	87.2213
220	-0.534787	70.4498	16.6275	9.61866	87.2235
221	-0.156013	70.2943	16.2516	10.1589	87.3231
222	-0.294085	70.3764	16.2919	10.5669	87.2247
223	-0.418191	70.4372	16.7487	10.1232	87.3139
224	-0.277476	70.4999	16.9376	9.60764	87.3093
225	-0.317198	70.1009	16.3298	9.43375	87.2793
226	-0.480902	70.4027	16.2683	9.91071	87.2311
227	-0.254572	70.4677	16.1285	10.9079	87.3035
228	-0.140499	70.7501	15.3516	10.4553	87.2145
229	-0.196798	70.6571	15.3043	9.65264	87.3018
230	-0.528399	70.1518	16.7065	10.1628	87.2957
231	-0.270067	70.6805	15.69	9.50947	87.3141
232	-0.193954	69.9524	15.0726	9.92945	87.2473
233	-0.273893	70.2871	16.3648	10.2819	87.2134
234	-0.469207	70.0392	16.3349	10.6546	87.2662
235	-0.120278	70.2229	14.9661	9.76058	87.3276
236	-0.255291	70.1624	16.8069	9.83768	87.2148
237	-0.162163	70.4512	16.2803	10.1562	87.3075
238	-0.172093	70.1389	14.9973	9.86078	87.297
239	-0.228928	69.8508	16.1461	10.1001	87.3023
240	-0.415549	70.173	16.1877	9.37399	87.2169
241	-0.330594	70.4245	16.8867	10.6257	87.2265
242	-0.519733	70.7657	17.7527	9.9672	87.2434
243	-0.208601	70.2133	17.1648	10.462	87.2065
244	-0.290281	70.1791	15.1964	10.0651	87.3077
245	-0.399906	70.5434	16.5911	9.55717	87.3192
246	-0.151336	70.5533	17.0875	9.44828	87.2971
247	-0.29338	70.2248	15.591	9.94538	87.2214
248	-0.0911892	70.6199	15.2463	10.7927	87.3259
249	-0.504975	70.7616	17.2218	9.87333	87.2294
250	-0.526251	70.6372	17.5651	10.5943	87.3192
251	-0.376642	70.5185	16.1494	9.9081	87.3217
252	-0.109804	70.0087	16.1478	11.1356	87.3116
253	-0.303965	70.1639	17.6404	10.5578	87.3214
254	-0.124921	69.7763	15.6054	10.0104	87.3166
255	-0.198954	70.4779	14.5504	9.64885	87.3022
256	-0.320011	69.417	17.7282	9.43966	87.2138
257	-0.277656	70.3933	15.4164	9.72676	87.228
258	-0.174185	70.3102	16.0582	10.3479	87.3137
259	-0.128165	70.2987	15.1288	10.8522	87.3182
260	-0.32195	70.786	15.2276	9.56877	87.22
261	-0.261364	70.0907	16.7903	10.5694	87.2333
262	-0.255099	70.303	16.1995	10.2791	87.3173
263	-0.299169	70.2145	17.1953	10.0426	87.2956
264	-0.250913	70.2616	15.8556	10.1479	87.3176
265	-0.204342	70.387	14.7898	9.64065	87.2003
266	-0.182666	70.5962	16.0895	9.38587	87.2188
267	-0.124974	70.2598	16.6004	10.3619	87.2248
268	-0.400931	70.3796	16.6894	9.74052	87.3212
269	-0.320942	70.7191	17.1886	10.5654	87.3067
270	-0.13987	70.2636	16.4629	10.6104	87.3019
271	-0.34031	70.5436	15.4153	10.7597	87.1982
272	-0.254218	70.3402	16.133	10.188	87.2626
273	-0.150683	70.6673	15.7966	10.8749	87.2992
274	-0.344512	70.6173	17.9084	10.6649	87.2206
275	-0.294505	70.0685	15.8716	9.97568	87.2056
276	-0.264	70.2126	15.596	10.1997	87.2974
277	-0.271276	70.0271	15.7813	10.7435	87.2937
278	-0.238489	70.5596	16.1729	10.2567	87.2439
279	-0.320273	70.5476	16.5683	10.2183	87.289
280	-0.516107	70.7033	16.6987	9.87488	87.2124
281	-0.290868	70.5225	15.888	10.6615	87.3147
282	-0.0668657	70.2517	14.7464	10.5909	87.3305
283	-0.192151	70.5552	15.9086	11.0541	87.2996
284	-0.0938707	70.2526	14.9012	9.53629	87.2384
285	-0.157821	70.5506	14.3757	10.2874	87.3076
286	-0.148314	70.7765	15.287	10.2076	87.2627
287	-0.541076	70.8483	18.0492	10.6117	87.3043
288	-0.0926386	70.4236	14.6814	9.53369	87.3151
289	-0.201826	70.1662	15.1986	10.1489	87.301
290	-0.218483	70.2226	14.4014	10.2366	87.3053
291	-0.196871	70.1683	16.9741	10.1679	87.3057
292	-0.216016	70.2221	15.0912	9.74219	87.3243
293	-0.226735	70.4641	14.5721	10.4719	87.2192
294	-0.521371	69.9248	16.886	9.68645	87.3128
295	-0.38935	69.9798	18.1802	10.2992	87.2956
296	-0.30747	70.5446	15.3847	10.1871	87.2843
297	-0.493718	70.145	17.5373	10.4534	87.3064
298	-0.14554	70.1633	16.2162	10.1328	87.3166
299	-0.45562	70.4778	17.4442	9.4142	87.3012
300	-0.283958	70.5091	16.1688	9.60314	87.3064
301	-0.00574765	70.325	14.717	10.4199	87.3211
302	-0.348863	70.6095	15.6765	9.7161	87.3141
303	-0.377386	70.619	15.9693	10.2201	87.2213
304	-0.370951	70.8438	16.4851	10.1867	87.2631
305	-0.29801	70.063	16.4185	10.3268	87.3169
306	-0.333374	70.3912	17.12	10.6703	87.2259
307	-0.268002	70.6741	16.715	10.0036	87.1957
308	-0.338896	70.7025	15.9327	10.4555	87.2146
309	-0.330772	70.4516	15.9866	10.1629	87.2192
310	-0.142457	69.9934	16.5342	10.0085	87.3028
311	-0.626853	70.4777	16.9748	11.0528	87.2319
312	-0.454624	70.4429	16.0845	9.49632	87.3122
313	-0.46704	70.5317	16.0722	9.59398	87.2163
314	-0.041764	69.7647	15.403	10.1163	87.3196
315	-0.264255	70.1206	15.495	10.9616	87.3115
316	-0.118822	70.1948	15.3759	10.4724	87.3197
317	-0.437437	70.7847	15.5874	10.4284	87.2792
318	-0.384899	70.4016	15.9083	10.6012	87.2105
319	-0.272673	70.5227	16.5119	9.82256	87.3103
320	-0.471227	70.5297	16.3115	10.2234	87.1977
321	-0.361817	70.0294	17.7173	9.83901	87.1981
322	-0.194083	69.9505	15.0355	10.3074	87.3157
323	-0.597425	70.6964	18.3499	9.55843	87.2694
324	-0.359373	70.8038	17.0337	10.8955	87.2282
325	-0.358169	70.4486	16.3449	10.2869	87.2153
326	-0.458573	69.8822	17.0867	10.6159	87.2163
327	-0.371069	70.5534	17.3918	10.3027	87.2048
328	-0.269539	70.6968	17.5472	10.8114	87.2219
329	-0.242209	69.6745	16.2344	9.86503	87.2171
330	-0.593827	70.3422	17.7218	10.1689	87.3262
331	-0.434965	70.5402	16.8648	10.5903	87.2201
332	-0.333776	70.6365	16.6768	9.92473	87.3083
333	-0.175197	70.2695	16.4879	10.2793	87.2158
334	-0.340374	70.7042	16.439	10.1212	87.2361
335	-0.25033	70.6561	16.9046	10.32	87.2691
336	-0.228346	70.5552	15.767	10.8175	87.3257
337	-0.192702	70.4038	16.1608	10.3483	87.2915
338	-0.266458	70.662	16.596	10.3678	87.2145
339	-0.283449	70.3967	16.1062	9.56277	87.208
340	-0.19145	70.6461	16.9899	10.0852	87.2952
341	-0.495158	70.2408	18.0091	10.1406	87.2724
342	-0.475751	70.6744	16.6943	9.40565	87.2041
343	-0.178008	70.3969	15.2719	10.7653	87.2216
344	-0.346324	70.4011	17.0407	9.69598	87.2472
345	-0.123808	70.222	15.2859	10.2342	87.2986
346	-0.26217	70.3935	17.067	9.81866	87.2199
347	-0.285943	70.6383	15.8082	10.2543	87.2143
348	-0.449224	70.4976	17.545	9.79546	87.3113
349	-0.160047	70.228	16.605	10.6852	87.2279
350	-0.208152	69.9171	14.9259	10.235	87.2123
351	-0.4044	70.3782	17.3605	9.70698	87.3184
352	-0.375822	70.1316	15.6751	10.3541	87.3159
353	-0.00640448	70.2131	15.4224	10.1627	87.3138
354	-0.316213	70.8111	15.9826	10.5878	87.2828
355	-0.172505	69.3939	16.0101	10.4795	87.2184
356	-0.196911	70.3346	15.7444	10.7512	87.3165
357	-0.330471	70.3332	16.9483	9.63844	87.2994
358	-0.579184	70.2241	17.606	9.86991	87.3072
359	-0.166702	70.4644	16.434	10.1388	87.3017
360	-0.160127	70.563	15.0343	9.89671	87.2272
361	-0.143993	70.4515	15.9176	10.7138	87.3115
362	-0.355305	70.3671	15.9955	10.4444	87.2211
363	-0.278621	69.8318	16.0969	10.3597	87.2439
364	-0.206437	70.8338	15.5489	9.52411	87.3232
365	-0.292143	70.3417	14.7588	10.4723	87.2113
366	-0.527125	70.4837	16.7128	10.3903	87.2093
367	-0.338671	70.2586	16.2017	10.6608	87.2101
368	-0.365549	70.5993	15.4485	10.2026	87.3199
369	-0.40761	70.7552	17.8515	9.78202	87.2097
370	-0.397002	70.4881	15.8269	9.50349	87.2434
371	-0.124997	70.4496	15.8445	9.7282	87.2592
372	-0.443165	70.378	16.5898	10.2123	87.31
373	-0.560916	70.4703	18.1907	9.30452	87.2154
374	-0.180753	70.6448	16.8679	10.3453	87.2077
375	-0.324228	70.3938	15.309	10.168	87.2171
376	-0.26729	70.7273	15.2351	10.1786	87.2855
377	-0.443366	70.3095	16.951	9.61654	87.3316
378	-0.438608	70.3871	16.922	10.4923	87.2049
379	-0.505902	70.705	18.4333	10.4234	87.2821
380	-0.210685	70.3898	15.5619	9.81658	87.3297
381	-0.372752	70.1407	16.3909	10.3987	87.3031
382	-0.495115	70.753	17.6945	10.4766	87.3227
383	-0.526209	70.6196	17.167	10.8322	87.2239
384	-0.351589	70.5501	15.7774	10.1078	87.3023
385	-0.168463	70.059	15.7266	9.43363	87.1968
386	-0.252551	70.1763	15.9194	10.4786	87.289
387	-0.31268	70.3233	16.3452	10.1569	87.3095
388	-0.317849	70.7098	16.5919	10.9036	87.2092
389	-0.37903	70.3818	15.7248	10.1196	87.2703
390	-0.181519	70.4908	15.1669	10.4467	87.3201
391	-0.238412	69.9906	15.9402	10.4687	87.2974
392	-0.408112	70.4288	16.0603	9.95565	87.3235
393	-0.334366	69.9309	17.1217	10.1038	87.2177
394	-0.3847	70.5963	16.8116	10.6025	87.2669
395	-0.48184	70.5515	16.8374	10.2904	87.3039
396	-0.179158	70.1031	15.0871	10.2646	87.274
397	-0.15736	70.191	15.1495	10.1835	87.3132
398	-0.449098	70.7502	17.4156	10.351	87.3093
399	-0.224727	70.0354	16.1492	10.4783	87.3063
400	-0.320719	70.4343	16.3983	10.7561	87.3156
401	-0.201074	70.2863	15.3349	9.98635	87.305
402	-0.451757	70.1439	17.1386	10.6895	87.2164
403	-0.18686	70.2079	17.2765	9.37111	87.2493
404	-0.367018	70.1632	15.5048	9.56389	87.203
405	-0.182109	70.1028	14.5518	10.4351	87.3138
406	-0.0634802	70.1136	14.8079	10.0946	87.3012
407	-0.387512	70.7999	16.421	10.5987	87.3104
408	-0.212588	69.7751	17.5596	10.0404	87.293
409	-0.124703	70.7473	15.1459	9.77875	87.2178
410	-0.242447	70.4388	14.3763	10.06	87.3067
411	-0.162552	70.4435	15.0981	10.2855	87.2326
412	-0.311969	70.4391	15.0454	10.5311	87.3154
413	-0.509296	70.375	16.8116	9.4394	87.3034
414	-0.437919	70.2437	17.9537	10.2674	87.2178
415	-0.335926	70.465	17.2023	10.1224	87.2214
416	-0.281259	70.373	15.4617	9.58153	87.3059
417	-0.179111	70.5004	15.455	10.5613	87.271
418	-0.394656	70.7477	15.4998	10.394	87.2168
419	-0.37682	70.2051	17.7293	9.93579	87.2001
420	-0.197032	69.8754	16.5433	10.6334	87.21
421	-0.433839	70.7572	16.638	9.86939	87.3196
422	-0.287618	70.3483	16.3008	9.73468	87.295
423	-0.131233	70.4873	15.0398	10.3083	87.1995
424	-0.285808	70.207	16.8448	9.41412	87.3087
425	-0.282859	70.3697	16.0757	10.8912	87.3265
426	-0.331766	70.1972	17.9221	9.8751	87.2265
427	-0.175858	70.5093	16.5761	10.0327	87.2947
428	-0.462754	70.1458	17.9318	9.43689	87.3114
429	-0.12989	70.4834	15.3093	10.5211	87.2256
430	-0.418098	70.4242	17.5929	9.88113	87.2213
431	-0.381504	70.0878	17.5249	10.1609	87.2376
432	-0.340462	70.8048	15.1223	10.1907	87.3094
433	-0.325998	70.0929	16.846	10.2122	87.3068
434	-0.451508	70.1572	17.3335	9.87998	87.2907
435	-0.379481	70.6029	16.0927	10.2447	87.2211
436	-0.377544	70.2017	16.2578	9.75247	87.1982
437	-0.00849068	70.3299	14.1631	10.5779	87.3279
438	-0.0817395	70.0736	15.2495	10.7112	87.2094
439	-0.059318	70.2895	15.3277	10.5473	87.3301
440	-0.0519215	70.1051	15.456	10.2958	87.3258
441	-0.483513	70.2991	16.8422	10.2849	87.2612
442	-0.46894	70.8459	16.7648	10.5626	87.3087
443	-0.262208	70.1882	14.9219	10.2166	87.3268
444	-0.40873	70.4635	16.5376	10.099	87.2986
445	-0.432455	70.2845	16.9551	10.4155	87.2789
446	-0.184082	70.3312	16.9949	11.0467	87.3148
447	-0.445353	70.5061	17.0742	9.67025	87.2756
448	-0.375296	70.4922	17.4282	10.2433	87.2946
449	-0.486365	70.3471	15.7248	9.98328	87.2182
450	-0.426818	70.3736	17.3248	10.365	87.2981
451	-0.256821	70.8094	16.2106	10.0491	87.2135
452	-0.36268	70.798	14.3124	10.2118	87.2131
453	-0.25153	70.3148	16.602	10.5045	87.3233
454	-0.337933	69.6361	17.2162	9.75758	87.2291
455	-0.269267	69.9817	16.651	9.73275	87.298
456	-0.200271	70.3897	15.2238	10.0734	87.3038
457	-0.327466	70.6112	16.015	9.87502	87.3155
458	-0.584094	70.4563	17.5441	10.0463	87.3163
459	-0.176018	70.3724	14.7143	9.95045	87.3215
460	-0.292793	70.1748	15.3345	9.66009	87.3152
461	-0.149055	70.5146	14.6117	10.6868	87.2197
462	-0.153433	70.2289	16.3948	10.0113	87.2311
463	-0.369479	70.3913	15.994	9.62574	87.2005
464	-0.421798	70.1186	16.0181	9.90747	87.3237
465	-0.286408	70.1733	15.9795	10.3948	87.2542
466	-0.144826	70.8548	16.4195	10.6999	87.2395
467	-0.324182	70.666	16.6107	10.1043	87.2217
468	-0.293738	70.7784	15.1783	9.80778	87.2143
469	-0.302622	70.6856	16.2396	9.91123	87.2105
470	-0.498132	70.6996	16.0498	10.0439	87.214
471	-0.373564	70.1421	15.9638	9.64279	87.2261
472	-0.267554	70.0839	15.773	9.66025	87.2352
473	-0.115773	69.6223	15.1908	10.2225	87.2557
474	-0.529903	70.3774	17.9205	10.2422	87.3141
475	-0.293865	70.772	16.301	10.3375	87.2178
476	-0.105723	70.5416	16.7144	10.0588	87.315
477	-0.0687892	70.2606	14.6652	11.3002	87.3232
478	-0.346016	70.2073	17.6471	9.30335	87.2089
479	-0.165326	70.3252	15.7755	10.4502	87.3166
480	-0.191025	70.5724	15.2824	10.4867	87.2458
481	-0.201853	70.1052	16.1258	9.88007	87.2122
482	-0.1584	70.6345	15.4866	10.8815	87.3007
483	-0.264883	70.256	16.4268	10.9586	87.2093
484	-0.476707	70.681	17.3516	10.22	87.2237
485	-0.296489	70.463	15.9154	9.96767	87.2146
486	-0.176178	70.4032	15.4535	10.3637	87.2965
487	-0.175672	69.7148	15.614	10.5535	87.3206
488	-0.515353	70.2182	16.6799	9.03944	87.3032
489	-0.543745	70.3667	17.951	10.1556	87.2995
490	-0.521988	70.4409	17.038	10.0853	87.2521
491	-0.222572	70.1084	15.8076	9.65046	87.2222
492	-0.413432	70.547	18.2044	10.1467	87.318
493	-0.251359	69.9387	16.6943	9.07958	87.3191
494	-0.431297	70.3919	17.2006	10.1068	87.2206
495	-0.262201	70.3826	15.911	10.6233	87.3168
496	-0.428406	70.1057	17.692	10.3236	87.2139
497	-0.343686	70.3034	16.5782	9.34255	87.1943
498	-0.142859	70.2974	14.8259	9.91231	87.2676
499	-0.198774	70.0438	15.4159	9.88516	87.3161
500	-0.191339	70.747	15.1687	10.2182	87.2328
