# Supplementary material for: Multifamily QTL analysis and comprehensive design of genotypes for high-quality soft wheat
Source: PLoS One. 2020 Mar 11;15(3):e0230326. doi: 10.1371/journal.pone.0230326 (PMC7065826; doi:10.1371/journal.pone.0230326)
Supplement: S4 File — (XLSX) [file pone.0230326.s006.xlsx]

## Sheet: 7A
chr	source	feature	start	end	score	strand	frame	ID	primconf	previous_id	Gene-ID	is_repr	AHRD-Quality-Code	Blast-Hit-Accession	Human-Readable-Description	Pfam-IDs-(Description)	Interpro-IDs-(Description)	GO-IDs-(Description)-via-Interpro	Gene-or-TE-TE?-U (via-function)	Pfam-IDs	Interpro-IDs	GO-IDs-via-Interpro	average_tpm_in_grain	Sample_199A	Sample_200A	Sample_201A	Sample_205A	Sample_206A	Sample_207A	Sample_208A	Sample_209A	Sample_210A	Sample_211B	Sample_212A	Sample_213A	Sample_214A	Sample_215A	Sample_216A	Sample_217B	Sample_218A	Sample_219A	ERR392055	ERR392075	ERR392076	ERR687864	ERR687866	ERR687862	ERR687868	ERR687865
chr7A	IWGSC_v1.1_201706	gene	138343732	138344238	42	+	.	TraesCS7A02G183500	HC	TraesCS7A01G183500	TraesCS7A01G183500.1	1	***	tr|W5HIB6|W5HIB6_WHEAT	Defensin	PF00304: Gamma-thionin family	IPR003614: Knottin, scorpion toxin-like; IPR008176: Defensin, plant	GO:0006952 BP: defense response	G	PF00304	IPR003614; IPR008176	GO:0006952	341.523	562.753	537.515	2847.04	100.936	4.12855	59.209	0	0.676876	3.04239	8.87563	2.73937	6.51829	0	0.159836	0	1.14164	0	0.598892	469.489	12.3352	8.31417	71.4721	73.2387	4.97414	124.685	12.5313
chr7A	IWGSC_v1.1_201706	gene	342609326	342617666	59	+	.	TraesCS7A02G287400	HC	TraesCS7A01G287400	TraesCS7A01G287400.1,TraesCS7A01G287400.2	0,1	***,***	tr|A0A1D6BV11|A0A1D6BV11_WHEAT,tr|C0KWE8|C0KWE8_WHEAT	Glucose-1-phosphate adenylyltransferase,Glucose-1-phosphate adenylyltransferase	PF00483: Nucleotidyl transferase,PF00483: Nucleotidyl transferase	IPR005835: Nucleotidyl transferase domain; IPR005836: ADP-glucose pyrophosphorylase, conserved site; IPR011004: Trimeric LpxA-like; IPR011831: Glucose-1-phosphate adenylyltransferase; IPR029044: Nucleotide-diphospho-sugar transferases,IPR005835: Nucleotidyl transferase domain; IPR005836: ADP-glucose pyrophosphorylase, conserved site; IPR011004: Trimeric LpxA-like; IPR011831: Glucose-1-phosphate a…	GO:0005978 BP: glycogen biosynthetic process;GO:0008878 MF: glucose-1-phosphate adenylyltransferase activity;GO:0009058 BP: biosynthetic process;GO:0016779 MF: nucleotidyltransferase activity,GO:0005978 BP: glycogen biosynthetic process;GO:0008878 MF: glucose-1-phosphate adenylyltransferase activity;GO:0009058 BP: biosynthetic process;GO:0016779 MF: nucleotidyltransferase activity	G,G	PF00483,PF00483	IPR005835; IPR005836; IPR011004; IPR011831; IPR029044,IPR005835; IPR005836; IPR011004; IPR011831; IPR029044	GO:0005978; GO:0008878; GO:0009058; GO:0016779,GO:0005978; GO:0008878; GO:0009058; GO:0016779	259.725	479.318	850.152	452.747	701.201	256.36	511.662	38.0397	68.9105	107.835	82.0732	65.0843	62.9726	35.7237	30.8649	33.4966	47.414	20.7604	20.8502	1015.83	475.186	369.851	564.603	407.82	58.0414	652.343	54.0818
chr7A	IWGSC_v1.1_201706	gene	473904492	473905081	50	+	.	TraesCS7A02G325700	HC	TraesCS7A01G325700	TraesCS7A01G325700.1	1	***	tr|A0A072VAH4|A0A072VAH4_MEDTR	Seed maturation protein				G				200.519	0	0	0	0.559126	142.214	24.8394	684.764	381.197	435.172	185.738	401.399	380.911	1398.21	1326.37	1295.73	402.879	614.516	700.977	0.0904963	3.67073	14.0229	0	1.93081	0	0	0
chr7A	IWGSC_v1.1_201706	gene	444982472	444986352	60	-	.	TraesCS7A02G313100	HC	TraesCS7A01G313100	TraesCS7A01G313100.1,TraesCS7A01G313100.2,TraesCS7A01G313100.3	1,0,0	***,***,***	tr|M8C8G6|M8C8G6_AEGTA,tr|M8C8G6|M8C8G6_AEGTA,tr|M8C8G6|M8C8G6_AEGTA	Glyceraldehyde-3-phosphate dehydrogenase,Glyceraldehyde-3-phosphate dehydrogenase,Glyceraldehyde-3-phosphate dehydrogenase	PF00044: Glyceraldehyde 3-phosphate dehydrogenase, NAD binding domain; PF02800: Glyceraldehyde 3-phosphate dehydrogenase, C-terminal domain,PF00044: Glyceraldehyde 3-phosphate dehydrogenase, NAD binding domain; PF02800: Glyceraldehyde 3-phosphate dehydrogenase, C-terminal domain,PF00044: Glyceraldehyde 3-phosphate dehydrogenase, NAD binding domain; PF02800: Glyceraldehyde 3-phosphate dehydrogenas…	IPR006424: Glyceraldehyde-3-phosphate dehydrogenase, type I; IPR016040: NAD(P)-binding domain; IPR020828: Glyceraldehyde 3-phosphate dehydrogenase, NAD(P) binding domain; IPR020829: Glyceraldehyde 3-phosphate dehydrogenase, catalytic domain; IPR020830: Glyceraldehyde 3-phosphate dehydrogenase, active site; IPR020831: Glyceraldehyde/Erythrose phosphate dehydrogenase family,IPR006424: Glyceraldehyd…	GO:0006006 BP: glucose metabolic process;GO:0016620 MF: oxidoreductase activity, acting on the aldehyde or oxo group of donors, NAD or NADP as acceptor;GO:0050661 MF: NADP binding;GO:0051287 MF: NAD binding;GO:0055114 BP: oxidation-reduction process,GO:0006006 BP: glucose metabolic process;GO:0016620 MF: oxidoreductase activity, acting on the aldehyde or oxo group of donors, NAD or NADP as accept…	G,G,G	PF00044; PF02800,PF00044; PF02800,PF00044; PF02800	IPR006424; IPR016040; IPR020828; IPR020829; IPR020830; IPR020831,IPR006424; IPR016040; IPR020828; IPR020829; IPR020830; IPR020831,IPR006424; IPR016040; IPR020828; IPR020829; IPR020830; IPR020831	GO:0006006; GO:0016620; GO:0050661; GO:0051287; GO:0055114,GO:0006006; GO:0016620; GO:0050661; GO:0051287; GO:0055114,GO:0006006; GO:0016620; GO:0050661; GO:0051287; GO:0055114	174.416	615.177	622.511	754.954	647.599	188.719	354.013	231.491	209.178	241.148	171.749	233.914	261.471	246.172	171.243	223.899	202.072	147.445	139.111	423.652	118.221	97.8822	113.726	207.602	219.028	132.462	179.197
chr7A	IWGSC_v1.1_201706	gene	197152271	197152942	52	+	.	TraesCS7A02G226900	HC	TraesCS7A01G226900	TraesCS7A01G226900.1	1	--*	tr|Q9FNW5|Q9FNW5_GLYTO	Seed maturation protein LEA 4	PF03760: Late embryogenesis abundant (LEA) group 1	IPR005513: Late embryogenesis abundant protein, LEA-25/LEA-D113	GO:0009793 BP: embryo development ending in seed dormancy	G	PF03760	IPR005513	GO:0009793	164.301	0.127108	0.271818	0	0.480041	55.9314	8.83675	223.573	173.31	175.64	98.1899	247.192	212.686	616.396	589.338	561.079	191.771	140.779	171.255	0.514614	4.91523	8.26171	2.03061	10.4842	0.736466	2.36681	0
chr7A	IWGSC_v1.1_201706	gene	417147879	417150373	61	-	.	TraesCS7A02G300500	HC	TraesCS7A01G300500	TraesCS7A01G300500.1	1	***	tr|M8AAV1|M8AAV1_TRIUA	60S ribosomal protein L34	PF01199: Ribosomal protein L34e	IPR008195: Ribosomal protein L34Ae; IPR018065: Ribosomal protein L34e, conserved site	GO:0003735 MF: structural constituent of ribosome;GO:0005622 CC: intracellular;GO:0005840 CC: ribosome;GO:0006412 BP: translation	G	PF01199	IPR008195; IPR018065	GO:0003735; GO:0005622; GO:0005840; GO:0006412	163.021	102.568	130.038	159.653	110.655	97.2259	82.1711	535.765	260.545	244.249	83.1563	79.5595	68.1909	838.958	1113.07	812.751	250.709	333.486	289.43	153.973	49.8064	35.4432	116.246	151.509	100.976	150.818	107.88
chr7A	IWGSC_v1.1_201706	gene	294559555	294561954	59	+	.	TraesCS7A02G278700	HC	TraesCS7A01G278700	TraesCS7A01G278700.1	1	***	tr|F2E390|F2E390_HORVV	Ribosomal protein	PF00687: Ribosomal protein L1p/L10e family	IPR002143: Ribosomal protein L1; IPR023673: Ribosomal protein L1, conserved site; IPR023674: Ribosomal protein L1-like; IPR028364: Ribosomal protein L1/ribosomal biogenesis protein	GO:0003723 MF: RNA binding;GO:0003735 MF: structural constituent of ribosome;GO:0006412 BP: translation;GO:0015934 CC: large ribosomal subunit	G	PF00687	IPR002143; IPR023673; IPR023674; IPR028364	GO:0003723; GO:0003735; GO:0006412; GO:0015934	147.417	138.648	169.178	245.83	130.247	87.2375	67.7672	411.253	227.756	199.493	69.3152	84.1801	71.7106	671.224	811.985	660.655	247.487	269.448	226.987	161.527	36.9407	23.2724	82.8813	118.077	77.5875	95.8452	81.5069
chr7A	IWGSC_v1.1_201706	gene	211641638	211643242	61	-	.	TraesCS7A02G238600	HC	TraesCS7A01G238600	TraesCS7A01G238600.1	1	***	tr|B6T144|B6T144_MAIZE	B12D protein	PF06522: NADH-ubiquinone reductase complex 1 MLRQ subunit	IPR010530: NADH-ubiquinone reductase complex 1 MLRQ subunit		G	PF06522	IPR010530		122.711	277.666	279.541	287.53	319.27	285.373	278.174	95.6632	114.384	150.9	229.973	173.558	182.776	13.7988	12.3047	16.6908	131.114	5.55319	4.87844	62.485	121.322	352.707	274.425	240.784	344.338	212.125	366.144
chr7A	IWGSC_v1.1_201706	gene	203039236	203042358	62	-	.	TraesCS7A02G232200	HC	TraesCS7A01G232200	TraesCS7A01G232200.1,TraesCS7A01G232200.2	1,0	***,***	AT5G14780.2,tr|W5HFK6|W5HFK6_WHEAT	formate dehydrogenase,Formate dehydrogenase, mitochondrial	PF00389: D-isomer specific 2-hydroxyacid dehydrogenase, catalytic domain; PF02826: D-isomer specific 2-hydroxyacid dehydrogenase, NAD binding domain,PF00389: D-isomer specific 2-hydroxyacid dehydrogenase, catalytic domain; PF02826: D-isomer specific 2-hydroxyacid dehydrogenase, NAD binding domain	IPR006139: D-isomer specific 2-hydroxyacid dehydrogenase, catalytic domain; IPR006140: D-isomer specific 2-hydroxyacid dehydrogenase, NAD-binding domain; IPR016040: NAD(P)-binding domain; IPR029752: D-isomer specific 2-hydroxyacid dehydrogenase, NAD-binding domain conserved site 1; IPR029753: D-isomer specific 2-hydroxyacid dehydrogenase, NAD-binding domain conserved site; IPR033689: NAD-dependen…	GO:0008152 BP: metabolic process;GO:0008863 MF: formate dehydrogenase (NAD+) activity;GO:0016616 MF: oxidoreductase activity, acting on the CH-OH group of donors, NAD or NADP as acceptor;GO:0051287 MF: NAD binding;GO:0055114 BP: oxidation-reduction process,GO:0008152 BP: metabolic process;GO:0016616 MF: oxidoreductase activity, acting on the CH-OH group of donors, NAD or NADP as acceptor;GO:00512…	G,G	PF00389; PF02826,PF00389; PF02826	IPR006139; IPR006140; IPR016040; IPR029752; IPR029753; IPR033689,IPR006139; IPR006140; IPR016040; IPR029752	GO:0008152; GO:0008863; GO:0016616; GO:0051287; GO:0055114,GO:0008152; GO:0016616; GO:0051287; GO:0055114	108.06	225.156	334.318	222.216	275.988	88.1389	244.166	18.9221	30.1971	45.9393	32.5816	29.1318	30.5992	17.3575	15.0569	15.745	26.1261	18.9411	23.3756	487.293	189.436	168.355	103.7	89.3485	44.7808	136.652	51.1568
chr7A	IWGSC_v1.1_201706	gene	199670409	199673511	62	+	.	TraesCS7A02G229400	HC	TraesCS7A01G229400	TraesCS7A01G229400.1	1	***	tr|A0A0K9PJ37|A0A0K9PJ37_ZOSMR	FLOWERING LOCUS T/ TERMINAL FLOWER 1-like protein	PF01161: Phosphatidylethanolamine-binding protein	IPR001858: Phosphatidylethanolamine-binding, conserved site; IPR008914: Phosphatidylethanolamine-binding protein		G	PF01161	IPR001858; IPR008914		93.3933	72.7027	94.2245	69.4477	93.317	172.048	235.268	5.42645	97.364	142.314	236.063	169.169	203.879	0.760286	1.38596	2.00339	70.5382	0.376108	0.654657	66.8554	63.7532	219.546	210.26	71.8911	25.9098	179.483	21.9077
chr7A	IWGSC_v1.1_201706	gene	333103555	333107707	53	-	.	TraesCS7A02G286200	HC	TraesCS7A01G286200	TraesCS7A01G286200.1	1	--*	AT2G43410.4	RNA binding protein	PF00076: RNA recognition motif. (a.k.a. RRM, RBD, or RNP domain)	IPR000504: RNA recognition motif domain	GO:0003676 MF: nucleic acid binding	G	PF00076	IPR000504	GO:0003676	91.0768	45.6774	41.0034	91.4546	32.1201	60.31	23.0331	609.132	229.388	226.401	85.1266	36.5372	31.8589	907.413	766.421	834.233	237.885	179.319	142.374	24.0513	5.97114	3.47392	10.1581	5.25037	13.9147	10.7997	12.9158
chr7A	IWGSC_v1.1_201706	gene	451516688	451518212	61	+	.	TraesCS7A02G316300	HC	TraesCS7A01G316300	TraesCS7A01G316300.1	1	***	tr|M8AXU4|M8AXU4_AEGTA	60S acidic ribosomal protein P1	PF00428: 60s Acidic ribosomal protein	IPR027534: Ribosomal protein L12 family	GO:0003735 MF: structural constituent of ribosome;GO:0005622 CC: intracellular;GO:0005840 CC: ribosome;GO:0006414 BP: translational elongation	G	PF00428	IPR027534	GO:0003735; GO:0005622; GO:0005840; GO:0006414	85.7001	91.6447	95.1541	152.682	64.5251	56.796	42.8272	117.8	77.2706	66.0285	39.5275	65.0994	60.6275	163.563	195.611	167.17	49.0017	91.5989	78.0536	124.002	28.7813	27.189	111.602	111.592	232.466	130.859	225.115
chr7A	IWGSC_v1.1_201706	gene	450965742	450967287	61	+	.	TraesCS7A02G316200	HC	TraesCS7A01G316200	TraesCS7A01G316200.1	1	***	tr|B4FML8|B4FML8_MAIZE	40S ribosomal protein S13	PF08069: Ribosomal S13/S15 N-terminal domain; PF00312: Ribosomal protein S15	IPR000589: Ribosomal protein S15; IPR009068: S15/NS1, RNA-binding; IPR012606: Ribosomal protein S13/S15, N-terminal; IPR023029: Ribosomal protein S15P	GO:0003735 MF: structural constituent of ribosome;GO:0005622 CC: intracellular;GO:0005840 CC: ribosome;GO:0006412 BP: translation	G	PF08069; PF00312	IPR000589; IPR009068; IPR012606; IPR023029	GO:0003735; GO:0005622; GO:0005840; GO:0006412	84.1374	87.9899	73.388	139.011	60.3206	29.0932	28.1373	195.138	90.8317	89.4755	31.8749	37.4352	31.7663	202.547	262.49	222.859	75.4595	182.981	153.434	73.5344	16.4616	12.47	118.264	148.229	167.999	150.751	160.702
chr7A	IWGSC_v1.1_201706	gene	438168488	438171022	62	+	.	TraesCS7A02G309900	HC	TraesCS7A01G309900	TraesCS7A01G309900.1	1	***	tr|A0A1D6BQM7|A0A1D6BQM7_WHEAT	60S acidic ribosomal protein P0	PF00466: Ribosomal protein L10; PF00428: 60s Acidic ribosomal protein	IPR001790: Ribosomal protein L10P; IPR030670: 60S acidic ribosomal protein P0	GO:0005622 CC: intracellular;GO:0042254 BP: ribosome biogenesis	G	PF00466; PF00428	IPR001790; IPR030670	GO:0005622; GO:0042254	83.9929	95.8031	105.613	188.805	79.0023	48.8105	39.9841	204.344	120.336	115.166	51.1011	61.5205	49.6792	304.469	287.277	334.451	114.25	172.584	145.277	107.581	21.9732	15.2626	29.7007	23.2458	62.7864	41.9848	63.6277
chr7A	IWGSC_v1.1_201706	gene	354428926	354433181	62	-	.	TraesCS7A02G291300	HC	TraesCS7A01G291300	TraesCS7A01G291300.1	1	***	sp|P40024|ARB1_YEAST	ABC transporter ATP-binding protein ARB1	PF00005: ABC transporter; PF12848: ABC transporter	IPR003439: ABC transporter-like; IPR003593: AAA+ ATPase domain; IPR017871: ABC transporter, conserved site; IPR027417: P-loop containing nucleoside triphosphate hydrolase; IPR032781: ABC-transporter extension domain	GO:0005524 MF: ATP binding;GO:0016887 MF: ATPase activity	G	PF00005; PF12848	IPR003439; IPR003593; IPR017871; IPR027417; IPR032781	GO:0005524; GO:0016887	70.5718	45.6687	58.4622	68.0114	42.6979	38.1566	30.5636	257.735	110.654	110.309	35.152	41.2269	32.8759	340.356	366.814	337.373	150.183	152.556	153.883	29.511	12.3659	10.0631	14.2422	18.9079	19.8782	13.8915	18.2592
chr7A	IWGSC_v1.1_201706	gene	222503824	222505516	61	-	.	TraesCS7A02G244800	HC	TraesCS7A01G244800	TraesCS7A01G244800.1	1	***	tr|A0A0A9PH17|A0A0A9PH17_ARUDO	60S ribosomal protein L31	PF01198: Ribosomal protein L31e	IPR000054: Ribosomal protein L31e; IPR023621: Ribosomal protein L31e domain	GO:0003735 MF: structural constituent of ribosome;GO:0005840 CC: ribosome;GO:0006412 BP: translation	G	PF01198	IPR000054; IPR023621	GO:0003735; GO:0005840; GO:0006412	60.2665	50.6858	44.9899	65.8372	31.1973	31.6291	20.1322	159.112	76.3658	68.6547	29.4669	28.2665	25.5361	225.078	253.377	224.221	70.5999	67.15	66.053	60.8249	13.2909	8.89751	39.0815	48.8507	80.4907	49.7546	87.0355
chr7A	IWGSC_v1.1_201706	gene	253427732	253433089	59	+	.	TraesCS7A02G260600	HC	TraesCS7A01G260600	TraesCS7A01G260600.1,TraesCS7A01G260600.2	1,0	***,***	tr|A1XDT4|A1XDT4_ASPOF,tr|A1XDT4|A1XDT4_ASPOF	MADS-box transcription factor,MADS-box transcription factor	PF00319: SRF-type transcription factor (DNA-binding and dimerisation domain); PF01486: K-box region,PF00319: SRF-type transcription factor (DNA-binding and dimerisation domain); PF01486: K-box region	IPR002100: Transcription factor, MADS-box; IPR002487: Transcription factor, K-box,IPR002100: Transcription factor, MADS-box; IPR002487: Transcription factor, K-box	GO:0003677 MF: DNA binding;GO:0003700 MF: transcription factor activity, sequence-specific DNA binding;GO:0005634 CC: nucleus;GO:0006355 BP: regulation of transcription, DNA-templated;GO:0046983 MF: protein dimerization activity,GO:0003677 MF: DNA binding;GO:0003700 MF: transcription factor activity, sequence-specific DNA binding;GO:0005634 CC: nucleus;GO:0006355 BP: regulation of transcription, …	G,G	PF00319; PF01486,PF00319; PF01486	IPR002100; IPR002487,IPR002100; IPR002487	GO:0003677; GO:0003700; GO:0005634; GO:0006355; GO:0046983,GO:0003677; GO:0003700; GO:0005634; GO:0006355; GO:0046983	58.1793	312.206	167.049	233.046	134.351	70.4044	49.874	115.773	37.1309	31.0654	0.889669	10.4963	7.76336	3.65821	2.11942	6.57934	12.5927	0.35763	1.06919	0.232754	0.0987627	0.212416	0.24165	74.9052	284.825	1.45071	267.065
chr7A	IWGSC_v1.1_201706	gene	154062737	154064285	53	+	.	TraesCS7A02G194700	HC	TraesCS7A01G194700	TraesCS7A01G194700.1	1	***	tr|A0A0B0NKZ0|A0A0B0NKZ0_GOSAR	NAC domain-containing protein	PF02365: No apical meristem (NAM) protein	IPR003441: NAC domain	GO:0003677 MF: DNA binding;GO:0006355 BP: regulation of transcription, DNA-templated	G	PF02365	IPR003441	GO:0003677; GO:0006355	57.1618	26.9238	39.2651	16.2551	47.6504	60.4553	74.3836	2.41289	48.7111	59.9554	103.1	79.3582	90.4762	0.204172	0.6376	0.817749	53.5662	0	0.193616	84.0508	72.2854	93.9251	61.3216	26.7424	9.45591	61.6654	4.95972
chr7A	IWGSC_v1.1_201706	gene	487248443	487249288	36	+	.	TraesCS7A02G333700	HC	TraesCS7A01G333700	TraesCS7A01G333700.1	1	***	tr|D9I355|D9I355_LEYCH	Eukaryotic translation initiation factor 1A	PF01176: Translation initiation factor 1A / IF-1	IPR001253: Translation initiation factor 1A (eIF-1A); IPR006196: RNA-binding domain, S1, IF1 type; IPR012340: Nucleic acid-binding, OB-fold; IPR018104: Translation initiation factor 1A (eIF-1A), conserved site	GO:0003723 MF: RNA binding;GO:0003743 MF: translation initiation factor activity;GO:0006413 BP: translational initiation	G	PF01176	IPR001253; IPR006196; IPR012340; IPR018104	GO:0003723; GO:0003743; GO:0006413	51.5208	79.6637	51.7502	68.9216	47.7602	27.7554	25.0244	60.7643	23.7213	26.0588	20.0606	32.8495	31.8142	29.4701	29.4558	30.812	27.1592	29.5064	22.9901	10.2044	5.42475	12.0914	25.1654	104.613	231.482	34.498	288.164
chr7A	IWGSC_v1.1_201706	gene	173706365	173708771	44	+	.	TraesCS7A02G210900	HC	TraesCS7A01G210900	TraesCS7A01G210900.1	1	***	tr|Q8RUA7|Q8RUA7_MAIZE	Heat shock factor-binding protein 1				G				51.3643	113.886	112.945	144.742	132.225	56.2799	60.0639	73.032	40.8384	30.6217	22.5217	25.7252	27.8363	41.7364	41.7302	41.442	36.2299	37.0249	27.0792	38.4589	10.0329	14.6889	69.9688	210.933	185.982	61.6599	160.233
chr7A	IWGSC_v1.1_201706	gene	256008475	256011080	61	+	.	TraesCS7A02G261600	HC	TraesCS7A01G261600	TraesCS7A01G261600.1	1	***	tr|M7Z930|M7Z930_TRIUA	60S ribosomal protein L7a	PF01248: Ribosomal protein L7Ae/L30e/S12e/Gadd45 family	IPR001921: Ribosomal protein L7A/L8; IPR004037: Ribosomal protein L7Ae conserved site; IPR004038: Ribosomal protein L7Ae/L30e/S12e/Gadd45; IPR018492: Ribosomal protein L7Ae/L8/Nhp2 family; IPR029064: 50S ribosomal protein L30e-like	GO:0030529 CC: intracellular ribonucleoprotein complex;GO:0042254 BP: ribosome biogenesis	G	PF01248	IPR001921; IPR004037; IPR004038; IPR018492; IPR029064	GO:0030529; GO:0042254	50.3651	62.16	64.7077	117.343	58.3492	29.3193	26.2381	196.447	109.685	101.847	35.0815	35.037	31.4756	278.69	341.315	308.03	109.795	212.071	176.361	50.071	10.8819	9.82351	23.1498	24.511	29.3552	31.7655	32.2177
chr7A	IWGSC_v1.1_201706	gene	485199188	485201287	59	-	.	TraesCS7A02G331900	HC	TraesCS7A01G331900	TraesCS7A01G331900.1	1	***	tr|M8C3L2|M8C3L2_AEGTA	60S ribosomal protein L37a	PF01780: Ribosomal L37ae protein family	IPR002674: Ribosomal protein L37ae; IPR011331: Ribosomal protein L37ae/L37e; IPR011332: Zinc-binding ribosomal protein	GO:0003735 MF: structural constituent of ribosome;GO:0005622 CC: intracellular;GO:0005840 CC: ribosome;GO:0006412 BP: translation	G	PF01780	IPR002674; IPR011331; IPR011332	GO:0003735; GO:0005622; GO:0005840; GO:0006412	49.0732	61.2162	69.6493	123.227	54.4544	28.4491	26.8075	78.2702	46.0833	44.6083	19.2836	30.2364	26.5274	106.02	131.933	114.098	48.7576	48.0977	40.3524	60.9968	13.1771	12.7168	35.1527	63.2725	41.0974	50.5569	46.5922
chr7A	IWGSC_v1.1_201706	gene	452754759	452757178	62	-	.	TraesCS7A02G316800	HC	TraesCS7A01G316800	TraesCS7A01G316800.1	1	***	tr|B4FML8|B4FML8_MAIZE	40S ribosomal protein S13	PF08069: Ribosomal S13/S15 N-terminal domain; PF00312: Ribosomal protein S15	IPR000589: Ribosomal protein S15; IPR009068: S15/NS1, RNA-binding; IPR012606: Ribosomal protein S13/S15, N-terminal; IPR023029: Ribosomal protein S15P	GO:0003735 MF: structural constituent of ribosome;GO:0005622 CC: intracellular;GO:0005840 CC: ribosome;GO:0006412 BP: translation	G	PF08069; PF00312	IPR000589; IPR009068; IPR012606; IPR023029	GO:0003735; GO:0005622; GO:0005840; GO:0006412	48.5936	75.1553	81.0518	109.122	79.9986	39.9312	45.3543	107.541	57.1911	64.6409	32.5949	41.0642	40.2255	156.484	148.782	159.434	49.7317	72.1925	62.5083	65.1452	19.8718	23.5135	51.3378	55.0086	54.4685	55.624	51.4125
chr7A	IWGSC_v1.1_201706	gene	356366396	356372698	57	-	.	TraesCS7A02G291600	HC	TraesCS7A01G291600	TraesCS7A01G291600.1	1	***	tr|A0A061DRK7|A0A061DRK7_THECC	HSP20-like chaperones superfamily protein isoform 3	PF04969: CS domain	IPR007052: CS domain; IPR008978: HSP20-like chaperone		G	PF04969	IPR007052; IPR008978		47.7621	68.2298	62.1436	108.006	56.5098	37.4673	30.4186	86.5383	44.4795	45.99	26.4853	29.764	27.8501	162.896	141.7	136.665	58.6512	92.716	81.3377	30.9381	7.35093	6.24578	8.43737	24.7468	40.0751	9.65387	44.9995
chr7A	IWGSC_v1.1_201706	gene	251283475	251286082	60	-	.	TraesCS7A02G259500	HC	TraesCS7A01G259500	TraesCS7A01G259500.1	1	***	sp|A5UL84|RL22_METS3	50S ribosomal protein L22	PF00237: Ribosomal protein L22p/L17e	IPR001063: Ribosomal protein L22/L17; IPR005721: Ribosomal protein L22/L17, eukaryotic/archaeal; IPR018260: Ribosomal protein L22/L17, conserved site	GO:0003735 MF: structural constituent of ribosome;GO:0005622 CC: intracellular;GO:0005840 CC: ribosome;GO:0006412 BP: translation;GO:0015934 CC: large ribosomal subunit	G	PF00237	IPR001063; IPR005721; IPR018260	GO:0003735; GO:0005622; GO:0005840; GO:0006412; GO:0015934	45.6894	58.156	60.8461	97.8988	56.8563	34.7231	36.4495	114.777	61.1589	59.7774	31.0622	27.6554	34.1714	134.049	123.388	122.643	47.7088	59.863	57.3695	36.5061	12.1795	14.0365	29.2321	38.532	34.4887	30.9776	27.325
chr7A	IWGSC_v1.1_201706	gene	133667919	133668350	31	-	.	TraesCS7A02G179200	HC	TraesCS7A01G179200	TraesCS7A01G179200.1	1	--*	sp|A7H9F3|IF2_ANADF	Translation initiation factor IF-2				G				44.8183	0	0.1245	0	0.223126	13.6911	6.15432	101.175	58.4188	79.934	36.9068	167.767	143.823	232.691	211.638	207.535	79.8102	21.1643	24.2416	0.282577	1.50767	7.22883	1.64555	4.17227	0	1.96254	0
chr7A	IWGSC_v1.1_201706	gene	138348215	138348667	33	+	.	TraesCS7A02G183600	HC	TraesCS7A01G183600	TraesCS7A01G183600.1	1	***	tr|W5HIB6|W5HIB6_WHEAT	Defensin	PF00304: Gamma-thionin family	IPR003614: Knottin, scorpion toxin-like; IPR008176: Defensin, plant	GO:0006952 BP: defense response	G	PF00304	IPR003614; IPR008176	GO:0006952	44.6307	91.4033	102.128	469.515	22.6642	0	5.80901	0	0	0	0.0760964	0	0	0	0	0	0	0.319503	0	54.4452	5.14265	0.357242	34.6618	55.0928	6.75077	35.967	13.0346
chr7A	IWGSC_v1.1_201706	gene	238823623	238829777	56	+	.	TraesCS7A02G253000	HC	TraesCS7A01G253000	TraesCS7A01G253000.1,TraesCS7A01G253000.2,TraesCS7A01G253000.3,TraesCS7A01G253000.4	0,1,0,0	***,***,***,***	tr|G7J2W4|G7J2W4_MEDTR,tr|G7J2W4|G7J2W4_MEDTR,tr|G7J2W4|G7J2W4_MEDTR,tr|G7J2W4|G7J2W4_MEDTR	Myosin heavy chain-like protein,Myosin heavy chain-like protein,Myosin heavy chain-like protein,Myosin heavy chain-like protein	,,,	,,,	,,,	G,G,G,G	,,,	,,,	,,,	44.1868	58.7597	59.9045	72.8375	50.1151	35.4378	30.3705	85.1054	47.7293	50.315	33.3312	62.7358	58.1416	121.802	103.271	112.67	65.2723	83.2304	117.004	25.4612	7.53063	6.99562	9.21781	22.1749	33.3887	12.709	26.4895
chr7A	IWGSC_v1.1_201706	gene	285792216	285794673	56	-	.	TraesCS7A02G272500	HC	TraesCS7A01G272500	TraesCS7A01G272500.1	1	***	tr|A0A1D6CFI8|A0A1D6CFI8_WHEAT	Acyl carrier protein	PF00550: Phosphopantetheine attachment site	IPR003231: Acyl carrier protein (ACP); IPR006162: Phosphopantetheine attachment site; IPR009081: Phosphopantetheine binding ACP domain	GO:0006633 BP: fatty acid biosynthetic process	G	PF00550	IPR003231; IPR006162; IPR009081	GO:0006633	43.9032	97.6768	73.1176	111.723	51.1876	35.6629	30.874	68.9033	19.2331	17.6064	8.80517	10.607	11.5288	30.4302	29.887	29.3393	18.6035	24.6029	28.0162	8.75589	2.00228	1.28801	29.2203	197.971	369.108	26.902	275.487
chr7A	IWGSC_v1.1_201706	gene	267569021	267570723	62	-	.	TraesCS7A02G266000	HC	TraesCS7A01G266000	TraesCS7A01G266000.1	1	***	tr|B6U153|B6U153_MAIZE	60S ribosomal protein L7	PF08079: Ribosomal L30 N-terminal domain; PF00327: Ribosomal protein L30p/L7e	IPR005998: Ribosomal protein L7, eukaryotic; IPR012988: Ribosomal protein L30, N-terminal; IPR016082: Ribosomal protein L30, ferredoxin-like fold domain		G	PF08079; PF00327	IPR005998; IPR012988; IPR016082		43.4027	9.69929	10.1935	15.8032	9.26198	22.0045	6.99051	227.24	130.023	99.7536	30.8681	29.3386	25.5592	254.51	378.277	274.614	123.915	233.981	208.27	2.46432	1.52699	2.19491	3.8582	4.50283	9.51192	3.61581	10.2676
chr7A	IWGSC_v1.1_201706	gene	396442571	396444958	62	+	.	TraesCS7A02G296800	HC	TraesCS7A01G296800	TraesCS7A01G296800.1	1	***	tr|W5H7S1|W5H7S1_WHEAT	60S ribosomal protein L13	PF01294: Ribosomal protein L13e	IPR001380: Ribosomal protein L13e; IPR018256: Ribosomal protein L13e, conserved site	GO:0003735 MF: structural constituent of ribosome;GO:0005622 CC: intracellular;GO:0005840 CC: ribosome;GO:0006412 BP: translation	G	PF01294	IPR001380; IPR018256	GO:0003735; GO:0005622; GO:0005840; GO:0006412	42.311	58.854	66.3872	119.353	62.5732	29.3461	25.264	116.562	50.1255	58.9431	21.549	23.1437	22.9594	166.591	171.493	170.703	51.0146	63.9254	48.8618	100.915	13.3275	9.05063	24.8362	30.2466	36.6939	41.1438	38.0855
chr7A	IWGSC_v1.1_201706	gene	258369332	258371860	61	+	.	TraesCS7A02G262400	HC	TraesCS7A01G262400	TraesCS7A01G262400.1	1	***	tr|B4FC92|B4FC92_MAIZE	Nuclear transport factor 2	PF02136: Nuclear transport factor 2 (NTF2) domain	IPR002075: Nuclear transport factor 2; IPR018222: Nuclear transport factor 2, eukaryote; IPR032710: NTF2-like domain	GO:0005622 CC: intracellular;GO:0006810 BP: transport	G	PF02136	IPR002075; IPR018222; IPR032710	GO:0005622; GO:0006810	40.3643	75.7186	75.0546	96.0709	65.6999	30.5795	42.1595	60.1961	35.7223	35.7811	26.4167	29.2413	31.6701	48.5807	55.4553	47.5756	26.4616	41.4265	36.2185	26.9636	10.4074	18.2994	32.3484	56.9556	93.103	33.3782	81.1053
chr7A	IWGSC_v1.1_201706	gene	126048818	126051687	61	-	.	TraesCS7A02G169500	HC	TraesCS7A01G169500	TraesCS7A01G169500.1	1	***	sp|A7SXK3|TMED_NEMVE	Transmembrane emp24 domain-containing protein	PF01105: emp24/gp25L/p24 family/GOLD	IPR009038: GOLD domain	GO:0006810 BP: transport;GO:0016021 CC: integral component of membrane	G	PF01105	IPR009038	GO:0006810; GO:0016021	36.4339	59.9441	59.534	71.0345	57.7672	33.6929	46.6541	33.9266	27.595	34.0764	34.8708	38.4737	40.9561	23.6932	35.6585	24.4856	25.2152	20.9875	20.8541	46.6342	20.0211	24.0497	49.9285	69.9815	47.9772	55.7046	50.8597
chr7A	IWGSC_v1.1_201706	gene	484601427	484602110	49	-	.	TraesCS7A02G331700	HC	TraesCS7A01G331700	TraesCS7A01G331700.1	1	***	tr|T1N973|T1N973_TRIUA	60S ribosomal protein L27	PF00467: KOW motif; PF01777: Ribosomal L27e protein family	IPR001141: Ribosomal protein L27e; IPR005824: KOW; IPR008991: Translation protein SH3-like domain; IPR014722: Ribosomal protein L2 domain 2; IPR018262: Ribosomal protein L27e, conserved site	GO:0003735 MF: structural constituent of ribosome;GO:0005622 CC: intracellular;GO:0005840 CC: ribosome;GO:0006412 BP: translation	G	PF00467; PF01777	IPR001141; IPR005824; IPR008991; IPR014722; IPR018262	GO:0003735; GO:0005622; GO:0005840; GO:0006412	36.4079	30.8163	31.5222	57.8475	22.9542	16.9111	11.1732	118.167	58.5936	57.298	18.3241	26.1265	21.3505	161.398	212.298	173.02	43.8599	71.7141	75.1461	7.2496	1.56824	4.22692	11.5548	26.8703	20.6283	20.9832	22.0088
chr7A	IWGSC_v1.1_201706	gene	215879353	215880571	62	-	.	TraesCS7A02G240400	HC	TraesCS7A01G240400	TraesCS7A01G240400.1	1	***	tr|M4GQ75|M4GQ75_BAMEM	Caffeoyl-CoA O-methyltransferase	PF01596: O-methyltransferase	IPR002935: O-methyltransferase, family 3; IPR029063: S-adenosyl-L-methionine-dependent methyltransferase	GO:0008171 MF: O-methyltransferase activity	G	PF01596	IPR002935; IPR029063	GO:0008171	35.9707	86.9008	66.9278	78.0089	64.3429	20.3702	43.9186	3.53557	30.8056	30.1274	27.8351	36.5956	40.3695	19.3926	14.3574	17.6184	32.3731	3.12754	4.84757	25.2275	8.83955	30.4995	38.3461	61.814	33.0449	46.0563	58.4577
chr7A	IWGSC_v1.1_201706	gene	217555578	217559792	63	-	.	TraesCS7A02G242200	HC	TraesCS7A01G242200	TraesCS7A01G242200.1	1	***	tr|F4Y5A8|F4Y5A8_TRIUA	Heat shock protein 90	PF02518: Histidine kinase-, DNA gyrase B-, and HSP90-like ATPase; PF00183: Hsp90 protein	IPR001404: Heat shock protein Hsp90 family; IPR003594: Histidine kinase-like ATPase, C-terminal domain; IPR019805: Heat shock protein Hsp90, conserved site; IPR020568: Ribosomal protein S5 domain 2-type fold; IPR020575: Heat shock protein Hsp90, N-terminal	GO:0005524 MF: ATP binding;GO:0006457 BP: protein folding;GO:0006950 BP: response to stress;GO:0051082 MF: unfolded protein binding	G	PF02518; PF00183	IPR001404; IPR003594; IPR019805; IPR020568; IPR020575	GO:0005524; GO:0006457; GO:0006950; GO:0051082	34.9052	76.4533	53.8721	85.1977	69.5886	22.5292	28.6821	35.7679	22.7226	29.7276	19.6893	27.019	29.4235	38.2236	18.3739	38.6579	37.8335	24.6066	32.1694	34.266	10.5672	6.7402	5.43995	8.14992	25.1019	6.39023	13.8715
chr7A	IWGSC_v1.1_201706	gene	159477090	159482938	55	+	.	TraesCS7A02G198200	HC	TraesCS7A01G198200	TraesCS7A01G198200.1,TraesCS7A01G198200.2	0,1	***,***	tr|A0A1D6D1Q3|A0A1D6D1Q3_WHEAT,tr|A0A1D6D1Q3|A0A1D6D1Q3_WHEAT	Pyrophosphate--fructose 6-phosphate 1-phosphotransferase subunit beta,Pyrophosphate--fructose 6-phosphate 1-phosphotransferase subunit beta	PF00365: Phosphofructokinase,PF00365: Phosphofructokinase	IPR000023: Phosphofructokinase domain; IPR011183: Pyrophosphate-dependent phosphofructokinase PfpB; IPR022953: ATP-dependent 6-phosphofructokinase,IPR000023: Phosphofructokinase domain; IPR011183: Pyrophosphate-dependent phosphofructokinase PfpB; IPR022953: ATP-dependent 6-phosphofructokinase	GO:0003872 MF: 6-phosphofructokinase activity;GO:0005524 MF: ATP binding;GO:0006002 BP: fructose 6-phosphate metabolic process;GO:0006096 BP: glycolytic process;GO:0047334 MF: diphosphate-fructose-6-phosphate 1-phosphotransferase activity,GO:0003872 MF: 6-phosphofructokinase activity;GO:0005524 MF: ATP binding;GO:0006002 BP: fructose 6-phosphate metabolic process;GO:0006096 BP: glycolytic process…	G,G	PF00365,PF00365	IPR000023; IPR011183; IPR022953,IPR000023; IPR011183; IPR022953	GO:0003872; GO:0005524; GO:0006002; GO:0006096; GO:0047334,GO:0003872; GO:0005524; GO:0006002; GO:0006096; GO:0047334	34.1547	69.1029	110.77	124.508	95.6813	24.4726	54.3243	24.14	33.4483	38.7297	32.7718	37.6525	42.9704	23.2834	23.1213	23.5013	24.9598	10.9836	13.104	154.845	36.343	29.6457	28.3677	26.81	14.604	40.1664	9.17487
chr7A	IWGSC_v1.1_201706	gene	145032466	145034168	50	-	.	TraesCS7A02G188800	HC	TraesCS7A01G188800	TraesCS7A01G188800.1	1	*-*	tr|K7TRK6|K7TRK6_MAIZE	MYB-related transcription factor		IPR006447: Myb domain, plants; IPR009057: Homeobox domain-like	GO:0003677 MF: DNA binding	G		IPR006447; IPR009057	GO:0003677	34.0331	27.344	51.5547	32.4148	57.4855	29.2314	57.5638	3.30873	14.4993	22.3321	42.7669	25.655	33.8852	0.191936	0.624599	0.621772	15.4618	0	0.45965	49.6956	33.3841	30.5324	45.0257	46.0897	7.35934	50.0519	3.30765
chr7A	IWGSC_v1.1_201706	gene	168869438	168875299	56	+	.	TraesCS7A02G206300	HC	TraesCS7A01G206300	TraesCS7A01G206300.1	1	***	tr|B9RSK8|B9RSK8_RICCO	Uv excision repair protein rad23, putative	PF00240: Ubiquitin family; PF00627: UBA/TS-N domain; PF09280: XPC-binding domain	IPR000626: Ubiquitin domain; IPR004806: UV excision repair protein Rad23; IPR006636: Heat shock chaperonin-binding; IPR009060: UBA-like; IPR015360: XPC-binding domain; IPR015940: Ubiquitin-associated domain; IPR029071: Ubiquitin-related domain	GO:0003684 MF: damaged DNA binding;GO:0005515 MF: protein binding;GO:0005634 CC: nucleus;GO:0006289 BP: nucleotide-excision repair;GO:0043161 BP: proteasome-mediated ubiquitin-dependent protein catabolic process	G	PF00240; PF00627; PF09280	IPR000626; IPR004806; IPR006636; IPR009060; IPR015360; IPR015940; IPR029071	GO:0003684; GO:0005515; GO:0005634; GO:0006289; GO:0043161	33.8061	51.4691	49.8725	52.8885	46.3697	30.322	41.1821	30.7269	31.6167	34.1267	32.2553	34.798	39.7066	24.3245	21.1736	24.5481	31.846	16.5581	13.9025	36.4978	18.4333	19.3472	25.971	32.0876	39.9031	24.8839	43.0467
chr7A	IWGSC_v1.1_201706	gene	173057518	173062746	62	+	.	TraesCS7A02G210100	HC	TraesCS7A01G210100	TraesCS7A01G210100.1	1	***	tr|Q43274|Q43274_MAIZE	Aldehyde dehydrogenase	PF00171: Aldehyde dehydrogenase family	IPR015590: Aldehyde dehydrogenase domain; IPR016160: Aldehyde dehydrogenase, cysteine active site; IPR016161: Aldehyde/histidinol dehydrogenase; IPR016162: Aldehyde dehydrogenase N-terminal domain; IPR029510: Aldehyde dehydrogenase, glutamic acid active site	GO:0008152 BP: metabolic process;GO:0016491 MF: oxidoreductase activity;GO:0055114 BP: oxidation-reduction process	G	PF00171	IPR015590; IPR016160; IPR016161; IPR016162; IPR029510	GO:0008152; GO:0016491; GO:0055114	33.7372	119.929	62.4492	74.4416	64.9498	21.0143	28.6933	73.186	26.7013	24.3304	6.62764	21.1483	15.7392	36.6519	41.2321	41.1062	36.54	51.1051	70.4664	11.3399	6.20763	3.40292	3.01688	36.1922	116.796	3.60622	105.892
chr7A	IWGSC_v1.1_201706	gene	324937444	324948441	58	-	.	TraesCS7A02G284800	HC	TraesCS7A01G284800	TraesCS7A01G284800.1,TraesCS7A01G284800.2,TraesCS7A01G284800.3	1,0,0	***,***,***	tr|A0A061EIK4|A0A061EIK4_THECC,tr|A0A061EIK4|A0A061EIK4_THECC,tr|A0A061EIK4|A0A061EIK4_THECC	Regulator of chromosome condensation (RCC1) family protein,Regulator of chromosome condensation (RCC1) family protein,Regulator of chromosome condensation (RCC1) family protein	PF00415: Regulator of chromosome condensation (RCC1) repeat,PF00415: Regulator of chromosome condensation (RCC1) repeat,PF00415: Regulator of chromosome condensation (RCC1) repeat	IPR000408: Regulator of chromosome condensation, RCC1; IPR009091: Regulator of chromosome condensation 1/beta-lactamase-inhibitor protein II,IPR000408: Regulator of chromosome condensation, RCC1; IPR009091: Regulator of chromosome condensation 1/beta-lactamase-inhibitor protein II; IPR016186: C-type lectin-like/link domain,IPR000408: Regulator of chromosome condensation, RCC1; IPR009091: Regulato…	,,	G,G,G	PF00415,PF00415,PF00415	IPR000408; IPR009091,IPR000408; IPR009091; IPR016186,IPR000408; IPR009091; IPR016186	,,	33.213	21.2455	26.6586	23.3503	29.4834	23.9383	32.8023	61.8909	53.291	45.8251	36.9238	40.8824	44.4302	102.489	118.525	99.4018	69.917	53.5195	66.2293	27.5271	19.8855	21.2707	15.58	18.9802	15.2591	14.8425	13.797
chr7A	IWGSC_v1.1_201706	gene	195308047	195310553	62	-	.	TraesCS7A02G225800	HC	TraesCS7A01G225800	TraesCS7A01G225800.1	1	***	tr|M7ZCZ6|M7ZCZ6_TRIUA	Diacylglycerol O-acyltransferase 2	PF03982: Diacylglycerol acyltransferase	IPR007130: Diacylglycerol acyltransferase	GO:0016747 MF: transferase activity, transferring acyl groups other than amino-acyl groups	G	PF03982	IPR007130	GO:0016747	32.4841	14.4427	17.1731	12.5624	24.9649	26.2424	27.2735	105.891	66.3047	46.9187	28.2992	42.37	37.4785	122.108	175.859	123.675	90.5234	118.478	110.57	6.2115	4.40238	3.75015	5.27423	20.7291	13.2325	6.59346	14.4177
chr7A	IWGSC_v1.1_201706	gene	128925160	128927543	56	-	.	TraesCS7A02G175800	HC	TraesCS7A01G175800	TraesCS7A01G175800.1,TraesCS7A01G175800.2	1,0	*-*,*-*	tr|A0A061SMW2|A0A061SMW2_9CHLO,tr|A0A061SMW2|A0A061SMW2_9CHLO	Protein curvature thylakoid chloroplastic-like,Protein curvature thylakoid chloroplastic-like	PF14159: CAAD domains of cyanobacterial aminoacyl-tRNA synthetase,PF14159: CAAD domains of cyanobacterial aminoacyl-tRNA synthetase	IPR025564: Cyanobacterial aminoacyl-tRNA synthetase, CAAD domain,IPR025564: Cyanobacterial aminoacyl-tRNA synthetase, CAAD domain	,	G,G	PF14159,PF14159	IPR025564,IPR025564	,	32.2848	72.6444	99.6464	160.182	54.532	1.83698	7.58975	0.589755	0.0815994	0.641784	0.192237	0.166931	0.160945	0.962845	0.809443	0.345595	0.0364823	1.01834	0.727315	118.625	12.4831	10.391	90.6522	189.902	13.9312	164.588	25.038
chr7A	IWGSC_v1.1_201706	gene	244670518	244672261	54	-	.	TraesCS7A02G256300	HC	TraesCS7A01G256300	TraesCS7A01G256300.1	1	***	tr|A0A0A9DJ22|A0A0A9DJ22_ARUDO	60S ribosomal protein L32	PF01655: Ribosomal protein L32	IPR001515: Ribosomal protein L32e	GO:0003735 MF: structural constituent of ribosome;GO:0005622 CC: intracellular;GO:0005840 CC: ribosome;GO:0006412 BP: translation	G	PF01655	IPR001515	GO:0003735; GO:0005622; GO:0005840; GO:0006412	31.8305	54.6333	64.6093	102.28	44.8429	23.1281	21.4434	64.6537	46.1293	44.5436	22.2039	27.5902	27.9914	106.515	114.393	104.931	43.3087	77.2991	73.3457	71.4365	16.8766	9.45677	41.3507	68.8718	78.0836	78.027	77.8002
chr7A	IWGSC_v1.1_201706	gene	348205372	348214624	63	+	.	TraesCS7A02G288700	HC	TraesCS7A01G288700	TraesCS7A01G288700.1	1	***	tr|A0A1D6CF61|A0A1D6CF61_WHEAT	Polyadenylate-binding protein	PF00076: RNA recognition motif. (a.k.a. RRM, RBD, or RNP domain); PF00658: Poly-adenylate binding protein, unique domain	IPR000504: RNA recognition motif domain; IPR002004: Polyadenylate-binding protein/Hyperplastic disc protein; IPR003954: RNA recognition motif domain, eukaryote; IPR006515: Polyadenylate binding protein, human types 1, 2, 3, 4	GO:0003676 MF: nucleic acid binding;GO:0003723 MF: RNA binding	G	PF00076; PF00658	IPR000504; IPR002004; IPR003954; IPR006515	GO:0003676; GO:0003723	30.6713	64.5364	62.8219	80.4213	49.9232	30.5962	35.2392	49.7813	23.9422	29.2092	11.7742	20.8701	15.7981	55.2611	40.4989	54.3939	27.1564	18.6365	19.5661	47.7824	20.14	18.7466	13.0979	25.7929	34.2365	17.2854	29.6112
chr7A	IWGSC_v1.1_201706	gene	474789006	474790310	59	-	.	TraesCS7A02G326800	HC	TraesCS7A01G326800	TraesCS7A01G326800.1	1	***	tr|Q9AXN2|Q9AXN2_WHEAT	RNA-binding protein	PF00076: RNA recognition motif. (a.k.a. RRM, RBD, or RNP domain); PF00098: Zinc knuckle	IPR000504: RNA recognition motif domain; IPR001878: Zinc finger, CCHC-type	GO:0003676 MF: nucleic acid binding;GO:0008270 MF: zinc ion binding	TE?	PF00076; PF00098	IPR000504; IPR001878	GO:0003676; GO:0008270	29.7237	39.2405	48.1905	49.1042	42.0976	24.7952	27.3318	40.3154	23.4934	19.0748	13.8042	13.6949	13.8398	37.9756	33.7972	32.5729	25.7573	4.32652	4.18134	37.3963	17.9371	14.8551	19.9458	7.56826	37.8957	22.0017	47.4686
chr7A	IWGSC_v1.1_201706	gene	257124468	257128682	62	+	.	TraesCS7A02G261800	HC	TraesCS7A01G261800	TraesCS7A01G261800.1	1	***	tr|M8AM01|M8AM01_TRIUA	Transmembrane emp24 domain-containing protein	PF01105: emp24/gp25L/p24 family/GOLD	IPR009038: GOLD domain	GO:0006810 BP: transport;GO:0016021 CC: integral component of membrane	G	PF01105	IPR009038	GO:0006810; GO:0016021	28.7477	47.7664	43.1352	57.4715	39.3369	20.47	27.5329	34.5051	17.7899	21.2917	19.9076	19.5054	21.1318	38.4208	41.7886	38.3242	24.8972	29.5883	30.4197	22.1426	7.84879	7.42411	16.0018	35.6125	37.0932	16.3004	36.8154
chr7A	IWGSC_v1.1_201706	gene	486208702	486210028	62	-	.	TraesCS7A02G333100	HC	TraesCS7A01G333100	TraesCS7A01G333100.1	1	***	tr|G7IDP3|G7IDP3_MEDTR	Late embryogenesis abundant D-like protein	PF04927: Seed maturation protein	IPR007011: Seed maturation protein		G	PF04927	IPR007011		28.1708	0.269235	0.705076	0.156213	1.06989	11.6138	3.41687	144.368	70.6412	64.1091	28.1602	74.3398	77.7972	245.06	307.503	233.356	87.297	112.964	101.669	0.107012	0.567913	2.21802	0.344987	5.16478	0.174295	0.521658	1.04012
chr7A	IWGSC_v1.1_201706	gene	218026094	218030286	56	+	.	TraesCS7A02G242600	HC	TraesCS7A01G242600	TraesCS7A01G242600.1,TraesCS7A01G242600.2,TraesCS7A01G242600.3	0,1,0	***,*-*,*-*	tr|W9RIE4|W9RIE4_9ROSA,tr|B9GQK2|B9GQK2_POPTR,tr|B9GQK2|B9GQK2_POPTR	Ubiquitin and WLM domain-containing protein,Ubiquitin-associated domain-containing family protein,Ubiquitin-associated domain-containing family protein	PF08325: WLM domain; PF09409: PUB domain,PF08325: WLM domain; PF09409: PUB domain,PF08325: WLM domain; PF09409: PUB domain	IPR013536: WLM domain; IPR018997: PUB domain; IPR029071: Ubiquitin-related domain,IPR013536: WLM domain; IPR018997: PUB domain; IPR029071: Ubiquitin-related domain,IPR013536: WLM domain; IPR018997: PUB domain; IPR029071: Ubiquitin-related domain	,,	G,G,G	PF08325; PF09409,PF08325; PF09409,PF08325; PF09409	IPR013536; IPR018997; IPR029071,IPR013536; IPR018997; IPR029071,IPR013536; IPR018997; IPR029071	,,	27.7902	28.2118	39.2316	28.6304	50.4204	43.9422	55.2895	22.6555	27.9114	34.7197	36.884	31.1323	34.6229	20.6798	18.9809	19.1986	30.8822	10.6669	14.6343	22.9061	20.4849	23.0904	14.96	11.7259	11.9281	13.6378	10.1776
chr7A	IWGSC_v1.1_201706	gene	367005196	367012386	61	-	.	TraesCS7A02G292400	HC	TraesCS7A01G292400	TraesCS7A01G292400.1,TraesCS7A01G292400.2	1,0	***,***	tr|M8CAG2|M8CAG2_AEGTA,tr|M8CAG2|M8CAG2_AEGTA	Alpha-soluble NSF attachment protein,Alpha-soluble NSF attachment protein	PF14938: Soluble NSF attachment protein, SNAP,PF14938: Soluble NSF attachment protein, SNAP	IPR000744: NSF attachment protein; IPR011990: Tetratricopeptide-like helical domain; IPR019734: Tetratricopeptide repeat,IPR000744: NSF attachment protein; IPR011990: Tetratricopeptide-like helical domain; IPR019734: Tetratricopeptide repeat	GO:0005515 MF: protein binding;GO:0006886 BP: intracellular protein transport,GO:0005515 MF: protein binding;GO:0006886 BP: intracellular protein transport	G,G	PF14938,PF14938	IPR000744; IPR011990; IPR019734,IPR000744; IPR011990; IPR019734	GO:0005515; GO:0006886,GO:0005515; GO:0006886	27.176	41.4929	42.1157	50.0809	31.7893	22.3036	23.5291	46.7761	22.5158	20.3966	17.2796	18.0611	18.9637	34.5177	36.4897	31.9213	22.4266	33.9368	40.2534	17.6191	7.89574	7.86244	10.1739	28.8578	23.3075	11.547	17.9206
chr7A	IWGSC_v1.1_201706	gene	484524522	484525981	62	+	.	TraesCS7A02G331300	HC	TraesCS7A01G331300	TraesCS7A01G331300.1	1	***	tr|A9UED5|A9UED5_WHEAT	Aquaporin	PF00230: Major intrinsic protein	IPR000425: Major intrinsic protein; IPR022357: Major intrinsic protein, conserved site; IPR023271: Aquaporin-like	GO:0005215 MF: transporter activity;GO:0006810 BP: transport;GO:0016020 CC: membrane	G	PF00230	IPR000425; IPR022357; IPR023271	GO:0005215; GO:0006810; GO:0016020	26.057	200.432	70.1332	70.2294	90.3899	28.0659	32.2908	25.496	10.2499	16.2585	0.997149	2.12074	1.74124	23.623	18.0862	26.5452	6.83215	1.02985	1.01708	0.0343654	0.0608006	0.0541333	0.220328	25.3889	249.865	1.7285	355.445
chr7A	IWGSC_v1.1_201706	gene	296588304	296590764	60	-	.	TraesCS7A02G279100	HC	TraesCS7A01G279100	TraesCS7A01G279100.1	1	***	tr|B9RPU0|B9RPU0_RICCO	Vesicle-associated membrane protein, putative	PF13774: Regulated-SNARE-like domain; PF00957: Synaptobrevin	IPR001388: Synaptobrevin; IPR010908: Longin domain; IPR011012: Longin-like domain	GO:0006810 BP: transport;GO:0016021 CC: integral component of membrane;GO:0016192 BP: vesicle-mediated transport	G	PF13774; PF00957	IPR001388; IPR010908; IPR011012	GO:0006810; GO:0016021; GO:0016192	25.6784	36.3873	30.2661	29.9835	31.7863	15.8916	25.8849	37.9468	21.771	22.5677	18.3212	20.4615	19.9809	32.5164	35.3352	32.0796	28.7437	35.1914	37.134	13.8541	10.8636	11.275	13.887	24.6496	35.8315	11.0253	37.6757
chr7A	IWGSC_v1.1_201706	gene	290915972	290917559	51	+	.	TraesCS7A02G277200	HC	TraesCS7A01G277200	TraesCS7A01G277200.1	1	*-*	tr|A0A199UN80|A0A199UN80_ANACO	NADH dehydrogenase (Ubiquinone) iron-sulfur protein 5-B	PF10200: NADH:ubiquinone oxidoreductase, NDUFS5-15kDa	IPR019342: NADH:ubiquinone oxidoreductase, iron-sulphur subunit 5		G	PF10200	IPR019342		24.7875	32.6537	18.9512	23.5452	17.9276	16.2766	12.1009	18.696	6.64213	4.38331	5.97409	5.66585	5.58762	8.40431	10.8849	8.34287	9.13565	1.75948	1.16808	20.9317	6.31866	8.32369	31.6539	90.5573	122.367	32.9273	143.653
chr7A	IWGSC_v1.1_201706	gene	146949436	146951975	57	+	.	TraesCS7A02G189600	HC	TraesCS7A01G189600	TraesCS7A01G189600.1,TraesCS7A01G189600.2	0,1	***,***	tr|B6T728|B6T728_MAIZE,tr|B6T728|B6T728_MAIZE	Nuclear migration protein nudC,Nuclear migration protein nudC	PF04969: CS domain,PF04969: CS domain	IPR007052: CS domain; IPR008978: HSP20-like chaperone,IPR007052: CS domain; IPR008978: HSP20-like chaperone	,	G,G	PF04969,PF04969	IPR007052; IPR008978,IPR007052; IPR008978	,	24.734	46.2767	57.1892	71.4145	53.8882	30.0111	37.3786	24.4461	25.5864	31.9818	37.2875	40.1824	44.4258	31.681	26.6272	31.5032	28.1166	24.9523	25.3197	34.6428	14.2207	16.2801	12.2824	17.1781	11.8502	17.0904	9.51141
chr7A	IWGSC_v1.1_201706	gene	462442669	462448148	62	-	.	TraesCS7A02G320500	HC	TraesCS7A01G320500	TraesCS7A01G320500.1	1	***	tr|A0A0K9NLP2|A0A0K9NLP2_ZOSMR	Far upstream element-binding protein	PF00013: KH domain	IPR004087: K Homology domain; IPR004088: K Homology domain, type 1	GO:0003676 MF: nucleic acid binding;GO:0003723 MF: RNA binding	G	PF00013	IPR004087; IPR004088	GO:0003676; GO:0003723	24.2686	26.3662	28.6887	34.5124	26.1224	26.7758	23.2417	78.4416	35.9997	39.0985	21.7624	19.3308	18.6201	100.793	71.6727	96.965	41.1613	24.3304	27.021	14.8148	9.65411	9.44119	6.94297	5.69305	13.301	6.71087	9.84157
chr7A	IWGSC_v1.1_201706	gene	246264792	246270837	62	-	.	TraesCS7A02G257100	HC	TraesCS7A01G257100	TraesCS7A01G257100.1	1	***	tr|A0A1D6SCD2|A0A1D6SCD2_WHEAT	Peptidylprolyl isomerase	PF00254: FKBP-type peptidyl-prolyl cis-trans isomerase; PF00515: Tetratricopeptide repeat	IPR001179: FKBP-type peptidyl-prolyl cis-trans isomerase domain; IPR001440: Tetratricopeptide repeat 1; IPR011990: Tetratricopeptide-like helical domain; IPR013026: Tetratricopeptide repeat-containing domain; IPR019734: Tetratricopeptide repeat	GO:0005515 MF: protein binding	G	PF00254; PF00515	IPR001179; IPR001440; IPR011990; IPR013026; IPR019734	GO:0005515	24.0743	54.5281	52.9101	77.5641	52.7561	27.4633	26.3951	48.092	29.422	31.2669	22.6148	21.5961	24.3565	71.4758	58.8481	65.6342	36.8616	37.0277	44.5706	12.6722	3.20001	2.47981	7.3725	14.7192	17.2839	9.26704	10.2202
chr7A	IWGSC_v1.1_201706	gene	267570886	267575376	60	+	.	TraesCS7A02G266100	HC	TraesCS7A01G266100	TraesCS7A01G266100.1,TraesCS7A01G266100.2	1,0	***,***	tr|W5HEB9|W5HEB9_WHEAT,tr|A0A1D6BZT3|A0A1D6BZT3_WHEAT	Methionine aminopeptidase 2,Methionine aminopeptidase 2	PF00557: Metallopeptidase family M24,PF00557: Metallopeptidase family M24	IPR000994: Peptidase M24; IPR001714: Peptidase M24, methionine aminopeptidase; IPR002468: Peptidase M24A, methionine aminopeptidase, subfamily 2; IPR011991: Winged helix-turn-helix DNA-binding domain; IPR018349: Peptidase M24A, methionine aminopeptidase, subfamily 2, binding site,IPR000994: Peptidase M24; IPR001714: Peptidase M24, methionine aminopeptidase; IPR002468: Peptidase M24A, methionine a…	GO:0004177 MF: aminopeptidase activity;GO:0006508 BP: proteolysis;GO:0008235 MF: metalloexopeptidase activity,GO:0004177 MF: aminopeptidase activity;GO:0006508 BP: proteolysis;GO:0008235 MF: metalloexopeptidase activity	G,G	PF00557,PF00557	IPR000994; IPR001714; IPR002468; IPR011991; IPR018349,IPR000994; IPR001714; IPR002468; IPR011991; IPR018349	GO:0004177; GO:0006508; GO:0008235,GO:0004177; GO:0006508; GO:0008235	24.039	33.6352	35.833	44.422	29.293	17.4818	23.7722	44.0011	31.4419	27.8315	24.9329	24.2742	24.4336	51.5517	58.2724	52.2012	41.477	48.5206	60.0148	11.4462	6.26552	6.02228	6.75514	15.3742	18.6158	8.9638	16.2475
chr7A	IWGSC_v1.1_201706	gene	428341853	428344922	50	-	.	TraesCS7A02G304400	HC	TraesCS7A01G304400	TraesCS7A01G304400.1	1	***	tr|A0A061G7A6|A0A061G7A6_THECC	Small nuclear ribonucleoprotein family protein	PF01423: LSM domain	IPR001163: LSM domain, eukaryotic/archaea-type; IPR010920: LSM domain		G	PF01423	IPR001163; IPR010920		23.2841	31.2974	28.5479	57.2156	20.883	14.9041	11.8146	36.62	19.1305	20.0473	12.3777	19.6277	15.4991	40.042	43.5355	39.1038	20.7625	31.2296	25.8638	18.2682	7.07462	4.58573	8.06402	28.1238	34.8847	10.7041	47.0617
chr7A	IWGSC_v1.1_201706	gene	426796313	426800604	61	+	.	TraesCS7A02G303400	HC	TraesCS7A01G303400	TraesCS7A01G303400.1	1	***	tr|A0A0B0MVS0|A0A0B0MVS0_GOSAR	Transmembrane protein	PF07851: TMPIT-like protein	IPR012926: TMPIT-like	GO:0016021 CC: integral component of membrane	G	PF07851	IPR012926	GO:0016021	22.3756	16.7279	25.5356	13.273	34.7406	25.3892	40.5299	6.74424	24.1572	24.9114	35.4613	26.5393	26.5955	5.47769	6.09727	6.74979	27.3016	7.44772	7.32839	19.7465	21.4392	24.4382	21.4512	23.4315	10.3199	20.4493	7.4818
chr7A	IWGSC_v1.1_201706	gene	422828435	422835023	62	-	.	TraesCS7A02G302200	HC	TraesCS7A01G302200	TraesCS7A01G302200.1,TraesCS7A01G302200.2	1,0	***,***	tr|M7Y885|M7Y885_TRIUA,tr|M7Y885|M7Y885_TRIUA	DNA topoisomerase 1,DNA topoisomerase 1	PF02919: Eukaryotic DNA topoisomerase I, DNA binding fragment; PF01028: Eukaryotic DNA topoisomerase I, catalytic core; PF14370: C-terminal topoisomerase domain,PF02919: Eukaryotic DNA topoisomerase I, DNA binding fragment; PF01028: Eukaryotic DNA topoisomerase I, catalytic core	IPR001631: DNA topoisomerase I; IPR008336: DNA topoisomerase I, DNA binding, eukaryotic-type; IPR011010: DNA breaking-rejoining enzyme, catalytic core; IPR013030: DNA topoisomerase I, DNA binding, mixed alpha/beta motif, eukaryotic-type; IPR013034: DNA topoisomerase I, domain 1; IPR013499: DNA topoisomerase I, eukaryotic-type; IPR013500: DNA topoisomerase I, catalytic core, eukaryotic-type; IPR01…	GO:0003677 MF: DNA binding;GO:0003917 MF: DNA topoisomerase type I activity;GO:0005694 CC: chromosome;GO:0006265 BP: DNA topological change,GO:0003677 MF: DNA binding;GO:0003917 MF: DNA topoisomerase type I activity;GO:0005694 CC: chromosome;GO:0006265 BP: DNA topological change	G,G	PF02919; PF01028; PF14370,PF02919; PF01028	IPR001631; IPR008336; IPR011010; IPR013030; IPR013034; IPR013499; IPR013500; IPR014711; IPR014727; IPR018521; IPR025834,IPR001631; IPR008336; IPR011010; IPR013030; IPR013034; IPR013499; IPR013500; IPR014711	GO:0003677; GO:0003917; GO:0005694; GO:0006265,GO:0003677; GO:0003917; GO:0005694; GO:0006265	20.8507	30.1107	36.2747	45.8248	34.2216	29.2999	29.2706	28.027	25.3385	28.8637	26.4721	21.2388	25.3579	39.0177	28.9122	37.9039	31.5457	12.6848	14.7159	12.4202	9.57342	10.6834	3.3759	5.91977	6.38682	3.08325	5.25041
chr7A	IWGSC_v1.1_201706	gene	191826538	191827772	57	+	.	TraesCS7A02G222500	HC	TraesCS7A01G222500	TraesCS7A01G222500.1,TraesCS7A01G222500.2	1,0	*-*,*-*	tr|A0A1D6CF90|A0A1D6CF90_WHEAT,tr|A0A1D6CF90|A0A1D6CF90_WHEAT	HVA22-like protein,HVA22-like protein	PF03134: TB2/DP1, HVA22 family,PF03134: TB2/DP1, HVA22 family	IPR004345: TB2/DP1/HVA22-related protein,IPR004345: TB2/DP1/HVA22-related protein	,	G,G	PF03134,PF03134	IPR004345,IPR004345	,	20.6671	0.319601	0.246186	0.35016	2.25944	18.1663	5.42392	44.3111	22.4628	27.6863	21.2642	35.6736	35.2322	81.0844	68.857	79.552	21.1396	10.8542	9.89635	0.474022	2.62658	1.9318	0.686473	5.67398	0.736271	0.474704	1.72013
chr7A	IWGSC_v1.1_201706	gene	251742166	251747647	59	+	.	TraesCS7A02G259700	HC	TraesCS7A01G259700	TraesCS7A01G259700.1,TraesCS7A01G259700.2,TraesCS7A01G259700.3	1,0,0	*-*,*-*,*-*	tr|A9XF45|A9XF45_CHLVU,tr|A9XF45|A9XF45_CHLVU,tr|I0YY17|I0YY17_COCSC	Nitrate reductase,Nitrate reductase,Nitrate reductase	PF00174: Oxidoreductase molybdopterin binding domain; PF03404: Mo-co oxidoreductase dimerisation domain,PF00174: Oxidoreductase molybdopterin binding domain; PF03404: Mo-co oxidoreductase dimerisation domain,PF00174: Oxidoreductase molybdopterin binding domain; PF03404: Mo-co oxidoreductase dimerisation domain	IPR000572: Oxidoreductase, molybdopterin-binding domain; IPR005066: Moybdenum cofactor oxidoreductase, dimerisation; IPR008335: Eukaryotic molybdopterin oxidoreductase; IPR014756: Immunoglobulin E-set,IPR000572: Oxidoreductase, molybdopterin-binding domain; IPR005066: Moybdenum cofactor oxidoreductase, dimerisation; IPR008335: Eukaryotic molybdopterin oxidoreductase; IPR014756: Immunoglobulin E-s…	GO:0016491 MF: oxidoreductase activity;GO:0030151 MF: molybdenum ion binding;GO:0042128 BP: nitrate assimilation;GO:0055114 BP: oxidation-reduction process,GO:0016491 MF: oxidoreductase activity;GO:0030151 MF: molybdenum ion binding;GO:0042128 BP: nitrate assimilation;GO:0055114 BP: oxidation-reduction process,GO:0016491 MF: oxidoreductase activity;GO:0030151 MF: molybdenum ion binding;GO:0042128…	G,G,G	PF00174; PF03404,PF00174; PF03404,PF00174; PF03404	IPR000572; IPR005066; IPR008335; IPR014756,IPR000572; IPR005066; IPR008335; IPR014756,IPR000572; IPR005066; IPR008335; IPR014756	GO:0016491; GO:0030151; GO:0042128; GO:0055114,GO:0016491; GO:0030151; GO:0042128; GO:0055114,GO:0016491; GO:0030151; GO:0042128; GO:0055114	19.5508	39.2645	32.8079	43.2217	31.3522	15.8959	16.8595	48.0654	26.0004	21.7355	10.9243	15.2	14.0052	59.7309	61.1667	56.611	31.3546	49.6212	44.6396	8.46793	3.91212	2.72889	3.90911	18.2069	17.8668	4.36098	14.9177
chr7A	IWGSC_v1.1_201706	gene	292848065	292851467	62	-	.	TraesCS7A02G278100	HC	TraesCS7A01G278100	TraesCS7A01G278100.1	1	***	tr|A0A1D1YL20|A0A1D1YL20_9ARAE	Cytochrome c1, heme protein, mitochondrial	PF02167: Cytochrome C1 family	IPR002326: Cytochrome c1; IPR009056: Cytochrome c-like domain; IPR021157: Cytochrome c1, transmembrane anchor, C-terminal	GO:0009055 MF: electron carrier activity;GO:0020037 MF: heme binding	G	PF02167	IPR002326; IPR009056; IPR021157	GO:0009055; GO:0020037	19.5152	51.3645	36.6184	59.577	33.5359	15.9894	16.3917	27.4618	16.009	11.5757	8.31409	10.2141	9.9478	21.7422	20.1264	19.987	10.4635	13.4918	15.3922	21.6637	5.45163	3.83838	9.85794	22.4518	45.5084	11.9637	37.1493
chr7A	IWGSC_v1.1_201706	gene	206014831	206015739	56	+	.	TraesCS7A02G234100	HC	TraesCS7A01G234100	TraesCS7A01G234100.1	1	***	tr|A0A103YBZ8|A0A103YBZ8_CYNCS	Oleosin	PF01277: Oleosin	IPR000136: Oleosin	GO:0012511 CC: monolayer-surrounded lipid storage body;GO:0016021 CC: integral component of membrane	G	PF01277	IPR000136	GO:0012511; GO:0016021	19.1696	2.37378	4.15742	1.23391	4.55161	8.3307	7.07913	18.8753	24.1994	21.5643	20.4239	57.3379	49.2864	50.1339	54.3845	50.1116	29.1033	52.2152	55.4609	0.924776	0.725896	3.90143	5.1867	26.6812	0.931858	4.57649	2.63801
chr7A	IWGSC_v1.1_201706	gene	176431467	176437236	60	-	.	TraesCS7A02G213100	HC	TraesCS7A01G213100	TraesCS7A01G213100.1	1	*-*	tr|A0A1I9LRU9|A0A1I9LRU9_ARATH	Phosphatidylinositol 4-kinase gamma-like protein	PF00454: Phosphatidylinositol 3- and 4-kinase	IPR000403: Phosphatidylinositol 3-/4-kinase, catalytic domain; IPR029071: Ubiquitin-related domain	GO:0016301 MF: kinase activity	G	PF00454	IPR000403; IPR029071	GO:0016301	19.1367	33.7275	48.9977	43.1703	46.6885	35.5927	59.3338	2.56846	22.7976	27.0318	22.8738	22.3581	21.2693	2.80445	3.21749	2.79897	31.5519	5.15705	7.02269	40.0715	21.584	18.6477	10.4934	4.57551	3.52848	11.4782	2.45278
chr7A	IWGSC_v1.1_201706	gene	277730059	277733339	62	-	.	TraesCS7A02G270300	HC	TraesCS7A01G270300	TraesCS7A01G270300.1	1	***	tr|B9GTK9|B9GTK9_POPTR	RNA-binding family protein	PF00076: RNA recognition motif. (a.k.a. RRM, RBD, or RNP domain)	IPR000504: RNA recognition motif domain	GO:0003676 MF: nucleic acid binding	G	PF00076	IPR000504	GO:0003676	19.0232	27.4096	23.081	34.1768	19.2972	13.4035	12.9312	25.4578	16.102	14.5484	10.2562	12.8484	13.6571	28.6827	27.2343	29.9043	16.3175	10.5314	12.5467	19.2631	6.2993	6.82095	6.15919	13.2683	18.0841	8.99685	13.3086
chr7A	IWGSC_v1.1_201706	gene	307235825	307239265	62	+	.	TraesCS7A02G281900	HC	TraesCS7A01G281900	TraesCS7A01G281900.1	1	***	tr|B6T5S5|B6T5S5_MAIZE	RNA binding protein	PF02136: Nuclear transport factor 2 (NTF2) domain; PF00076: RNA recognition motif. (a.k.a. RRM, RBD, or RNP domain)	IPR000504: RNA recognition motif domain; IPR002075: Nuclear transport factor 2; IPR018222: Nuclear transport factor 2, eukaryote; IPR032710: NTF2-like domain	GO:0003676 MF: nucleic acid binding;GO:0005622 CC: intracellular;GO:0006810 BP: transport	G	PF02136; PF00076	IPR000504; IPR002075; IPR018222; IPR032710	GO:0003676; GO:0005622; GO:0006810	18.5262	38.2787	38.3536	53.6617	31.7129	17.2386	19.9724	30.7169	19.2286	19.9112	13.9593	14.5475	13.4314	39.9675	32.3181	36.4349	21.1411	25.5543	22.6748	26.8968	9.12849	7.92324	5.80229	7.08014	13.8457	10.0296	13.559
chr7A	IWGSC_v1.1_201706	gene	470596977	470600628	61	-	.	TraesCS7A02G323400	HC	TraesCS7A01G323400	TraesCS7A01G323400.1	1	***	tr|M8CYD1|M8CYD1_AEGTA	Protein mago nashi-like protein	PF02792: Mago nashi protein	IPR004023: Mago nashi protein	GO:0005634 CC: nucleus	G	PF02792	IPR004023	GO:0005634	18.4247	14.776	14.6984	19.6999	14.9887	10.9121	11.4281	29.7975	16.9118	17.7749	17.2203	17.0065	15.5883	29.8612	40.7414	32.4294	16.9401	31.1964	25.2853	12.1875	5.3486	10.9984	9.56431	12.9548	19.7974	7.51867	19.0518
chr7A	IWGSC_v1.1_201706	gene	235460629	235468417	62	+	.	TraesCS7A02G251400	HC	TraesCS7A01G251400	TraesCS7A01G251400.1,TraesCS7A01G251400.2	1,0	*-*,*-*	sp|Q31IB6|GLGB_THICR,sp|Q31IB6|GLGB_THICR	1,4-alpha-glucan branching enzyme GlgB,1,4-alpha-glucan branching enzyme GlgB	PF02922: Carbohydrate-binding module 48 (Isoamylase N-terminal domain); PF00128: Alpha amylase, catalytic domain,PF02922: Carbohydrate-binding module 48 (Isoamylase N-terminal domain); PF00128: Alpha amylase, catalytic domain	IPR004193: Glycoside hydrolase, family 13, N-terminal; IPR006047: Glycosyl hydrolase, family 13, catalytic domain; IPR013783: Immunoglobulin-like fold; IPR014756: Immunoglobulin E-set; IPR017853: Glycoside hydrolase superfamily,IPR004193: Glycoside hydrolase, family 13, N-terminal; IPR006047: Glycosyl hydrolase, family 13, catalytic domain; IPR013783: Immunoglobulin-like fold; IPR014756: Immunogl…	GO:0003824 MF: catalytic activity;GO:0004553 MF: hydrolase activity, hydrolyzing O-glycosyl compounds;GO:0005975 BP: carbohydrate metabolic process,GO:0003824 MF: catalytic activity;GO:0004553 MF: hydrolase activity, hydrolyzing O-glycosyl compounds;GO:0005975 BP: carbohydrate metabolic process	G,G	PF02922; PF00128,PF02922; PF00128	IPR004193; IPR006047; IPR013783; IPR014756; IPR017853,IPR004193; IPR006047; IPR013783; IPR014756; IPR017853	GO:0003824; GO:0004553; GO:0005975,GO:0003824; GO:0004553; GO:0005975	18.2982	24.359	37.3999	42.1039	36.1364	22.5431	26.9141	3.78217	8.99518	11.678	5.91265	6.77225	5.01	3.84446	2.65012	3.54834	6.11712	2.07877	2.80064	25.9308	17.4051	18.3006	19.3959	16.4034	7.55706	21.5065	3.12766
chr7A	IWGSC_v1.1_201706	gene	450962233	450962679	53	+	.	TraesCS7A02G316100	HC	TraesCS7A01G316100	TraesCS7A01G316100.1	1	***	tr|K7USC0|K7USC0_MAIZE	Calmodulin	PF13405: EF-hand domain; PF13499: EF-hand domain pair	IPR002048: EF-hand domain; IPR011992: EF-hand domain pair; IPR018247: EF-Hand 1, calcium-binding site	GO:0005509 MF: calcium ion binding	G	PF13405; PF13499	IPR002048; IPR011992; IPR018247	GO:0005509	17.9902	42.7001	25.3477	42.3748	30.9093	14.9554	20.7702	20.9954	17.0028	25.8062	14.1433	28.7811	24.5035	6.12791	8.06946	6.71649	11.1722	5.57807	8.75529	5.69888	1.5326	16.2822	16.1125	28.1745	75.9737	25.137	98.2688
chr7A	IWGSC_v1.1_201706	gene	147921887	147924552	56	-	.	TraesCS7A02G190200	HC	TraesCS7A01G190200	TraesCS7A01G190200.1	1	--*	sp|O33479|ICEV_PSESX	Ice nucleation protein				G				17.7797	42.4697	26.6307	37.3109	29.4264	12.9239	13.0162	41.0555	14.2803	14.6099	6.90758	11.9965	13.1705	22.966	20.9877	20.9506	16.0322	25.218	22.8324	2.04586	1.06254	1.26164	1.98936	20.327	72.3176	3.30006	75.979
chr7A	IWGSC_v1.1_201706	gene	288928458	288929628	60	+	.	TraesCS7A02G276400	HC	TraesCS7A01G276400	TraesCS7A01G276400.1	1	***	tr|A0A1D6DEW4|A0A1D6DEW4_WHEAT	Chlorophyll a-b binding protein, chloroplastic	PF00504: Chlorophyll A-B binding protein	IPR022796: Chlorophyll A-B binding protein; IPR023329: Chlorophyll a/b binding protein domain		G	PF00504	IPR022796; IPR023329		17.4449	193.464	77.4354	110.651	84.0813	7.33389	16.3865	7.89585	2.06669	2.60998	0.633716	0.239907	0.48186	0.142548	0.116008	0.553323	23.4825	0.586282	0.537744	0.0418738	0.0370135	0.0328554	0.651329	105.625	12.1919	3.20105	15.4125
chr7A	IWGSC_v1.1_201706	gene	424628142	424634545	60	-	.	TraesCS7A02G302800	HC	TraesCS7A01G302800	TraesCS7A01G302800.1	1	***	tr|A0A072UZ29|A0A072UZ29_MEDTR	XH/XS domain protein	PF03470: XS zinc finger domain; PF03468: XS domain; PF03469: XH domain	IPR005379: Uncharacterised domain XH; IPR005380: XS domain; IPR005381: Zinc finger-XS domain	GO:0031047 BP: gene silencing by RNA	G	PF03470; PF03468; PF03469	IPR005379; IPR005380; IPR005381	GO:0031047	17.3374	101.899	52.3452	82.5115	47.0959	18.3366	13.1631	50.8932	10.5831	8.73248	0.785821	2.71588	2.58251	0.626163	1.63759	2.49507	4.95302	0	0	7.37669	3.44678	1.81672	0.994875	7.96099	78.6049	1.82829	65.5175
chr7A	IWGSC_v1.1_201706	gene	138381588	138382991	50	-	.	TraesCS7A02G183800	HC	TraesCS7A01G183800	TraesCS7A01G183800.1	1	***	tr|B9SMA2|B9SMA2_RICCO	Heat-shock protein, putative	PF00011: Hsp20/alpha crystallin family	IPR002068: Alpha crystallin/Hsp20 domain; IPR008978: HSP20-like chaperone		G	PF00011	IPR002068; IPR008978		17.3199	4.51708	6.85023	0.293073	9.9243	33.8257	17.6369	49.308	25.5879	28.9155	17.7665	32.1586	35.5445	98.1956	78.6891	88.1621	22.4101	1.68014	2.12325	0.909249	2.0489	2.8814	1.93121	12.7621	1.04887	2.86083	2.18204
chr7A	IWGSC_v1.1_201706	gene	443387135	443391285	62	-	.	TraesCS7A02G312400	HC	TraesCS7A01G312400	TraesCS7A01G312400.1	1	***	tr|A0A072UDN9|A0A072UDN9_MEDTR	Pre-mRNA-splicing factor SLU7-like protein	PF11708: Pre-mRNA splicing Prp18-interacting factor	IPR021715: Pre-mRNA splicing Prp18-interacting factor		G	PF11708	IPR021715		17.3198	24.919	23.0711	29.6886	22.293	15.5264	16.0833	40.969	22.3875	21.333	13.8235	16.0034	16.7646	44.5173	48.7106	43.6803	34.6047	51.5978	57.5279	10.7005	5.2892	6.86766	1.63385	2.67659	9.9218	1.8452	7.83738
chr7A	IWGSC_v1.1_201706	gene	376608544	376618681	58	+	.	TraesCS7A02G293600	HC	TraesCS7A01G293600	TraesCS7A01G293600.1,TraesCS7A01G293600.2	1,0	***,***	tr|A0A1E5VX48|A0A1E5VX48_9POAL,tr|A0A1E5VX48|A0A1E5VX48_9POAL	Bifunctional nuclease,Bifunctional nuclease	PF02577: Bifunctional nuclease,PF02577: Bifunctional nuclease	IPR003729: Bifunctional nuclease domain,IPR003729: Bifunctional nuclease domain	GO:0004518 MF: nuclease activity,GO:0004518 MF: nuclease activity	G,G	PF02577,PF02577	IPR003729,IPR003729	GO:0004518,GO:0004518	16.9567	35.2931	25.0631	28.7784	27.5381	15.9471	21.1648	31.6658	13.2805	12.1795	5.65521	7.70067	7.03974	8.39369	8.65728	8.94096	18.6222	5.50052	6.17873	9.52084	6.68886	5.90342	8.96084	20.6855	24.4339	10.7539	22.3547
chr7A	IWGSC_v1.1_201706	gene	436786674	436790431	62	-	.	TraesCS7A02G308600	HC	TraesCS7A01G308600	TraesCS7A01G308600.1	1	***	sp|Q3MBV3|TRPB_ANAVT	Tryptophan synthase beta chain	PF00291: Pyridoxal-phosphate dependent enzyme	IPR001926: Tryptophan synthase beta subunit-like PLP-dependent enzyme; IPR006653: Tryptophan synthase, beta chain, conserved site; IPR006654: Tryptophan synthase, beta chain; IPR023026: Tryptophan synthase beta chain/beta chain-like	GO:0000162 BP: tryptophan biosynthetic process;GO:0004834 MF: tryptophan synthase activity;GO:0006568 BP: tryptophan metabolic process	G	PF00291	IPR001926; IPR006653; IPR006654; IPR023026	GO:0000162; GO:0004834; GO:0006568	16.8409	13.6534	17.0604	20.7763	16.7386	12.0079	15.7611	46.6812	19.0811	18.7483	13.6276	8.96889	8.72887	47.1506	53.3755	48.0024	18.4365	28.2235	29.0887	14.0196	10.7955	10.6996	7.57009	11.3786	7.6166	8.85651	7.44093
chr7A	IWGSC_v1.1_201706	gene	265501800	265503620	63	+	.	TraesCS7A02G265200	HC	TraesCS7A01G265200	TraesCS7A01G265200.1	1	***	tr|A2VC28|A2VC28_LOTJA	Spermidine synthase	PF01564: Spermine/spermidine synthase	IPR001045: Spermidine/spermine synthases; IPR029063: S-adenosyl-L-methionine-dependent methyltransferase; IPR030373: Polyamine biosynthesis domain, conserved site; IPR030374: Polyamine biosynthesis domain; IPR030668: Spermidine/spermine synthase, eukaryotes	GO:0003824 MF: catalytic activity;GO:0006595 BP: polyamine metabolic process	G	PF01564	IPR001045; IPR029063; IPR030373; IPR030374; IPR030668	GO:0003824; GO:0006595	16.7147	17.212	14.5191	26.1344	11.0221	7.98022	6.1826	35.8044	17.7445	16.5807	8.573	13.313	13.4533	61.4519	64.757	60.3105	25.758	20.4326	20.6647	10.6122	2.42807	2.31225	2.24797	8.50236	14.2342	4.1376	14.0343
chr7A	IWGSC_v1.1_201706	gene	418100500	418106328	62	+	.	TraesCS7A02G300700	HC	TraesCS7A01G300700	TraesCS7A01G300700.1	1	***	tr|A0A199VHQ4|A0A199VHQ4_ANACO	Vesicle-associated protein 1-1	PF00635: MSP (Major sperm protein) domain	IPR000535: Major sperm protein (MSP) domain; IPR008962: PapD-like; IPR013783: Immunoglobulin-like fold; IPR016763: Vesicle-associated membrane-protein-associated protein	GO:0005789 CC: endoplasmic reticulum membrane	G	PF00635	IPR000535; IPR008962; IPR013783; IPR016763	GO:0005789	16.5599	33.7747	31.2856	39.2158	31.6144	16.1734	17.8372	32.0565	13.9302	12.383	11.1189	14.7569	13.3199	16.094	15.1643	16.918	15.9923	17.4482	18.7439	13.1225	5.77817	6.2296	10.6704	20.0959	26.0773	13.7919	30.1572
chr7A	IWGSC_v1.1_201706	gene	205454801	205457684	60	+	.	TraesCS7A02G233500	HC	TraesCS7A01G233500	TraesCS7A01G233500.1,TraesCS7A01G233500.2	1,0	***,***	tr|B5M699|B5M699_HORVU,tr|B5M699|B5M699_HORVU	Isoflavone reductase,Isoflavone reductase	PF05368: NmrA-like family,PF05368: NmrA-like family	IPR008030: NmrA-like domain; IPR016040: NAD(P)-binding domain,IPR008030: NmrA-like domain; IPR016040: NAD(P)-binding domain	,	G,G	PF05368,PF05368	IPR008030; IPR016040,IPR008030; IPR016040	,	16.2527	8.65155	5.17064	5.13711	7.70993	8.53053	7.07038	56.719	20.9828	17.8435	8.14864	17.5575	17.08	56.1118	56.6001	53.3566	32.1232	67.3237	62.7241	1.97426	1.06002	1.38528	2.19285	7.08934	6.85533	2.63962	4.9251
chr7A	IWGSC_v1.1_201706	gene	172416032	172419252	53	+	.	TraesCS7A02G209800	HC	TraesCS7A01G209800	TraesCS7A01G209800.1	1	***	tr|M7YQE1|M7YQE1_TRIUA	ADP,ATP carrier protein, mitochondrial	PF00153: Mitochondrial carrier protein	IPR002067: Mitochondrial carrier protein; IPR002113: Adenine nucleotide translocator 1; IPR018108: Mitochondrial substrate/solute carrier; IPR023395: Mitochondrial carrier domain	GO:0005215 MF: transporter activity;GO:0005743 CC: mitochondrial inner membrane;GO:0006810 BP: transport;GO:0055085 BP: transmembrane transport	G	PF00153	IPR002067; IPR002113; IPR018108; IPR023395	GO:0005215; GO:0005743; GO:0006810; GO:0055085	15.7896	0.176087	0.365065	0.145891	0.541494	5.83982	4.59426	37.2038	18.5387	23.8923	21.8157	44.4074	55.1031	53.0956	35.9503	51.2275	29.3798	21.2247	20.7517	0.0665983	1.04708	1.10212	0.318772	0.672962	0.341506	0.240387	0.192038
chr7A	IWGSC_v1.1_201706	gene	254896394	254898884	62	+	.	TraesCS7A02G261100	HC	TraesCS7A01G261100	TraesCS7A01G261100.1	1	***	tr|A0A1D6BXM1|A0A1D6BXM1_WHEAT	Bidirectional sugar transporter SWEET	PF03083: Sugar efflux transporter for intercellular exchange	IPR004316: SWEET sugar transporter	GO:0016021 CC: integral component of membrane	G	PF03083	IPR004316	GO:0016021	15.7071	27.9513	51.2891	49.9954	62.0183	17.7022	23.3957	0.85239	5.93761	11.1807	0.550194	4.80564	12.0181	0	0.0497126	0.220423	2.50453	0	0.043342	0.133672	0.288423	0.090826	0.75021	47.7202	6.04715	1.05403	4.63486
chr7A	IWGSC_v1.1_201706	gene	122177474	122185698	54	+	.	TraesCS7A02G166800	HC	TraesCS7A01G166800	TraesCS7A01G166800.1,TraesCS7A01G166800.2,TraesCS7A01G166800.3,TraesCS7A01G166800.4,TraesCS7A01G166800.5,TraesCS7A01G166800.6,TraesCS7A01G166800.7,TraesCS7A01G166800.8,TraesCS7A01G166800.9	0,0,0,1,0,0,0,0,0	***,***,***,***,***,***,***,***,***	tr|Q69NN2|Q69NN2_ORYSJ,tr|Q69NN2|Q69NN2_ORYSJ,tr|Q69NN2|Q69NN2_ORYSJ,tr|Q69NN2|Q69NN2_ORYSJ,tr|Q69NN2|Q69NN2_ORYSJ,tr|Q69NN2|Q69NN2_ORYSJ,tr|Q69NN2|Q69NN2_ORYSJ,tr|Q69NN2|Q69NN2_ORYSJ,tr|Q69NN2|Q69NN2_ORYSJ	Hydroxyproline-rich glycoprotein-like,Hydroxyproline-rich glycoprotein-like,Hydroxyproline-rich glycoprotein-like,Hydroxyproline-rich glycoprotein-like,Hydroxyproline-rich glycoprotein-like,Hydroxyproline-rich glycoprotein-like,Hydroxyproline-rich glycoprotein-like,Hydroxyproline-rich glycoprotein-like,Hydroxyproline-rich glycoprotein-like	PF06972: Protein of unknown function (DUF1296),PF06972: Protein of unknown function (DUF1296),PF06972: Protein of unknown function (DUF1296),PF06972: Protein of unknown function (DUF1296),PF06972: Protein of unknown function (DUF1296),PF06972: Protein of unknown function (DUF1296),PF06972: Protein of unknown function (DUF1296),PF06972: Protein of unknown function (DUF1296),	IPR009060: UBA-like; IPR009719: GBF-interacting protein 1,IPR009060: UBA-like; IPR009719: GBF-interacting protein 1,IPR009060: UBA-like; IPR009719: GBF-interacting protein 1,IPR009060: UBA-like; IPR009719: GBF-interacting protein 1,IPR009060: UBA-like; IPR009719: GBF-interacting protein 1,IPR009060: UBA-like; IPR009719: GBF-interacting protein 1,IPR009060: UBA-like; IPR009719: GBF-interacting pro…	GO:0005515 MF: protein binding,GO:0005515 MF: protein binding,GO:0005515 MF: protein binding,GO:0005515 MF: protein binding,GO:0005515 MF: protein binding,GO:0005515 MF: protein binding,GO:0005515 MF: protein binding,,	G,G,G,G,G,G,G,G,G	PF06972,PF06972,PF06972,PF06972,PF06972,PF06972,PF06972,PF06972,	IPR009060; IPR009719,IPR009060; IPR009719,IPR009060; IPR009719,IPR009060; IPR009719,IPR009060; IPR009719,IPR009060; IPR009719,IPR009060; IPR009719,IPR009719,	GO:0005515,GO:0005515,GO:0005515,GO:0005515,GO:0005515,GO:0005515,GO:0005515,,	15.5756	30.5343	37.8398	42.6488	30.9818	16.4433	20.1395	15.4935	12.9997	15.1364	16.1397	13.2969	15.6718	14.4342	10.8589	13.6129	12.2899	13.3618	14.6297	30.9069	11.2607	11.3085	6.61186	12.1078	9.74363	7.37184	6.33975
chr7A	IWGSC_v1.1_201706	gene	134540459	134543378	62	+	.	TraesCS7A02G180100	HC	TraesCS7A01G180100	TraesCS7A01G180100.1	1	***	tr|W5HJY2|W5HJY2_WHEAT	Annexin	PF00191: Annexin	IPR001464: Annexin; IPR009118: Annexin D, plant; IPR018252: Annexin repeat, conserved site; IPR018502: Annexin repeat	GO:0005509 MF: calcium ion binding;GO:0005544 MF: calcium-dependent phospholipid binding	G	PF00191	IPR001464; IPR009118; IPR018252; IPR018502	GO:0005509; GO:0005544	15.4901	50.4576	31.3354	51.8428	34.9163	15.4343	16.2223	28.1844	14.9511	16.082	6.83013	18.4469	15.1541	21.977	16.413	18.8129	19.8393	10.0643	14.6679	8.25332	1.65593	1.84566	4.9755	17.9065	53.7334	6.41967	51.6673
chr7A	IWGSC_v1.1_201706	gene	403194592	403197891	62	-	.	TraesCS7A02G298300	HC	TraesCS7A01G298300	TraesCS7A01G298300.1	1	***	tr|A0A1D6SDR4|A0A1D6SDR4_WHEAT	NADH dehydrogenase [ubiquinone] iron-sulfur protein 6, mitochondrial	PF10276: Zinc-finger domain	IPR016668: NADH dehydrogenase [ubiquinone] (complex I), iron-sulphur protein 6, mitochondria; IPR019401: Zinc finger, CHCC-type		G	PF10276	IPR016668; IPR019401		15.3369	35.1502	27.8071	47.6865	18.2711	9.85927	12.7352	14.9899	8.91975	9.05041	6.58183	6.96645	7.73602	13.5604	14.6235	13.7555	7.21429	6.19343	4.26708	12.2628	2.44777	3.81113	12.0945	38.2544	40.9417	18.1646	48.9036
chr7A	IWGSC_v1.1_201706	gene	485496206	485499070	63	-	.	TraesCS7A02G332000	HC	TraesCS7A01G332000	TraesCS7A01G332000.1	1	***	tr|A0A1E5V1R0|A0A1E5V1R0_9POAL	Phosphatidylinositol 4-kinase gamma 4	PF00240: Ubiquitin family; PF00454: Phosphatidylinositol 3- and 4-kinase	IPR000403: Phosphatidylinositol 3-/4-kinase, catalytic domain; IPR000626: Ubiquitin domain; IPR011009: Protein kinase-like domain; IPR029071: Ubiquitin-related domain	GO:0005515 MF: protein binding;GO:0016301 MF: kinase activity	G	PF00240; PF00454	IPR000403; IPR000626; IPR011009; IPR029071	GO:0005515; GO:0016301	15.1379	45.2066	35.6555	42.4786	33.9956	19.3613	17.7766	28.9016	15.2285	14.0518	8.85344	11.9565	12.876	19.1141	15.2861	17.5385	16.4426	10.949	12.9276	9.73591	5.04506	4.50795	3.93645	14.5194	26.8693	3.5815	23.0664
chr7A	IWGSC_v1.1_201706	gene	483812450	483814130	35	-	.	TraesCS7A02G330600	HC	TraesCS7A01G330600	TraesCS7A01G330600.1	1	--*	AT3G50590.2	Transducin/WD40 repeat-like superfamily protein				G				14.9509	22.0159	19.2995	15.5266	14.5466	19.6457	17.1284	33.0163	16.5058	21.2663	12.9881	14.6101	8.29844	27.3833	42.7578	29.3599	19.6682	30.4874	11.0123	1.62624	4.21371	11.3203	3.59231	23.8284	18.8059	7.58763	15.2557
chr7A	IWGSC_v1.1_201706	gene	284726901	284730845	58	+	.	TraesCS7A02G271400	HC	TraesCS7A01G271400	TraesCS7A01G271400.1,TraesCS7A01G271400.2,TraesCS7A01G271400.3	0,1,0	***,***,***	tr|Q69SG3|Q69SG3_ORYSJ,tr|Q69SG3|Q69SG3_ORYSJ,tr|Q69SG3|Q69SG3_ORYSJ	ER lumen protein-retaining receptor-like,ER lumen protein-retaining receptor-like,ER lumen protein-retaining receptor-like	PF00810: ER lumen protein retaining receptor,PF00810: ER lumen protein retaining receptor,PF00810: ER lumen protein retaining receptor	IPR000133: ER lumen protein retaining receptor,IPR000133: ER lumen protein retaining receptor,IPR000133: ER lumen protein retaining receptor	GO:0006621 BP: protein retention in ER lumen;GO:0016021 CC: integral component of membrane;GO:0046923 MF: ER retention sequence binding,GO:0006621 BP: protein retention in ER lumen;GO:0016021 CC: integral component of membrane;GO:0046923 MF: ER retention sequence binding,GO:0006621 BP: protein retention in ER lumen;GO:0016021 CC: integral component of membrane;GO:0046923 MF: ER retention sequence…	G,G,G	PF00810,PF00810,PF00810	IPR000133,IPR000133,IPR000133	GO:0006621; GO:0016021; GO:0046923,GO:0006621; GO:0016021; GO:0046923,GO:0006621; GO:0016021; GO:0046923	14.9124	28.4615	38.4272	41.8237	32.0791	13.8801	24.9412	13.6472	16.8697	18.2536	14.0125	16.8829	18.5018	12.43	13.9949	10.6987	18.9974	10.3765	8.90776	39.8584	24.119	32.6238	28.4889	46.0339	12.7241	40.1945	9.961
chr7A	IWGSC_v1.1_201706	gene	124790971	124799961	62	-	.	TraesCS7A02G168300	HC	TraesCS7A01G168300	TraesCS7A01G168300.1,TraesCS7A01G168300.2	1,0	***,***	tr|A0A1D6BU62|A0A1D6BU62_WHEAT,tr|A0A1D6BU62|A0A1D6BU62_WHEAT	Transcription elongation factor SPT5,Transcription elongation factor SPT5	PF11942: Spt5 transcription elongation factor, acidic N-terminal; PF03439: Early transcription elongation factor of RNA pol II, NGN section; PF00467: KOW motif,PF11942: Spt5 transcription elongation factor, acidic N-terminal; PF03439: Early transcription elongation factor of RNA pol II, NGN section; PF00467: KOW motif	IPR005100: Transcription elongation factor Spt5, NGN domain; IPR005824: KOW; IPR005825: Ribosomal protein L24/L26, conserved site; IPR006645: NusG, N-terminal; IPR008991: Translation protein SH3-like domain; IPR014722: Ribosomal protein L2 domain 2; IPR017071: Transcription elongation factor Spt5; IPR022581: Spt5 transcription elongation factor, N-terminal,IPR005100: Transcription elongation fact…	GO:0003735 MF: structural constituent of ribosome;GO:0005622 CC: intracellular;GO:0005840 CC: ribosome;GO:0006355 BP: regulation of transcription, DNA-templated;GO:0006357 BP: regulation of transcription from RNA polymerase II promoter;GO:0006412 BP: translation;GO:0032784 BP: regulation of DNA-templated transcription, elongation,GO:0003735 MF: structural constituent of ribosome;GO:0005622 CC: in…	G,G	PF11942; PF03439; PF00467,PF11942; PF03439; PF00467	IPR005100; IPR005824; IPR005825; IPR006645; IPR008991; IPR014722; IPR017071; IPR022581,IPR005100; IPR005824; IPR005825; IPR006645; IPR008991; IPR014722; IPR017071; IPR022581	GO:0003735; GO:0005622; GO:0005840; GO:0006355; GO:0006357; GO:0006412; GO:0032784,GO:0003735; GO:0005622; GO:0005840; GO:0006355; GO:0006357; GO:0006412; GO:0032784	14.8238	20.9424	23.2117	31.0698	21.0216	14.8975	14.1359	27.9225	17.6158	18.4696	10.4833	14.9886	12.6794	35.9089	27.046	38.2312	26.9579	25.6094	39.5362	12.6427	5.33086	5.18255	2.22477	3.41965	5.7557	2.75574	4.89635
chr7A	IWGSC_v1.1_201706	gene	197300200	197301901	62	-	.	TraesCS7A02G227100	HC	TraesCS7A01G227100	TraesCS7A01G227100.1	1	***	tr|A0A1D6CFI6|A0A1D6CFI6_WHEAT	Chlorophyll a-b binding protein, chloroplastic	PF00504: Chlorophyll A-B binding protein	IPR022796: Chlorophyll A-B binding protein; IPR023329: Chlorophyll a/b binding protein domain		G	PF00504	IPR022796; IPR023329		14.7299	163.293	63.0564	86.3374	75.9804	10.1397	21.6112	13.7747	5.07794	6.13003	0.58654	0.991274	0.456175	0.237092	0.231609	1.03679	14.1513	0.316894	0.329932	0.0369696	0.0326952	0.0581589	0.357582	67.5693	4.92871	1.60656	7.40849
chr7A	IWGSC_v1.1_201706	gene	448706804	448710188	58	-	.	TraesCS7A02G314900	HC	TraesCS7A01G314900	TraesCS7A01G314900.1,TraesCS7A01G314900.2	1,0	***,***	tr|A0A1D1YD52|A0A1D1YD52_9ARAE,tr|A0A1D1YD52|A0A1D1YD52_9ARAE	Myeloid leukemia factor 1,Myeloid leukemia factor 1	PF10248: Myelodysplasia-myeloid leukemia factor 1-interacting protein,PF10248: Myelodysplasia-myeloid leukemia factor 1-interacting protein	IPR019376: Myeloid leukemia factor,IPR019376: Myeloid leukemia factor	,	G,G	PF10248,PF10248	IPR019376,IPR019376	,	14.7081	16.5273	9.82847	11.4758	9.28362	10.8913	7.29595	61.5155	31.2937	25.9515	15.2595	21.2378	19.8714	86.2942	93.8693	79.7722	48.1872	56.4106	57.8046	0.407807	0.140856	0.383272	0.956694	5.03719	8.54785	0.441552	6.90867
chr7A	IWGSC_v1.1_201706	gene	197288922	197296773	61	+	.	TraesCS7A02G227000	HC	TraesCS7A01G227000	TraesCS7A01G227000.1,TraesCS7A01G227000.2	1,0	***,***	tr|A0A199W512|A0A199W512_ANACO,tr|A0A199W512|A0A199W512_ANACO	UPF0061 protein,UPF0061 protein	PF02696: Uncharacterized ACR, YdiU/UPF0061 family,PF02696: Uncharacterized ACR, YdiU/UPF0061 family	IPR003846: Uncharacterised protein family UPF0061,IPR003846: Uncharacterised protein family UPF0061	,	G,G	PF02696,PF02696	IPR003846,IPR003846	,	14.6311	8.88641	8.77754	8.86436	8.01855	10.6275	7.45735	41.5921	20.355	21.2716	11.8997	19.0156	15.7804	54.0753	51.9469	50.6973	32.7358	26.1244	27.9693	2.06608	2.21719	2.05322	1.91251	6.76693	7.62391	2.31009	7.01502
chr7A	IWGSC_v1.1_201706	gene	360610607	360616895	59	+	.	TraesCS7A02G291900	HC	TraesCS7A01G291900	TraesCS7A01G291900.1,TraesCS7A01G291900.2	0,1	***,***	tr|A0A1E5VHL9|A0A1E5VHL9_9POAL,tr|A0A1E5VHL9|A0A1E5VHL9_9POAL	Golgin candidate 4,Golgin candidate 4	,	,	,	G,G	,	,	,	14.6117	27.2125	28.6756	29.1601	23.7658	16.3834	16.5788	20.0096	13.9396	15.9131	10.795	11.4945	11.3375	18.6304	14.2054	20.1159	15.6104	18.5152	19.48	8.28474	5.27953	5.17138	3.09044	7.83141	11.552	4.43036	9.56936
chr7A	IWGSC_v1.1_201706	gene	145465456	145472269	60	+	.	TraesCS7A02G189000	HC	TraesCS7A01G189000	TraesCS7A01G189000.1	1	***	tr|A0A1D6BSJ9|A0A1D6BSJ9_WHEAT	Starch synthase, chloroplastic/amyloplastic	PF08323: Starch synthase catalytic domain; PF00534: Glycosyl transferases group 1	IPR001296: Glycosyl transferase, family 1; IPR011835: Bacterial/plant glycogen synthase; IPR013534: Starch synthase, catalytic domain	GO:0004373 MF: glycogen (starch) synthase activity	G	PF08323; PF00534	IPR001296; IPR011835; IPR013534	GO:0004373	14.5372	44.0236	51.0901	72.4045	45.2675	12.1639	25.7559	0.128485	1.84878	3.74975	2.46411	1.47552	1.91416	0.044188	0	0.0209808	1.08357	0	0.0605443	53.9053	11.8921	11.306	16.8599	3.69533	4.08802	18.4823	4.27359
chr7A	IWGSC_v1.1_201706	gene	270273168	270280659	60	-	.	TraesCS7A02G267200	HC	TraesCS7A01G267200	TraesCS7A01G267200.1,TraesCS7A01G267200.2,TraesCS7A01G267200.3,TraesCS7A01G267200.4	0,0,0,1	***,***,***,***	AT1G05890.1,AT1G05890.1,AT1G05890.2,AT1G05890.1	RING/U-box superfamily protein,RING/U-box superfamily protein,RING/U-box superfamily protein,RING/U-box superfamily protein	PF01485: IBR domain, a half RING-finger domain,PF01485: IBR domain, a half RING-finger domain,PF01485: IBR domain, a half RING-finger domain,PF01485: IBR domain, a half RING-finger domain	IPR001841: Zinc finger, RING-type; IPR001876: Zinc finger, RanBP2-type; IPR002867: IBR domain; IPR013083: Zinc finger, RING/FYVE/PHD-type,IPR001876: Zinc finger, RanBP2-type; IPR002867: IBR domain,IPR001876: Zinc finger, RanBP2-type; IPR002867: IBR domain,IPR001841: Zinc finger, RING-type; IPR001876: Zinc finger, RanBP2-type; IPR002867: IBR domain; IPR013083: Zinc finger, RING/FYVE/PHD-type	GO:0005515 MF: protein binding;GO:0008270 MF: zinc ion binding,GO:0008270 MF: zinc ion binding,GO:0008270 MF: zinc ion binding,GO:0005515 MF: protein binding;GO:0008270 MF: zinc ion binding	G,G,G,G	PF01485,PF01485,PF01485,PF01485	IPR001841; IPR001876; IPR002867; IPR013083,IPR001876; IPR002867,IPR001876; IPR002867,IPR001841; IPR001876; IPR002867; IPR013083	GO:0005515; GO:0008270,GO:0008270,GO:0008270,GO:0005515; GO:0008270	14.3808	24.6821	21.7465	23.7555	21.8026	14.06	14.0257	46.7655	19.9246	18.0911	10.0797	16.1706	13.8002	45.1405	51.3648	44.1008	27.981	32.345	42.3325	6.02743	3.84878	3.57171	3.32781	10.4371	15.1743	2.93575	13.4842
chr7A	IWGSC_v1.1_201706	gene	220094068	220100422	58	+	.	TraesCS7A02G243900	HC	TraesCS7A01G243900	TraesCS7A01G243900.1,TraesCS7A01G243900.2,TraesCS7A01G243900.3	0,0,1	*-*,*-*,*-*	sp|P37965|GLPQ_BACSU,sp|P37965|GLPQ_BACSU,sp|P37965|GLPQ_BACSU	Glycerophosphodiester phosphodiesterase,Glycerophosphodiester phosphodiesterase,Glycerophosphodiester phosphodiesterase	PF03009: Glycerophosphoryl diester phosphodiesterase family,PF03009: Glycerophosphoryl diester phosphodiesterase family,PF03009: Glycerophosphoryl diester phosphodiesterase family	IPR017946: PLC-like phosphodiesterase, TIM beta/alpha-barrel domain; IPR030395: Glycerophosphodiester phosphodiesterase domain,IPR017946: PLC-like phosphodiesterase, TIM beta/alpha-barrel domain; IPR030395: Glycerophosphodiester phosphodiesterase domain,IPR017946: PLC-like phosphodiesterase, TIM beta/alpha-barrel domain; IPR030395: Glycerophosphodiester phosphodiesterase domain	GO:0006629 BP: lipid metabolic process;GO:0008081 MF: phosphoric diester hydrolase activity,GO:0006629 BP: lipid metabolic process;GO:0008081 MF: phosphoric diester hydrolase activity,GO:0006629 BP: lipid metabolic process;GO:0008081 MF: phosphoric diester hydrolase activity	G,G,G	PF03009,PF03009,PF03009	IPR017946; IPR030395,IPR017946; IPR030395,IPR017946; IPR030395	GO:0006629; GO:0008081,GO:0006629; GO:0008081,GO:0006629; GO:0008081	13.8527	46.7703	55.9192	51.6931	59.68	27.5	32.7295	5.02857	11.5008	18.9184	18.2485	14.3359	16.2506	0.660435	0.493025	0.50195	4.99795	0.170304	0.197944	46.7196	17.5572	19.8119	14.0341	8.59731	24.326	14.7562	24.0951
chr7A	IWGSC_v1.1_201706	gene	297941847	297944153	55	+	.	TraesCS7A02G279300	HC	TraesCS7A01G279300	TraesCS7A01G279300.1	1	***	tr|W5HE21|W5HE21_WHEAT	Peptidyl-prolyl cis-trans isomerase	PF00160: Cyclophilin type peptidyl-prolyl cis-trans isomerase/CLD	IPR002130: Cyclophilin-type peptidyl-prolyl cis-trans isomerase domain; IPR020892: Cyclophilin-type peptidyl-prolyl cis-trans isomerase, conserved site; IPR024936: Cyclophilin-type peptidyl-prolyl cis-trans isomerase; IPR029000: Cyclophilin-like domain	GO:0000413 BP: protein peptidyl-prolyl isomerization;GO:0003755 MF: peptidyl-prolyl cis-trans isomerase activity;GO:0006457 BP: protein folding	G	PF00160	IPR002130; IPR020892; IPR024936; IPR029000	GO:0000413; GO:0003755; GO:0006457	13.698	17.91	15.041	22.8221	14.747	12.81	9.24387	41.3831	21.243	19.2308	13.8436	15.469	12.9811	57.9857	67.3653	63.5834	28.226	42.5525	35.1945	7.15845	2.46732	3.09498	5.82881	9.17957	20.8137	4.59266	17.4514
chr7A	IWGSC_v1.1_201706	gene	265926594	265928152	62	+	.	TraesCS7A02G265300	HC	TraesCS7A01G265300	TraesCS7A01G265300.1	1	***	tr|A2VC28|A2VC28_LOTJA	Spermidine synthase	PF01564: Spermine/spermidine synthase	IPR001045: Spermidine/spermine synthases; IPR029063: S-adenosyl-L-methionine-dependent methyltransferase; IPR030373: Polyamine biosynthesis domain, conserved site; IPR030374: Polyamine biosynthesis domain; IPR030668: Spermidine/spermine synthase, eukaryotes	GO:0003824 MF: catalytic activity;GO:0006595 BP: polyamine metabolic process	G	PF01564	IPR001045; IPR029063; IPR030373; IPR030374; IPR030668	GO:0003824; GO:0006595	13.6536	17.7737	17.8193	29.6127	15.1517	9.46857	8.04822	19.1759	13.5144	12.9583	4.78758	8.85156	9.6845	32.8693	39.1789	33.6978	14.4301	17.2079	20.6408	10.4147	2.34447	4.13365	4.17112	8.88098	14.1971	4.6905	9.71928
chr7A	IWGSC_v1.1_201706	gene	166757208	166762434	61	-	.	TraesCS7A02G204600	HC	TraesCS7A01G204600	TraesCS7A01G204600.1	1	***	tr|W5HV90|W5HV90_WHEAT	Signal recognition particle 9 kDa protein	PF05486: Signal recognition particle 9 kDa protein (SRP9)	IPR008832: Signal recognition particle, SRP9 subunit; IPR009018: Signal recognition particle, SRP9/SRP14 subunit	GO:0006614 BP: SRP-dependent cotranslational protein targeting to membrane;GO:0008312 MF: 7S RNA binding;GO:0045900 BP: negative regulation of translational elongation;GO:0048500 CC: signal recognition particle	G	PF05486	IPR008832; IPR009018	GO:0006614; GO:0008312; GO:0045900; GO:0048500	13.4934	18.0654	16.1671	18.7834	13.3919	9.88738	9.45564	17.6533	9.22982	10.6416	6.50037	7.55541	7.7748	22.4746	23.3912	20.8915	10.186	11.2538	9.07963	7.37589	3.59589	3.87221	7.2308	15.7524	16.3731	7.69946	16.0974
chr7A	IWGSC_v1.1_201706	gene	428914721	428919964	61	-	.	TraesCS7A02G304700	HC	TraesCS7A01G304700	TraesCS7A01G304700.1,TraesCS7A01G304700.2	1,0	***,***	tr|A0A1D1YX87|A0A1D1YX87_9ARAE,tr|A0A0K9NQW8|A0A0K9NQW8_ZOSMR	Tyrosine--tRNA ligase,Tyrosine-tRNA ligase	PF00579: tRNA synthetases class I (W and Y),PF00579: tRNA synthetases class I (W and Y)	IPR002305: Aminoacyl-tRNA synthetase, class Ic; IPR014729: Rossmann-like alpha/beta/alpha sandwich fold; IPR023617: Tyrosine-tRNA ligase, archaeal/eukaryotic-type,IPR002305: Aminoacyl-tRNA synthetase, class Ic; IPR014729: Rossmann-like alpha/beta/alpha sandwich fold; IPR023617: Tyrosine-tRNA ligase, archaeal/eukaryotic-type	GO:0000166 MF: nucleotide binding;GO:0004812 MF: aminoacyl-tRNA ligase activity;GO:0004831 MF: tyrosine-tRNA ligase activity;GO:0005524 MF: ATP binding;GO:0006418 BP: tRNA aminoacylation for protein translation,GO:0000166 MF: nucleotide binding;GO:0004812 MF: aminoacyl-tRNA ligase activity;GO:0004831 MF: tyrosine-tRNA ligase activity;GO:0005524 MF: ATP binding;GO:0006418 BP: tRNA aminoacylation f…	G,G	PF00579,PF00579	IPR002305; IPR014729; IPR023617,IPR002305; IPR014729; IPR023617	GO:0000166; GO:0004812; GO:0004831; GO:0005524; GO:0006418,GO:0000166; GO:0004812; GO:0004831; GO:0005524; GO:0006418	13.3048	23.4009	29.4444	37.0051	23.2243	11.3904	13.1702	16.9619	12.9095	12.4771	7.81149	9.40355	10.8268	16.5362	15.7628	18.345	11.2436	14.6511	14.5482	17.638	5.75882	5.89657	8.35885	17.927	13.3654	10.2606	12.5572
chr7A	IWGSC_v1.1_201706	gene	125712948	125715936	62	+	.	TraesCS7A02G169100	HC	TraesCS7A01G169100	TraesCS7A01G169100.1	1	***	tr|A0A1D6DBM2|A0A1D6DBM2_WHEAT	WAT1-related protein	PF00892: EamA-like transporter family	IPR000620: EamA domain	GO:0016020 CC: membrane;GO:0016021 CC: integral component of membrane	G	PF00892	IPR000620	GO:0016020; GO:0016021	13.2683	31.8737	49.3729	66.0639	50.043	8.26865	17.5371	5.2859	3.69823	4.92975	1.03765	3.35917	9.37057	0	0.0867388	0.276917	3.74353	0.795227	0.264286	0.3147	0.10312	0.0816226	0.782978	37.9269	3.98084	1.32063	3.4654
chr7A	IWGSC_v1.1_201706	gene	459623606	459625991	59	+	.	TraesCS7A02G319300	HC	TraesCS7A01G319300	TraesCS7A01G319300.1	1	***	tr|A0A1E5W965|A0A1E5W965_9POAL	Succinate dehydrogenase subunit 6, mitochondrial				G				13.1066	23.2243	18.5278	25.4653	18.9107	11.3156	11.8986	26.1291	12.4651	12.2853	7.96977	12.7926	10.1181	25.9511	24.8834	26.0765	12.7664	15.4741	17.0552	2.45091	1.2144	2.87096	4.30754	14.5926	18.6767	4.36059	18.5942
chr7A	IWGSC_v1.1_201706	gene	454047076	454054436	59	+	.	TraesCS7A02G316900	HC	TraesCS7A01G316900	TraesCS7A01G316900.1,TraesCS7A01G316900.2,TraesCS7A01G316900.3	1,0,0	--*,***,--*	sp|P21187|PABP_DROME,tr|A0A1J6JTP3|A0A1J6JTP3_NICAT,sp|P21187|PABP_DROME	Polyadenylate-binding protein,Polyadenylate-binding protein-interacting protein 11,Polyadenylate-binding protein	PF07145: Ataxin-2 C-terminal region; PF00076: RNA recognition motif. (a.k.a. RRM, RBD, or RNP domain),PF07145: Ataxin-2 C-terminal region; PF00076: RNA recognition motif. (a.k.a. RRM, RBD, or RNP domain),PF07145: Ataxin-2 C-terminal region; PF00076: RNA recognition motif. (a.k.a. RRM, RBD, or RNP domain)	IPR000504: RNA recognition motif domain; IPR009818: Ataxin-2, C-terminal,IPR000504: RNA recognition motif domain; IPR009818: Ataxin-2, C-terminal,IPR000504: RNA recognition motif domain; IPR009818: Ataxin-2, C-terminal	GO:0003676 MF: nucleic acid binding,GO:0003676 MF: nucleic acid binding,GO:0003676 MF: nucleic acid binding	G,G,G	PF07145; PF00076,PF07145; PF00076,PF07145; PF00076	IPR000504; IPR009818,IPR000504; IPR009818,IPR000504; IPR009818	GO:0003676,GO:0003676,GO:0003676	13.0745	26.9038	20.8058	19.223	26.459	14.0636	14.184	36.5919	17.9935	15.3747	13.1129	15.3394	11.8462	25.742	30.575	26.5252	20.8466	42.0192	42.9889	10.7689	5.87167	5.84548	4.97898	14.6411	21.4976	6.56392	22.4379
chr7A	IWGSC_v1.1_201706	gene	298856424	298859853	60	+	.	TraesCS7A02G279500	HC	TraesCS7A01G279500	TraesCS7A01G279500.1,TraesCS7A01G279500.2	1,0	***,***	tr|B6TFM2|B6TFM2_MAIZE,tr|B6TFM2|B6TFM2_MAIZE	Multiple myeloma tumor-associated protein 2,Multiple myeloma tumor-associated protein 2	PF10159: Kinase phosphorylation protein,	IPR019315: Kinase phosphorylation domain,	,	G,G	PF10159,	IPR019315,	,	13.0441	11.4401	10.2292	13.171	13.061	10.0201	7.09152	12.8159	5.62298	7.2933	8.38165	6.9328	9.67289	15.0623	11.6503	12.0435	7.43486	11.2742	9.39169	4.48106	4.16178	3.49678	7.50489	16.5172	25.2001	4.06664	33.7711
chr7A	IWGSC_v1.1_201706	gene	260892644	260901594	62	+	.	TraesCS7A02G263300	HC	TraesCS7A01G263300	TraesCS7A01G263300.1	1	*-*	AT3G21500.3	1-deoxy-D-xylulose 5-phosphate synthase 1	PF02779: Transketolase, pyrimidine binding domain; PF02780: Transketolase, C-terminal domain	IPR005475: Transketolase-like, pyrimidine-binding domain; IPR009014: Transketolase C-terminal/Pyruvate-ferredoxin oxidoreductase domain II; IPR029061: Thiamin diphosphate-binding fold; IPR033248: Transketolase, C-terminal domain	GO:0003824 MF: catalytic activity;GO:0008152 BP: metabolic process	G	PF02779; PF02780	IPR005475; IPR009014; IPR029061; IPR033248	GO:0003824; GO:0008152	12.9894	30.8033	21.3439	26.1119	21.2705	12.1913	13.1699	30.9456	16.3386	14.8381	7.89091	18.979	18.2253	26.5949	28.7775	24.9514	21.1053	39.4904	34.8163	9.13806	4.27949	4.08608	3.04524	11.1244	24.508	4.43118	18.4796
chr7A	IWGSC_v1.1_201706	gene	263172081	263177535	63	+	.	TraesCS7A02G264300	HC	TraesCS7A01G264300	TraesCS7A01G264300.1	1	***	tr|A0A0K9P878|A0A0K9P878_ZOSMR	Glycine--tRNA ligase	PF00587: tRNA synthetase class II core domain (G, H, P, S and T); PF03129: Anticodon binding domain	IPR000738: WHEP-TRS domain; IPR002314: Aminoacyl-tRNA synthetase, class II (G/ P/ S/T); IPR002315: Glycyl-tRNA synthetase; IPR004154: Anticodon-binding; IPR006195: Aminoacyl-tRNA synthetase, class II	GO:0000166 MF: nucleotide binding;GO:0004812 MF: aminoacyl-tRNA ligase activity;GO:0004820 MF: glycine-tRNA ligase activity;GO:0005524 MF: ATP binding;GO:0005737 CC: cytoplasm;GO:0006418 BP: tRNA aminoacylation for protein translation;GO:0006426 BP: glycyl-tRNA aminoacylation	G	PF00587; PF03129	IPR000738; IPR002314; IPR002315; IPR004154; IPR006195	GO:0000166; GO:0004812; GO:0004820; GO:0005524; GO:0005737; GO:0006418; GO:0006426	12.979	20.1397	24.4009	36.4793	18.6974	9.52302	11.1404	28.2076	12.6991	16.3983	9.04713	12.2533	10.8264	40.7143	32.8158	37.3938	15.8882	19.1782	19.5791	18.5795	5.61533	4.33128	4.17425	7.07436	8.23789	4.34025	6.0054
chr7A	IWGSC_v1.1_201706	gene	441096520	441109258	60	+	.	TraesCS7A02G311300	HC	TraesCS7A01G311300	TraesCS7A01G311300.1	1	***	tr|A0A072V0D3|A0A072V0D3_MEDTR	Electron carrier/iron ion-binding protein, putative				G				12.9243	8.86864	10.4862	11.0851	11.0812	11.9802	8.3622	48.8642	26.5003	21.6018	11.1151	13.2913	9.9728	57.4045	75.0539	63.8159	35.8116	51.3431	42.7201	3.28035	1.83327	2.64244	2.09592	3.82304	5.25936	1.63326	4.75249
chr7A	IWGSC_v1.1_201706	gene	379027376	379031797	61	+	.	TraesCS7A02G294200	HC	TraesCS7A01G294200	TraesCS7A01G294200.1,TraesCS7A01G294200.2	1,0	***,***	tr|A0A0K9PHE5|A0A0K9PHE5_ZOSMR,tr|A0A0K9PHE5|A0A0K9PHE5_ZOSMR	ACT domain-containing protein,ACT domain-containing protein	,	,	,	G,G	,	,	,	12.9176	71.9375	33.9973	43.0996	43.5329	19.8527	18.4717	48.2888	6.85679	9.87579	2.17745	3.67907	3.17683	8.17428	7.41788	10.3607	11.2189	2.35258	3.61429	1.25591	0.757168	0.5938	0.612983	22.4029	37.6788	1.51294	45.7087
chr7A	IWGSC_v1.1_201706	gene	271816294	271823030	55	-	.	TraesCS7A02G268600	HC	TraesCS7A01G268600	TraesCS7A01G268600.1,TraesCS7A01G268600.2,TraesCS7A01G268600.3,TraesCS7A01G268600.4,TraesCS7A01G268600.5,TraesCS7A01G268600.6,TraesCS7A01G268600.7	0,0,0,1,0,0,0	***,***,***,***,***,***,***	tr|A0A1D1ZAM2|A0A1D1ZAM2_9ARAE,tr|A0A1D1XLS6|A0A1D1XLS6_9ARAE,tr|A0A1D1ZAM2|A0A1D1ZAM2_9ARAE,tr|A0A1D1ZAM2|A0A1D1ZAM2_9ARAE,tr|A0A1D1ZAM2|A0A1D1ZAM2_9ARAE,tr|A0A1D1ZAM2|A0A1D1ZAM2_9ARAE,tr|A0A1D1ZAM2|A0A1D1ZAM2_9ARAE	Reticulocyte-binding protein 2 a,Reticulocyte-binding protein 2 a,Reticulocyte-binding protein 2 a,Reticulocyte-binding protein 2 a,Reticulocyte-binding protein 2 a,Reticulocyte-binding protein 2 a,Reticulocyte-binding protein 2 a	,,,,,,	,,,,,,	,,,,,,	G,G,G,G,G,G,G	,,,,,,	,,,,,,	,,,,,,	12.8643	22.0383	24.1674	34.1786	20.2087	14.5767	12.6952	16.8542	10.6288	11.4082	9.36787	9.04086	10.0233	17.9553	17.4259	16.9508	13.1583	14.2705	18.8335	12.6825	4.63546	4.31843	2.57717	4.64609	13.7648	3.72669	9.57178
chr7A	IWGSC_v1.1_201706	gene	433730131	433737482	61	+	.	TraesCS7A02G307200	HC	TraesCS7A01G307200	TraesCS7A01G307200.1	1	*-*	tr|B9SY46|B9SY46_RICCO	RNA binding protein, putative	PF00076: RNA recognition motif. (a.k.a. RRM, RBD, or RNP domain)	IPR000504: RNA recognition motif domain	GO:0003676 MF: nucleic acid binding	G	PF00076	IPR000504	GO:0003676	12.8597	15.6407	14.2935	24.2512	11.2691	9.41819	7.18513	30.5929	13.2131	12.7403	6.62586	8.49655	8.41149	36.3427	42.5514	37.5438	14.7189	30.2868	27.6758	4.72784	2.12981	1.98359	3.2736	5.35661	16.1286	2.71487	9.67149
chr7A	IWGSC_v1.1_201706	gene	448095023	448098152	54	+	.	TraesCS7A02G314000	HC	TraesCS7A01G314000	TraesCS7A01G314000.1,TraesCS7A01G314000.2	1,0	***,***	tr|A0A1D6BI28|A0A1D6BI28_WHEAT,tr|A0A1D6BI29|A0A1D6BI29_WHEAT	Succinate dehydrogenase [ubiquinone] iron-sulfur subunit, mitochondrial,Succinate dehydrogenase [ubiquinone] iron-sulfur subunit, mitochondrial	PF13085: 2Fe-2S iron-sulfur cluster binding domain; PF00253: Ribosomal protein S14p/S29e,PF13085: 2Fe-2S iron-sulfur cluster binding domain; PF13534: 4Fe-4S dicluster domain	IPR001041: 2Fe-2S ferredoxin-type iron-sulfur binding domain; IPR001209: Ribosomal protein S14; IPR004489: Succinate dehydrogenase/fumarate reductase iron-sulphur protein; IPR006058: 2Fe-2S ferredoxin, iron-sulphur binding site; IPR009051: Alpha-helical ferredoxin; IPR012675: Beta-grasp domain; IPR017896: 4Fe-4S ferredoxin-type, iron-sulphur binding domain; IPR017900: 4Fe-4S ferredoxin, iron-sulp…	GO:0003735 MF: structural constituent of ribosome;GO:0005622 CC: intracellular;GO:0005840 CC: ribosome;GO:0006099 BP: tricarboxylic acid cycle;GO:0006412 BP: translation;GO:0009055 MF: electron carrier activity;GO:0016491 MF: oxidoreductase activity;GO:0051536 MF: iron-sulfur cluster binding;GO:0051537 MF: 2 iron, 2 sulfur cluster binding;GO:0055114 BP: oxidation-reduction process,GO:0006099 BP: …	G,G	PF13085; PF00253,PF13085; PF13534	IPR001041; IPR001209; IPR004489; IPR006058; IPR009051; IPR012675; IPR017896; IPR017900; IPR018271; IPR025192,IPR001041; IPR004489; IPR006058; IPR009051; IPR012675; IPR017896; IPR017900; IPR025192	GO:0003735; GO:0005622; GO:0005840; GO:0006099; GO:0006412; GO:0009055; GO:0016491; GO:0051536; GO:0051537; GO:0055114,GO:0006099; GO:0009055; GO:0016491; GO:0051536; GO:0051537; GO:0055114	12.8377	28.0224	17.4174	28.3455	17.6706	7.6634	8.03087	26.5577	8.16258	9.55414	1.87317	5.71054	3.73193	19.3568	19.609	22.3678	10.3625	31.6623	30.9784	4.0809	2.39874	1.94573	2.0063	12.4865	34.9622	1.66805	41.1415
chr7A	IWGSC_v1.1_201706	gene	126576805	126581468	61	+	.	TraesCS7A02G170600	HC	TraesCS7A01G170600	TraesCS7A01G170600.1	1	***	tr|B6TJN2|B6TJN2_MAIZE	BZIP transcription factor family protein	PF00170: bZIP transcription factor	IPR004827: Basic-leucine zipper domain	GO:0003700 MF: transcription factor activity, sequence-specific DNA binding;GO:0006355 BP: regulation of transcription, DNA-templated;GO:0043565 MF: sequence-specific DNA binding	G	PF00170	IPR004827	GO:0003700; GO:0006355; GO:0043565	12.5459	12.9506	12.2148	7.34819	14.896	10.6913	15.2835	3.12501	6.24818	8.0414	23.9284	10.6738	19.8513	3.06076	2.02766	2.44325	5.0636	0.7867	0.665989	7.45532	6.51553	10.8345	8.01316	8.841	6.39054	8.70159	5.44325
chr7A	IWGSC_v1.1_201706	gene	178000941	178002261	51	+	.	TraesCS7A02G213800	HC	TraesCS7A01G213800	TraesCS7A01G213800.1	1	*-*	tr|A0A072UY96|A0A072UY96_MEDTR	Fasciclin-like arabinogalactan protein	PF02469: Fasciclin domain	IPR000782: FAS1 domain		G	PF02469	IPR000782		12.3007	27.4816	27.4718	57.9058	19.3184	3.47664	7.81563	0.0616596	1.03442	1.88433	0.534404	1.4086	1.74514	0	0.0304697	0	1.37598	0	0	4.60572	1.1455	8.2678	17.4206	39.3659	5.46241	19.3374	6.22802
chr7A	IWGSC_v1.1_201706	gene	257147699	257148038	.	+	.	TraesCS7A02G261900		TraesCS7A01G261900	TraesCS7A01G261900.1,TraesCS7A01G261900.2	0,1	***,***	tr|A0A059Q033|A0A059Q033_9POAL,tr|A0A059Q033|A0A059Q033_9POAL	Lipid transfer protein,Lipid transfer protein	PF14368: Probable lipid transfer,PF14368: Probable lipid transfer	IPR016140: Bifunctional inhibitor/plant lipid transfer protein/seed storage helical domain,IPR016140: Bifunctional inhibitor/plant lipid transfer protein/seed storage helical domain	,	G,G	PF14368,PF14368	IPR016140,IPR016140	,	12.2203	16.0009	4.04112	9.40772	2.6628	4.36786	1.52844	33.9331	5.64813	8.90049	2.93509	8.17495	9.29527	8.20251	21.8518	19.5985	10.7132	8.60022	5.74887	0	0	0.651076	0	40.358	109.676	3.7491	139.604
chr7A	IWGSC_v1.1_201706	gene	131811871	131815970	59	+	.	TraesCS7A02G177900	HC	TraesCS7A01G177900	TraesCS7A01G177900.1,TraesCS7A01G177900.2	1,0	***,***	tr|D7MT99|D7MT99_ARALL,tr|D7MT99|D7MT99_ARALL	Polyadenylate-binding protein family protein,Polyadenylate-binding protein family protein	PF00076: RNA recognition motif. (a.k.a. RRM, RBD, or RNP domain),PF00076: RNA recognition motif. (a.k.a. RRM, RBD, or RNP domain)	IPR000504: RNA recognition motif domain,IPR000504: RNA recognition motif domain	GO:0003676 MF: nucleic acid binding,GO:0003676 MF: nucleic acid binding	G,G	PF00076,PF00076	IPR000504,IPR000504	GO:0003676,GO:0003676	11.7346	20.3831	16.0706	24.8238	12.7242	11.7649	13.2939	26.6481	12.9331	13.8211	8.45065	12.1943	11.7129	19.2734	24.6032	20.8769	11.7244	20.6752	22.4165	4.2586	1.95017	3.03018	2.74717	10.6235	18.2092	3.45943	16.393
chr7A	IWGSC_v1.1_201706	gene	298480037	298480414	38	-	.	TraesCS7A02G279400	HC	TraesCS7A01G279400	TraesCS7A01G279400.1	1	***	tr|Q9XIV2|Q9XIV2_ORYSJ	F1F0-ATPase inhibitor protein	PF04568: Mitochondrial ATPase inhibitor, IATP	IPR007648: Mitochondrial ATPase inhibitor	GO:0005739 CC: mitochondrion;GO:0032780 BP: negative regulation of ATPase activity;GO:0042030 MF: ATPase inhibitor activity	G	PF04568	IPR007648	GO:0005739; GO:0032780; GO:0042030	11.6621	24.1483	12.6715	13.093	12.7666	9.50817	10.3878	18.696	5.66041	3.37178	8.69711	9.02835	8.30805	15.3687	13.6305	15.6879	3.88605	4.31401	10.62	1.91382	0.574424	2.95357	6.37365	84.8706	33.3078	19.2805	61.7226
chr7A	IWGSC_v1.1_201706	gene	203963291	203969158	57	+	.	TraesCS7A02G232600	HC	TraesCS7A01G232600	TraesCS7A01G232600.1,TraesCS7A01G232600.2,TraesCS7A01G232600.3,TraesCS7A01G232600.4	1,0,0,0	***,***,***,***	tr|A0A1J6I1U8|A0A1J6I1U8_NICAT,tr|A0A1J6I1U8|A0A1J6I1U8_NICAT,tr|A0A1J6I1U8|A0A1J6I1U8_NICAT,tr|A0A1J6I1U8|A0A1J6I1U8_NICAT	Protein sawadee homeodomain-like 2,Protein sawadee homeodomain-like 2,Protein sawadee homeodomain-like 2,Protein sawadee homeodomain-like 2	PF00046: Homeobox domain; PF16719: SAWADEE domain,PF00046: Homeobox domain; PF16719: SAWADEE domain,PF00046: Homeobox domain; PF16719: SAWADEE domain,PF00046: Homeobox domain; PF16719: SAWADEE domain	IPR001356: Homeobox domain; IPR009057: Homeobox domain-like; IPR032001: SAWADEE domain,IPR001356: Homeobox domain; IPR009057: Homeobox domain-like; IPR032001: SAWADEE domain,IPR001356: Homeobox domain; IPR009057: Homeobox domain-like; IPR032001: SAWADEE domain,IPR001356: Homeobox domain; IPR009057: Homeobox domain-like; IPR032001: SAWADEE domain	GO:0003677 MF: DNA binding;GO:0003682 MF: chromatin binding,GO:0003677 MF: DNA binding;GO:0003682 MF: chromatin binding,GO:0003677 MF: DNA binding;GO:0003682 MF: chromatin binding,GO:0003677 MF: DNA binding;GO:0003682 MF: chromatin binding	G,G,G,G	PF00046; PF16719,PF00046; PF16719,PF00046; PF16719,PF00046; PF16719	IPR001356; IPR009057; IPR032001,IPR001356; IPR009057; IPR032001,IPR001356; IPR009057; IPR032001,IPR001356; IPR009057; IPR032001	GO:0003677; GO:0003682,GO:0003677; GO:0003682,GO:0003677; GO:0003682,GO:0003677; GO:0003682	11.4354	13.815	14.1159	16.4931	14.0333	9.40697	12.9654	16.5752	10.751	12.4612	6.68613	8.641	8.51275	15.6295	20.3688	15.0583	11.2754	32.0628	29.0334	10.9482	7.95215	10.3276	6.43736	7.9209	6.83427	5.87557	8.2587
chr7A	IWGSC_v1.1_201706	gene	464264555	464269412	63	+	.	TraesCS7A02G321500	HC	TraesCS7A01G321500	TraesCS7A01G321500.1	1	***	tr|M8AFG6|M8AFG6_TRIUA	Survival of motor neuron-related-splicing factor 30	PF06003: Survival motor neuron protein (SMN)	IPR002999: Tudor domain; IPR010304: Survival motor neuron	GO:0003723 MF: RNA binding;GO:0005634 CC: nucleus;GO:0005737 CC: cytoplasm;GO:0006397 BP: mRNA processing	G	PF06003	IPR002999; IPR010304	GO:0003723; GO:0005634; GO:0005737; GO:0006397	11.4351	16.3003	16.487	20.2839	14.8136	10.9805	11.9962	19.4241	12.6791	11.4287	7.91681	9.2035	10.0626	23.0587	23.7619	21.026	13.3642	10.9876	12.627	6.29011	3.60344	3.07366	4.21753	7.06704	5.77587	5.19464	7.50986
chr7A	IWGSC_v1.1_201706	gene	169303755	169305022	56	-	.	TraesCS7A02G206700	HC	TraesCS7A01G206700	TraesCS7A01G206700.1,TraesCS7A01G206700.2	1,0	*-*,***	tr|A0A061QRL8|A0A061QRL8_9CHLO,tr|A0A061QRL8|A0A061QRL8_9CHLO	Protein curvature thylakoid chloroplastic-like,Protein curvature thylakoid chloroplastic-like	PF14159: CAAD domains of cyanobacterial aminoacyl-tRNA synthetase,PF14159: CAAD domains of cyanobacterial aminoacyl-tRNA synthetase	IPR025564: Cyanobacterial aminoacyl-tRNA synthetase, CAAD domain,IPR025564: Cyanobacterial aminoacyl-tRNA synthetase, CAAD domain	,	G,G	PF14159,PF14159	IPR025564,IPR025564	,	11.3358	127.466	49.4325	76.8838	55.4886	9.65165	16.7381	10.5044	4.62684	5.35741	0.297806	0.826564	0.918003	0.971023	0.710904	1.31009	9.61666	0.541202	0.289255	0	0	0	0.19494	64.2395	12.8207	1.72786	12.579
chr7A	IWGSC_v1.1_201706	gene	165799616	165825445	52	+	.	TraesCS7A02G203600	HC	TraesCS7A01G203600	TraesCS7A01G203600.1	1	*-*	tr|Q656M9|Q656M9_ORYSJ	Chromatin remodeling protein-like	PF00176: SNF2 family N-terminal domain; PF00271: Helicase conserved C-terminal domain; PF14619: Snf2-ATP coupling, chromatin remodelling complex	IPR000330: SNF2-related, N-terminal domain; IPR001650: Helicase, C-terminal; IPR014001: Helicase superfamily 1/2, ATP-binding domain; IPR014012: Helicase/SANT-associated domain; IPR027417: P-loop containing nucleoside triphosphate hydrolase; IPR029295: Snf2, ATP coupling domain	GO:0005524 MF: ATP binding;GO:0042393 MF: histone binding	G	PF00176; PF00271; PF14619	IPR000330; IPR001650; IPR014001; IPR014012; IPR027417; IPR029295	GO:0005524; GO:0042393	11.3142	24.5202	34.7465	34.6585	25.7434	17.6615	17.4655	34.8877	18.9717	20.2518	12.3113	14.2362	14.0549	42.2737	20.6552	45.9877	39.6641	9.05069	18.4784	9.35966	2.87524	2.09659	0.495677	0.847611	2.24154	0.491903	1.948
chr7A	IWGSC_v1.1_201706	gene	191833358	191835988	62	-	.	TraesCS7A02G222600	HC	TraesCS7A01G222600	TraesCS7A01G222600.1	1	***	tr|M7ZT23|M7ZT23_TRIUA	Epoxide hydrolase 2	PF00561: alpha/beta hydrolase fold	IPR000073: Alpha/beta hydrolase fold-1; IPR000639: Epoxide hydrolase-like; IPR029058: Alpha/Beta hydrolase fold	GO:0003824 MF: catalytic activity	G	PF00561	IPR000073; IPR000639; IPR029058	GO:0003824	11.3137	54.4299	28.4484	32.2036	27.675	12.3248	9.11863	21.9027	9.57379	8.58879	4.21146	7.20661	8.88041	14.2465	15.4111	16.239	10.6848	3.0603	2.68855	7.00907	2.32371	2.30596	6.84157	17.1568	41.0548	9.14501	46.2257
chr7A	IWGSC_v1.1_201706	gene	259572828	259574581	45	-	.	TraesCS7A02G262900	HC	TraesCS7A01G262900	TraesCS7A01G262900.1	1	***	tr|S8CMW8|S8CMW8_9LAMI	Mitochondrial import inner membrane translocase subunit	PF02953: Tim10/DDP family zinc finger	IPR004217: Tim10/DDP family zinc finger		G	PF02953	IPR004217		11.299	18.055	14.316	26.3206	17.9969	13.3737	12.7703	17.1207	18.4364	15.5612	10.7147	12.216	14.0404	29.7271	26.0644	29.4265	19.4999	8.26514	8.74973	14.6404	7.76694	8.21514	11.2995	34.0933	11.9845	19.4247	16.7341
chr7A	IWGSC_v1.1_201706	gene	237384061	237389715	61	+	.	TraesCS7A02G252200	HC	TraesCS7A01G252200	TraesCS7A01G252200.1	1	***	tr|A0A0K9PBY9|A0A0K9PBY9_ZOSMR	RNA-binding protein	PF00076: RNA recognition motif. (a.k.a. RRM, RBD, or RNP domain)	IPR000504: RNA recognition motif domain; IPR003954: RNA recognition motif domain, eukaryote	GO:0003676 MF: nucleic acid binding	G	PF00076	IPR000504; IPR003954	GO:0003676	11.055	26.2297	18.6242	26.5617	17.0481	12.4247	13.6091	19.2968	12.5575	12.4942	9.95239	8.88545	8.83816	11.1627	10.0287	12.0155	7.93509	11.1224	14.4695	3.11706	2.48691	3.20264	2.81269	6.00547	16.33	2.28004	12.1601
chr7A	IWGSC_v1.1_201706	gene	146025353	146026920	52	+	.	TraesCS7A02G189200	HC	TraesCS7A01G189200	TraesCS7A01G189200.1	1	*-*	tr|A0A061F119|A0A061F119_THECC	NAC domain protein,	PF02365: No apical meristem (NAM) protein	IPR003441: NAC domain	GO:0003677 MF: DNA binding;GO:0006355 BP: regulation of transcription, DNA-templated	G	PF02365	IPR003441	GO:0003677; GO:0006355	10.9811	13.3976	25.685	22.4065	17.6677	8.3115	14.4689	0.331752	8.30073	12.3279	14.2875	7.39084	12.4236	0.201167	0.0546295	0.16256	4.34057	0	0	24.8843	12.2879	11.4014	14.808	7.01068	0.9782	14.749	1.16622
chr7A	IWGSC_v1.1_201706	gene	139098540	139101158	50	+	.	TraesCS7A02G184800	HC	TraesCS7A01G184800	TraesCS7A01G184800.1	1	--*	AT5G58690.3	phosphatidylinositol-speciwc phospholipase C5				G				10.8919	20.7265	27.5421	32.652	26.6812	7.47065	16.8119	3.74674	4.7828	8.97035	5.7791	5.75644	6.97586	2.35547	1.86289	4.06995	3.91813	0.933749	0.376236	34.0144	11.6773	11.3403	16.1107	12.94	8.21182	21.6723	6.43713
chr7A	IWGSC_v1.1_201706	gene	285430070	285434824	62	+	.	TraesCS7A02G272000	HC	TraesCS7A01G272000	TraesCS7A01G272000.1	1	***	tr|M8ASX9|M8ASX9_TRIUA	Proteasome subunit alpha type	PF10584: Proteasome subunit A N-terminal signature; PF00227: Proteasome subunit	IPR000426: Proteasome alpha-subunit, N-terminal domain; IPR001353: Proteasome, subunit alpha/beta; IPR023332: Proteasome alpha-type subunit; IPR029055: Nucleophile aminohydrolases, N-terminal	GO:0004175 MF: endopeptidase activity;GO:0004298 MF: threonine-type endopeptidase activity;GO:0005839 CC: proteasome core complex;GO:0006511 BP: ubiquitin-dependent protein catabolic process;GO:0019773 CC: proteasome core complex, alpha-subunit complex;GO:0051603 BP: proteolysis involved in cellular protein catabolic process	G	PF10584; PF00227	IPR000426; IPR001353; IPR023332; IPR029055	GO:0004175; GO:0004298; GO:0005839; GO:0006511; GO:0019773; GO:0051603	10.8358	20.1774	19.4263	22.4344	17.2129	10.7727	11.9307	16.736	9.01288	9.40587	6.4605	6.92133	8.13531	13.5052	12.8291	12.2465	6.57437	9.77347	9.90336	5.55304	2.20909	3.4837	8.49791	11.5305	20.6882	8.97226	17.2617
chr7A	IWGSC_v1.1_201706	gene	136346091	136347010	56	-	.	TraesCS7A02G181900	HC	TraesCS7A01G181900	TraesCS7A01G181900.1,TraesCS7A01G181900.2	0,1	***,***	tr|A0A1D6C0Z9|A0A1D6C0Z9_WHEAT,tr|A0A1D6C0Z8|A0A1D6C0Z8_WHEAT	Acyl carrier protein,Acyl carrier protein	PF00550: Phosphopantetheine attachment site,PF00550: Phosphopantetheine attachment site	IPR003231: Acyl carrier protein (ACP); IPR006162: Phosphopantetheine attachment site; IPR009081: Phosphopantetheine binding ACP domain,IPR003231: Acyl carrier protein (ACP); IPR006162: Phosphopantetheine attachment site; IPR009081: Phosphopantetheine binding ACP domain	GO:0006633 BP: fatty acid biosynthetic process,GO:0006633 BP: fatty acid biosynthetic process	G,G	PF00550,PF00550	IPR003231; IPR006162; IPR009081,IPR003231; IPR006162; IPR009081	GO:0006633,GO:0006633	10.7908	18.5728	10.5529	17.0252	11.4126	6.20655	7.74356	8.69796	5.96337	4.13646	5.30916	5.25733	6.00306	8.96643	11.1189	8.56995	2.32726	2.46196	3.47075	1.94965	0.804855	2.20647	3.82147	12.8853	20.4654	5.62917	26.0171
chr7A	IWGSC_v1.1_201706	gene	127045366	127050172	62	-	.	TraesCS7A02G172300	HC	TraesCS7A01G172300	TraesCS7A01G172300.1	1	***	tr|A0A1D1YBF3|A0A1D1YBF3_9ARAE	Transmembrane protein 53	PF05705: Eukaryotic protein of unknown function (DUF829)	IPR008547: Protein of unknown function DUF829, TMEM53; IPR029058: Alpha/Beta hydrolase fold		G	PF05705	IPR008547; IPR029058		10.7015	16.241	14.0499	12.9017	13.5332	10.0076	12.35	26.3053	13.2303	11.8541	10.9857	12.5436	14.0773	22.6958	25.916	18.6069	20.4315	22.9696	19.1712	2.64426	3.04334	3.1866	3.12371	11.5694	12.2852	4.56935	11.1027
chr7A	IWGSC_v1.1_201706	gene	307377379	307378260	51	-	.	TraesCS7A02G282000	HC	TraesCS7A01G282000	TraesCS7A01G282000.1	1	***	tr|B6U2X6|B6U2X6_MAIZE	Mitochondrial import receptor subunit TOM22	PF04281: Mitochondrial import receptor subunit Tom22	IPR005683: Mitochondrial import receptor subunit Tom22; IPR017411: Mitochondrial outer membrane translocase complex, subunit Tom22, plant	GO:0005741 CC: mitochondrial outer membrane;GO:0006886 BP: intracellular protein transport	G	PF04281	IPR005683; IPR017411	GO:0005741; GO:0006886	10.6244	4.72723	5.53711	10.072	5.94134	5.07993	4.89264	13.6035	10.0611	7.28714	4.63928	8.22004	5.82667	24.6237	36.5183	19.0591	4.98262	14.3669	11.6076	2.04577	0.989068	1.70232	2.61183	15.7236	9.58964	5.32959	13.1046
chr7A	IWGSC_v1.1_201706	gene	342804517	342809797	59	+	.	TraesCS7A02G287500	HC	TraesCS7A01G287500	TraesCS7A01G287500.1	1	***	tr|Q7XY15|Q7XY15_WHEAT	Glucose-6-phosphate/phosphate translocator	PF03151: Triose-phosphate Transporter family	IPR004696: Triose phosphate/phosphoenolpyruvate translocator; IPR004853: Sugar phosphate transporter domain	GO:0005215 MF: transporter activity;GO:0006810 BP: transport;GO:0016021 CC: integral component of membrane	G	PF03151	IPR004696; IPR004853	GO:0005215; GO:0006810; GO:0016021	10.6071	30.0731	17.6095	25.541	19.2654	11.4673	9.10037	31.0317	7.77412	8.11451	3.15273	6.90041	5.10496	15.0749	9.95353	14.1098	9.22753	4.60795	4.97812	4.37264	1.46607	1.20557	1.54523	12.2411	26.7334	1.87568	26.1399
chr7A	IWGSC_v1.1_201706	gene	262459898	262464225	61	-	.	TraesCS7A02G263900	HC	TraesCS7A01G263900	TraesCS7A01G263900.1,TraesCS7A01G263900.2	1,0	***,***	tr|A0A1D5V3X1|A0A1D5V3X1_WHEAT,tr|A0A1D5V3X1|A0A1D5V3X1_WHEAT	Ubiquitin thioesterase,Ubiquitin thioesterase	PF10275: Peptidase C65 Otubain,PF10275: Peptidase C65 Otubain	IPR003323: OTU domain; IPR016615: Ubiquitin thioesterase Otubain; IPR019400: Peptidase C65, otubain,IPR003323: OTU domain; IPR019400: Peptidase C65, otubain	GO:0016579 BP: protein deubiquitination;GO:0016787 MF: hydrolase activity,	G,G	PF10275,PF10275	IPR003323; IPR016615; IPR019400,IPR003323; IPR019400	GO:0016579; GO:0016787,	10.3691	16.6928	17.7952	23.599	16.4549	10.4995	10.8475	17.7856	11.7185	10.5308	9.61521	11.7827	12.5673	14.1832	14.4536	11.7895	12.8201	10.1365	9.78122	9.23946	6.37992	6.05738	6.16001	14.5945	17.5878	5.58662	14.1154
chr7A	IWGSC_v1.1_201706	gene	150237825	150241493	62	-	.	TraesCS7A02G192300	HC	TraesCS7A01G192300	TraesCS7A01G192300.1	1	***	tr|M7ZMN1|M7ZMN1_TRIUA	Transcription initiation factor TFIID subunit 10	PF03540: Transcription initiation factor TFIID 23-30kDa subunit	IPR003923: Transcription initiation factor TFIID, 23-30kDa subunit	GO:0005634 CC: nucleus;GO:0006352 BP: DNA-templated transcription, initiation	G	PF03540	IPR003923	GO:0005634; GO:0006352	10.3155	12.4649	13.1888	18.3228	14.4795	8.02658	9.77221	48.0337	26.4125	20.2681	10.8253	14.5667	10.7829	47.9453	68.5851	52.5585	29.2016	68.1982	56.6983	5.1575	1.97288	3.00527	3.77665	4.55066	12.3983	3.36691	7.59748
chr7A	IWGSC_v1.1_201706	gene	324923798	324926579	62	+	.	TraesCS7A02G284700	HC	TraesCS7A01G284700	TraesCS7A01G284700.1	1	***	tr|N1QWC4|N1QWC4_AEGTA	Activator of 90 kDa heat shock ATPase-like protein	PF09229: Activator of Hsp90 ATPase, N-terminal; PF08327: Activator of Hsp90 ATPase homolog 1-like protein	IPR013538: Activator of Hsp90 ATPase homologue 1-like; IPR015310: Activator of Hsp90 ATPase, N-terminal; IPR023393: START-like domain	GO:0001671 MF: ATPase activator activity;GO:0006950 BP: response to stress;GO:0051087 MF: chaperone binding	G	PF09229; PF08327	IPR013538; IPR015310; IPR023393	GO:0001671; GO:0006950; GO:0051087	10.3082	25.823	18.2519	25.8062	19.8077	9.32098	10.6161	15.6384	10.0321	11.5667	9.6832	9.02803	11.2008	15.5855	13.1307	15.3636	7.20094	13.6539	11.8066	7.55269	2.3401	2.43314	3.52782	10.9725	21.5023	4.68066	20.1211
chr7A	IWGSC_v1.1_201706	gene	182018040	182020238	62	-	.	TraesCS7A02G215700	HC	TraesCS7A01G215700	TraesCS7A01G215700.1	1	***	tr|E5GC22|E5GC22_CUCME	Aquaporin	PF00230: Major intrinsic protein	IPR000425: Major intrinsic protein; IPR022357: Major intrinsic protein, conserved site; IPR023271: Aquaporin-like	GO:0005215 MF: transporter activity;GO:0006810 BP: transport;GO:0016020 CC: membrane	G	PF00230	IPR000425; IPR022357; IPR023271	GO:0005215; GO:0006810; GO:0016020	10.2484	27.1852	28.4582	44.2376	15.7382	0.974093	1.17139	3.40667	0.231526	0.576711	0.114632	0	0	0.702468	0.63247	1.28623	0.0840725	0.467988	0	0.120775	0.0355914	0	0.264839	21.1325	10.0442	0.658146	12.8095
chr7A	IWGSC_v1.1_201706	gene	413116134	413119309	60	+	.	TraesCS7A02G299900	HC	TraesCS7A01G299900	TraesCS7A01G299900.1,TraesCS7A01G299900.2	1,0	***,***	tr|A0A1E5UV76|A0A1E5UV76_9POAL,tr|A0A1E5UV76|A0A1E5UV76_9POAL	Tobamovirus multiplication protein 2A,Tobamovirus multiplication protein 2A	PF00335: Tetraspanin family,PF00335: Tetraspanin family	IPR018499: Tetraspanin/Peripherin,IPR018499: Tetraspanin/Peripherin	GO:0016021 CC: integral component of membrane,GO:0016021 CC: integral component of membrane	G,G	PF00335,PF00335	IPR018499,IPR018499	GO:0016021,GO:0016021	10.1056	20.0431	18.4873	24.1308	17.3571	10.9208	9.96591	17.0034	9.47339	7.07221	5.17708	9.23975	7.04593	9.46367	9.0078	10.1988	7.43117	7.24623	6.62138	7.45127	3.41631	3.72798	5.10252	11.3381	19.2208	4.87331	19.6918
chr7A	IWGSC_v1.1_201706	gene	154387196	154390235	60	-	.	TraesCS7A02G195000	HC	TraesCS7A01G195000	TraesCS7A01G195000.1	1	***	tr|G7L3A7|G7L3A7_MEDTR	Pyridoxamine 5'-phosphate oxidase family protein	PF13883: Pyridoxamine 5'-phosphate oxidase	IPR012349: FMN-binding split barrel	GO:0010181 MF: FMN binding;GO:0016491 MF: oxidoreductase activity;GO:0055114 BP: oxidation-reduction process	G	PF13883	IPR012349	GO:0010181; GO:0016491; GO:0055114	9.70205	12.4934	10.3529	9.06928	12.9711	7.65357	11.1557	18.7201	9.15324	8.07779	8.94199	11.4424	11.423	12.6174	15.7714	9.22389	14.0528	17.2284	17.1127	3.33152	2.07576	3.3835	7.71934	8.21201	14.7954	6.86325	19.0051
chr7A	IWGSC_v1.1_201706	gene	185642724	185648145	59	-	.	TraesCS7A02G218600	HC	TraesCS7A01G218600	TraesCS7A01G218600.1,TraesCS7A01G218600.2	1,0	***,***	tr|A0A023GS52|A0A023GS52_SOYBN,tr|A0A023GS52|A0A023GS52_SOYBN	CONSTANS-like zinc finger protein,CONSTANS-like zinc finger protein	PF00643: B-box zinc finger; PF06203: CCT motif,PF00643: B-box zinc finger; PF06203: CCT motif	IPR000315: B-box-type zinc finger; IPR010402: CCT domain,IPR000315: B-box-type zinc finger; IPR010402: CCT domain	GO:0005515 MF: protein binding;GO:0005622 CC: intracellular;GO:0008270 MF: zinc ion binding,GO:0005515 MF: protein binding;GO:0005622 CC: intracellular;GO:0008270 MF: zinc ion binding	TE?,TE?	PF00643; PF06203,PF00643; PF06203	IPR000315; IPR010402,IPR000315; IPR010402	GO:0005515; GO:0005622; GO:0008270,GO:0005515; GO:0005622; GO:0008270	9.68363	9.69686	11.9771	15.7272	10.0711	9.61001	8.26058	18.1585	10.3505	9.64139	7.39982	7.05979	7.45495	12.3652	12.2148	12.2256	10.2671	24.8907	22.8515	5.79033	3.94906	4.362	4.08014	7.70576	18.292	4.11684	11.2753
chr7A	IWGSC_v1.1_201706	gene	270752635	270756258	63	-	.	TraesCS7A02G267300	HC	TraesCS7A01G267300	TraesCS7A01G267300.1	1	***	tr|B6TM42|B6TM42_MAIZE	Biotin synthase	PF04055: Radical SAM superfamily; PF06968: Biotin and Thiamin Synthesis associated domain	IPR002684: Biotin synthase/Biotin biosynthesis bifunctional protein BioAB; IPR006638: Elongator protein 3/MiaB/NifB; IPR007197: Radical SAM; IPR010722: Biotin and thiamin synthesis-associated domain; IPR013785: Aldolase-type TIM barrel; IPR024177: Biotin synthase	GO:0003824 MF: catalytic activity;GO:0004076 MF: biotin synthase activity;GO:0009102 BP: biotin biosynthetic process;GO:0051536 MF: iron-sulfur cluster binding	G	PF04055; PF06968	IPR002684; IPR006638; IPR007197; IPR010722; IPR013785; IPR024177	GO:0003824; GO:0004076; GO:0009102; GO:0051536	9.61637	15.4438	11.3423	16.7632	9.93203	5.00074	5.27451	14.2477	6.8587	6.34765	3.40471	6.31369	4.75664	20.1567	23.0376	17.7999	9.47302	17.4116	18.1272	4.07206	1.59486	0.916607	1.79445	6.40072	7.91053	2.35735	7.07216
chr7A	IWGSC_v1.1_201706	gene	258306488	258306688	44	+	.	TraesCS7A02G262300	HC	TraesCS7A01G262300	TraesCS7A01G262300.1	1	--*	AT1G33770.1	Protein kinase superfamily protein				G				9.56933	19.1341	4.2669	4.25638	3.02787	1.5364	1.51725	3.56228	2.23337	1.34037	0.628261	0.340646	0.390989	2.87832	2.29311	1.82415	1.95029	7.64924	2.42408	0	0	0.104878	1.55379	31.9098	1.88304	3.34376	19.9146
chr7A	IWGSC_v1.1_201706	gene	320979827	320984261	57	-	.	TraesCS7A02G284300	HC	TraesCS7A01G284300	TraesCS7A01G284300.1,TraesCS7A01G284300.2	0,1	***,***	tr|A0A1D6CYN6|A0A1D6CYN6_WHEAT,tr|A0A1D6CYN5|A0A1D6CYN5_WHEAT	Defective in cullin neddylation protein,Defective in cullin neddylation protein	PF03556: Cullin binding,PF03556: Cullin binding	IPR005176: Potentiating neddylation domain; IPR011992: EF-hand domain pair,IPR005176: Potentiating neddylation domain; IPR011992: EF-hand domain pair	,	G,G	PF03556,PF03556	IPR005176; IPR011992,IPR005176; IPR011992	,	9.52635	16.0815	19.0686	25.3593	14.8233	8.05965	10.4945	11.1651	4.70525	5.22684	3.17469	4.73308	4.06214	8.40261	5.84797	6.85272	3.40306	3.36373	3.23918	12.5553	3.78739	5.08177	6.52529	13.6305	7.09046	8.82948	12.1359
chr7A	IWGSC_v1.1_201706	gene	222784818	222785798	60	-	.	TraesCS7A02G245100	HC	TraesCS7A01G245100	TraesCS7A01G245100.1	1	***	tr|G7IWK4|G7IWK4_MEDTR	Zinc finger A20 and AN1 domain stress-associated protein	PF01754: A20-like zinc finger; PF01428: AN1-like Zinc finger	IPR000058: Zinc finger, AN1-type; IPR002653: Zinc finger, A20-type	GO:0003677 MF: DNA binding;GO:0008270 MF: zinc ion binding	TE?	PF01754; PF01428	IPR000058; IPR002653	GO:0003677; GO:0008270	9.50597	26.154	13.639	20.2621	10.8224	8.25618	4.12152	17.8091	10.2022	5.15839	2.06832	7.94396	10.2705	5.8526	10.4372	7.57343	4.75396	8.69881	7.31369	0.470103	0.138364	0.856278	3.43184	25.4443	91.8132	2.38943	77.3276
chr7A	IWGSC_v1.1_201706	gene	192444779	192447943	60	-	.	TraesCS7A02G223100	HC	TraesCS7A01G223100	TraesCS7A01G223100.1	1	***	tr|B9GJD5|B9GJD5_POPTR	Microtubule associated family protein	PF03999: Microtubule associated protein (MAP65/ASE1 family)			G	PF03999			9.39664	14.5076	13.9611	16.0859	13.9782	8.27281	7.52845	14.5657	5.80822	4.62373	3.28725	3.35978	2.73538	19.0326	14.7213	15.0613	5.77262	9.3018	11.1734	4.07798	1.48238	0.927354	0.724584	3.01999	10.9977	1.62027	12.9374
chr7A	IWGSC_v1.1_201706	gene	153376063	153381870	61	-	.	TraesCS7A02G194600	HC	TraesCS7A01G194600	TraesCS7A01G194600.1	1	*-*	tr|A0A0K9Q316|A0A0K9Q316_ZOSMR	Chaperone protein dnaJ	PF00226: DnaJ domain	IPR001623: DnaJ domain; IPR018253: DnaJ domain, conserved site		G	PF00226	IPR001623; IPR018253		9.39639	19.4538	21.1026	20.9115	19.7329	16.2787	18.1581	16.7231	3.90068	6.11518	6.04443	3.37271	3.91416	6.86305	9.75231	9.03862	4.69429	4.82973	4.8695	9.28797	4.9354	5.81571	8.00442	10.0443	18.8606	7.01937	14.2671
chr7A	IWGSC_v1.1_201706	gene	423556015	423563387	63	+	.	TraesCS7A02G302300	HC	TraesCS7A01G302300	TraesCS7A01G302300.1	1	***	tr|N1R1W5|N1R1W5_AEGTA	Transaldolase	PF00923: Transaldolase/Fructose-6-phosphate aldolase	IPR001585: Transaldolase/Fructose-6-phosphate aldolase; IPR013785: Aldolase-type TIM barrel	GO:0003824 MF: catalytic activity;GO:0005975 BP: carbohydrate metabolic process	G	PF00923	IPR001585; IPR013785	GO:0003824; GO:0005975	9.38896	37.0149	34.4395	31.8552	25.98	10.8122	18.2658	10.5949	6.98307	6.71341	4.52776	4.69116	4.14125	11.7064	10.6835	11.4847	4.50686	5.14368	6.78328	15.0519	4.69756	5.40534	12.7121	9.43001	22.0287	13.6257	23.5797
chr7A	IWGSC_v1.1_201706	gene	388766507	388779039	54	+	.	TraesCS7A02G295800	HC	TraesCS7A01G295800	TraesCS7A01G295800.1,TraesCS7A01G295800.2,TraesCS7A01G295800.3,TraesCS7A01G295800.4	0,1,0,0	***,***,***,***	tr|I1I069|I1I069_BRADI,tr|I1I069|I1I069_BRADI,tr|I1I069|I1I069_BRADI,tr|I1I069|I1I069_BRADI	Structural maintenance of chromosomes protein,Structural maintenance of chromosomes protein,Structural maintenance of chromosomes protein,Structural maintenance of chromosomes protein	PF02463: RecF/RecN/SMC N terminal domain; PF06470: SMC proteins Flexible Hinge Domain,PF02463: RecF/RecN/SMC N terminal domain; PF06470: SMC proteins Flexible Hinge Domain,PF02463: RecF/RecN/SMC N terminal domain; PF06470: SMC proteins Flexible Hinge Domain,PF02463: RecF/RecN/SMC N terminal domain; PF06470: SMC proteins Flexible Hinge Domain	IPR003395: RecF/RecN/SMC, N-terminal; IPR010935: SMCs flexible hinge; IPR024704: Structural maintenance of chromosomes protein; IPR027417: P-loop containing nucleoside triphosphate hydrolase,IPR003395: RecF/RecN/SMC, N-terminal; IPR010935: SMCs flexible hinge; IPR024704: Structural maintenance of chromosomes protein; IPR027417: P-loop containing nucleoside triphosphate hydrolase,IPR003395: RecF/R…	GO:0005515 MF: protein binding;GO:0005524 MF: ATP binding;GO:0005694 CC: chromosome;GO:0051276 BP: chromosome organization,GO:0005515 MF: protein binding;GO:0005524 MF: ATP binding;GO:0005694 CC: chromosome;GO:0051276 BP: chromosome organization,GO:0005515 MF: protein binding;GO:0005524 MF: ATP binding;GO:0005694 CC: chromosome;GO:0051276 BP: chromosome organization,GO:0005515 MF: protein binding…	G,G,G,G	PF02463; PF06470,PF02463; PF06470,PF02463; PF06470,PF02463; PF06470	IPR003395; IPR010935; IPR024704; IPR027417,IPR003395; IPR010935; IPR024704; IPR027417,IPR003395; IPR010935; IPR024704; IPR027417,IPR003395; IPR010935; IPR024704; IPR027417	GO:0005515; GO:0005524; GO:0005694; GO:0051276,GO:0005515; GO:0005524; GO:0005694; GO:0051276,GO:0005515; GO:0005524; GO:0005694; GO:0051276,GO:0005515; GO:0005524; GO:0005694; GO:0051276	9.27737	17.8453	18.008	22.6008	15.4567	10.198	8.76404	18.5341	10.8029	11.6693	7.36776	7.7262	7.76689	26.7858	19.1468	26.8091	19.4379	10.4687	14.9863	4.12575	1.30874	1.37858	0.478565	2.57646	3.62298	0.718729	2.96223
chr7A	IWGSC_v1.1_201706	gene	195736631	195742118	62	-	.	TraesCS7A02G226400	HC	TraesCS7A01G226400	TraesCS7A01G226400.1	1	***	tr|G7KNB7|G7KNB7_MEDTR	Pantothenate kinase	PF01937: Protein of unknown function DUF89	IPR002791: Domain of unknown function DUF89; IPR016949: Uncharacterised conserved protein UCP030210		G	PF01937	IPR002791; IPR016949		9.24604	25.0303	20.8644	30.7681	18.0413	9.47569	9.28494	22.3324	9.51707	9.50919	6.26786	8.4451	8.80038	13.9249	14.2192	13.5119	8.71318	15.8643	18.4235	6.67849	2.39067	2.15126	4.67293	15.2719	16.0149	5.06843	16.6938
chr7A	IWGSC_v1.1_201706	gene	454058089	454058370	26	+	.	TraesCS7A02G317000	HC	TraesCS7A01G317000	TraesCS7A01G317000.1	1	--*	sp|Q87S65|RLUD_VIBPA	Ribosomal large subunit pseudouridine synthase D				G				9.24504	26.4701	9.77716	16.9235	2.81902	4.59562	3.37552	0.5302	2.65278	2.05798	5.59072	4.067	3.93237	0	0	0	1.19392	0	0	0	0	1.98256	3.83052	13.7222	18.6552	7.8704	29.3902
chr7A	IWGSC_v1.1_201706	gene	136805248	136818025	59	-	.	TraesCS7A02G182200	HC	TraesCS7A01G182200	TraesCS7A01G182200.1	1	***	tr|A0A0K9NX58|A0A0K9NX58_ZOSMR	U-box domain-containing protein	PF00514: Armadillo/beta-catenin-like repeat; PF00168: C2 domain	IPR000008: C2 domain; IPR000225: Armadillo; IPR011989: Armadillo-like helical; IPR016024: Armadillo-type fold	GO:0005488 MF: binding;GO:0005515 MF: protein binding	G	PF00514; PF00168	IPR000008; IPR000225; IPR011989; IPR016024	GO:0005488; GO:0005515	9.12929	46.8164	36.9486	48.1139	28.7191	15.2282	14.7987	32.5027	10.3959	12.2825	6.41051	7.71949	7.14836	23.5078	13.9167	24.2417	15.3443	7.60155	15.3511	7.74428	2.04024	1.28096	0.800963	3.97388	15.8152	1.01141	12.0302
chr7A	IWGSC_v1.1_201706	gene	396985428	396999500	47	+	.	TraesCS7A02G296900	HC	TraesCS7A01G296900	TraesCS7A01G296900.1,TraesCS7A01G296900.2,TraesCS7A01G296900.3,TraesCS7A01G296900.4,TraesCS7A01G296900.5,TraesCS7A01G296900.6,TraesCS7A01G296900.7,TraesCS7A01G296900.8,TraesCS7A01G296900.9	0,0,0,0,0,0,1,0,0	*-*,***,***,***,***,***,***,***,***	AT3G12810.2,AT1G50410.3,AT1G50410.3,AT1G50410.3,AT1G50410.3,AT1G50410.3,AT1G50410.3,AT1G50410.3,AT1G50410.3	SNF2 domain-containing protein / helicase domain-containing protein,SNF2 domain-containing protein / helicase domain-containing protein / zinc finger protein-like protein,SNF2 domain-containing protein / helicase domain-containing protein / zinc finger protein-like protein,SNF2 domain-containing protein / helicase domain-containing protein / zinc finger protein-like protein,SNF2 domain-containing…	PF00176: SNF2 family N-terminal domain,PF00176: SNF2 family N-terminal domain; PF13920: Zinc finger, C3HC4 type (RING finger); PF00271: Helicase conserved C-terminal domain,PF00176: SNF2 family N-terminal domain; PF13920: Zinc finger, C3HC4 type (RING finger); PF00271: Helicase conserved C-terminal domain,PF00176: SNF2 family N-terminal domain; PF13920: Zinc finger, C3HC4 type (RING finger); PF00…	IPR000330: SNF2-related, N-terminal domain; IPR014001: Helicase superfamily 1/2, ATP-binding domain; IPR027417: P-loop containing nucleoside triphosphate hydrolase,IPR000330: SNF2-related, N-terminal domain; IPR001650: Helicase, C-terminal; IPR001841: Zinc finger, RING-type; IPR013083: Zinc finger, RING/FYVE/PHD-type; IPR014001: Helicase superfamily 1/2, ATP-binding domain; IPR017907: Zinc finger…	GO:0005524 MF: ATP binding,GO:0005515 MF: protein binding;GO:0005524 MF: ATP binding;GO:0008270 MF: zinc ion binding,GO:0005515 MF: protein binding;GO:0005524 MF: ATP binding;GO:0008270 MF: zinc ion binding,GO:0005515 MF: protein binding;GO:0005524 MF: ATP binding;GO:0008270 MF: zinc ion binding,GO:0005515 MF: protein binding;GO:0005524 MF: ATP binding;GO:0008270 MF: zinc ion binding,GO:0005515 M…	TE?,TE?,TE?,TE?,TE?,TE?,TE?,TE?,TE?	PF00176,PF00176; PF13920; PF00271,PF00176; PF13920; PF00271,PF00176; PF13920; PF00271,PF00176; PF13920; PF00271,PF00176; PF13920; PF00271,PF00176; PF13920; PF00271,PF00176; PF13920; PF00271,PF00176; PF13920; PF00271	IPR000330; IPR014001; IPR027417,IPR000330; IPR001650; IPR001841; IPR013083; IPR014001; IPR017907; IPR027417,IPR000330; IPR001650; IPR001841; IPR013083; IPR014001; IPR017907; IPR027417,IPR000330; IPR001650; IPR001841; IPR013083; IPR014001; IPR017907; IPR027417,IPR000330; IPR001650; IPR001841; IPR013083; IPR014001; IPR017907; IPR027417,IPR000330; IPR001650; IPR001841; IPR013083; IPR014001; IPR01790…	GO:0005524,GO:0005515; GO:0005524; GO:0008270,GO:0005515; GO:0005524; GO:0008270,GO:0005515; GO:0005524; GO:0008270,GO:0005515; GO:0005524; GO:0008270,GO:0005515; GO:0005524; GO:0008270,GO:0005515; GO:0005524; GO:0008270,GO:0005515; GO:0005524; GO:0008270,GO:0005515; GO:0005524; GO:0008270	9.11656	13.3507	15.4632	15.6258	14.31	12.3822	9.53127	26.5622	12.8656	14.0859	7.22952	8.16219	7.90733	35.1274	24.8649	33.0218	18.548	13.4863	19.56	3.19252	1.83805	1.7571	1.26607	2.67642	5.26571	1.06032	5.10445
chr7A	IWGSC_v1.1_201706	gene	369467190	369481088	60	-	.	TraesCS7A02G292800	HC	TraesCS7A01G292800	TraesCS7A01G292800.1	1	***	tr|A0A0K9NJ18|A0A0K9NJ18_ZOSMR	Protein kinase	PF07714: Protein tyrosine kinase	IPR000719: Protein kinase domain; IPR001245: Serine-threonine/tyrosine-protein kinase, catalytic domain; IPR008271: Serine/threonine-protein kinase, active site; IPR011009: Protein kinase-like domain	GO:0004672 MF: protein kinase activity;GO:0005524 MF: ATP binding;GO:0006468 BP: protein phosphorylation	G	PF07714	IPR000719; IPR001245; IPR008271; IPR011009	GO:0004672; GO:0005524; GO:0006468	9.01247	14.5384	14.1219	14.7876	13.2546	7.85162	9.85739	22.4948	10.7727	10.4792	4.55252	6.69042	5.97823	20.0561	19.2609	16.9057	16.3327	18.7492	20.7593	4.66498	3.38515	3.44389	3.8725	3.59986	10.0216	3.61695	8.62125
chr7A	IWGSC_v1.1_201706	gene	359048874	359053398	56	+	.	TraesCS7A02G291700	HC	TraesCS7A01G291700	TraesCS7A01G291700.1,TraesCS7A01G291700.2,TraesCS7A01G291700.3,TraesCS7A01G291700.4,TraesCS7A01G291700.5	1,0,0,0,0	*-*,*-*,*-*,*-*,*-*	tr|F4JDC3|F4JDC3_ARATH,tr|F4JDC3|F4JDC3_ARATH,AT3G13460.1,tr|F4JDC3|F4JDC3_ARATH,tr|F4JDC3|F4JDC3_ARATH	Evolutionarily conserved C-terminal region 2,Evolutionarily conserved C-terminal region 2,evolutionarily conserved C-terminal region 2,Evolutionarily conserved C-terminal region 2,Evolutionarily conserved C-terminal region 2	PF04146: YT521-B-like domain,PF04146: YT521-B-like domain,PF04146: YT521-B-like domain,PF04146: YT521-B-like domain,PF04146: YT521-B-like domain	IPR007275: YTH domain,IPR007275: YTH domain,IPR007275: YTH domain,IPR007275: YTH domain,IPR007275: YTH domain	GO:0003723 MF: RNA binding,GO:0003723 MF: RNA binding,GO:0003723 MF: RNA binding,GO:0003723 MF: RNA binding,GO:0003723 MF: RNA binding	G,G,G,G,G	PF04146,PF04146,PF04146,PF04146,PF04146	IPR007275,IPR007275,IPR007275,IPR007275,IPR007275	GO:0003723,GO:0003723,GO:0003723,GO:0003723,GO:0003723	8.92274	24.2539	20.7937	23.8809	16.6591	12.7741	10.9728	21.4805	8.23221	9.74939	5.13665	7.84793	6.89522	16.0663	12.5205	15.3865	11.3476	5.76704	6.62377	4.00361	2.05212	1.54333	1.84035	10.2318	13.713	2.18646	9.04827
chr7A	IWGSC_v1.1_201706	gene	449992947	449997473	60	+	.	TraesCS7A02G315600	HC	TraesCS7A01G315600	TraesCS7A01G315600.1	1	***	tr|B6TEU1|B6TEU1_MAIZE	COP9 signalosome complex subunit 3	PF01399: PCI domain	IPR000717: Proteasome component (PCI) domain; IPR011991: Winged helix-turn-helix DNA-binding domain	GO:0005515 MF: protein binding	G	PF01399	IPR000717; IPR011991	GO:0005515	8.89361	21.7076	23.6322	36.8959	17.9591	9.9494	9.6877	16.4664	10.4824	10.3092	6.18329	6.27645	6.67184	19.3928	19.4401	19.1125	14.4132	9.10769	10.4379	12.5624	5.06758	3.14744	3.82319	9.56655	13.2321	5.89508	12.0895
chr7A	IWGSC_v1.1_201706	gene	183711270	183718469	62	-	.	TraesCS7A02G217200	HC	TraesCS7A01G217200	TraesCS7A01G217200.1	1	***	tr|M7Z3Q2|M7Z3Q2_TRIUA	T-complex protein 1 subunit alpha	PF00118: TCP-1/cpn60 chaperonin family	IPR002194: Chaperonin TCP-1, conserved site; IPR002423: Chaperonin Cpn60/TCP-1 family; IPR012715: T-complex protein 1, alpha subunit; IPR017998: Chaperone tailless complex polypeptide 1 (TCP-1); IPR027409: GroEL-like apical domain; IPR027413: GroEL-like equatorial domain	GO:0005524 MF: ATP binding;GO:0006457 BP: protein folding;GO:0051082 MF: unfolded protein binding	G	PF00118	IPR002194; IPR002423; IPR012715; IPR017998; IPR027409; IPR027413	GO:0005524; GO:0006457; GO:0051082	8.84882	18.0183	14.263	22.5619	12.8845	8.98723	7.19034	23.9813	15.1961	14.247	8.21507	10.0684	9.72567	30.1887	30.5234	32.385	18.3493	26.0855	31.1857	3.71091	2.11526	1.37528	1.37436	3.90947	9.24872	1.66154	9.33939
chr7A	IWGSC_v1.1_201706	gene	206709138	206715075	62	+	.	TraesCS7A02G234600	HC	TraesCS7A01G234600	TraesCS7A01G234600.1	1	***	tr|A0A199UKT8|A0A199UKT8_ANACO	FKBP12-interacting protein of 37 kDa	PF17098: WTAP/Mum2p family	IPR029732: WTAP/Mum2 family	GO:0005634 CC: nucleus;GO:0080009 BP: mRNA methylation	G	PF17098	IPR029732	GO:0005634; GO:0080009	8.8342	9.79522	10.3566	14.8176	6.88536	5.92154	4.18147	22.5938	14.3326	11.0116	4.9291	7.53184	6.92144	33.3382	41.0642	30.2364	17.5114	31.7498	23.82	3.98292	1.0433	1.14238	1.07474	4.08549	7.08731	2.29476	7.27257
chr7A	IWGSC_v1.1_201706	gene	217368700	217371723	63	-	.	TraesCS7A02G241700	HC	TraesCS7A01G241700	TraesCS7A01G241700.1	1	***	tr|A0A1J3JVQ6|A0A1J3JVQ6_NOCCA	Pre-mRNA-splicing factor CWC25-like protein	PF10197: N-terminal domain of CBF1 interacting co-repressor CIR; PF12542: Pre-mRNA splicing factor	IPR019339: CBF1-interacting co-repressor CIR, N-terminal domain; IPR022209: Pre-mRNA splicing factor		G	PF10197; PF12542	IPR019339; IPR022209		8.82236	5.75465	5.95998	7.24701	6.52383	4.17911	4.54958	11.1755	7.52917	5.99486	5.56417	6.32838	5.81575	12.3657	12.4624	12.7506	10.556	19.9631	26.3502	4.17324	1.95371	1.98001	0.349816	1.05116	3.39345	1.22149	2.21688
chr7A	IWGSC_v1.1_201706	gene	457850657	457854091	59	+	.	TraesCS7A02G317600	HC	TraesCS7A01G317600	TraesCS7A01G317600.1,TraesCS7A01G317600.2	1,0	***,***	tr|A0A0K9NYN9|A0A0K9NYN9_ZOSMR,tr|A0A0K9NYN9|A0A0K9NYN9_ZOSMR	RNA-binding protein,RNA-binding protein	PF00076: RNA recognition motif. (a.k.a. RRM, RBD, or RNP domain),PF00076: RNA recognition motif. (a.k.a. RRM, RBD, or RNP domain)	IPR000504: RNA recognition motif domain,IPR000504: RNA recognition motif domain	GO:0003676 MF: nucleic acid binding,GO:0003676 MF: nucleic acid binding	G,G	PF00076,PF00076	IPR000504,IPR000504	GO:0003676,GO:0003676	8.7771	10.8746	11.4071	13.443	10.7436	7.24538	8.4032	9.17264	6.81099	6.92122	3.66845	5.46002	4.72468	10.1504	8.59807	9.40176	5.23235	4.79905	5.52873	16.7031	7.18465	6.89524	5.28435	5.73371	6.67782	6.77904	6.25931
chr7A	IWGSC_v1.1_201706	gene	187937901	187940810	59	+	.	TraesCS7A02G219900	HC	TraesCS7A01G219900	TraesCS7A01G219900.1,TraesCS7A01G219900.2	0,1	***,***	tr|A0A199VD48|A0A199VD48_ANACO,tr|A0A199ULU1|A0A199ULU1_ANACO	Protein FATTY ACID EXPORT 1, chloroplastic,Protein FATTY ACID EXPORT 1, chloroplastic	PF03647: Transmembrane proteins 14C,PF03647: Transmembrane proteins 14C	IPR005349: TMEM14 family,IPR005349: TMEM14 family	GO:0016020 CC: membrane,GO:0016020 CC: membrane	G,G	PF03647,PF03647	IPR005349,IPR005349	GO:0016020,GO:0016020	8.77619	11.6589	14.1057	12.6093	13.9543	10.0123	10.3605	29.5369	12.1088	12.4526	7.12178	9.60987	10.5325	27.7704	33.0082	29.2788	15.8239	20.1914	19.5148	5.90663	1.92537	2.74413	4.73812	13.7829	14.4206	5.05718	11.748
chr7A	IWGSC_v1.1_201706	gene	222936105	222945205	63	-	.	TraesCS7A02G245200	HC	TraesCS7A01G245200	TraesCS7A01G245200.1	1	***	tr|A0A061DVK1|A0A061DVK1_THECC	RNA binding family protein, putative	PF00076: RNA recognition motif. (a.k.a. RRM, RBD, or RNP domain)	IPR000504: RNA recognition motif domain	GO:0003676 MF: nucleic acid binding	G	PF00076	IPR000504	GO:0003676	8.74993	9.44023	10.55	11.9037	10.1831	7.65398	9.11154	12.5044	8.89705	8.22572	7.8234	6.68917	8.01749	15.3596	15.7455	14.3572	10.7918	16.3	19.7304	5.70981	2.72042	2.73898	1.90158	3.66164	2.61044	1.82272	2.03557
chr7A	IWGSC_v1.1_201706	gene	231541567	231549464	55	+	.	TraesCS7A02G249100	HC	TraesCS7A01G249100	TraesCS7A01G249100.1,TraesCS7A01G249100.2,TraesCS7A01G249100.3,TraesCS7A01G249100.4	0,1,0,0	***,***,***,***	tr|B9R8V3|B9R8V3_RICCO,tr|B9R8V3|B9R8V3_RICCO,tr|B9R8V3|B9R8V3_RICCO,tr|B9R8V3|B9R8V3_RICCO	Squamosa promoter-binding protein, putative,Squamosa promoter-binding protein, putative,Squamosa promoter-binding protein, putative,Squamosa promoter-binding protein, putative	PF03110: SBP domain,PF03110: SBP domain,PF03110: SBP domain,PF03110: SBP domain	IPR004333: Transcription factor, SBP-box; IPR020683: Ankyrin repeat-containing domain,IPR004333: Transcription factor, SBP-box; IPR020683: Ankyrin repeat-containing domain,IPR004333: Transcription factor, SBP-box; IPR020683: Ankyrin repeat-containing domain,IPR004333: Transcription factor, SBP-box; IPR020683: Ankyrin repeat-containing domain	GO:0003677 MF: DNA binding;GO:0005634 CC: nucleus,GO:0003677 MF: DNA binding;GO:0005634 CC: nucleus,GO:0003677 MF: DNA binding;GO:0005634 CC: nucleus,GO:0003677 MF: DNA binding;GO:0005634 CC: nucleus	G,G,G,G	PF03110,PF03110,PF03110,PF03110	IPR004333; IPR020683,IPR004333; IPR020683,IPR004333; IPR020683,IPR004333; IPR020683	GO:0003677; GO:0005634,GO:0003677; GO:0005634,GO:0003677; GO:0005634,GO:0003677; GO:0005634	8.65531	22.3373	18.8013	27.5423	16.4945	12.706	9.77029	19.1785	12.5936	13.2149	8.95466	9.64578	9.48003	16.7167	11.7609	16.1271	15.0166	8.5397	10.9469	8.39369	5.18506	4.52922	1.61232	4.90346	11.8023	2.04704	7.11402
chr7A	IWGSC_v1.1_201706	gene	362736340	362743003	56	+	.	TraesCS7A02G292000	HC	TraesCS7A01G292000	TraesCS7A01G292000.1,TraesCS7A01G292000.2,TraesCS7A01G292000.3	1,0,0	***,***,***	tr|A0A199V9A8|A0A199V9A8_ANACO,tr|A0A199V9A8|A0A199V9A8_ANACO,tr|A0A199V9A8|A0A199V9A8_ANACO	Afadin-and alpha-actinin-binding protein,Afadin-and alpha-actinin-binding protein,Afadin-and alpha-actinin-binding protein	PF11559: Afadin- and alpha -actinin-Binding,PF11559: Afadin- and alpha -actinin-Binding,PF11559: Afadin- and alpha -actinin-Binding	IPR021622: Afadin/alpha-actinin-binding,IPR021622: Afadin/alpha-actinin-binding,IPR021622: Afadin/alpha-actinin-binding	,,	G,G,G	PF11559,PF11559,PF11559	IPR021622,IPR021622,IPR021622	,,	8.63959	11.3241	10.7178	12.5306	9.92614	4.98888	5.23682	7.58848	3.8876	3.58176	2.47785	2.6968	3.34206	6.59424	5.0311	7.47778	3.70684	2.5711	3.82219	3.80422	1.93686	1.50035	2.24044	9.39953	12.9573	3.37685	8.43311
chr7A	IWGSC_v1.1_201706	gene	473674346	473675253	56	+	.	TraesCS7A02G325400	HC	TraesCS7A01G325400	TraesCS7A01G325400.1	1	***	tr|W9RQ61|W9RQ61_9ROSA	Ferredoxin	PF00111: 2Fe-2S iron-sulfur cluster binding domain	IPR001041: 2Fe-2S ferredoxin-type iron-sulfur binding domain; IPR006058: 2Fe-2S ferredoxin, iron-sulphur binding site; IPR010241: Ferredoxin [2Fe-2S], plant; IPR012675: Beta-grasp domain	GO:0009055 MF: electron carrier activity;GO:0022900 BP: electron transport chain;GO:0051536 MF: iron-sulfur cluster binding;GO:0051537 MF: 2 iron, 2 sulfur cluster binding	G	PF00111	IPR001041; IPR006058; IPR010241; IPR012675	GO:0009055; GO:0022900; GO:0051536; GO:0051537	8.48298	75.5948	31.9955	60.319	22.5286	3.96555	7.14558	7.62609	2.63234	2.33029	1.08315	1.04244	1.08405	0.731221	0.615064	0.749169	2.20205	1.04127	0.527272	0.0514468	0	0.0401767	0.17806	40.3311	3.26163	0.693712	8.33876
chr7A	IWGSC_v1.1_201706	gene	363985546	364001908	60	-	.	TraesCS7A02G292100	HC	TraesCS7A01G292100	TraesCS7A01G292100.1	1	***	tr|A0A1D6BMD7|A0A1D6BMD7_WHEAT	Superoxide dismutase [Cu-Zn]	PF00080: Copper/zinc superoxide dismutase (SODC)	IPR001424: Superoxide dismutase, copper/zinc binding domain; IPR018152: Superoxide dismutase, copper/zinc, binding site	GO:0004784 MF: superoxide dismutase activity;GO:0006801 BP: superoxide metabolic process;GO:0046872 MF: metal ion binding;GO:0055114 BP: oxidation-reduction process	G	PF00080	IPR001424; IPR018152	GO:0004784; GO:0006801; GO:0046872; GO:0055114	8.48114	18.7397	12.5834	17.8066	15.1713	7.39161	7.33589	22.9986	9.53491	10.3051	5.41715	5.91912	5.72432	16.9289	18.5423	17.7901	10.9109	11.8464	9.71648	4.52196	3.15919	4.09497	6.29226	9.09794	16.0887	6.33041	17.6252
chr7A	IWGSC_v1.1_201706	gene	484219123	484223190	59	+	.	TraesCS7A02G331100	HC	TraesCS7A01G331100	TraesCS7A01G331100.1	1	***	tr|A0A1D6BHR3|A0A1D6BHR3_WHEAT	Auxin-responsive protein	PF02309: AUX/IAA family	IPR000270: PB1 domain; IPR033389: AUX/IAA domain	GO:0005515 MF: protein binding	G	PF02309	IPR000270; IPR033389	GO:0005515	8.45633	25.5617	14.6272	20.4206	11.4616	10.8774	9.16833	7.27782	7.60566	6.85705	3.99068	5.64314	6.55376	11.3783	8.74246	9.03504	8.63898	6.14307	6.88084	1.10245	1.78797	2.48411	2.9312	4.27789	25.741	2.45541	26.329
chr7A	IWGSC_v1.1_201706	gene	310221824	310225397	61	+	.	TraesCS7A02G282600	HC	TraesCS7A01G282600	TraesCS7A01G282600.1	1	***	tr|A0A061FBT9|A0A061FBT9_THECC	RNA-binding family protein	PF00076: RNA recognition motif. (a.k.a. RRM, RBD, or RNP domain)	IPR000504: RNA recognition motif domain	GO:0003676 MF: nucleic acid binding	G	PF00076	IPR000504	GO:0003676	8.446	16.2513	15.2064	16.9943	15.3038	5.90059	9.51098	11.9805	4.6272	5.49459	3.09529	3.52165	5.52803	9.78247	8.35189	9.35083	6.28175	9.62109	6.4502	6.11944	3.63042	4.05593	3.62639	9.72489	8.36245	5.50634	10.2114
chr7A	IWGSC_v1.1_201706	gene	339514920	339522733	61	+	.	TraesCS7A02G286900	HC	TraesCS7A01G286900	TraesCS7A01G286900.1,TraesCS7A01G286900.2	1,0	***,***	tr|A0A199W9G5|A0A199W9G5_ANACO,tr|A0A199W9G5|A0A199W9G5_ANACO	RNA-binding protein 25,RNA-binding protein 25	PF00076: RNA recognition motif. (a.k.a. RRM, RBD, or RNP domain); PF01480: PWI domain,PF00076: RNA recognition motif. (a.k.a. RRM, RBD, or RNP domain); PF01480: PWI domain	IPR000504: RNA recognition motif domain; IPR002483: PWI domain,IPR000504: RNA recognition motif domain; IPR002483: PWI domain	GO:0003676 MF: nucleic acid binding;GO:0006397 BP: mRNA processing,GO:0003676 MF: nucleic acid binding;GO:0006397 BP: mRNA processing	G,G	PF00076; PF01480,PF00076; PF01480	IPR000504; IPR002483,IPR000504; IPR002483	GO:0003676; GO:0006397,GO:0003676; GO:0006397	8.44257	11.7403	12.4515	15.777	11.3987	8.30317	7.43972	16.5288	10.6889	9.75669	6.9084	6.68708	5.784	16.7079	14.8951	17.0678	14.024	12.3482	14.1722	3.76367	1.88597	2.28571	1.03193	2.37549	2.82027	1.14882	2.76549
chr7A	IWGSC_v1.1_201706	gene	240956077	240957921	59	-	.	TraesCS7A02G254500	HC	TraesCS7A01G254500	TraesCS7A01G254500.1	1	--*	AT5G44480.4	NAD(P)-binding Rossmann-fold superfamily protein				G				8.43827	7.45396	7.38948	6.48165	5.00316	5.5928	6.19633	25.9402	15.0666	11.7986	6.11268	11.5385	10.5762	24.3623	37.1525	26.2863	13.9025	33.1443	32.3418	0.849955	0.688473	2.70579	2.53935	8.25181	7.50712	1.98297	10.2128
chr7A	IWGSC_v1.1_201706	gene	126865055	126866769	45	+	.	TraesCS7A02G171200	HC	TraesCS7A01G171200	TraesCS7A01G171200.1	1	*-*	tr|G7J5S4|G7J5S4_MEDTR	Serpin-like protein	PF00079: Serpin (serine protease inhibitor)	IPR023796: Serpin domain		G	PF00079	IPR023796		8.37666	1.7511	3.47935	1.40013	7.64319	27.0433	35.5997	0.512492	32.7063	42.7868	29.4411	26.585	24.9804	0	0	0.918901	20.1688	0	0	2.94498	7.72966	26.7305	18.4561	6.37495	3.7595	17.5903	0
chr7A	IWGSC_v1.1_201706	gene	410726770	410731016	44	+	.	TraesCS7A02G299600	HC	TraesCS7A01G299600	TraesCS7A01G299600.1,TraesCS7A01G299600.2,TraesCS7A01G299600.3,TraesCS7A01G299600.4	0,0,1,0	***,***,***,***	tr|A0A060A641|A0A060A641_BOENI,tr|A0A060A641|A0A060A641_BOENI,tr|A0A060A641|A0A060A641_BOENI,tr|A0A060A641|A0A060A641_BOENI	NAC domain-containing protein,NAC domain-containing protein,NAC domain-containing protein,NAC domain-containing protein	PF02365: No apical meristem (NAM) protein,PF02365: No apical meristem (NAM) protein,PF02365: No apical meristem (NAM) protein,PF02365: No apical meristem (NAM) protein	IPR003441: NAC domain,IPR003441: NAC domain,IPR003441: NAC domain,IPR003441: NAC domain	GO:0003677 MF: DNA binding;GO:0006355 BP: regulation of transcription, DNA-templated,GO:0003677 MF: DNA binding;GO:0006355 BP: regulation of transcription, DNA-templated,GO:0003677 MF: DNA binding;GO:0006355 BP: regulation of transcription, DNA-templated,GO:0003677 MF: DNA binding;GO:0006355 BP: regulation of transcription, DNA-templated	G,G,G,G	PF02365,PF02365,PF02365,PF02365	IPR003441,IPR003441,IPR003441,IPR003441	GO:0003677; GO:0006355,GO:0003677; GO:0006355,GO:0003677; GO:0006355,GO:0003677; GO:0006355	8.30136	19.8789	18.7572	28.9662	15.98	12.7321	11.0884	16.1973	14.8827	12.0549	10.8903	8.17485	10.9052	15.5402	13.9073	15.3169	13.2694	16.8594	16.8547	7.55643	3.69761	3.26895	1.73699	3.351	11.117	1.59678	7.03971
chr7A	IWGSC_v1.1_201706	gene	299584265	299594963	60	-	.	TraesCS7A02G280600	HC	TraesCS7A01G280600	TraesCS7A01G280600.1	1	***	tr|B9I483|B9I483_POPTR	Signal peptide peptidase family protein	PF04258: Signal peptide peptidase	IPR006639: Presenilin/signal peptide peptidase; IPR007369: Peptidase A22B, signal peptide peptidase	GO:0004190 MF: aspartic-type endopeptidase activity;GO:0016021 CC: integral component of membrane	G	PF04258	IPR006639; IPR007369	GO:0004190; GO:0016021	8.27111	12.7518	10.7594	11.7881	10.9798	5.40254	7.32605	13.4906	6.99466	6.00709	3.68008	7.35953	5.7751	12.3881	14.0253	10.3949	9.00273	13.595	14.7019	11.936	5.09398	5.7513	3.77408	9.44139	14.8244	4.36107	12.7371
chr7A	IWGSC_v1.1_201706	gene	187101632	187115685	60	-	.	TraesCS7A02G219600	HC	TraesCS7A01G219600	TraesCS7A01G219600.1	1	*-*	tr|A0A060D9F7|A0A060D9F7_MAIZE	MYB-related transcription factor	PF13921: Myb-like DNA-binding domain	IPR001005: SANT/Myb domain; IPR009057: Homeobox domain-like; IPR017877: Myb-like domain; IPR017930: Myb domain	GO:0003677 MF: DNA binding	G	PF13921	IPR001005; IPR009057; IPR017877; IPR017930	GO:0003677	8.2345	6.87213	8.65061	10.7835	8.24958	6.65972	5.92578	19.7079	14.1804	11.2206	6.41084	7.4288	6.14031	30.1619	30.4299	33.7575	17.775	14.5907	19.4102	1.97174	1.26608	1.17176	0.709297	1.20429	2.68173	0.680817	1.90033
chr7A	IWGSC_v1.1_201706	gene	314410552	314419975	59	+	.	TraesCS7A02G283100	HC	TraesCS7A01G283100	TraesCS7A01G283100.1,TraesCS7A01G283100.2,TraesCS7A01G283100.3,TraesCS7A01G283100.4	0,1,0,0	***,***,***,***	tr|Q6Z1N4|Q6Z1N4_ORYSJ,tr|Q6Z1N4|Q6Z1N4_ORYSJ,tr|Q6Z1N4|Q6Z1N4_ORYSJ,tr|Q6Z1N4|Q6Z1N4_ORYSJ	Type 1 membrane protein-like,Type 1 membrane protein-like,Type 1 membrane protein-like,Type 1 membrane protein-like	,,,	,,,	,,,	G,G,G,G	,,,	,,,	,,,	8.1931	29.9786	20.3444	25.9466	18.2599	11.6369	10.3462	21.0858	9.91443	8.2749	5.31268	6.64938	8.35957	17.7574	13.5223	14.6396	11.12	8.93003	10.3277	3.67786	2.2971	1.96319	1.53939	9.51376	21.763	2.03152	21.1946
chr7A	IWGSC_v1.1_201706	gene	198478919	198479128	31	+	.	TraesCS7A02G227900	HC	TraesCS7A01G227900	TraesCS7A01G227900.1	1	--*	sp|Q2PFU6|RN146_MACFA	E3 ubiquitin-protein ligase RNF146				G				8.14964	8.91369	7.90236	3.32133	8.11702	16.0978	21.3925	0	17.836	19.9718	39.2485	41.2626	99.7291	0.574315	0	1.61916	1.32864	1.13034	0	0	0	29.531	69.6358	40.7165	14.5319	48.704	14.0391
chr7A	IWGSC_v1.1_201706	gene	487478987	487481407	62	+	.	TraesCS7A02G333900	HC	TraesCS7A01G333900	TraesCS7A01G333900.1	1	***	tr|Q6VWF7|Q6VWF7_MAIZE	O-methyltransferase	PF08100: Dimerisation domain; PF00891: O-methyltransferase	IPR001077: O-methyltransferase, family 2; IPR011991: Winged helix-turn-helix DNA-binding domain; IPR012967: Plant methyltransferase dimerisation; IPR016461: O-methyltransferase COMT-type; IPR029063: S-adenosyl-L-methionine-dependent methyltransferase	GO:0008168 MF: methyltransferase activity;GO:0008171 MF: O-methyltransferase activity;GO:0046983 MF: protein dimerization activity	G	PF08100; PF00891	IPR001077; IPR011991; IPR012967; IPR016461; IPR029063	GO:0008168; GO:0008171; GO:0046983	8.14857	35.7907	12.9534	18.2677	19.6756	13.1931	15.0422	124.525	12.1797	9.88879	0.639423	1.45474	1.8254	4.91516	7.47269	9.87668	8.0786	1.55049	2.37536	0.63034	0.379681	0.42596	0.326943	11.8051	63.7754	0.340477	52.8322
chr7A	IWGSC_v1.1_201706	gene	377977609	377981324	57	+	.	TraesCS7A02G294000	HC	TraesCS7A01G294000	TraesCS7A01G294000.1,TraesCS7A01G294000.2,TraesCS7A01G294000.3,TraesCS7A01G294000.4	0,1,0,0	***,***,***,***	tr|M8A7B9|M8A7B9_TRIUA,tr|M8A7B9|M8A7B9_TRIUA,tr|M8A7B9|M8A7B9_TRIUA,tr|M8A7B9|M8A7B9_TRIUA	Transmembrane 9 superfamily member,Transmembrane 9 superfamily member,Transmembrane 9 superfamily member,Transmembrane 9 superfamily member	PF02990: Endomembrane protein 70,PF02990: Endomembrane protein 70,PF02990: Endomembrane protein 70,PF02990: Endomembrane protein 70	IPR004240: Nonaspanin (TM9SF),IPR004240: Nonaspanin (TM9SF),IPR004240: Nonaspanin (TM9SF),IPR004240: Nonaspanin (TM9SF)	GO:0016021 CC: integral component of membrane,GO:0016021 CC: integral component of membrane,GO:0016021 CC: integral component of membrane,GO:0016021 CC: integral component of membrane	G,G,G,G	PF02990,PF02990,PF02990,PF02990	IPR004240,IPR004240,IPR004240,IPR004240	GO:0016021,GO:0016021,GO:0016021,GO:0016021	8.10946	30.7389	29.2393	37.826	26.1129	10.0379	11.4537	17.5406	4.09246	5.75974	2.73589	2.56031	2.36974	8.39954	7.0046	8.42929	5.10612	6.12879	5.30817	15.1126	4.46425	2.60043	4.46439	12.1564	12.9403	4.12711	9.16785
chr7A	IWGSC_v1.1_201706	gene	211729719	211735068	62	+	.	TraesCS7A02G238900	HC	TraesCS7A01G238900	TraesCS7A01G238900.1,TraesCS7A01G238900.2	1,0	***,***	tr|A0A1D6BY19|A0A1D6BY19_WHEAT,tr|A0A1D6BY19|A0A1D6BY19_WHEAT	Pyruvate dehydrogenase E1 component subunit alpha,Pyruvate dehydrogenase E1 component subunit alpha	PF00676: Dehydrogenase E1 component,PF00676: Dehydrogenase E1 component	IPR001017: Dehydrogenase, E1 component; IPR017597: Pyruvate dehydrogenase (acetyl-transferring) E1 component, alpha subunit, subgroup y; IPR029061: Thiamin diphosphate-binding fold,IPR001017: Dehydrogenase, E1 component; IPR029061: Thiamin diphosphate-binding fold	GO:0004739 MF: pyruvate dehydrogenase (acetyl-transferring) activity;GO:0006086 BP: acetyl-CoA biosynthetic process from pyruvate;GO:0008152 BP: metabolic process;GO:0016624 MF: oxidoreductase activity, acting on the aldehyde or oxo group of donors, disulfide as acceptor;GO:0043231 CC: intracellular membrane-bounded organelle,GO:0008152 BP: metabolic process;GO:0016624 MF: oxidoreductase activity…	G,G	PF00676,PF00676	IPR001017; IPR017597; IPR029061,IPR001017; IPR029061	GO:0004739; GO:0006086; GO:0008152; GO:0016624; GO:0043231,GO:0008152; GO:0016624	8.10386	5.20714	5.27704	2.82713	6.54932	8.55755	5.07492	10.8272	6.97149	8.25332	7.01284	9.9983	12.0626	25.3001	20.3245	23.0201	9.84195	4.35203	4.91517	1.3076	0.978189	1.17564	1.66179	10.0356	3.8366	1.75711	5.15916
chr7A	IWGSC_v1.1_201706	gene	206923441	206933897	58	-	.	TraesCS7A02G235000	HC	TraesCS7A01G235000	TraesCS7A01G235000.1,TraesCS7A01G235000.2	1,0	***,***	tr|A0A1E5VFD6|A0A1E5VFD6_9POAL,tr|A0A1E5VFD6|A0A1E5VFD6_9POAL	Ubiquinone biosynthesis protein COQ9, mitochondrial,Ubiquinone biosynthesis protein COQ9, mitochondrial	PF08511: COQ9,PF08511: COQ9	IPR012762: Ubiquinone biosynthesis protein COQ9; IPR013718: COQ9,IPR012762: Ubiquinone biosynthesis protein COQ9; IPR013718: COQ9	GO:0006744 BP: ubiquinone biosynthetic process,GO:0006744 BP: ubiquinone biosynthetic process	G,G	PF08511,PF08511	IPR012762; IPR013718,IPR012762; IPR013718	GO:0006744,GO:0006744	8.08441	11.5803	7.3012	10.2343	8.75705	6.36199	4.84979	16.5555	8.67306	9.68073	3.90395	8.97412	7.50465	21.363	20.4409	22.5034	11.5935	23.9623	20.8675	0.290924	0.360863	0.432003	0.485239	9.02901	14.3332	0.337402	13.9046
chr7A	IWGSC_v1.1_201706	gene	188024576	188030907	60	+	.	TraesCS7A02G220000	HC	TraesCS7A01G220000	TraesCS7A01G220000.1	1	***	tr|A0A061GUW0|A0A061GUW0_THECC	RING/U-box superfamily protein	PF13639: Ring finger domain	IPR001841: Zinc finger, RING-type; IPR013083: Zinc finger, RING/FYVE/PHD-type	GO:0005515 MF: protein binding;GO:0008270 MF: zinc ion binding	G	PF13639	IPR001841; IPR013083	GO:0005515; GO:0008270	8.05744	16.8719	13.1599	17.1402	11.7842	8.68291	9.98221	13.4821	8.10223	7.36309	8.1828	7.66698	7.85113	9.76186	8.92775	10.6614	9.62043	5.79625	8.72597	6.25208	3.78296	3.49494	3.19683	4.72549	10.5143	2.7094	9.02722
chr7A	IWGSC_v1.1_201706	gene	272338737	272344779	62	+	.	TraesCS7A02G268700	HC	TraesCS7A01G268700	TraesCS7A01G268700.1	1	***	tr|C0PMV4|C0PMV4_MAIZE	BZIP transcription factor	PF07716: Basic region leucine zipper	IPR004827: Basic-leucine zipper domain	GO:0003700 MF: transcription factor activity, sequence-specific DNA binding;GO:0006355 BP: regulation of transcription, DNA-templated;GO:0043565 MF: sequence-specific DNA binding	G	PF07716	IPR004827	GO:0003700; GO:0006355; GO:0043565	8.00135	12.5425	13.1185	15.2295	10.8799	5.33388	8.69662	5.25427	4.53349	6.73486	5.68702	4.61721	6.02309	5.90966	7.0271	7.42383	5.00187	10.9678	12.6933	11.1556	4.33898	5.19769	6.10072	6.2596	10.6522	4.64428	10.0106
chr7A	IWGSC_v1.1_201706	gene	317132465	317152715	47	-	.	TraesCS7A02G283700	HC	TraesCS7A01G283700	TraesCS7A01G283700.1,TraesCS7A01G283700.2,TraesCS7A01G283700.3	0,0,1	***,***,***	tr|U5FHI0|U5FHI0_POPTR,tr|U5FHI0|U5FHI0_POPTR,tr|A0A1D1ZKD5|A0A1D1ZKD5_9ARAE	Zinc finger family protein,Zinc finger family protein,E3 ubiquitin-protein ligase MARCH1	,,PF12906: RING-variant domain	,,IPR011016: Zinc finger, RING-CH-type; IPR013083: Zinc finger, RING/FYVE/PHD-type	,,GO:0008270 MF: zinc ion binding	TE?,TE?,G	,,PF12906	,,IPR011016; IPR013083	,,GO:0008270	7.95566	11.7377	8.83925	13.2325	9.47487	6.26463	7.9442	8.78366	6.03166	4.77734	2.5092	6.74257	4.25978	9.41933	8.19193	10.0233	5.84139	5.45204	8.1894	8.76935	4.27921	2.99508	5.61995	7.96769	19.2592	5.3421	15.2725
chr7A	IWGSC_v1.1_201706	gene	392913030	392917031	61	+	.	TraesCS7A02G296000	HC	TraesCS7A01G296000	TraesCS7A01G296000.1,TraesCS7A01G296000.2	1,0	***,***	tr|M8AJH6|M8AJH6_TRIUA,tr|M8AJH6|M8AJH6_TRIUA	Transmembrane 9 superfamily member,Transmembrane 9 superfamily member	PF02990: Endomembrane protein 70,PF02990: Endomembrane protein 70	IPR004240: Nonaspanin (TM9SF),IPR004240: Nonaspanin (TM9SF); IPR020846: Major facilitator superfamily domain	GO:0016021 CC: integral component of membrane,GO:0016021 CC: integral component of membrane	G,G	PF02990,PF02990	IPR004240,IPR004240; IPR020846	GO:0016021,GO:0016021	7.91853	21.0848	18.6809	24.6599	16.349	10.7048	9.8353	20.2435	10.0696	9.72835	5.67521	8.60546	7.01431	22.0475	16.7761	21.0993	13.5787	10.2522	12.5397	5.15086	2.07744	1.69988	2.51897	5.42888	13.581	1.76299	10.202
chr7A	IWGSC_v1.1_201706	gene	344674993	344679906	62	+	.	TraesCS7A02G287800	HC	TraesCS7A01G287800	TraesCS7A01G287800.1	1	***	tr|A0A061GFC4|A0A061GFC4_THECC	RNA-binding family protein	PF00076: RNA recognition motif. (a.k.a. RRM, RBD, or RNP domain)	IPR000504: RNA recognition motif domain	GO:0003676 MF: nucleic acid binding	G	PF00076	IPR000504	GO:0003676	7.71384	20.1495	20.6734	25.6808	17.9771	10.9767	11.8361	13.8261	6.12218	7.11059	5.16483	6.57909	5.10841	10.341	8.83709	10.6959	7.15138	3.79796	7.01695	5.68179	2.7691	2.53024	2.59831	8.61438	10.187	4.32062	6.82472
chr7A	IWGSC_v1.1_201706	gene	285606538	285610331	62	-	.	TraesCS7A02G272200	HC	TraesCS7A01G272200	TraesCS7A01G272200.1	1	***	AT4G30170.1	Peroxidase family protein	PF00141: Peroxidase	IPR002016: Haem peroxidase, plant/fungal/bacterial; IPR002207: Plant ascorbate peroxidase; IPR010255: Haem peroxidase; IPR019793: Peroxidases heam-ligand binding site; IPR019794: Peroxidase, active site	GO:0004601 MF: peroxidase activity;GO:0006979 BP: response to oxidative stress;GO:0020037 MF: heme binding;GO:0055114 BP: oxidation-reduction process	G	PF00141	IPR002016; IPR002207; IPR010255; IPR019793; IPR019794	GO:0004601; GO:0006979; GO:0020037; GO:0055114	7.69455	25.6961	16.0755	23.4781	17.061	10.9734	9.53432	13.8243	11.5743	9.90147	5.59217	8.86229	7.55373	10.5376	10.5778	11.7796	10.4296	6.34057	7.30971	6.35811	3.21105	3.34446	4.65735	12.7807	13.9901	4.15749	11.8058
chr7A	IWGSC_v1.1_201706	gene	421778086	421787052	62	-	.	TraesCS7A02G301900	HC	TraesCS7A01G301900	TraesCS7A01G301900.1	1	***	tr|F2E4M8|F2E4M8_HORVV	DNA-directed RNA polymerase subunit	PF04997: RNA polymerase Rpb1, domain 1; PF00623: RNA polymerase Rpb1, domain 2; PF04983: RNA polymerase Rpb1, domain 3; PF05000: RNA polymerase Rpb1, domain 4; PF04998: RNA polymerase Rpb1, domain 5; PF04992: RNA polymerase Rpb1, domain 6; PF04990: RNA polymerase Rpb1, domain 7; PF05001: RNA polymerase Rpb1 C-terminal repeat	IPR000684: RNA polymerase II, heptapeptide repeat, eukaryotic; IPR000722: RNA polymerase, alpha subunit; IPR006592: RNA polymerase, N-terminal; IPR007066: RNA polymerase Rpb1, domain 3; IPR007073: RNA polymerase Rpb1, domain 7; IPR007075: RNA polymerase Rpb1, domain 6; IPR007080: RNA polymerase Rpb1, domain 1; IPR007081: RNA polymerase Rpb1, domain 5; IPR007083: RNA polymerase Rpb1, domain 4	GO:0003677 MF: DNA binding;GO:0003899 MF: DNA-directed 5'-3' RNA polymerase activity;GO:0005665 CC: DNA-directed RNA polymerase II, core complex;GO:0006351 BP: transcription, DNA-templated;GO:0006366 BP: transcription from RNA polymerase II promoter	G	PF04997; PF00623; PF04983; PF05000; PF04998; PF04992; PF04990; PF05001	IPR000684; IPR000722; IPR006592; IPR007066; IPR007073; IPR007075; IPR007080; IPR007081; IPR007083	GO:0003677; GO:0003899; GO:0005665; GO:0006351; GO:0006366	7.63199	13.1903	16.2016	20.7554	14.4599	8.45386	9.13818	21.0436	10.6686	10.8179	5.43958	6.47862	5.69929	26.8516	12.0527	27.9162	19.665	13.3924	21.4027	5.87527	2.52012	1.55982	0.670954	1.25579	4.89462	0.846191	4.1671
chr7A	IWGSC_v1.1_201706	gene	120969574	120983665	61	-	.	TraesCS7A02G165300	HC	TraesCS7A01G165300	TraesCS7A01G165300.1	1	***	AT1G13560.1	aminoalcoholphosphotransferase 1	PF01066: CDP-alcohol phosphatidyltransferase	IPR000462: CDP-alcohol phosphatidyltransferase; IPR014472: Choline/ethanolamine phosphotransferase	GO:0008654 BP: phospholipid biosynthetic process;GO:0016020 CC: membrane;GO:0016780 MF: phosphotransferase activity, for other substituted phosphate groups	G	PF01066	IPR000462; IPR014472	GO:0008654; GO:0016020; GO:0016780	7.45844	11.224	10.7143	11.8631	10.9184	9.89741	9.47629	21.5135	7.64139	8.55452	7.7716	8.14114	8.76369	9.50519	8.6988	10.2168	8.63575	7.80291	9.05037	7.42067	4.14071	5.01708	3.79832	7.94691	8.23161	4.10164	9.76815
chr7A	IWGSC_v1.1_201706	gene	122683215	122683845	52	+	.	TraesCS7A02G167400	HC	TraesCS7A01G167400	TraesCS7A01G167400.1	1	***	AT2G31945.1	transmembrane protein				G				7.44133	16.5157	4.07117	4.6742	5.28154	12.3028	6.76776	4.00684	15.0794	16.114	22.7401	27.628	36.9151	0.185045	0.225393	0	10.0436	0	0	0	0.291287	2.54903	5.37798	3.45112	28.7855	4.80739	29.2433
chr7A	IWGSC_v1.1_201706	gene	215545815	215547567	59	-	.	TraesCS7A02G240300	HC	TraesCS7A01G240300	TraesCS7A01G240300.1	1	***	tr|B5KPW3|B5KPW3_TRIMO	Caffeoyl-CoA O-methyltransferase	PF01596: O-methyltransferase	IPR002935: O-methyltransferase, family 3; IPR029063: S-adenosyl-L-methionine-dependent methyltransferase	GO:0008171 MF: O-methyltransferase activity	G	PF01596	IPR002935; IPR029063	GO:0008171	7.43678	15.1577	5.05774	6.80684	7.66052	4.93275	5.88061	105.544	8.42295	6.22937	0.241416	0.850333	2.39008	2.55471	6.28065	5.60722	5.38231	2.7948	2.98238	0.154576	0.0228106	0.0875383	0.24834	8.75055	73.1838	0.426811	60.5727
chr7A	IWGSC_v1.1_201706	gene	190471960	190478510	47	-	.	TraesCS7A02G221700	HC	TraesCS7A01G221700	TraesCS7A01G221700.1,TraesCS7A01G221700.2,TraesCS7A01G221700.3,TraesCS7A01G221700.4,TraesCS7A01G221700.5	1,0,0,0,0	***,***,***,***,***	tr|A0A072UYB0|A0A072UYB0_MEDTR,tr|A0A072UYB0|A0A072UYB0_MEDTR,tr|A0A061FBS1|A0A061FBS1_THECC,tr|A0A072UYB0|A0A072UYB0_MEDTR,tr|A0A061FBS1|A0A061FBS1_THECC	WW domain protein, putative,WW domain protein, putative,WW domain-containing protein, putative isoform 4,WW domain protein, putative,WW domain-containing protein, putative isoform 4	PF00397: WW domain,PF00397: WW domain,PF00397: WW domain,PF00397: WW domain,PF00397: WW domain	IPR001202: WW domain,IPR001202: WW domain,IPR001202: WW domain,IPR001202: WW domain,IPR001202: WW domain	GO:0005515 MF: protein binding,GO:0005515 MF: protein binding,GO:0005515 MF: protein binding,GO:0005515 MF: protein binding,GO:0005515 MF: protein binding	G,G,G,G,G	PF00397,PF00397,PF00397,PF00397,PF00397	IPR001202,IPR001202,IPR001202,IPR001202,IPR001202	GO:0005515,GO:0005515,GO:0005515,GO:0005515,GO:0005515	7.36645	11.0858	12.9777	11.9891	12.5488	15.5999	12.3454	24.5508	15.3909	14.9336	10.1791	9.0937	8.4924	34.0041	22.1046	31.95	17.2701	13.0681	14.4483	2.60692	2.09664	2.12926	1.62654	2.53596	4.2293	1.15385	2.09168
chr7A	IWGSC_v1.1_201706	gene	486928703	486933792	59	-	.	TraesCS7A02G333600	HC	TraesCS7A01G333600	TraesCS7A01G333600.1	1	***	tr|B4FK58|B4FK58_MAIZE	Signal recognition particle 19 kDa protein	PF01922: SRP19 protein	IPR002778: Signal recognition particle, SRP19 subunit	GO:0006614 BP: SRP-dependent cotranslational protein targeting to membrane;GO:0008312 MF: 7S RNA binding;GO:0048500 CC: signal recognition particle	G	PF01922	IPR002778	GO:0006614; GO:0008312; GO:0048500	7.31342	14.1362	13.4511	17.5713	13.0714	5.83185	7.17804	7.51221	5.77196	5.85559	5.72179	5.39536	6.39369	7.80274	7.73323	5.05169	4.95559	5.91556	6.75226	5.54388	1.64919	2.61719	6.63549	10.8784	13.1835	6.7227	14.0295
chr7A	IWGSC_v1.1_201706	gene	254384827	254387914	52	+	.	TraesCS7A02G260800	HC	TraesCS7A01G260800	TraesCS7A01G260800.1,TraesCS7A01G260800.2	0,1	***,***	tr|A0A059Q1Y3|A0A059Q1Y3_9POAL,tr|A0A059Q1Y3|A0A059Q1Y3_9POAL	Glutamate-1-semialdehyde 2,1-aminomutase,Glutamate-1-semialdehyde 2,1-aminomutase	PF00202: Aminotransferase class-III,PF00202: Aminotransferase class-III	IPR004639: Tetrapyrrole biosynthesis, glutamate-1-semialdehyde aminotransferase; IPR005814: Aminotransferase class-III; IPR015421: Pyridoxal phosphate-dependent transferase, major region, subdomain 1; IPR015422: Pyridoxal phosphate-dependent transferase, subdomain 2; IPR015424: Pyridoxal phosphate-dependent transferase,IPR004639: Tetrapyrrole biosynthesis, glutamate-1-semialdehyde aminotransferas…	GO:0003824 MF: catalytic activity;GO:0008483 MF: transaminase activity;GO:0030170 MF: pyridoxal phosphate binding;GO:0033014 BP: tetrapyrrole biosynthetic process;GO:0042286 MF: glutamate-1-semialdehyde 2,1-aminomutase activity,GO:0003824 MF: catalytic activity;GO:0008483 MF: transaminase activity;GO:0030170 MF: pyridoxal phosphate binding;GO:0033014 BP: tetrapyrrole biosynthetic process;GO:00422…	G,G	PF00202,PF00202	IPR004639; IPR005814; IPR015421; IPR015422; IPR015424,IPR004639; IPR005814; IPR015421; IPR015422; IPR015424	GO:0003824; GO:0008483; GO:0030170; GO:0033014; GO:0042286,GO:0003824; GO:0008483; GO:0030170; GO:0033014; GO:0042286	7.27251	30.1807	20.2192	34.3873	16.7996	7.64799	9.88569	15.1194	6.55701	8.54062	4.08882	5.56575	4.24289	9.05315	7.44852	9.22622	7.26048	2.85269	3.26278	8.38806	3.10327	3.35633	2.6911	4.41992	7.20995	3.76356	7.17403
chr7A	IWGSC_v1.1_201706	gene	216731826	216735930	61	-	.	TraesCS7A02G241300	HC	TraesCS7A01G241300	TraesCS7A01G241300.1,TraesCS7A01G241300.2	1,0	***,***	tr|A0A059D427|A0A059D427_EUCGR,tr|B9ST91|B9ST91_RICCO	Eukaryotic translation initiation factor 3 subunit F,Signalosome subunit, putative	PF01398: JAB1/Mov34/MPN/PAD-1 ubiquitin protease; PF13012: Maintenance of mitochondrial structure and function,PF01398: JAB1/Mov34/MPN/PAD-1 ubiquitin protease; PF13012: Maintenance of mitochondrial structure and function	IPR000555: JAB1/MPN/MOV34 metalloenzyme domain; IPR024969: Rpn11/EIF3F, C-terminal,IPR000555: JAB1/MPN/MOV34 metalloenzyme domain; IPR024969: Rpn11/EIF3F, C-terminal	GO:0005515 MF: protein binding,GO:0005515 MF: protein binding	G,G	PF01398; PF13012,PF01398; PF13012	IPR000555; IPR024969,IPR000555; IPR024969	GO:0005515,GO:0005515	7.2691	14.0254	14.5692	21.8767	12.4031	4.78352	6.81538	9.52276	7.5958	6.91525	4.62612	6.20656	6.3224	10.4396	9.11362	12.0929	6.04366	15.1652	15.4334	9.81638	2.60496	2.29367	2.4754	4.28653	6.00281	3.60023	4.743
chr7A	IWGSC_v1.1_201706	gene	198804283	198808214	62	-	.	TraesCS7A02G228400	HC	TraesCS7A01G228400	TraesCS7A01G228400.1	1	***	tr|A0A178UM68|A0A178UM68_ARATH	Sodium/hydrogen exchanger	PF00999: Sodium/hydrogen exchanger family	IPR004709: Na+/H+ exchanger; IPR006153: Cation/H+ exchanger	GO:0006812 BP: cation transport;GO:0006814 BP: sodium ion transport;GO:0006885 BP: regulation of pH;GO:0015299 MF: solute:proton antiporter activity;GO:0015385 MF: sodium:proton antiporter activity;GO:0016021 CC: integral component of membrane;GO:0055085 BP: transmembrane transport	G	PF00999	IPR004709; IPR006153	GO:0006812; GO:0006814; GO:0006885; GO:0015299; GO:0015385; GO:0016021; GO:0055085	7.26468	0.210937	0.137319	0.0232958	1.47138	6.33586	3.47922	12.7213	6.57579	6.86053	2.93345	6.72802	3.83903	25.7899	21.235	22.4034	10.5867	14.0837	17.4668	0.53466	1.69311	1.13685	0.20214	1.46086	0.1222	0.510729	0.224906
chr7A	IWGSC_v1.1_201706	gene	232742244	232743701	62	+	.	TraesCS7A02G250400	HC	TraesCS7A01G250400	TraesCS7A01G250400.1	1	***	tr|A0A161HAX4|A0A161HAX4_9ASPA	Chitinase	PF00182: Chitinase class I	IPR000726: Glycoside hydrolase, family 19, catalytic; IPR016283: Glycoside hydrolase, family 19; IPR023346: Lysozyme-like domain	GO:0004568 MF: chitinase activity;GO:0005975 BP: carbohydrate metabolic process;GO:0006032 BP: chitin catabolic process;GO:0016998 BP: cell wall macromolecule catabolic process	G	PF00182	IPR000726; IPR016283; IPR023346	GO:0004568; GO:0005975; GO:0006032; GO:0016998	7.18671	19.2244	13.1953	13.8951	16.1641	10.9553	11.0794	13.3282	7.80575	9.30902	8.65707	9.37457	10.4507	6.27678	4.76507	6.97948	4.013	1.56724	2.2664	5.31499	2.24471	3.2701	1.61694	10.1978	14.9474	2.50059	15.7472
chr7A	IWGSC_v1.1_201706	gene	216825249	216837235	49	+	.	TraesCS7A02G241500	HC	TraesCS7A01G241500	TraesCS7A01G241500.1,TraesCS7A01G241500.2,TraesCS7A01G241500.3,TraesCS7A01G241500.4,TraesCS7A01G241500.5	0,0,0,0,1	***,***,***,***,***	tr|R7W8Z7|R7W8Z7_AEGTA,tr|R7W8Z7|R7W8Z7_AEGTA,tr|R7W8Z7|R7W8Z7_AEGTA,tr|R7W8Z7|R7W8Z7_AEGTA,tr|R7W8Z7|R7W8Z7_AEGTA	Peroxisomal targeting signal 1 receptor,Peroxisomal targeting signal 1 receptor,Peroxisomal targeting signal 1 receptor,Peroxisomal targeting signal 1 receptor,Peroxisomal targeting signal 1 receptor	,,PF13432: Tetratricopeptide repeat; PF13181: Tetratricopeptide repeat; PF00515: Tetratricopeptide repeat,PF13181: Tetratricopeptide repeat; PF00515: Tetratricopeptide repeat,PF13432: Tetratricopeptide repeat; PF13181: Tetratricopeptide repeat; PF13414: TPR repeat	IPR011990: Tetratricopeptide-like helical domain,IPR011990: Tetratricopeptide-like helical domain; IPR013026: Tetratricopeptide repeat-containing domain; IPR019734: Tetratricopeptide repeat,IPR001440: Tetratricopeptide repeat 1; IPR011990: Tetratricopeptide-like helical domain; IPR013026: Tetratricopeptide repeat-containing domain; IPR019734: Tetratricopeptide repeat,IPR001440: Tetratricopeptide …	GO:0005515 MF: protein binding,GO:0005515 MF: protein binding,GO:0005515 MF: protein binding,GO:0005515 MF: protein binding,GO:0005515 MF: protein binding	G,G,G,G,G	,,PF13432; PF13181; PF00515,PF13181; PF00515,PF13432; PF13181; PF13414	IPR011990,IPR011990; IPR013026; IPR019734,IPR001440; IPR011990; IPR013026; IPR019734,IPR001440; IPR011990; IPR013026; IPR019734,IPR011990; IPR013026; IPR019734	GO:0005515,GO:0005515,GO:0005515,GO:0005515,GO:0005515	7.1567	15.4177	13.9262	19.1277	12.1988	6.47768	9.04024	13.5437	8.17007	7.70737	5.67272	8.60057	8.67759	9.80267	9.36139	11.0371	10.9545	16.2486	19.355	8.98204	3.81319	4.56477	2.42546	4.84394	7.46103	2.54714	4.7504
chr7A	IWGSC_v1.1_201706	gene	481582527	481588955	51	+	.	TraesCS7A02G329800	HC	TraesCS7A01G329800	TraesCS7A01G329800.1,TraesCS7A01G329800.2	1,0	--*,*-*	sp|A6QLH6|SCYL1_BOVIN,tr|G7KKC4|G7KKC4_MEDTR	N-terminal kinase-like protein,DUF789 family protein	PF05623: Protein of unknown function (DUF789),PF05623: Protein of unknown function (DUF789)	IPR008507: Protein of unknown function DUF789,IPR008507: Protein of unknown function DUF789	,	G,G	PF05623,PF05623	IPR008507,IPR008507	,	7.11921	16.5099	15.4408	16.9404	13.1312	7.76624	10.1649	9.37684	6.23011	6.64519	5.24506	5.33197	4.61819	3.97979	2.36424	2.99482	5.41435	4.1046	6.45529	7.81721	3.88265	3.32742	1.92564	3.71481	9.12729	1.98907	8.8586
chr7A	IWGSC_v1.1_201706	gene	216422916	216429556	53	-	.	TraesCS7A02G241100	HC	TraesCS7A01G241100	TraesCS7A01G241100.1,TraesCS7A01G241100.2,TraesCS7A01G241100.3	0,0,1	***,*-*,*-*	tr|Q75KQ5|Q75KQ5_ORYSJ,tr|A6XGV3|A6XGV3_9CHLO,tr|A6XGV3|A6XGV3_9CHLO	Amino acid acetyltransferase, putative, expressed,Acetylglutamate kinase,Acetylglutamate kinase	PF00583: Acetyltransferase (GNAT) family,PF00696: Amino acid kinase family; PF00583: Acetyltransferase (GNAT) family,PF00696: Amino acid kinase family; PF00583: Acetyltransferase (GNAT) family	IPR000182: GNAT domain; IPR001048: Aspartate/glutamate/uridylate kinase; IPR010167: Amino-acid N-acetyltransferase; IPR016181: Acyl-CoA N-acyltransferase,IPR000182: GNAT domain; IPR001048: Aspartate/glutamate/uridylate kinase; IPR010167: Amino-acid N-acetyltransferase; IPR016181: Acyl-CoA N-acyltransferase,IPR000182: GNAT domain; IPR001048: Aspartate/glutamate/uridylate kinase; IPR010167: Amino-a…	GO:0004042 MF: acetyl-CoA:L-glutamate N-acetyltransferase activity;GO:0005737 CC: cytoplasm;GO:0006526 BP: arginine biosynthetic process;GO:0008080 MF: N-acetyltransferase activity,GO:0004042 MF: acetyl-CoA:L-glutamate N-acetyltransferase activity;GO:0005737 CC: cytoplasm;GO:0006526 BP: arginine biosynthetic process;GO:0008080 MF: N-acetyltransferase activity,GO:0004042 MF: acetyl-CoA:L-glutamate…	G,G,G	PF00583,PF00696; PF00583,PF00696; PF00583	IPR000182; IPR001048; IPR010167; IPR016181,IPR000182; IPR001048; IPR010167; IPR016181,IPR000182; IPR001048; IPR010167; IPR016181	GO:0004042; GO:0005737; GO:0006526; GO:0008080,GO:0004042; GO:0005737; GO:0006526; GO:0008080,GO:0004042; GO:0005737; GO:0006526; GO:0008080	7.11548	17.269	8.30733	9.07176	11.3595	4.99254	6.42433	28.2829	15.6155	9.48039	6.13189	11.4482	10.3095	18.4632	23.9302	18.7879	13.345	12.1848	11.4451	0.479599	1.04773	0.631447	0.0965693	4.26938	21.7598	0.168546	14.3409
chr7A	IWGSC_v1.1_201706	gene	319587234	319598812	58	+	.	TraesCS7A02G284000	HC	TraesCS7A01G284000	TraesCS7A01G284000.1,TraesCS7A01G284000.2,TraesCS7A01G284000.3	0,0,1	***,***,***	tr|B9IM33|B9IM33_POPTR,tr|B9IM33|B9IM33_POPTR,tr|B9IM33|B9IM33_POPTR	ADP-ribosylation factor family protein,ADP-ribosylation factor family protein,ADP-ribosylation factor family protein	PF00025: ADP-ribosylation factor family,PF00025: ADP-ribosylation factor family,PF00025: ADP-ribosylation factor family	IPR005225: Small GTP-binding protein domain; IPR006689: Small GTPase superfamily, ARF/SAR type; IPR024156: Small GTPase superfamily, ARF type; IPR027417: P-loop containing nucleoside triphosphate hydrolase,IPR005225: Small GTP-binding protein domain; IPR006689: Small GTPase superfamily, ARF/SAR type; IPR024156: Small GTPase superfamily, ARF type; IPR027417: P-loop containing nucleoside triphospha…	GO:0005525 MF: GTP binding;GO:0005622 CC: intracellular;GO:0007264 BP: small GTPase mediated signal transduction,GO:0005525 MF: GTP binding;GO:0005622 CC: intracellular;GO:0007264 BP: small GTPase mediated signal transduction,GO:0005525 MF: GTP binding;GO:0005622 CC: intracellular;GO:0007264 BP: small GTPase mediated signal transduction	G,G,G	PF00025,PF00025,PF00025	IPR005225; IPR006689; IPR024156; IPR027417,IPR005225; IPR006689; IPR024156; IPR027417,IPR005225; IPR006689; IPR024156; IPR027417	GO:0005525; GO:0005622; GO:0007264,GO:0005525; GO:0005622; GO:0007264,GO:0005525; GO:0005622; GO:0007264	7.09126	9.17799	9.40826	12.3679	9.2876	4.26304	5.2775	10.5918	3.96071	5.99459	0.821008	2.4122	2.78811	10.9573	13.8582	12.0268	5.57679	5.47669	7.01168	2.90265	1.4384	1.19597	2.47485	10.047	12.5732	3.58392	10.3392
chr7A	IWGSC_v1.1_201706	gene	275917119	275922471	62	-	.	TraesCS7A02G269800	HC	TraesCS7A01G269800	TraesCS7A01G269800.1	1	***	tr|M8AZQ5|M8AZQ5_TRIUA	FAS-associated factor 2-B	PF14555: UBA-like domain; PF00789: UBX domain	IPR001012: UBX domain; IPR009060: UBA-like; IPR029071: Ubiquitin-related domain	GO:0005515 MF: protein binding	G	PF14555; PF00789	IPR001012; IPR009060; IPR029071	GO:0005515	7.06035	13.1154	8.2423	13.5817	8.6389	5.85673	6.10798	14.5517	7.35341	6.63225	4.94817	7.24527	6.27317	13.8993	12.9081	12.0473	9.56495	8.5406	9.72662	3.10631	2.05045	1.70382	1.37367	4.40006	7.23624	1.64709	5.9034
chr7A	IWGSC_v1.1_201706	gene	207546320	207548957	60	+	.	TraesCS7A02G235500	HC	TraesCS7A01G235500	TraesCS7A01G235500.1	1	***	tr|Q5QPY4|Q5QPY4_MAIZE	Glycosyltransferase	PF04577: Protein of unknown function (DUF563)	IPR007657: Glycosyltransferase 61	GO:0016757 MF: transferase activity, transferring glycosyl groups	G	PF04577	IPR007657	GO:0016757	7.02969	33.732	14.7128	18.6405	18.8173	8.99295	8.02379	17.8241	6.2457	7.50236	2.21175	2.64913	2.80332	18.556	18.0234	18.9137	3.78957	4.13259	5.22605	0.364879	0.392496	0.861836	0.661231	6.07056	42.1078	0.96282	38.0699
chr7A	IWGSC_v1.1_201706	gene	226718524	226721935	46	-	.	TraesCS7A02G246700	HC	TraesCS7A01G246700	TraesCS7A01G246700.1,TraesCS7A01G246700.2,TraesCS7A01G246700.3	1,0,0	***,***,***	tr|A0A0K9P774|A0A0K9P774_ZOSMR,tr|A0A0K9P774|A0A0K9P774_ZOSMR,tr|A0A0K9P774|A0A0K9P774_ZOSMR	DSBA oxidoreductase family protein,DSBA oxidoreductase family protein,DSBA oxidoreductase family protein	PF01323: DSBA-like thioredoxin domain,PF01323: DSBA-like thioredoxin domain,PF01323: DSBA-like thioredoxin domain	IPR001853: DSBA-like thioredoxin domain; IPR012336: Thioredoxin-like fold,IPR001853: DSBA-like thioredoxin domain; IPR012336: Thioredoxin-like fold,IPR001853: DSBA-like thioredoxin domain; IPR012336: Thioredoxin-like fold	GO:0015035 MF: protein disulfide oxidoreductase activity,GO:0015035 MF: protein disulfide oxidoreductase activity,GO:0015035 MF: protein disulfide oxidoreductase activity	G,G,G	PF01323,PF01323,PF01323	IPR001853; IPR012336,IPR001853; IPR012336,IPR001853; IPR012336	GO:0015035,GO:0015035,GO:0015035	6.96751	6.84884	4.12023	4.91873	6.22728	5.16392	6.8235	13.0841	3.57461	3.89297	3.39409	4.14682	2.06635	2.15848	1.11838	1.70754	1.8751	1.275	1.32723	12.3548	13.363	11.4679	6.83485	14.6254	30.6024	10.8568	29.2923
chr7A	IWGSC_v1.1_201706	gene	447494783	447500644	62	+	.	TraesCS7A02G313800	HC	TraesCS7A01G313800	TraesCS7A01G313800.1	1	***	tr|M7ZRM5|M7ZRM5_TRIUA	Programmed cell death protein 4	PF02847: MA3 domain	IPR003891: Initiation factor eIF-4 gamma, MA3; IPR016024: Armadillo-type fold	GO:0005488 MF: binding	G	PF02847	IPR003891; IPR016024	GO:0005488	6.94106	6.51031	6.85817	11.5375	6.74968	5.75393	5.03095	20.1467	8.04434	8.65086	4.91773	6.79462	6.54119	25.0429	19.3644	25.2416	10.1419	6.72265	9.18033	10.2501	5.2809	6.2973	1.84439	2.37006	3.46055	2.00136	3.99138
chr7A	IWGSC_v1.1_201706	gene	251835598	251840672	63	+	.	TraesCS7A02G260000	HC	TraesCS7A01G260000	TraesCS7A01G260000.1	1	***	tr|I1I8W6|I1I8W6_BRADI	Purple acid phosphatase	PF16656: Purple acid Phosphatase, N-terminal domain; PF00149: Calcineurin-like phosphoesterase; PF14008: Iron/zinc purple acid phosphatase-like protein C	IPR004843: Calcineurin-like phosphoesterase domain, ApaH type; IPR008963: Purple acid phosphatase-like, N-terminal; IPR015914: Purple acid phosphatase, N-terminal; IPR025733: Iron/zinc purple acid phosphatase-like C-terminal domain; IPR029052: Metallo-dependent phosphatase-like	GO:0003993 MF: acid phosphatase activity;GO:0016787 MF: hydrolase activity;GO:0046872 MF: metal ion binding	G	PF16656; PF00149; PF14008	IPR004843; IPR008963; IPR015914; IPR025733; IPR029052	GO:0003993; GO:0016787; GO:0046872	6.87165	7.10156	6.30767	4.77972	8.38034	7.05048	7.89642	4.99738	3.32479	4.538	5.29167	6.86777	7.33842	7.1655	3.73719	5.74487	3.08256	2.03415	2.0359	3.51626	2.69192	3.47079	3.83499	5.5225	2.35731	3.28846	2.45658
chr7A	IWGSC_v1.1_201706	gene	198191779	198193697	46	-	.	TraesCS7A02G227800	HC	TraesCS7A01G227800	TraesCS7A01G227800.1,TraesCS7A01G227800.2	1,0	*-*,*-*	tr|V4VDZ9|V4VDZ9_9ROSI,tr|V4VDZ9|V4VDZ9_9ROSI	Ribonucleoside-diphosphate reductase,Ribonucleoside-diphosphate reductase	,	,	,	G,G	,	,	,	6.87066	12.214	12.3963	13.0273	13.435	16.3164	12.3096	19.4573	20.0649	17.1294	9.15159	8.57128	7.96473	31.3412	25.0203	36.4928	25.9766	7.35808	10.21	1.03394	1.56484	2.2292	2.75046	3.97748	19.8603	2.50837	11.9804
chr7A	IWGSC_v1.1_201706	gene	393764446	393774192	48	+	.	TraesCS7A02G296100	HC	TraesCS7A01G296100	TraesCS7A01G296100.1,TraesCS7A01G296100.2,TraesCS7A01G296100.3,TraesCS7A01G296100.4,TraesCS7A01G296100.5,TraesCS7A01G296100.6,TraesCS7A01G296100.7	0,0,0,0,0,1,0	***,***,***,***,***,***,***	tr|M7ZKG1|M7ZKG1_TRIUA,tr|M7ZKG1|M7ZKG1_TRIUA,tr|M7ZKG1|M7ZKG1_TRIUA,tr|M7ZKG1|M7ZKG1_TRIUA,tr|M7ZKG1|M7ZKG1_TRIUA,tr|M7ZKG1|M7ZKG1_TRIUA,tr|M7ZKG1|M7ZKG1_TRIUA	Topless-related protein 1,Topless-related protein 1,Topless-related protein 1,Topless-related protein 1,Topless-related protein 1,Topless-related protein 1,Topless-related protein 1	PF00400: WD domain, G-beta repeat,PF00400: WD domain, G-beta repeat,PF00400: WD domain, G-beta repeat,PF00400: WD domain, G-beta repeat,PF00400: WD domain, G-beta repeat,PF00400: WD domain, G-beta repeat,PF00400: WD domain, G-beta repeat	IPR001680: WD40 repeat; IPR006594: LIS1 homology motif; IPR006595: CTLH, C-terminal LisH motif; IPR011044: Quinoprotein amine dehydrogenase, beta chain-like; IPR015943: WD40/YVTN repeat-like-containing domain; IPR017986: WD40-repeat-containing domain; IPR019775: WD40 repeat, conserved site,IPR001680: WD40 repeat; IPR006594: LIS1 homology motif; IPR006595: CTLH, C-terminal LisH motif; IPR015943: W…	GO:0005515 MF: protein binding,GO:0005515 MF: protein binding,GO:0005515 MF: protein binding,GO:0005515 MF: protein binding,GO:0005515 MF: protein binding,GO:0005515 MF: protein binding,GO:0005515 MF: protein binding	G,G,G,G,G,G,G	PF00400,PF00400,PF00400,PF00400,PF00400,PF00400,PF00400	IPR001680; IPR006594; IPR006595; IPR011044; IPR015943; IPR017986; IPR019775,IPR001680; IPR006594; IPR006595; IPR015943; IPR017986; IPR019775,IPR001680; IPR006594; IPR006595; IPR011047; IPR015943; IPR017986; IPR019775,IPR001680; IPR006594; IPR006595; IPR015943; IPR017986; IPR019775,IPR001680; IPR006594; IPR006595; IPR011047; IPR015943; IPR017986; IPR019775,IPR001680; IPR006594; IPR006595; IPR01104…	GO:0005515,GO:0005515,GO:0005515,GO:0005515,GO:0005515,GO:0005515,GO:0005515	6.83472	20.1059	17.3085	22.8232	15.6599	10.0448	9.93747	19.466	9.73993	10.52	5.56611	7.85178	6.72989	19.3454	11.4222	21.3358	17.1211	19.8577	27.446	3.85454	2.08208	2.01262	0.704652	1.62513	8.4118	0.700991	4.58791
chr7A	IWGSC_v1.1_201706	gene	459175451	459186365	63	+	.	TraesCS7A02G318800	HC	TraesCS7A01G318800	TraesCS7A01G318800.1	1	***	tr|M8ACQ8|M8ACQ8_TRIUA	Squamous cell carcinoma antigen recognized by T-cells 3	PF00076: RNA recognition motif. (a.k.a. RRM, RBD, or RNP domain)	IPR000504: RNA recognition motif domain; IPR003107: HAT (Half-A-TPR) repeat; IPR011990: Tetratricopeptide-like helical domain	GO:0003676 MF: nucleic acid binding;GO:0005515 MF: protein binding;GO:0006396 BP: RNA processing	G	PF00076	IPR000504; IPR003107; IPR011990	GO:0003676; GO:0005515; GO:0006396	6.82736	6.84538	7.97135	10.538	6.6701	6.60075	5.81747	11.4549	7.44011	7.02839	6.03443	5.48127	5.68428	19.9937	16.1577	17.0374	8.18272	10.5827	9.80894	3.84073	2.32509	2.39272	1.36974	1.96348	2.75959	1.22827	1.78837
chr7A	IWGSC_v1.1_201706	gene	134513683	134518118	60	-	.	TraesCS7A02G180000	HC	TraesCS7A01G180000	TraesCS7A01G180000.1,TraesCS7A01G180000.2,TraesCS7A01G180000.3	1,0,0	***,***,***	tr|A0A199UG08|A0A199UG08_ANACO,tr|A0A199UG08|A0A199UG08_ANACO,tr|A0A199UG08|A0A199UG08_ANACO	Oxidation resistance protein 1,Oxidation resistance protein 1,Oxidation resistance protein 1	PF07534: TLD,PF07534: TLD,PF07534: TLD	IPR006571: TLDc domain,IPR006571: TLDc domain,IPR006571: TLDc domain	,,	G,G,G	PF07534,PF07534,PF07534	IPR006571,IPR006571,IPR006571	,,	6.68624	6.6245	7.70986	6.87314	8.58103	7.9704	9.08495	14.0678	9.61506	9.36437	5.87014	10.2538	9.56371	21.2457	16.9865	20.8562	14.9445	9.50713	10.3822	3.3997	1.64157	1.90193	1.93451	2.65263	4.65692	1.88553	2.40842
chr7A	IWGSC_v1.1_201706	gene	411527654	411538498	61	+	.	TraesCS7A02G299700	HC	TraesCS7A01G299700	TraesCS7A01G299700.1	1	***	tr|G7J9N5|G7J9N5_MEDTR	SPFH domain/band 7 family protein	PF01145: SPFH domain / Band 7 family; PF16200: C-terminal region of band_7	IPR001107: Band 7 domain; IPR001972: Stomatin family; IPR032435: Band 7, C-terminal extension	GO:0016020 CC: membrane	G	PF01145; PF16200	IPR001107; IPR001972; IPR032435	GO:0016020	6.62334	10.4473	10.7629	15.6827	8.96215	5.08145	4.48712	10.0173	5.34899	5.4056	5.0793	5.52302	6.05055	10.5309	9.5581	10.6087	7.0996	8.53188	7.88951	5.00287	2.25415	1.3288	2.72439	2.61422	3.91632	2.05957	4.38049
chr7A	IWGSC_v1.1_201706	gene	125256683	125260819	62	+	.	TraesCS7A02G168400	HC	TraesCS7A01G168400	TraesCS7A01G168400.1	1	***	tr|R9Q9C6|R9Q9C6_FRAVE	Tyrosine-protein phosphatase	PF03162: Tyrosine phosphatase family	IPR004861: Protein-tyrosine phosphatase, SIW14-like; IPR016130: Protein-tyrosine phosphatase, active site; IPR020428: Protein-tyrosine phosphatase SIW14-like, eukaryotic; IPR029021: Protein-tyrosine phosphatase-like	GO:0004725 MF: protein tyrosine phosphatase activity;GO:0016311 BP: dephosphorylation;GO:0016791 MF: phosphatase activity	G	PF03162	IPR004861; IPR016130; IPR020428; IPR029021	GO:0004725; GO:0016311; GO:0016791	6.61798	15.0297	13.9898	17.7388	12.8306	7.66169	6.21254	16.9548	6.71301	5.2826	1.27993	2.98021	2.61413	2.90618	3.0106	2.81234	4.25011	2.07549	2.5321	0.819657	0.196452	0.617536	0.676104	6.27919	13.8071	1.03025	16.9778
chr7A	IWGSC_v1.1_201706	gene	232623913	232628917	62	-	.	TraesCS7A02G250300	HC	TraesCS7A01G250300	TraesCS7A01G250300.1	1	***	tr|B9R8X2|B9R8X2_RICCO	Chaperone protein dnaJ, putative	PF00226: DnaJ domain; PF14308: X-domain of DnaJ-containing	IPR001623: DnaJ domain; IPR018253: DnaJ domain, conserved site; IPR026894: DNAJ-containing protein, X-domain		G	PF00226; PF14308	IPR001623; IPR018253; IPR026894		6.57256	16.0434	15.6119	17.6116	14.5011	9.44914	10.5444	9.78039	5.33437	6.82645	6.20796	6.69962	9.34462	4.68165	3.80494	3.50572	5.8956	5.51762	6.53628	6.24666	2.70756	3.88157	3.07439	2.6249	11.3763	3.38059	6.97372
chr7A	IWGSC_v1.1_201706	gene	420664601	420669021	62	+	.	TraesCS7A02G301500	HC	TraesCS7A01G301500	TraesCS7A01G301500.1	1	***	tr|A0A0B0MV36|A0A0B0MV36_GOSAR	Vesicle-associated 1-1-like protein	PF00635: MSP (Major sperm protein) domain	IPR000535: Major sperm protein (MSP) domain; IPR008962: PapD-like; IPR013783: Immunoglobulin-like fold; IPR016763: Vesicle-associated membrane-protein-associated protein	GO:0005789 CC: endoplasmic reticulum membrane	G	PF00635	IPR000535; IPR008962; IPR013783; IPR016763	GO:0005789	6.5405	20.1415	16.4948	20.1121	13.9999	5.12768	6.18182	7.15438	3.02116	3.28597	1.77796	1.45895	2.10521	2.83793	2.39757	2.49175	1.9106	1.80505	1.19487	7.11186	2.82674	2.30848	4.61647	10.2018	15.6067	4.38265	14.4877
chr7A	IWGSC_v1.1_201706	gene	466247186	466249779	62	-	.	TraesCS7A02G322200	HC	TraesCS7A01G322200	TraesCS7A01G322200.1	1	***	tr|N1QYL3|N1QYL3_AEGTA	Alcohol dehydrogenase	PF08240: Alcohol dehydrogenase GroES-like domain; PF00107: Zinc-binding dehydrogenase	IPR011032: GroES-like; IPR013149: Alcohol dehydrogenase, C-terminal; IPR013154: Alcohol dehydrogenase, N-terminal; IPR016040: NAD(P)-binding domain; IPR020843: Polyketide synthase, enoylreductase domain	GO:0016491 MF: oxidoreductase activity;GO:0055114 BP: oxidation-reduction process	G	PF08240; PF00107	IPR011032; IPR013149; IPR013154; IPR016040; IPR020843	GO:0016491; GO:0055114	6.52993	13.182	12.2077	10.1704	11.0451	4.87421	7.47636	10.9485	4.48667	5.57145	3.09199	5.05083	4.41498	8.78582	7.59776	8.47336	4.61552	3.89159	5.92428	8.72766	2.66414	2.74204	3.15766	6.96601	11.5769	2.32198	16.9411
chr7A	IWGSC_v1.1_201706	gene	215185408	215188843	61	+	.	TraesCS7A02G240100	HC	TraesCS7A01G240100	TraesCS7A01G240100.1	1	***	tr|G7J0E1|G7J0E1_MEDTR	Transducin/WD40 repeat protein	PF00400: WD domain, G-beta repeat	IPR001680: WD40 repeat; IPR011047: Quinoprotein alcohol dehydrogenase-like superfamily; IPR015943: WD40/YVTN repeat-like-containing domain; IPR017986: WD40-repeat-containing domain	GO:0005515 MF: protein binding	G	PF00400	IPR001680; IPR011047; IPR015943; IPR017986	GO:0005515	6.48553	10.7998	11.5292	10.446	12.939	8.01198	12.8959	8.04462	6.6706	8.35677	6.18218	7.47505	7.14151	7.5214	6.09858	7.45369	8.12347	5.88095	8.05067	7.6637	4.08816	6.26198	3.36395	4.17727	7.32128	3.33373	6.91776
chr7A	IWGSC_v1.1_201706	gene	271794716	271800048	59	-	.	TraesCS7A02G268500	HC	TraesCS7A01G268500	TraesCS7A01G268500.1,TraesCS7A01G268500.2	1,0	*-*,*-*	AT3G05545.1,AT3G05545.1	RING/U-box superfamily protein,RING/U-box superfamily protein	PF13639: Ring finger domain,PF13639: Ring finger domain	IPR001841: Zinc finger, RING-type; IPR013083: Zinc finger, RING/FYVE/PHD-type,IPR001841: Zinc finger, RING-type; IPR013083: Zinc finger, RING/FYVE/PHD-type	GO:0005515 MF: protein binding;GO:0008270 MF: zinc ion binding,GO:0005515 MF: protein binding;GO:0008270 MF: zinc ion binding	G,G	PF13639,PF13639	IPR001841; IPR013083,IPR001841; IPR013083	GO:0005515; GO:0008270,GO:0005515; GO:0008270	6.47847	11.8032	9.01802	8.34331	9.88049	8.16402	7.67386	13.7561	5.82681	6.4903	3.52424	4.19656	3.93975	11.7071	13.3043	11.6488	8.49744	11.6586	10.8539	3.11764	2.09447	2.70649	3.00227	7.45216	14.7881	2.87415	11.3348
chr7A	IWGSC_v1.1_201706	gene	409870374	409879449	53	+	.	TraesCS7A02G299400	HC	TraesCS7A01G299400	TraesCS7A01G299400.1,TraesCS7A01G299400.2,TraesCS7A01G299400.3	0,0,1	***,***,***	tr|E9M5R6|E9M5R6_WHEAT,tr|E9M5R6|E9M5R6_WHEAT,tr|E9M5R6|E9M5R6_WHEAT	LHY,LHY,LHY	PF00249: Myb-like DNA-binding domain,PF00249: Myb-like DNA-binding domain,PF00249: Myb-like DNA-binding domain	IPR001005: SANT/Myb domain; IPR006447: Myb domain, plants; IPR009057: Homeobox domain-like; IPR017930: Myb domain,IPR001005: SANT/Myb domain; IPR006447: Myb domain, plants; IPR009057: Homeobox domain-like; IPR017930: Myb domain,IPR001005: SANT/Myb domain; IPR006447: Myb domain, plants; IPR009057: Homeobox domain-like; IPR017930: Myb domain	GO:0003677 MF: DNA binding,GO:0003677 MF: DNA binding,GO:0003677 MF: DNA binding	G,G,G	PF00249,PF00249,PF00249	IPR001005; IPR006447; IPR009057; IPR017930,IPR001005; IPR006447; IPR009057; IPR017930,IPR001005; IPR006447; IPR009057; IPR017930	GO:0003677,GO:0003677,GO:0003677	6.47293	9.89539	5.7472	6.5997	7.91402	5.4333	3.82136	11.7282	5.18199	3.68261	2.36456	3.02326	2.94056	8.20365	7.7867	7.5591	6.94041	5.94223	6.50464	0.827398	0.696838	0.549558	0.53756	0.942142	3.21701	0.186913	2.23362
chr7A	IWGSC_v1.1_201706	gene	147068788	147071706	62	-	.	TraesCS7A02G189900	HC	TraesCS7A01G189900	TraesCS7A01G189900.1	1	***	AT1G74410.1	RING/U-box superfamily protein	PF13639: Ring finger domain	IPR001841: Zinc finger, RING-type; IPR013083: Zinc finger, RING/FYVE/PHD-type	GO:0005515 MF: protein binding;GO:0008270 MF: zinc ion binding	G	PF13639	IPR001841; IPR013083	GO:0005515; GO:0008270	6.47285	14.6365	9.17731	11.3241	10.1512	9.02285	7.46844	19.8662	7.16914	8.52268	7.77149	11.6316	10.0588	4.07135	5.01664	5.41352	9.97958	5.95269	7.87724	0.816487	1.25563	1.74539	2.47414	14.2121	26.5913	1.67507	29.6048
chr7A	IWGSC_v1.1_201706	gene	229200280	229204751	62	-	.	TraesCS7A02G248200	HC	TraesCS7A01G248200	TraesCS7A01G248200.1	1	***	sp|Q3IL20|DAPE_PSEHT	Succinyl-diaminopimelate desuccinylase	PF01546: Peptidase family M20/M25/M40; PF07687: Peptidase dimerisation domain	IPR001261: ArgE/DapE/ACY1/CPG2/YscS, conserved site; IPR002933: Peptidase M20; IPR010159: N-acyl-L-amino-acid amidohydrolase; IPR011650: Peptidase M20, dimerisation domain	GO:0004046 MF: aminoacylase activity;GO:0005737 CC: cytoplasm;GO:0006508 BP: proteolysis;GO:0006520 BP: cellular amino acid metabolic process;GO:0008152 BP: metabolic process;GO:0008237 MF: metallopeptidase activity;GO:0016787 MF: hydrolase activity	G	PF01546; PF07687	IPR001261; IPR002933; IPR010159; IPR011650	GO:0004046; GO:0005737; GO:0006508; GO:0006520; GO:0008152; GO:0008237; GO:0016787	6.44779	15.4045	10.7166	16.2616	12.281	5.9817	7.07795	14.9022	5.28196	5.32145	4.00763	4.48764	5.47899	6.62439	6.32914	6.86444	3.59877	6.9879	7.10785	2.5466	1.25379	1.05546	0.570292	8.35244	12.2769	1.09433	15.6471
chr7A	IWGSC_v1.1_201706	gene	330425661	330452649	61	-	.	TraesCS7A02G285600	HC	TraesCS7A01G285600	TraesCS7A01G285600.1	1	***	tr|A0A1E5V379|A0A1E5V379_9POAL	Conserved oligomeric Golgi complex subunit 3	PF04136: Sec34-like family	IPR007265: Conserved oligomeric Golgi complex, subunit 3	GO:0005801 CC: cis-Golgi network;GO:0006886 BP: intracellular protein transport;GO:0016020 CC: membrane	G	PF04136	IPR007265	GO:0005801; GO:0006886; GO:0016020	6.42768	20.573	16.8431	23.2524	15.255	7.93903	8.08949	22.2781	9.39456	8.94168	3.54634	5.283	4.8952	21.8067	22.6415	22.2454	14.7101	17.8203	19.9147	5.27607	2.0872	1.34243	2.61271	7.19586	9.24964	2.15101	8.70902
chr7A	IWGSC_v1.1_201706	gene	166331888	166336194	60	-	.	TraesCS7A02G204100	HC	TraesCS7A01G204100	TraesCS7A01G204100.1,TraesCS7A01G204100.2	1,0	***,***	tr|A0A061ET42|A0A061ET42_THECC,tr|A0A061ET42|A0A061ET42_THECC	RNA-binding family protein,RNA-binding family protein	PF00076: RNA recognition motif. (a.k.a. RRM, RBD, or RNP domain); PF13865: C-terminal duplication domain of Friend of PRMT1,PF00076: RNA recognition motif. (a.k.a. RRM, RBD, or RNP domain); PF13865: C-terminal duplication domain of Friend of PRMT1	IPR000504: RNA recognition motif domain; IPR025715: Chromatin target of PRMT1 protein, C-terminal,IPR000504: RNA recognition motif domain; IPR025715: Chromatin target of PRMT1 protein, C-terminal	GO:0003676 MF: nucleic acid binding,GO:0003676 MF: nucleic acid binding	G,G	PF00076; PF13865,PF00076; PF13865	IPR000504; IPR025715,IPR000504; IPR025715	GO:0003676,GO:0003676	6.42381	10.4284	9.65104	11.3828	9.24104	10.1939	8.92998	12.2051	9.13217	10.7827	11.8621	11.5062	10.6538	10.8646	11.2989	10.6235	9.73724	17.5429	19.6232	3.3667	3.07237	3.84234	2.15163	3.68099	5.91515	3.08041	4.20225
chr7A	IWGSC_v1.1_201706	gene	430318362	430320162	53	+	.	TraesCS7A02G305400	HC	TraesCS7A01G305400	TraesCS7A01G305400.1	1	***	AT3G44810.1	F-box family protein	PF00646: F-box domain	IPR001810: F-box domain; IPR032675: Leucine-rich repeat domain, L domain-like	GO:0005515 MF: protein binding	TE?	PF00646	IPR001810; IPR032675	GO:0005515	6.39815	7.04476	6.6297	8.81277	6.50149	5.8877	6.26571	21.3655	9.84705	9.97931	6.13828	6.79992	5.14385	31.3864	34.1076	30.0944	12.5624	15.3354	17.2483	3.31026	1.71953	1.68667	1.76918	3.55393	5.9248	1.71516	3.6841
chr7A	IWGSC_v1.1_201706	gene	206574456	206575614	57	+	.	TraesCS7A02G234200	HC	TraesCS7A01G234200	TraesCS7A01G234200.1	1	***	tr|G7JXJ8|G7JXJ8_MEDTR	Myb/SANT-like DNA-binding domain protein	PF12776: Myb/SANT-like DNA-binding domain	IPR024752: Myb/SANT-like domain		TE?	PF12776	IPR024752		6.38278	16.8326	14.8738	20.3154	15.0321	11.7799	9.22449	24.247	10.6405	10.4977	8.08544	8.57598	5.71367	18.0188	16.2259	20.4895	13.1705	11.8435	15.2187	7.3234	3.78699	3.71792	9.03129	17.1591	33.0005	9.80975	26.9502
chr7A	IWGSC_v1.1_201706	gene	485189348	485196485	62	-	.	TraesCS7A02G331800	HC	TraesCS7A01G331800	TraesCS7A01G331800.1	1	***	tr|B6TJ84|B6TJ84_MAIZE	Translation initiation factor eIF-2B gamma subunit	PF00483: Nucleotidyl transferase; PF00132: Bacterial transferase hexapeptide (six repeats)	IPR001451: Hexapeptide repeat; IPR005835: Nucleotidyl transferase domain; IPR029044: Nucleotide-diphospho-sugar transferases	GO:0009058 BP: biosynthetic process;GO:0016779 MF: nucleotidyltransferase activity	G	PF00483; PF00132	IPR001451; IPR005835; IPR029044	GO:0009058; GO:0016779	6.37682	13.2824	12.8735	17.2496	11.0798	6.56227	7.72658	17.6434	9.2582	9.05705	5.98962	4.97586	5.6747	22.556	22.2979	21.4653	14.4529	12.8018	13.3885	8.02462	2.4713	1.92318	2.86682	5.103	4.07726	4.20738	4.76745
chr7A	IWGSC_v1.1_201706	gene	329472180	329481916	58	+	.	TraesCS7A02G285500	HC	TraesCS7A01G285500	TraesCS7A01G285500.1,TraesCS7A01G285500.2,TraesCS7A01G285500.3,TraesCS7A01G285500.4	1,0,0,0	***,*-*,***,***	tr|A0A199V1H1|A0A199V1H1_ANACO,tr|A0A199V1H1|A0A199V1H1_ANACO,tr|A0A199V1H1|A0A199V1H1_ANACO,tr|A0A199V1H1|A0A199V1H1_ANACO	Polypyrimidine tract-binding protein,Polypyrimidine tract-binding protein,Polypyrimidine tract-binding protein,Polypyrimidine tract-binding protein	PF00076: RNA recognition motif. (a.k.a. RRM, RBD, or RNP domain); PF13893: RNA recognition motif. (a.k.a. RRM, RBD, or RNP domain),PF00076: RNA recognition motif. (a.k.a. RRM, RBD, or RNP domain); PF13893: RNA recognition motif. (a.k.a. RRM, RBD, or RNP domain),PF00076: RNA recognition motif. (a.k.a. RRM, RBD, or RNP domain); PF13893: RNA recognition motif. (a.k.a. RRM, RBD, or RNP domain),PF0007…	IPR000504: RNA recognition motif domain,IPR000504: RNA recognition motif domain,IPR000504: RNA recognition motif domain,IPR000504: RNA recognition motif domain	GO:0003676 MF: nucleic acid binding,GO:0003676 MF: nucleic acid binding,GO:0003676 MF: nucleic acid binding,GO:0003676 MF: nucleic acid binding	G,G,G,G	PF00076; PF13893,PF00076; PF13893,PF00076; PF13893,PF00076; PF13893	IPR000504,IPR000504,IPR000504,IPR000504	GO:0003676,GO:0003676,GO:0003676,GO:0003676	6.35182	15.4247	15.2573	16.8893	13.7638	12.4485	11.3287	16.8457	10.521	10.5126	7.21888	6.51281	8.0731	20.3674	16.7692	19.7569	13.9189	4.56165	5.68853	3.77823	2.66611	2.75031	1.48063	4.1466	5.59848	2.45292	5.68554
chr7A	IWGSC_v1.1_201706	gene	439805941	439812688	59	-	.	TraesCS7A02G311000	HC	TraesCS7A01G311000	TraesCS7A01G311000.1,TraesCS7A01G311000.2	1,0	***,***	tr|B9RGK0|B9RGK0_RICCO,tr|B9RGK0|B9RGK0_RICCO	WD-repeat protein, putative,WD-repeat protein, putative	PF00400: WD domain, G-beta repeat,PF00400: WD domain, G-beta repeat	IPR001680: WD40 repeat; IPR006594: LIS1 homology motif; IPR006595: CTLH, C-terminal LisH motif; IPR015943: WD40/YVTN repeat-like-containing domain; IPR017986: WD40-repeat-containing domain; IPR019775: WD40 repeat, conserved site; IPR020472: G-protein beta WD-40 repeat,IPR001680: WD40 repeat; IPR006594: LIS1 homology motif; IPR006595: CTLH, C-terminal LisH motif; IPR011042: Six-bladed beta-propell…	GO:0005515 MF: protein binding,GO:0005515 MF: protein binding	G,G	PF00400,PF00400	IPR001680; IPR006594; IPR006595; IPR015943; IPR017986; IPR019775; IPR020472,IPR001680; IPR006594; IPR006595; IPR011042; IPR017986; IPR019775; IPR020472	GO:0005515,GO:0005515	6.34031	13.0599	12.0495	13.7081	11.0047	5.84692	7.17623	12.6729	6.47471	5.71618	3.94607	6.14546	5.92809	7.62781	5.8786	7.55249	7.69465	8.89156	12.1993	4.41069	1.63805	1.8782	2.09018	3.62022	8.27806	1.99314	7.1102
chr7A	IWGSC_v1.1_201706	gene	187438305	187465147	49	-	.	TraesCS7A02G219800	HC	TraesCS7A01G219800	TraesCS7A01G219800.1,TraesCS7A01G219800.2,TraesCS7A01G219800.3	0,1,0	***,***,***	tr|Q5Z876|Q5Z876_ORYSJ,tr|Q5Z876|Q5Z876_ORYSJ,tr|Q5Z876|Q5Z876_ORYSJ	Proteasome activator subunit 4-like,Proteasome activator subunit 4-like,Proteasome activator subunit 4-like	PF16507: Proteasome-substrate-size regulator, mid region; PF11919: Domain of unknown function (DUF3437),PF16507: Proteasome-substrate-size regulator, mid region; PF11919: Domain of unknown function (DUF3437),PF16507: Proteasome-substrate-size regulator, mid region	IPR011989: Armadillo-like helical; IPR016024: Armadillo-type fold; IPR021843: Protein of unknown function DUF3437; IPR032430: Proteasome activator Blm10, mid region,IPR011989: Armadillo-like helical; IPR016024: Armadillo-type fold; IPR021843: Protein of unknown function DUF3437; IPR032430: Proteasome activator Blm10, mid region,IPR011989: Armadillo-like helical; IPR016024: Armadillo-type fold; IP…	GO:0005488 MF: binding,GO:0005488 MF: binding,GO:0005488 MF: binding	G,G,G	PF16507; PF11919,PF16507; PF11919,PF16507	IPR011989; IPR016024; IPR021843; IPR032430,IPR011989; IPR016024; IPR021843; IPR032430,IPR011989; IPR016024; IPR032430	GO:0005488,GO:0005488,GO:0005488	6.33328	18.4393	20.9412	24.7915	16.4921	9.60167	9.92921	19.3365	8.93564	8.66117	5.47603	6.57131	6.04002	18.5139	10.5494	18.835	15.4652	8.77874	14.8154	7.65481	2.37866	1.58085	1.00741	2.39899	3.76092	1.1053	2.16792
chr7A	IWGSC_v1.1_201706	gene	237517592	237525093	56	-	.	TraesCS7A02G252700	HC	TraesCS7A01G252700	TraesCS7A01G252700.1,TraesCS7A01G252700.2,TraesCS7A01G252700.3,TraesCS7A01G252700.4,TraesCS7A01G252700.5	0,0,1,0,0	***,***,***,***,***	tr|R7W6J8|R7W6J8_AEGTA,tr|R7W6J8|R7W6J8_AEGTA,tr|R7W6J8|R7W6J8_AEGTA,tr|R7W6J8|R7W6J8_AEGTA,tr|R7W6J8|R7W6J8_AEGTA	Pumilio-like protein,Pumilio-like protein,Pumilio-like protein,Pumilio-like protein,Pumilio-like protein	PF00806: Pumilio-family RNA binding repeat,PF00806: Pumilio-family RNA binding repeat,PF00806: Pumilio-family RNA binding repeat,PF00806: Pumilio-family RNA binding repeat,PF00806: Pumilio-family RNA binding repeat	IPR001313: Pumilio RNA-binding repeat; IPR011989: Armadillo-like helical; IPR016024: Armadillo-type fold; IPR033133: Pumilio homology domain,IPR001313: Pumilio RNA-binding repeat; IPR011989: Armadillo-like helical; IPR016024: Armadillo-type fold; IPR033133: Pumilio homology domain,IPR001313: Pumilio RNA-binding repeat; IPR011989: Armadillo-like helical; IPR016024: Armadillo-type fold; IPR033133: …	GO:0003723 MF: RNA binding;GO:0005488 MF: binding,GO:0003723 MF: RNA binding;GO:0005488 MF: binding,GO:0003723 MF: RNA binding;GO:0005488 MF: binding,GO:0003723 MF: RNA binding;GO:0005488 MF: binding,GO:0003723 MF: RNA binding;GO:0005488 MF: binding	G,G,G,G,G	PF00806,PF00806,PF00806,PF00806,PF00806	IPR001313; IPR011989; IPR016024; IPR033133,IPR001313; IPR011989; IPR016024; IPR033133,IPR001313; IPR011989; IPR016024; IPR033133,IPR001313; IPR011989; IPR016024; IPR033133,IPR001313; IPR011989; IPR016024; IPR033133	GO:0003723; GO:0005488,GO:0003723; GO:0005488,GO:0003723; GO:0005488,GO:0003723; GO:0005488,GO:0003723; GO:0005488	6.32088	9.96659	8.15989	9.32803	7.89968	7.92089	7.5059	16.3906	11.4175	10.0623	8.41509	9.67535	9.60289	16.1615	10.3485	15.1567	18.4558	8.84213	14.6305	3.04457	3.65502	4.0315	0.370019	2.6813	4.64591	0.732753	4.25689
chr7A	IWGSC_v1.1_201706	gene	476937699	476940318	61	-	.	TraesCS7A02G328000	HC	TraesCS7A01G328000	TraesCS7A01G328000.1	1	***	tr|B9SCW7|B9SCW7_RICCO	Vesicle-associated membrane protein, putative	PF13774: Regulated-SNARE-like domain; PF00957: Synaptobrevin	IPR001388: Synaptobrevin; IPR010908: Longin domain; IPR011012: Longin-like domain	GO:0006810 BP: transport;GO:0016021 CC: integral component of membrane;GO:0016192 BP: vesicle-mediated transport	G	PF13774; PF00957	IPR001388; IPR010908; IPR011012	GO:0006810; GO:0016021; GO:0016192	6.28263	6.14224	6.80563	6.32529	7.33622	4.04131	6.58919	11.1623	6.11035	5.52689	8.20929	10.1712	11.2045	7.62938	10.173	8.46471	7.82196	15.3007	13.9536	5.62087	3.84125	3.56875	2.67997	6.34646	9.76898	4.47404	4.56029
chr7A	IWGSC_v1.1_201706	gene	370540636	370543534	61	+	.	TraesCS7A02G292900	HC	TraesCS7A01G292900	TraesCS7A01G292900.1	1	*-*	tr|G7KSE1|G7KSE1_MEDTR	AP2-like ethylene-responsive transcription factor	PF00847: AP2 domain	IPR001471: AP2/ERF domain; IPR001996: Phosphotransferase system, IIB component, type 1; IPR016177: DNA-binding domain	GO:0003677 MF: DNA binding;GO:0003700 MF: transcription factor activity, sequence-specific DNA binding;GO:0006355 BP: regulation of transcription, DNA-templated;GO:0008982 MF: protein-N(PI)-phosphohistidine-sugar phosphotransferase activity;GO:0009401 BP: phosphoenolpyruvate-dependent sugar phosphotransferase system	G	PF00847	IPR001471; IPR001996; IPR016177	GO:0003677; GO:0003700; GO:0006355; GO:0008982; GO:0009401	6.21131	10.0166	8.76745	11.5461	8.33718	5.92217	4.7857	14.4231	7.48576	7.14482	3.95687	5.65023	4.20326	14.76	14.244	13.6469	9.52625	5.22065	4.93198	3.35152	2.15651	1.50236	1.0917	3.45519	10.7601	2.61062	7.01062
chr7A	IWGSC_v1.1_201706	gene	432971867	432977489	62	+	.	TraesCS7A02G306600	HC	TraesCS7A01G306600	TraesCS7A01G306600.1	1	***	tr|A0A199UFG9|A0A199UFG9_ANACO	External alternative NAD(P)H-ubiquinone oxidoreductase B2, mitochondrial	PF07992: Pyridine nucleotide-disulphide oxidoreductase	IPR002048: EF-hand domain; IPR011992: EF-hand domain pair; IPR018247: EF-Hand 1, calcium-binding site; IPR023753: FAD/NAD(P)-binding domain	GO:0005509 MF: calcium ion binding;GO:0016491 MF: oxidoreductase activity;GO:0055114 BP: oxidation-reduction process	G	PF07992	IPR002048; IPR011992; IPR018247; IPR023753	GO:0005509; GO:0016491; GO:0055114	6.20564	7.61322	4.00863	9.8979	3.84713	2.27629	2.30202	22.7453	4.98872	3.51083	1.32222	4.60597	4.4574	5.6554	4.04979	6.8336	5.26375	6.4397	6.63562	0.253836	0.345115	0.258644	0.429881	3.59412	33.762	0.304225	20.981
chr7A	IWGSC_v1.1_201706	gene	404469035	404475782	63	+	.	TraesCS7A02G298600	HC	TraesCS7A01G298600	TraesCS7A01G298600.1	1	***	tr|D0U5L9|D0U5L9_AVESA	Cellulose synthase-like protein	PF03552: Cellulose synthase	IPR005150: Cellulose synthase; IPR029044: Nucleotide-diphospho-sugar transferases	GO:0016020 CC: membrane;GO:0016760 MF: cellulose synthase (UDP-forming) activity;GO:0030244 BP: cellulose biosynthetic process	G	PF03552	IPR005150; IPR029044	GO:0016020; GO:0016760; GO:0030244	6.19612	34.2732	18.0518	28.344	16.2313	8.14873	4.70455	3.82465	3.30414	4.47537	4.46642	3.9535	6.8005	1.11004	0.335973	1.27691	0.989537	0.0214341	0.0172605	2.48857	2.32902	3.59214	1.03788	3.92887	28.5558	0.865436	20.3624
chr7A	IWGSC_v1.1_201706	gene	180650193	180663921	61	-	.	TraesCS7A02G215200	HC	TraesCS7A01G215200	TraesCS7A01G215200.1,TraesCS7A01G215200.2,TraesCS7A01G215200.3,TraesCS7A01G215200.4,TraesCS7A01G215200.5	0,0,1,0,0	***,***,***,***,***	tr|M8AN02|M8AN02_AEGTA,tr|M8AN02|M8AN02_AEGTA,tr|M8AN02|M8AN02_AEGTA,tr|M8AN02|M8AN02_AEGTA,tr|M7YYS2|M7YYS2_TRIUA	Sister chromatid cohesion PDS5-B-B-like protein,Sister chromatid cohesion PDS5-B-B-like protein,Sister chromatid cohesion PDS5-B-B-like protein,Sister chromatid cohesion PDS5-B-B-like protein,Sister chromatid cohesion protein PDS5-like protein B	,,,,	IPR011989: Armadillo-like helical; IPR016024: Armadillo-type fold,IPR011989: Armadillo-like helical; IPR016024: Armadillo-type fold,IPR011989: Armadillo-like helical; IPR016024: Armadillo-type fold,IPR011989: Armadillo-like helical; IPR016024: Armadillo-type fold,IPR011989: Armadillo-like helical; IPR016024: Armadillo-type fold	GO:0005488 MF: binding,GO:0005488 MF: binding,GO:0005488 MF: binding,GO:0005488 MF: binding,GO:0005488 MF: binding	G,G,G,G,G	,,,,	IPR011989; IPR016024,IPR011989; IPR016024,IPR011989; IPR016024,IPR011989; IPR016024,IPR011989; IPR016024	GO:0005488,GO:0005488,GO:0005488,GO:0005488,GO:0005488	6.19105	12.887	13.5838	21.5155	12.0862	8.75523	7.13733	15.3533	8.04945	8.19254	5.61741	5.57749	5.71991	19.64	13.2171	20.5414	13.6714	13.5049	19.9221	4.20225	1.36825	1.13525	0.494232	1.87811	2.45108	0.352973	1.63247
chr7A	IWGSC_v1.1_201706	gene	415919574	415922496	46	-	.	TraesCS7A02G300200	HC	TraesCS7A01G300200	TraesCS7A01G300200.1	1	--*	sp|Q12TN5|SYS2_METBU	Type-2 serine--tRNA ligase				G				6.11551	12.6537	8.55935	8.00647	12.6479	15.7042	10.4916	24.3278	12.9616	13.1488	11.0703	11.1443	11.3439	27.5273	25.006	28.1277	16.0075	2.41715	1.1109	1.06679	2.31082	1.27067	4.70227	10.0262	19.9687	1.53961	12.1171
chr7A	IWGSC_v1.1_201706	gene	158656918	158670707	63	-	.	TraesCS7A02G198100	HC	TraesCS7A01G198100	TraesCS7A01G198100.1	1	***	tr|Q9SDX4|Q9SDX4_ASTSI	Dynamin homolog	PF00350: Dynamin family; PF01031: Dynamin central region; PF00169: PH domain; PF02212: Dynamin GTPase effector domain	IPR000375: Dynamin central domain; IPR001401: Dynamin, GTPase domain; IPR001849: Pleckstrin homology domain; IPR003130: Dynamin GTPase effector; IPR011993: PH domain-like; IPR019762: Dynamin, GTPase region, conserved site; IPR020850: GTPase effector domain; IPR022812: Dynamin superfamily; IPR027417: P-loop containing nucleoside triphosphate hydrolase; IPR030381: Dynamin-type guanine nucleotide-bi…	GO:0003924 MF: GTPase activity;GO:0005525 MF: GTP binding	G	PF00350; PF01031; PF00169; PF02212	IPR000375; IPR001401; IPR001849; IPR003130; IPR011993; IPR019762; IPR020850; IPR022812; IPR027417; IPR030381	GO:0003924; GO:0005525	6.07425	15.7912	15.2133	18.6256	13.8972	6.79588	7.99051	12.6431	6.65665	6.77316	4.71825	4.68814	4.19168	8.90537	7.54001	8.70035	8.21082	6.19787	9.24853	6.86362	2.384	1.56891	1.54254	1.74004	4.47724	1.27924	3.24021
chr7A	IWGSC_v1.1_201706	gene	468300666	468301361	37	+	.	TraesCS7A02G322700	HC	TraesCS7A01G322700	TraesCS7A01G322700.1	1	-**	tr|K7SUU5|K7SUU5_9FABA	Glutathione S-transferase				G				6.0547	9.96492	10.7144	8.46522	8.8824	4.84546	6.87056	9.42398	9.57124	6.23703	2.00345	5.58602	5.50372	14.3617	14.3234	9.51503	14.351	6.61515	10.4293	0	0	0	3.3836	5.60329	18.1421	4.79721	10.3852
chr7A	IWGSC_v1.1_201706	gene	436884150	436884889	38	-	.	TraesCS7A02G308800	HC	TraesCS7A01G308800	TraesCS7A01G308800.1	1	***	tr|B6SJQ8|B6SJQ8_MAIZE	Glucan endo-1,3-beta-glucosidase	PF07983: X8 domain	IPR012946: X8 domain		G	PF07983	IPR012946		6.011	29.0893	14.5045	42.8614	6.00658	2.97761	4.10211	3.58137	4.86609	3.96581	5.65345	12.6659	13.2855	7.05781	2.15139	8.09162	1.24613	0.119361	2.18946	0.503055	0.299635	0.39657	1.08895	6.3035	3.1951	6.87281	3.26223
chr7A	IWGSC_v1.1_201706	gene	435723274	435729156	62	+	.	TraesCS7A02G307700	HC	TraesCS7A01G307700	TraesCS7A01G307700.1	1	***	tr|B4FRK4|B4FRK4_MAIZE	BHLH transcription factor	PF00010: Helix-loop-helix DNA-binding domain	IPR011598: Myc-type, basic helix-loop-helix (bHLH) domain	GO:0046983 MF: protein dimerization activity	G	PF00010	IPR011598	GO:0046983	6.00818	12.6702	9.28846	13.0988	8.2008	3.75861	4.28685	7.25093	3.52164	3.24003	1.04862	2.54651	2.52839	4.60349	3.27835	4.23501	4.00784	5.64476	5.02252	2.72025	0.810626	1.09092	2.05861	3.52497	10.1418	2.77205	8.02376
chr7A	IWGSC_v1.1_201706	gene	198000773	198006071	63	-	.	TraesCS7A02G227400	HC	TraesCS7A01G227400	TraesCS7A01G227400.1	1	***	tr|B6T2L5|B6T2L5_MAIZE	CDK5RAP3-like protein	PF05600: Protein of unknown function (DUF773)	IPR008491: Protein of unknown function DUF773		G	PF05600	IPR008491		5.97328	12.1968	12.6112	15.9338	12.7752	6.99519	7.21441	9.80135	6.42941	6.96215	4.23805	6.38241	5.55175	11.5153	9.65911	10.0614	9.40818	4.973	6.66546	6.20533	2.27925	2.66961	2.02904	6.35571	4.02802	2.63962	4.84183
chr7A	IWGSC_v1.1_201706	gene	243363709	243366967	62	-	.	TraesCS7A02G255400	HC	TraesCS7A01G255400	TraesCS7A01G255400.1	1	*-*	tr|B9T2F5|B9T2F5_RICCO	ADP-ribosylation factor, putative	PF09439: Signal recognition particle receptor beta subunit	IPR005225: Small GTP-binding protein domain; IPR019009: Signal recognition particle receptor, beta subunit; IPR024156: Small GTPase superfamily, ARF type; IPR027417: P-loop containing nucleoside triphosphate hydrolase	GO:0005525 MF: GTP binding;GO:0005622 CC: intracellular;GO:0007264 BP: small GTPase mediated signal transduction	G	PF09439	IPR005225; IPR019009; IPR024156; IPR027417	GO:0005525; GO:0005622; GO:0007264	5.95503	17.7734	17.7849	24.3812	16.6988	8.44499	11.6628	7.58829	6.00428	6.36855	4.20404	4.20058	4.29647	4.93196	4.50555	3.75241	5.1871	2.57567	2.17887	9.98257	3.59738	4.18534	5.36943	9.95397	10.3158	5.35844	10.8403
chr7A	IWGSC_v1.1_201706	gene	487706395	487713859	62	+	.	TraesCS7A02G334200	HC	TraesCS7A01G334200	TraesCS7A01G334200.1,TraesCS7A01G334200.2	1,0	***,***	tr|D2KZ08|D2KZ08_WHEAT,tr|D2KZ08|D2KZ08_WHEAT	Aminotransferase,Aminotransferase	PF00202: Aminotransferase class-III,PF00202: Aminotransferase class-III	IPR005814: Aminotransferase class-III; IPR015421: Pyridoxal phosphate-dependent transferase, major region, subdomain 1; IPR015422: Pyridoxal phosphate-dependent transferase, subdomain 2; IPR015424: Pyridoxal phosphate-dependent transferase,IPR005814: Aminotransferase class-III; IPR015421: Pyridoxal phosphate-dependent transferase, major region, subdomain 1; IPR015422: Pyridoxal phosphate-dependen…	GO:0003824 MF: catalytic activity;GO:0008483 MF: transaminase activity;GO:0030170 MF: pyridoxal phosphate binding,GO:0003824 MF: catalytic activity;GO:0008483 MF: transaminase activity;GO:0030170 MF: pyridoxal phosphate binding	G,G	PF00202,PF00202	IPR005814; IPR015421; IPR015422; IPR015424,IPR005814; IPR015421; IPR015422; IPR015424	GO:0003824; GO:0008483; GO:0030170,GO:0003824; GO:0008483; GO:0030170	5.94507	10.0261	8.59	8.78083	7.56111	5.65896	5.53383	11.1942	3.85957	3.49703	0.719502	1.43748	1.22093	5.04128	3.87094	4.88341	2.21185	1.13714	1.05491	4.24182	3.02862	2.33679	1.13352	3.86482	11.7344	0.712816	10.4382
chr7A	IWGSC_v1.1_201706	gene	244479267	244482323	62	+	.	TraesCS7A02G256000	HC	TraesCS7A01G256000	TraesCS7A01G256000.1	1	***	tr|A0A191UMR0|A0A191UMR0_SOLDE	Ras family	PF00071: Ras family	IPR001806: Small GTPase superfamily; IPR005225: Small GTP-binding protein domain; IPR027417: P-loop containing nucleoside triphosphate hydrolase	GO:0003924 MF: GTPase activity;GO:0005525 MF: GTP binding	G	PF00071	IPR001806; IPR005225; IPR027417	GO:0003924; GO:0005525	5.93251	6.42935	5.58319	9.99643	5.68415	3.66273	2.77165	5.8087	3.28075	3.28353	3.65727	6.04396	5.50534	6.75433	7.42746	6.06158	3.15548	5.33241	4.6999	0.844809	0.689982	1.0637	2.40626	9.03322	4.93661	2.24835	4.36755
chr7A	IWGSC_v1.1_201706	gene	192868374	192872738	60	+	.	TraesCS7A02G223600	HC	TraesCS7A01G223600	TraesCS7A01G223600.1	1	***	tr|A0A1D1ZAI8|A0A1D1ZAI8_9ARAE	Vacuolar protein sorting-associated protein VTA1	PF04652: Vta1 like	IPR023175: Vacuolar protein sorting-associate protein Vta1/Callose synthase, N-terminal domain		G	PF04652	IPR023175		5.88282	8.25638	7.82773	7.97551	7.83951	4.99622	4.45956	10.4808	5.83696	4.42575	5.64736	8.11303	7.03212	5.01984	4.59929	5.67843	7.0492	12.5255	14.7513	4.9851	2.173	2.13004	1.09642	3.08563	9.82173	1.24516	6.411
chr7A	IWGSC_v1.1_201706	gene	471270243	471271262	60	+	.	TraesCS7A02G324100	HC	TraesCS7A01G324100	TraesCS7A01G324100.1	1	***	tr|A0A061DW10|A0A061DW10_THECC	Polyadenylate-binding protein 1-B-binding protein				G				5.87885	13.4858	9.17049	11.5894	7.75694	3.82459	3.02411	21.3523	7.28217	5.6976	2.47106	6.89243	6.66835	5.33611	5.60517	7.68257	3.73067	5.65259	3.49484	0.267652	0.147824	0.928497	1.38924	4.51397	41.1968	1.02857	24.0386
chr7A	IWGSC_v1.1_201706	gene	291799279	291804083	62	-	.	TraesCS7A02G277600	HC	TraesCS7A01G277600	TraesCS7A01G277600.1	1	***	tr|M7ZDE9|M7ZDE9_TRIUA	Monodehydroascorbate reductase	PF07992: Pyridine nucleotide-disulphide oxidoreductase	IPR016156: FAD/NAD-linked reductase, dimerisation domain; IPR023753: FAD/NAD(P)-binding domain	GO:0016491 MF: oxidoreductase activity;GO:0050660 MF: flavin adenine dinucleotide binding;GO:0055114 BP: oxidation-reduction process	G	PF07992	IPR016156; IPR023753	GO:0016491; GO:0050660; GO:0055114	5.85185	13.773	9.16198	15.6906	10.2948	5.06225	5.79558	6.98556	3.44472	3.81134	2.56763	3.00173	5.00854	4.45288	4.08352	5.10787	2.51583	2.7201	2.33371	1.71481	1.68297	1.78053	1.68509	2.98417	12.1619	2.94387	9.1335
chr7A	IWGSC_v1.1_201706	gene	233334947	233340277	45	-	.	TraesCS7A02G251000	HC	TraesCS7A01G251000	TraesCS7A01G251000.1,TraesCS7A01G251000.2,TraesCS7A01G251000.3,TraesCS7A01G251000.4,TraesCS7A01G251000.5	0,1,0,0,0	***,***,***,***,***	tr|M8CDJ0|M8CDJ0_AEGTA,tr|M8CDJ0|M8CDJ0_AEGTA,tr|M8CDJ0|M8CDJ0_AEGTA,tr|M8CDJ0|M8CDJ0_AEGTA,tr|M8CDJ0|M8CDJ0_AEGTA	RanBP2-type zinc finger protein,RanBP2-type zinc finger protein,RanBP2-type zinc finger protein,RanBP2-type zinc finger protein,RanBP2-type zinc finger protein	PF00641: Zn-finger in Ran binding protein and others,PF00641: Zn-finger in Ran binding protein and others,PF00641: Zn-finger in Ran binding protein and others,PF00641: Zn-finger in Ran binding protein and others,PF00641: Zn-finger in Ran binding protein and others	IPR001876: Zinc finger, RanBP2-type,IPR001876: Zinc finger, RanBP2-type,IPR001876: Zinc finger, RanBP2-type,IPR001876: Zinc finger, RanBP2-type,IPR001876: Zinc finger, RanBP2-type; IPR013083: Zinc finger, RING/FYVE/PHD-type	GO:0008270 MF: zinc ion binding,GO:0008270 MF: zinc ion binding,GO:0008270 MF: zinc ion binding,GO:0008270 MF: zinc ion binding,GO:0008270 MF: zinc ion binding	TE?,TE?,TE?,TE?,TE?	PF00641,PF00641,PF00641,PF00641,PF00641	IPR001876,IPR001876,IPR001876,IPR001876,IPR001876; IPR013083	GO:0008270,GO:0008270,GO:0008270,GO:0008270,GO:0008270	5.84996	10.3122	10.0736	15.3163	9.63545	5.52973	5.43339	11.2452	7.48528	6.23537	5.15375	5.92967	6.58944	14.1208	12.4857	14.7837	8.99825	2.43206	3.60562	6.68561	2.89227	3.18908	5.63049	6.09235	9.08569	5.05268	6.12615
chr7A	IWGSC_v1.1_201706	gene	476912456	476918467	62	+	.	TraesCS7A02G327600	HC	TraesCS7A01G327600	TraesCS7A01G327600.1	1	***	tr|A0A1D6BPM3|A0A1D6BPM3_WHEAT	Nicalin	PF05450: Nicastrin	IPR008710: Nicastrin; IPR016574: Nicalin	GO:0009966 BP: regulation of signal transduction;GO:0016020 CC: membrane;GO:0016021 CC: integral component of membrane;GO:0016485 BP: protein processing	G	PF05450	IPR008710; IPR016574	GO:0009966; GO:0016020; GO:0016021; GO:0016485	5.83555	13.5597	10.913	17.5283	8.76583	6.17597	5.4687	14.5663	8.40348	7.49076	4.46277	5.27709	5.39161	19.6297	19.2261	17.9205	10.8805	19.052	19.9816	2.79607	1.38366	0.758637	1.35226	4.7248	6.91994	1.67478	4.98973
chr7A	IWGSC_v1.1_201706	gene	142647955	142653132	53	-	.	TraesCS7A02G187100	HC	TraesCS7A01G187100	TraesCS7A01G187100.1,TraesCS7A01G187100.2	0,1	*-*,*-*	tr|A0A072V4A1|A0A072V4A1_MEDTR,tr|A0A072V4A1|A0A072V4A1_MEDTR	DCD (Development and cell death) domain protein,DCD (Development and cell death) domain protein	PF10539: Development and cell death domain,PF10539: Development and cell death domain	IPR013989: Development/cell death domain,IPR013989: Development/cell death domain	,	G,G	PF10539,PF10539	IPR013989,IPR013989	,	5.80273	8.77547	7.4402	9.73045	6.63755	5.21457	5.57915	10.6155	5.93642	5.46805	3.01634	4.30168	3.43024	12.692	11.5136	13.5167	6.75371	7.37322	8.00957	7.49714	2.32732	1.85271	2.62196	2.85399	6.214	1.70229	4.86943
chr7A	IWGSC_v1.1_201706	gene	139545405	139550346	53	-	.	TraesCS7A02G185500	HC	TraesCS7A01G185500	TraesCS7A01G185500.1,TraesCS7A01G185500.2	1,0	***,***	tr|W5I6L2|W5I6L2_WHEAT,tr|W5I6L2|W5I6L2_WHEAT	HVA22-like protein,HVA22-like protein	PF03134: TB2/DP1, HVA22 family,PF03134: TB2/DP1, HVA22 family	IPR004345: TB2/DP1/HVA22-related protein,IPR004345: TB2/DP1/HVA22-related protein	,	G,G	PF03134,PF03134	IPR004345,IPR004345	,	5.75499	9.69907	5.0816	8.78603	7.24818	7.19795	5.04933	7.72789	5.02969	4.74397	2.52773	3.30146	3.42661	13.5656	11.7182	12.5884	3.50909	6.35104	6.76567	0.289358	1.20784	1.2069	0.442575	4.47965	8.17303	0.622321	7.79042
chr7A	IWGSC_v1.1_201706	gene	422649823	422655710	57	-	.	TraesCS7A02G302100	HC	TraesCS7A01G302100	TraesCS7A01G302100.1	1	***	AT1G03330.1	Small nuclear ribonucleoprotein family protein	PF01423: LSM domain	IPR001163: LSM domain, eukaryotic/archaea-type; IPR010920: LSM domain; IPR016654: U6 snRNA-associated Sm-like protein LSm2	GO:0006397 BP: mRNA processing	G	PF01423	IPR001163; IPR010920; IPR016654	GO:0006397	5.7038	11.208	11.2789	17.3751	10.8331	7.63122	6.27368	8.76271	5.7648	5.15773	3.91112	6.25036	5.48739	9.37485	8.27699	9.64895	6.00756	5.29569	5.50009	4.10007	2.08676	2.58313	4.14691	10.4105	12.6976	6.93018	12.9915
chr7A	IWGSC_v1.1_201706	gene	240085648	240089377	61	+	.	TraesCS7A02G254200	HC	TraesCS7A01G254200	TraesCS7A01G254200.1,TraesCS7A01G254200.2	1,0	***,***	tr|A0A0K9NPW0|A0A0K9NPW0_ZOSMR,tr|A0A0K9NPW0|A0A0K9NPW0_ZOSMR	Pyridoxamine 5'-phosphate oxidase-related, FMN-binding,Pyridoxamine 5'-phosphate oxidase-related, FMN-binding	PF13883: Pyridoxamine 5'-phosphate oxidase,PF13883: Pyridoxamine 5'-phosphate oxidase	IPR012349: FMN-binding split barrel; IPR019595: Domain of unknown function DUF2470,IPR012349: FMN-binding split barrel; IPR019595: Domain of unknown function DUF2470	GO:0010181 MF: FMN binding;GO:0016491 MF: oxidoreductase activity;GO:0055114 BP: oxidation-reduction process,GO:0010181 MF: FMN binding;GO:0016491 MF: oxidoreductase activity;GO:0055114 BP: oxidation-reduction process	G,G	PF13883,PF13883	IPR012349; IPR019595,IPR012349; IPR019595	GO:0010181; GO:0016491; GO:0055114,GO:0010181; GO:0016491; GO:0055114	5.69832	12.9858	8.55727	11.4129	7.48562	6.0165	5.1317	19.2414	7.59901	6.08395	2.73774	3.89094	4.31958	18.1318	16.82	15.2551	8.39593	11.5924	13.9438	1.65783	0.487122	0.742801	0.139681	0.362648	2.33193	0	0.642394
chr7A	IWGSC_v1.1_201706	gene	194290010	194290710	53	-	.	TraesCS7A02G225000	HC	TraesCS7A01G225000	TraesCS7A01G225000.1	1	--*	sp|Q8BHJ9|SLU7_MOUSE	Pre-mRNA-splicing factor SLU7				G				5.68212	2.0419	1.52055	1.17086	1.04801	3.17298	1.17811	5.86455	5.26859	4.35828	1.94045	11.9253	8.24173	9.49988	15.3052	9.01661	9.8796	36.5452	36.6122	0.0717634	0	0.610592	0.274552	6.41947	6.30011	0	8.21021
chr7A	IWGSC_v1.1_201706	gene	275960158	275970050	62	-	.	TraesCS7A02G269900	HC	TraesCS7A01G269900	TraesCS7A01G269900.1	1	***	tr|A0A1D6BWT2|A0A1D6BWT2_WHEAT	Rhomboid-like protein	PF01694: Rhomboid family	IPR022764: Peptidase S54, rhomboid domain	GO:0004252 MF: serine-type endopeptidase activity;GO:0016021 CC: integral component of membrane	G	PF01694	IPR022764	GO:0004252; GO:0016021	5.66584	4.99295	3.03683	4.99895	3.13355	3.61323	3.50771	9.66585	4.52588	4.97524	2.72328	4.24967	2.92563	4.99945	4.05071	5.21803	4.37008	1.3576	2.39369	1.80807	3.08994	2.91276	0.608954	4.23541	11.8771	0.787118	14.1443
chr7A	IWGSC_v1.1_201706	gene	368240458	368245696	62	+	.	TraesCS7A02G292700	HC	TraesCS7A01G292700	TraesCS7A01G292700.1	1	***	tr|M7ZCR9|M7ZCR9_TRIUA	Cytochrome b561	PF03188: Eukaryotic cytochrome b561	IPR006593: Cytochrome b561/ferric reductase transmembrane		G	PF03188	IPR006593		5.65676	24.0889	11.8426	18.0165	13.4241	7.0086	7.21467	26.4616	9.47217	9.27183	3.70675	6.5241	6.56533	20.7497	24.9116	23.3994	11.9548	11.7034	16.0049	1.58773	0.342234	0.885417	1.24454	6.54257	14.2212	1.34711	9.45314
chr7A	IWGSC_v1.1_201706	gene	147910498	147912714	61	+	.	TraesCS7A02G190000	HC	TraesCS7A01G190000	TraesCS7A01G190000.1	1	***	tr|B7FH11|B7FH11_MEDTR	Transmembrane protein 14C	PF03647: Transmembrane proteins 14C	IPR005349: TMEM14 family	GO:0016020 CC: membrane	G	PF03647	IPR005349	GO:0016020	5.65616	9.54768	7.20419	12.7017	8.25	3.46361	5.04961	6.93587	2.5226	3.18582	1.32412	2.86436	2.14632	3.11671	4.29839	3.361	1.71824	9.04474	7.37251	2.3379	1.13009	0.863045	3.9422	10.9772	14.8446	3.61784	15.232
chr7A	IWGSC_v1.1_201706	gene	433701166	433703590	55	+	.	TraesCS7A02G307100	HC	TraesCS7A01G307100	TraesCS7A01G307100.1	1	***	tr|F8WLD0|F8WLD0_CITUN	Ferredoxin-like protein		IPR014044: CAP domain		G		IPR014044		5.64283	33.1426	15.3228	19.1516	17.3162	6.62351	5.39988	6.64276	0.908328	1.52573	0.235854	0.358654	0.876075	1.32814	0.943659	1.80225	0.703468	0.38815	0.153669	1.76488	0.256532	0.130144	0.685467	11.1357	53.7543	0.898023	55.7992
chr7A	IWGSC_v1.1_201706	gene	427810665	427815625	62	-	.	TraesCS7A02G304000	HC	TraesCS7A01G304000	TraesCS7A01G304000.1	1	***	tr|A0A1D8RJ33|A0A1D8RJ33_ELECO	Monodehydroascorbate reductase	PF07992: Pyridine nucleotide-disulphide oxidoreductase	IPR016156: FAD/NAD-linked reductase, dimerisation domain; IPR023753: FAD/NAD(P)-binding domain	GO:0016491 MF: oxidoreductase activity;GO:0050660 MF: flavin adenine dinucleotide binding;GO:0055114 BP: oxidation-reduction process	G	PF07992	IPR016156; IPR023753	GO:0016491; GO:0050660; GO:0055114	5.62591	17.2152	16.5539	24.9045	13.8533	7.94349	9.79879	15.4139	9.74247	9.62348	4.90641	3.79279	5.57142	26.8436	15.937	19.5245	10.7714	12.2943	11.9596	5.12151	1.82167	1.31227	1.7907	3.38318	2.38496	2.28613	4.21298
chr7A	IWGSC_v1.1_201706	gene	126951309	126957361	62	-	.	TraesCS7A02G171900	HC	TraesCS7A01G171900	TraesCS7A01G171900.1	1	***	tr|A0A1E5UNH6|A0A1E5UNH6_9POAL	Cystinosin-like protein	PF04193: PQ loop repeat	IPR005282: Lysosomal cystine transporter; IPR006603: PQ-loop repeat		G	PF04193	IPR005282; IPR006603		5.57971	22.7304	15.6623	12.9018	21.0441	3.57174	7.03626	16.9106	1.69492	2.29605	0.464076	0.97829	0.420926	3.84448	2.08385	4.67158	2.66187	3.05378	2.59914	0.0776497	0.251951	0	0.216713	32.6179	16.8193	1.08038	6.80099
chr7A	IWGSC_v1.1_201706	gene	255578513	255581871	58	-	.	TraesCS7A02G261300	HC	TraesCS7A01G261300	TraesCS7A01G261300.1,TraesCS7A01G261300.2	0,1	***,***	tr|Q9LEQ9|Q9LEQ9_ARATH,tr|Q9LEQ9|Q9LEQ9_ARATH	ARM repeat superfamily protein,ARM repeat superfamily protein	PF12348: CLASP N terminal,PF12348: CLASP N terminal	IPR011989: Armadillo-like helical; IPR016024: Armadillo-type fold; IPR024395: CLASP N-terminal domain; IPR034085: TOG domain,IPR011989: Armadillo-like helical; IPR016024: Armadillo-type fold; IPR024395: CLASP N-terminal domain; IPR034085: TOG domain	GO:0005488 MF: binding,GO:0005488 MF: binding	G,G	PF12348,PF12348	IPR011989; IPR016024; IPR024395; IPR034085,IPR011989; IPR016024; IPR024395; IPR034085	GO:0005488,GO:0005488	5.55838	12.3267	11.3122	15.7273	9.18189	4.88585	5.98158	7.25117	3.68333	4.90721	1.92381	3.00889	2.20098	4.26882	3.25824	5.87473	2.22652	3.01599	2.69527	4.35848	1.34653	1.34658	1.92645	6.32666	15.2018	2.69964	15.6776
chr7A	IWGSC_v1.1_201706	gene	296603940	296604628	36	+	.	TraesCS7A02G279200	HC	TraesCS7A01G279200	TraesCS7A01G279200.1	1	*-*	tr|C5XXB8|C5XXB8_SORBI	GrpE protein homolog				G				5.52066	8.27846	7.85053	6.61295	10.4959	7.55682	5.9945	21.1788	14.1054	8.11451	5.10452	6.13581	3.12185	15.9043	20.9984	11.6496	14.0948	5.26588	10.6945	1.50688	0.755297	1.10429	0	5.4233	10.4138	3.1565	13.2373
chr7A	IWGSC_v1.1_201706	gene	209163571	209167823	40	-	.	TraesCS7A02G236200	HC	TraesCS7A01G236200	TraesCS7A01G236200.1,TraesCS7A01G236200.2,TraesCS7A01G236200.3,TraesCS7A01G236200.4	0,0,1,0	***,***,***,***	tr|B6T444|B6T444_MAIZE,tr|K7VUB5|K7VUB5_MAIZE,tr|K7VUB5|K7VUB5_MAIZE,tr|K7VUB5|K7VUB5_MAIZE	Glycosyltransferase,Glycosyltransferase,Glycosyltransferase,Glycosyltransferase	PF04577: Protein of unknown function (DUF563),PF04577: Protein of unknown function (DUF563),PF04577: Protein of unknown function (DUF563),PF04577: Protein of unknown function (DUF563)	IPR007657: Glycosyltransferase 61,IPR007657: Glycosyltransferase 61,IPR007657: Glycosyltransferase 61,IPR007657: Glycosyltransferase 61	GO:0016757 MF: transferase activity, transferring glycosyl groups,GO:0016757 MF: transferase activity, transferring glycosyl groups,GO:0016757 MF: transferase activity, transferring glycosyl groups,GO:0016757 MF: transferase activity, transferring glycosyl groups	G,G,G,G	PF04577,PF04577,PF04577,PF04577	IPR007657,IPR007657,IPR007657,IPR007657	GO:0016757,GO:0016757,GO:0016757,GO:0016757	5.38211	36.3634	15.3586	13.7837	17.8828	8.7151	7.14386	18.5452	2.05548	3.55068	2.66713	1.80457	2.29399	1.02996	1.5515	2.36404	0.313613	0.152177	0.138412	1.11745	0.852707	2.68682	1.07393	3.86323	67.1371	0.863915	62.3994
chr7A	IWGSC_v1.1_201706	gene	334465793	334470019	63	-	.	TraesCS7A02G286300	HC	TraesCS7A01G286300	TraesCS7A01G286300.1	1	***	tr|G7I6U6|G7I6U6_MEDTR	Heme oxygenase-like, multi-helical protein	PF03070: TENA/THI-4/PQQC family	IPR004305: Thiaminase-2/PQQC; IPR016084: Haem oxygenase-like, multi-helical; IPR023214: HAD-like domain		G	PF03070	IPR004305; IPR016084; IPR023214		5.37306	12.6928	11.3111	14.1037	9.23937	5.88653	5.84857	15.8839	7.03151	6.56578	3.1095	5.65369	4.40584	12.2107	9.59936	11.213	10.8893	14.6111	18.0812	3.51324	1.83672	1.8257	0.566224	3.72702	7.30631	1.41423	8.76818
chr7A	IWGSC_v1.1_201706	gene	148480258	148494419	61	-	.	TraesCS7A02G190700	HC	TraesCS7A01G190700	TraesCS7A01G190700.1	1	***	tr|W9S168|W9S168_9ROSA	Glutathione S-transferase	PF13417: Glutathione S-transferase, N-terminal domain; PF13410: Glutathione S-transferase, C-terminal domain	IPR004045: Glutathione S-transferase, N-terminal; IPR010987: Glutathione S-transferase, C-terminal-like; IPR012336: Thioredoxin-like fold	GO:0005515 MF: protein binding	G	PF13417; PF13410	IPR004045; IPR010987; IPR012336	GO:0005515	5.3382	18.4269	14.8592	17.7201	16.265	8.39855	12.3548	6.56849	7.67923	6.6349	5.77873	7.08174	6.56347	8.8765	7.42095	8.6407	7.03885	1.31236	3.28703	4.97777	4.70667	5.13825	6.68313	8.49319	4.73024	6.19235	5.56323
chr7A	IWGSC_v1.1_201706	gene	273455850	273460289	55	+	.	TraesCS7A02G269100	HC	TraesCS7A01G269100	TraesCS7A01G269100.1,TraesCS7A01G269100.2	1,0	***,***	tr|B6T7Q4|B6T7Q4_MAIZE,tr|A6MCZ3|A6MCZ3_ORYBR	Hydroxymethylglutaryl-CoA synthase,Hydroxymethylglutaryl-CoA synthase	PF01154: Hydroxymethylglutaryl-coenzyme A synthase N terminal; PF08540: Hydroxymethylglutaryl-coenzyme A synthase C terminal,PF01154: Hydroxymethylglutaryl-coenzyme A synthase N terminal; PF08540: Hydroxymethylglutaryl-coenzyme A synthase C terminal	IPR000590: Hydroxymethylglutaryl-coenzyme A synthase, active site; IPR010122: Hydroxymethylglutaryl-CoA synthase, eukaryotic; IPR013528: Hydroxymethylglutaryl-coenzyme A synthase, N-terminal; IPR013746: Hydroxymethylglutaryl-coenzyme A synthase C-terminal domain; IPR016039: Thiolase-like,IPR000590: Hydroxymethylglutaryl-coenzyme A synthase, active site; IPR010122: Hydroxymethylglutaryl-CoA syntha…	GO:0003824 MF: catalytic activity;GO:0004421 MF: hydroxymethylglutaryl-CoA synthase activity;GO:0008152 BP: metabolic process;GO:0008299 BP: isoprenoid biosynthetic process,GO:0003824 MF: catalytic activity;GO:0004421 MF: hydroxymethylglutaryl-CoA synthase activity;GO:0008152 BP: metabolic process;GO:0008299 BP: isoprenoid biosynthetic process	G,G	PF01154; PF08540,PF01154; PF08540	IPR000590; IPR010122; IPR013528; IPR013746; IPR016039,IPR000590; IPR010122; IPR013528; IPR013746; IPR016039	GO:0003824; GO:0004421; GO:0008152; GO:0008299,GO:0003824; GO:0004421; GO:0008152; GO:0008299	5.33262	10.8125	10.3761	13.3471	8.08861	5.52597	5.48633	10.6344	5.17999	4.2793	1.96464	2.9256	2.97147	8.24739	9.80405	9.12676	4.19356	9.10157	10.3444	2.41626	0.571871	0.768624	1.35747	5.32649	6.04476	1.34311	4.91238
chr7A	IWGSC_v1.1_201706	gene	240082352	240084773	59	+	.	TraesCS7A02G254100	HC	TraesCS7A01G254100	TraesCS7A01G254100.1,TraesCS7A01G254100.2	0,1	***,***	tr|A0A0K9P0A6|A0A0K9P0A6_ZOSMR,tr|A0A0K9P0A6|A0A0K9P0A6_ZOSMR	Methyltransferase-like protein,Methyltransferase-like protein	PF08241: Methyltransferase domain,PF08241: Methyltransferase domain	IPR013216: Methyltransferase type 11; IPR029063: S-adenosyl-L-methionine-dependent methyltransferase,IPR013216: Methyltransferase type 11; IPR029063: S-adenosyl-L-methionine-dependent methyltransferase	GO:0008152 BP: metabolic process;GO:0008168 MF: methyltransferase activity,GO:0008152 BP: metabolic process;GO:0008168 MF: methyltransferase activity	G,G	PF08241,PF08241	IPR013216; IPR029063,IPR013216; IPR029063	GO:0008152; GO:0008168,GO:0008152; GO:0008168	5.30899	9.42848	10.7355	13.293	11.7136	4.86007	6.95592	8.562	2.78339	3.27296	1.27698	1.19832	2.19962	7.28611	7.1978	6.68944	3.49839	3.94068	3.41777	3.03661	3.14803	2.55194	3.6419	10.6445	8.15859	3.03253	13.1229
chr7A	IWGSC_v1.1_201706	gene	316013099	316031310	55	-	.	TraesCS7A02G283500	HC	TraesCS7A01G283500	TraesCS7A01G283500.1,TraesCS7A01G283500.2,TraesCS7A01G283500.3,TraesCS7A01G283500.4,TraesCS7A01G283500.5	0,0,1,0,0	***,*-*,***,***,***	tr|A0A1J6JAF1|A0A1J6JAF1_NICAT,tr|A0A199VG66|A0A199VG66_ANACO,tr|A0A1J6JAF1|A0A1J6JAF1_NICAT,tr|A0A1J6JAF1|A0A1J6JAF1_NICAT,tr|A0A1J6JAF1|A0A1J6JAF1_NICAT	Mediator of rna polymerase ii transcription subunit 15a,Mediator of RNA polymerase II transcription subunit 15a,Mediator of rna polymerase ii transcription subunit 15a,Mediator of rna polymerase ii transcription subunit 15a,Mediator of rna polymerase ii transcription subunit 15a	PF16987: KIX domain,PF16987: KIX domain,PF16987: KIX domain,PF16987: KIX domain,	IPR003101: Coactivator CBP, KIX domain; IPR011989: Armadillo-like helical,IPR003101: Coactivator CBP, KIX domain; IPR011989: Armadillo-like helical,IPR003101: Coactivator CBP, KIX domain,IPR003101: Coactivator CBP, KIX domain,	GO:0003712 MF: transcription cofactor activity;GO:0006355 BP: regulation of transcription, DNA-templated,GO:0003712 MF: transcription cofactor activity;GO:0006355 BP: regulation of transcription, DNA-templated,GO:0003712 MF: transcription cofactor activity;GO:0006355 BP: regulation of transcription, DNA-templated,GO:0003712 MF: transcription cofactor activity;GO:0006355 BP: regulation of transcri…	G,G,G,G,G	PF16987,PF16987,PF16987,PF16987,	IPR003101; IPR011989,IPR003101; IPR011989,IPR003101,IPR003101,	GO:0003712; GO:0006355,GO:0003712; GO:0006355,GO:0003712; GO:0006355,GO:0003712; GO:0006355,	5.28548	14.0622	14.033	15.4201	11.6715	8.03711	8.33731	12.2158	7.27923	7.33629	5.59604	6.48614	6.38343	10.3288	6.85894	9.96384	10.2746	6.02236	8.79304	3.60066	1.57294	1.26658	0.715442	3.05964	3.40213	0.893841	2.30168
chr7A	IWGSC_v1.1_201706	gene	353200786	353244788	57	+	.	TraesCS7A02G291000	HC	TraesCS7A01G291000	TraesCS7A01G291000.1	1	***	AT5G38660.1	acclimation of photosynthesis to environment	PF11016: Protein of unknown function (DUF2854)	IPR021275: Protein of unknown function DUF2854		G	PF11016	IPR021275		5.27135	24.3373	11.845	19.0062	13.4875	5.3705	5.42697	11.251	4.74768	4.19752	1.11476	2.26734	1.70171	7.8139	6.6056	6.67188	5.62662	3.77235	5.46864	0.578285	0.164529	0.403877	0.445731	12.3928	6.09953	1.12094	5.67046
chr7A	IWGSC_v1.1_201706	gene	473917040	473919186	62	+	.	TraesCS7A02G325900	HC	TraesCS7A01G325900	TraesCS7A01G325900.1	1	***	tr|K7TU64|K7TU64_MAIZE	Transmembrane protein 18	PF14770: Transmembrane protein 18	IPR026721: Transmembrane protein 18		G	PF14770	IPR026721		5.26744	8.97471	7.89489	11.2515	5.83037	4.28213	3.87961	7.9527	3.66558	4.1644	2.22143	3.68738	3.08513	3.37602	5.13796	6.75248	3.08472	2.1668	2.22362	1.68949	0.74776	0.889782	2.21882	6.56361	10.3816	3.19373	12.5426
chr7A	IWGSC_v1.1_201706	gene	432979235	432981455	52	-	.	TraesCS7A02G306700	HC	TraesCS7A01G306700	TraesCS7A01G306700.1,TraesCS7A01G306700.2,TraesCS7A01G306700.3	0,1,0	***,***,***	tr|M7YI11|M7YI11_TRIUA,tr|M7YI11|M7YI11_TRIUA,tr|M7YI11|M7YI11_TRIUA	Vesicle-associated protein 4-2,Vesicle-associated protein 4-2,Vesicle-associated protein 4-2	PF00635: MSP (Major sperm protein) domain,PF00635: MSP (Major sperm protein) domain,PF00635: MSP (Major sperm protein) domain	IPR000535: Major sperm protein (MSP) domain; IPR008962: PapD-like; IPR013783: Immunoglobulin-like fold,IPR000535: Major sperm protein (MSP) domain; IPR008962: PapD-like; IPR013783: Immunoglobulin-like fold,IPR000535: Major sperm protein (MSP) domain; IPR008962: PapD-like; IPR013783: Immunoglobulin-like fold	,,	G,G,G	PF00635,PF00635,PF00635	IPR000535; IPR008962; IPR013783,IPR000535; IPR008962; IPR013783,IPR000535; IPR008962; IPR013783	,,	5.25664	15.0288	12.1215	15.2854	12.5721	5.36564	5.06383	10.9047	3.53307	3.87352	1.79809	2.09019	2.29832	6.67328	5.57504	5.81717	3.15445	3.8871	4.01182	0.822491	0.564969	0.734833	0.862143	7.72085	11.7068	0.564138	9.13916
chr7A	IWGSC_v1.1_201706	gene	167179571	167180917	62	+	.	TraesCS7A02G205100	HC	TraesCS7A01G205100	TraesCS7A01G205100.1	1	***	tr|O04110|O04110_ORYSA	Myb factor	PF00249: Myb-like DNA-binding domain	IPR001005: SANT/Myb domain; IPR009057: Homeobox domain-like; IPR017930: Myb domain	GO:0003677 MF: DNA binding	G	PF00249	IPR001005; IPR009057; IPR017930	GO:0003677	5.24061	4.50075	5.40787	3.26055	4.72477	1.88145	5.24363	0.226654	0.800587	1.18503	4.84405	2.49678	3.83136	0.69224	0.253233	0.478103	1.02731	0.772895	0.200148	1.4394	0.586104	1.73148	2.07578	9.87349	1.36677	2.07845	0.986794
chr7A	IWGSC_v1.1_201706	gene	338625175	338630758	62	+	.	TraesCS7A02G286800	HC	TraesCS7A01G286800	TraesCS7A01G286800.1	1	***	tr|A0A1D1XS59|A0A1D1XS59_9ARAE	HAUS augmin-like complex subunit 1				G				5.23954	11.367	8.15886	10.3498	6.71647	7.75355	5.85587	15.4016	7.38285	5.64939	4.72698	5.24803	4.23509	13.4285	14.0519	11.8286	5.79981	8.82523	7.76385	0.680284	0.427174	0.806656	0.536488	6.67197	10.0726	0.872407	6.32568
chr7A	IWGSC_v1.1_201706	gene	479344081	479345712	60	+	.	TraesCS7A02G329300	HC	TraesCS7A01G329300	TraesCS7A01G329300.1	1	*-*	tr|S8EDU2|S8EDU2_9LAMI	High mobility group family	PF00505: HMG (high mobility group) box	IPR009071: High mobility group box domain		G	PF00505	IPR009071		5.22383	12.522	11.7448	31.4497	10.6375	5.52736	4.72912	1.15535	1.08509	1.34471	0.401646	0.814761	1.24349	1.59503	1.49945	1.91479	0.655568	0.473456	0.375434	3.88	0.635517	0.623794	0.613993	4.95535	3.44623	2.33	5.70928
chr7A	IWGSC_v1.1_201706	gene	122193441	122196480	61	+	.	TraesCS7A02G166900	HC	TraesCS7A01G166900	TraesCS7A01G166900.1,TraesCS7A01G166900.2	0,1	***,***	tr|I3SL92|I3SL92_MEDTR,tr|I3SL92|I3SL92_MEDTR	Transmembrane protein, putative,Transmembrane protein, putative	,	,	,	G,G	,	,	,	5.22338	7.90513	5.5338	9.11036	6.28346	4.33675	4.91999	20.8928	11.0559	8.94382	4.83062	7.42203	8.58223	16.6415	22.885	17.6857	10.0589	21.4883	21.2247	0.97883	0.500415	0.965528	0.713451	5.08436	15.1756	0.956492	9.38039
chr7A	IWGSC_v1.1_201706	gene	431040062	431042745	62	-	.	TraesCS7A02G306100	HC	TraesCS7A01G306100	TraesCS7A01G306100.1	1	***	tr|Q6ZDM0|Q6ZDM0_ORYSJ	Myb transcription factor	PF00249: Myb-like DNA-binding domain	IPR001005: SANT/Myb domain; IPR001878: Zinc finger, CCHC-type; IPR006447: Myb domain, plants; IPR009057: Homeobox domain-like; IPR017930: Myb domain	GO:0003676 MF: nucleic acid binding;GO:0003677 MF: DNA binding;GO:0008270 MF: zinc ion binding	G	PF00249	IPR001005; IPR001878; IPR006447; IPR009057; IPR017930	GO:0003676; GO:0003677; GO:0008270	5.22089	3.54717	3.50727	4.02753	3.63412	2.67854	4.07484	6.63974	5.28609	3.90884	3.29218	3.97357	5.94301	6.80631	6.32501	5.35782	8.01437	10.4533	12.4778	3.16626	1.68354	1.71027	1.84333	4.15235	3.53134	1.22611	2.66885
chr7A	IWGSC_v1.1_201706	gene	155296066	155305869	50	-	.	TraesCS7A02G195400	HC	TraesCS7A01G195400	TraesCS7A01G195400.1	1	*-*	tr|B9SKE9|B9SKE9_RICCO	RNA binding protein, putative	PF00076: RNA recognition motif. (a.k.a. RRM, RBD, or RNP domain)	IPR000504: RNA recognition motif domain	GO:0003676 MF: nucleic acid binding	G	PF00076	IPR000504	GO:0003676	5.21456	6.62474	7.79839	11.0444	7.18911	4.29135	4.22138	11.4489	7.0594	6.92044	4.17894	5.54295	4.66423	16.2131	12.7623	14.225	10.5798	11.3152	15.6473	4.22435	1.39935	1.29377	1.04105	1.97006	2.30018	1.23873	2.21779
chr7A	IWGSC_v1.1_201706	gene	419032765	419034388	43	-	.	TraesCS7A02G301100	HC	TraesCS7A01G301100	TraesCS7A01G301100.1	1	***	tr|A0A1J3EQA0|A0A1J3EQA0_NOCCA	Replication protein A 32 kDa subunit A	PF08784: Replication protein A C terminal	IPR011991: Winged helix-turn-helix DNA-binding domain; IPR012340: Nucleic acid-binding, OB-fold; IPR014892: Replication protein A, C-terminal		G	PF08784	IPR011991; IPR012340; IPR014892		5.20433	18.1203	19.9333	19.3745	18.9098	20.038	12.1256	34.5554	22.1386	16.2743	7.5405	9.10868	8.18929	46.8672	46.0921	52.2389	24.3993	10.9524	22.442	0	0	0	0.913395	3.60115	5.71687	2.48871	5.99701
chr7A	IWGSC_v1.1_201706	gene	380885103	380893978	58	-	.	TraesCS7A02G294800	HC	TraesCS7A01G294800	TraesCS7A01G294800.1,TraesCS7A01G294800.2	0,1	***,***	tr|B9SVK5|B9SVK5_RICCO,tr|B9SVK5|B9SVK5_RICCO	WRKY transcription factor, putative,WRKY transcription factor, putative	PF03106: WRKY DNA -binding domain,PF03106: WRKY DNA -binding domain	IPR003657: WRKY domain,IPR003657: WRKY domain	GO:0003700 MF: transcription factor activity, sequence-specific DNA binding;GO:0006355 BP: regulation of transcription, DNA-templated;GO:0043565 MF: sequence-specific DNA binding,GO:0003700 MF: transcription factor activity, sequence-specific DNA binding;GO:0006355 BP: regulation of transcription, DNA-templated;GO:0043565 MF: sequence-specific DNA binding	G,G	PF03106,PF03106	IPR003657,IPR003657	GO:0003700; GO:0006355; GO:0043565,GO:0003700; GO:0006355; GO:0043565	5.20013	7.10533	7.38484	7.75713	6.41783	5.19994	5.42614	4.79799	3.58061	3.36058	3.60255	4.15618	4.4723	3.40507	1.95043	3.04676	2.8105	1.85404	1.90478	2.57139	2.06205	3.17456	1.92808	3.73808	3.09475	1.37755	2.5517
chr7A	IWGSC_v1.1_201706	gene	274311132	274315401	62	+	.	TraesCS7A02G269300	HC	TraesCS7A01G269300	TraesCS7A01G269300.1	1	***	tr|B9R9I0|B9R9I0_RICCO	Alcohol dehydrogenase, putative	PF08240: Alcohol dehydrogenase GroES-like domain; PF00107: Zinc-binding dehydrogenase	IPR002328: Alcohol dehydrogenase, zinc-type, conserved site; IPR011032: GroES-like; IPR013149: Alcohol dehydrogenase, C-terminal; IPR013154: Alcohol dehydrogenase, N-terminal; IPR016040: NAD(P)-binding domain; IPR020843: Polyketide synthase, enoylreductase domain	GO:0008270 MF: zinc ion binding;GO:0016491 MF: oxidoreductase activity;GO:0055114 BP: oxidation-reduction process	G	PF08240; PF00107	IPR002328; IPR011032; IPR013149; IPR013154; IPR016040; IPR020843	GO:0008270; GO:0016491; GO:0055114	5.19764	8.04916	4.60261	5.3596	7.66249	4.2357	5.89949	11.6821	2.16415	2.95422	1.32445	1.80447	2.47431	8.99774	7.62849	5.52818	3.24967	8.31348	8.17421	1.87735	0.544224	1.75202	0.735601	5.77777	5.70127	0.472151	8.59784
chr7A	IWGSC_v1.1_201706	gene	478575604	478580349	62	-	.	TraesCS7A02G329000	HC	TraesCS7A01G329000	TraesCS7A01G329000.1,TraesCS7A01G329000.2	1,0	***,***	tr|M8C8X0|M8C8X0_AEGTA,tr|M8C8X0|M8C8X0_AEGTA	Protein odr-4-like protein,Protein odr-4-like protein	PF14778: Olfactory receptor 4-like,PF14778: Olfactory receptor 4-like	IPR029454: ODR-4-like,IPR029454: ODR-4-like	,	G,G	PF14778,PF14778	IPR029454,IPR029454	,	5.19668	7.90683	7.76692	10.4749	7.67485	4.9464	5.12155	9.84705	5.74662	6.25883	3.45803	5.43722	4.19846	10.4747	10.4881	11.1094	5.80864	9.59305	11.0323	4.23893	3.35859	3.18858	2.81884	2.78202	4.36105	2.40809	2.51997
chr7A	IWGSC_v1.1_201706	gene	195397282	195399922	62	-	.	TraesCS7A02G225900	HC	TraesCS7A01G225900	TraesCS7A01G225900.1	1	***	tr|Q69T76|Q69T76_ORYSJ	Mitochondrial glycoprotein-like	PF02330: Mitochondrial glycoprotein	IPR003428: Mitochondrial glycoprotein	GO:0005759 CC: mitochondrial matrix	G	PF02330	IPR003428	GO:0005759	5.18846	9.41214	6.82784	12.8958	4.3037	5.11597	3.21843	8.5994	5.3462	5.17068	2.75175	3.50021	3.1054	14.3968	13.379	15.6743	6.37355	5.09767	5.74287	2.4771	0.452922	0.554706	1.83568	3.58589	5.27691	1.09264	7.92009
chr7A	IWGSC_v1.1_201706	gene	214433521	214435506	60	-	.	TraesCS7A02G239900	HC	TraesCS7A01G239900	TraesCS7A01G239900.1	1	***	tr|M8ATP1|M8ATP1_AEGTA	Transmembrane 9 superfamily member	PF02990: Endomembrane protein 70	IPR004240: Nonaspanin (TM9SF)	GO:0016021 CC: integral component of membrane	G	PF02990	IPR004240	GO:0016021	5.14682	17.5292	13.7937	19.7997	12.8604	6.15007	6.73596	13.4169	5.90809	6.61897	2.68144	5.47774	4.26145	11.9554	10.483	12.0432	7.18078	3.19597	4.39255	6.82649	1.77143	1.82564	1.56724	2.44379	9.71105	1.69832	4.21629
chr7A	IWGSC_v1.1_201706	gene	326024671	326046611	63	-	.	TraesCS7A02G285000	HC	TraesCS7A01G285000	TraesCS7A01G285000.1	1	***	tr|A0A1D1ZLG4|A0A1D1ZLG4_9ARAE	2-oxoglutarate/malate translocator, chloroplastic	PF00939: Sodium:sulfate symporter transmembrane region	IPR001898: Solute carrier family 13	GO:0005215 MF: transporter activity;GO:0006814 BP: sodium ion transport;GO:0016020 CC: membrane;GO:0055085 BP: transmembrane transport	G	PF00939	IPR001898	GO:0005215; GO:0006814; GO:0016020; GO:0055085	5.13178	12.826	10.3873	19.7467	7.61937	3.73767	5.03436	7.56363	3.12745	4.56604	1.7881	3.75568	2.26991	12.1243	9.43448	11.3194	3.80998	15.6659	14.7727	4.78342	1.43742	1.77991	2.07213	5.237	4.15077	2.24949	4.93103
chr7A	IWGSC_v1.1_201706	gene	240723048	240733138	62	+	.	TraesCS7A02G254300	HC	TraesCS7A01G254300	TraesCS7A01G254300.1	1	***	tr|M8BT79|M8BT79_AEGTA	Serrate RNA effector molecule	PF12066: Domain of unknown function (DUF3546); PF04959: Arsenite-resistance protein 2	IPR007042: Arsenite-resistance protein 2; IPR013087: Zinc finger C2H2-type; IPR021933: Protein of unknown function DUF3546	GO:0003676 MF: nucleic acid binding	G	PF12066; PF04959	IPR007042; IPR013087; IPR021933	GO:0003676	5.1212	4.63171	4.3913	4.96197	5.03454	4.40066	4.13731	13.6906	7.543	6.70804	4.57479	4.82243	4.27638	18.4491	17.9312	16.6016	10.2417	17.4091	16.9487	1.60772	1.05283	0.979335	0.845657	1.28714	1.40763	0.525409	1.76086
chr7A	IWGSC_v1.1_201706	gene	122488150	122495099	61	+	.	TraesCS7A02G167300	HC	TraesCS7A01G167300	TraesCS7A01G167300.1,TraesCS7A01G167300.2,TraesCS7A01G167300.3,TraesCS7A01G167300.4	1,0,0,0	***,***,***,***	tr|B6SPI3|B6SPI3_MAIZE,tr|B6SPI3|B6SPI3_MAIZE,tr|B6SPI3|B6SPI3_MAIZE,tr|B6SPI3|B6SPI3_MAIZE	Pantothenate kinase family protein,Pantothenate kinase family protein,Pantothenate kinase family protein,Pantothenate kinase family protein	PF03630: Fumble,PF03630: Fumble,PF03630: Fumble,PF03630: Fumble	IPR004567: Type II pantothenate kinase,IPR004567: Type II pantothenate kinase,IPR004567: Type II pantothenate kinase,IPR004567: Type II pantothenate kinase	GO:0004594 MF: pantothenate kinase activity;GO:0005524 MF: ATP binding;GO:0015937 BP: coenzyme A biosynthetic process,GO:0004594 MF: pantothenate kinase activity;GO:0005524 MF: ATP binding;GO:0015937 BP: coenzyme A biosynthetic process,GO:0004594 MF: pantothenate kinase activity;GO:0005524 MF: ATP binding;GO:0015937 BP: coenzyme A biosynthetic process,GO:0004594 MF: pantothenate kinase activity;G…	G,G,G,G	PF03630,PF03630,PF03630,PF03630	IPR004567,IPR004567,IPR004567,IPR004567	GO:0004594; GO:0005524; GO:0015937,GO:0004594; GO:0005524; GO:0015937,GO:0004594; GO:0005524; GO:0015937,GO:0004594; GO:0005524; GO:0015937	5.11005	11.489	9.5174	10.2167	12.9025	7.74499	7.15873	19.15	4.51805	4.60188	2.92043	3.427	4.34095	6.78467	5.97613	6.6691	7.56352	9.2048	9.91765	3.26878	1.57918	1.43742	0.718949	3.78075	7.18448	1.15406	5.04896
chr7A	IWGSC_v1.1_201706	gene	432693349	432694757	60	-	.	TraesCS7A02G306500	HC	TraesCS7A01G306500	TraesCS7A01G306500.1	1	--*	tr|G7ICW9|G7ICW9_MEDTR	Plant invertase/pectin methylesterase inhibitor	PF04043: Plant invertase/pectin methylesterase inhibitor	IPR006501: Pectinesterase inhibitor domain	GO:0004857 MF: enzyme inhibitor activity	G	PF04043	IPR006501	GO:0004857	5.09889	28.6988	43.0967	37.458	25.9026	2.18374	25.007	0.315283	0.404797	0.582741	2.16852	0.630193	1.36822	0.382434	0.141607	0.134863	0.519385	0.173207	0.049465	3.07047	0.244142	0.451695	5.93447	12.9479	0.878208	5.98061	2.97174
chr7A	IWGSC_v1.1_201706	gene	243647433	243649966	62	-	.	TraesCS7A02G255600	HC	TraesCS7A01G255600	TraesCS7A01G255600.1	1	***	tr|A0A1E5VI91|A0A1E5VI91_9POAL	Cytochrome b561 and DOMON domain-containing protein	PF04526: Protein of unknown function (DUF568); PF03188: Eukaryotic cytochrome b561	IPR005018: DOMON domain; IPR006593: Cytochrome b561/ferric reductase transmembrane; IPR017214: Cytochrome b561 and DOMON domain-containing protein		G	PF04526; PF03188	IPR005018; IPR006593; IPR017214		5.08702	6.25669	3.74534	5.43823	5.38311	4.2128	3.5757	17.2931	5.26261	4.01773	1.54186	2.75501	2.92345	0.748749	1.25214	1.15275	1.33111	0.771849	1.00066	1.58029	1.55011	2.07369	1.16701	6.6249	26.5897	1.42293	19.2701
chr7A	IWGSC_v1.1_201706	gene	206937525	206948798	53	-	.	TraesCS7A02G235200	HC	TraesCS7A01G235200	TraesCS7A01G235200.1,TraesCS7A01G235200.2,TraesCS7A01G235200.3,TraesCS7A01G235200.4	0,0,0,1	***,***,***,***	tr|I0DFJ7|I0DFJ7_SOLTU,tr|I0DFJ7|I0DFJ7_SOLTU,tr|A0A072TTK9|A0A072TTK9_MEDTR,tr|A0A072TTK9|A0A072TTK9_MEDTR	Alpha-glucan water dikinase,Alpha-glucan water dikinase,Alpha-glucan water dikinase,Alpha-glucan water dikinase	PF01326: Pyruvate phosphate dikinase, PEP/pyruvate binding domain,PF01326: Pyruvate phosphate dikinase, PEP/pyruvate binding domain,PF01326: Pyruvate phosphate dikinase, PEP/pyruvate binding domain,PF01326: Pyruvate phosphate dikinase, PEP/pyruvate binding domain	IPR002192: Pyruvate phosphate dikinase, PEP/pyruvate-binding; IPR013815: ATP-grasp fold, subdomain 1,IPR002192: Pyruvate phosphate dikinase, PEP/pyruvate-binding; IPR013815: ATP-grasp fold, subdomain 1,IPR002192: Pyruvate phosphate dikinase, PEP/pyruvate-binding; IPR013783: Immunoglobulin-like fold; IPR013815: ATP-grasp fold, subdomain 1,IPR002192: Pyruvate phosphate dikinase, PEP/pyruvate-bindin…	GO:0003824 MF: catalytic activity;GO:0005524 MF: ATP binding;GO:0016301 MF: kinase activity;GO:0016310 BP: phosphorylation,GO:0003824 MF: catalytic activity;GO:0005524 MF: ATP binding;GO:0016301 MF: kinase activity;GO:0016310 BP: phosphorylation,GO:0003824 MF: catalytic activity;GO:0005524 MF: ATP binding;GO:0016301 MF: kinase activity;GO:0016310 BP: phosphorylation,GO:0003824 MF: catalytic activ…	G,G,G,G	PF01326,PF01326,PF01326,PF01326	IPR002192; IPR013815,IPR002192; IPR013815,IPR002192; IPR013783; IPR013815,IPR002192; IPR013783; IPR013815	GO:0003824; GO:0005524; GO:0016301; GO:0016310,GO:0003824; GO:0005524; GO:0016301; GO:0016310,GO:0003824; GO:0005524; GO:0016301; GO:0016310,GO:0003824; GO:0005524; GO:0016301; GO:0016310	5.04909	13.4829	6.79475	7.77263	10.9697	13.0468	6.80067	35.1846	9.86745	10.6646	3.66178	3.12888	2.92528	38.4161	27.0509	38.5804	11.4481	6.54524	9.7582	0.00337996	0.114541	0.0731155	0.0975374	1.32379	4.6545	0.238909	4.30351
chr7A	IWGSC_v1.1_201706	gene	125485053	125497232	61	-	.	TraesCS7A02G168900	HC	TraesCS7A01G168900	TraesCS7A01G168900.1,TraesCS7A01G168900.2	1,0	***,***	tr|Q69T47|Q69T47_ORYSJ,tr|Q69T47|Q69T47_ORYSJ	PHD finger protein-like,PHD finger protein-like	PF13831: PHD-finger; PF13832: PHD-zinc-finger like domain,PF13831: PHD-finger; PF13832: PHD-zinc-finger like domain	IPR001965: Zinc finger, PHD-type; IPR011011: Zinc finger, FYVE/PHD-type; IPR013083: Zinc finger, RING/FYVE/PHD-type; IPR019786: Zinc finger, PHD-type, conserved site; IPR019787: Zinc finger, PHD-finger; IPR034732: Extended PHD (ePHD) domain,IPR001965: Zinc finger, PHD-type; IPR011011: Zinc finger, FYVE/PHD-type; IPR013083: Zinc finger, RING/FYVE/PHD-type; IPR019786: Zinc finger, PHD-type, conserv…	GO:0005515 MF: protein binding;GO:0008270 MF: zinc ion binding,GO:0005515 MF: protein binding;GO:0008270 MF: zinc ion binding	G,G	PF13831; PF13832,PF13831; PF13832	IPR001965; IPR011011; IPR013083; IPR019786; IPR019787; IPR034732,IPR001965; IPR011011; IPR013083; IPR019786; IPR019787; IPR034732	GO:0005515; GO:0008270,GO:0005515; GO:0008270	5.02109	8.39951	8.45692	11.1512	8.10195	7.77155	5.98492	14.7067	7.9607	7.85067	5.3363	5.28715	5.1974	19.0411	13.0574	18.8798	10.6134	14.9454	19.6999	2.38632	1.36245	1.15718	0.536448	0.566779	2.49116	0.490325	1.32553
chr7A	IWGSC_v1.1_201706	gene	143849789	143851835	41	-	.	TraesCS7A02G188000	HC	TraesCS7A01G188000	TraesCS7A01G188000.1	1	*-*	tr|A0A0D3GA01|A0A0D3GA01_9ORYZ	Reticulon-like protein				G				4.95641	5.93996	5.61813	4.82106	5.4322	3.8236	3.18729	11.3841	6.24089	6.36817	2.68554	2.07557	3.58574	12.1145	12.6677	11.9798	5.90921	6.58691	9.08615	0.46669	1.0868	1.6211	1.84535	3.54719	13.6697	2.2176	14.1987
chr7A	IWGSC_v1.1_201706	gene	266977182	266981214	52	-	.	TraesCS7A02G265700	HC	TraesCS7A01G265700	TraesCS7A01G265700.1	1	*-*	tr|A0A0B2PRC0|A0A0B2PRC0_GLYSO	La protein like	PF05383: La domain	IPR000504: RNA recognition motif domain; IPR002344: Lupus La protein; IPR006630: RNA-binding protein Lupus La; IPR011991: Winged helix-turn-helix DNA-binding domain	GO:0003676 MF: nucleic acid binding;GO:0003723 MF: RNA binding;GO:0005634 CC: nucleus;GO:0006396 BP: RNA processing;GO:0030529 CC: intracellular ribonucleoprotein complex	G	PF05383	IPR000504; IPR002344; IPR006630; IPR011991	GO:0003676; GO:0003723; GO:0005634; GO:0006396; GO:0030529	4.93982	11.706	10.9192	14.4673	8.858	6.49924	5.96885	15.2224	7.68505	7.09991	3.96798	6.84095	6.09443	13.1526	11.2535	12.1971	9.31029	18.9654	23.8466	4.6741	1.54143	1.89081	1.1135	1.18	7.28085	2.33287	7.88732
chr7A	IWGSC_v1.1_201706	gene	129612080	129615744	62	+	.	TraesCS7A02G176300	HC	TraesCS7A01G176300	TraesCS7A01G176300.1	1	***	tr|A0A1E5UYR0|A0A1E5UYR0_9POAL	GLABRA2 expression modulator	PF02893: GRAM domain	IPR004182: GRAM domain; IPR011993: PH domain-like		G	PF02893	IPR004182; IPR011993		4.93662	9.85378	7.9247	9.86341	6.89355	4.23957	4.33467	8.91395	3.64773	3.22329	2.90213	4.09391	3.79716	6.13472	5.62698	6.15184	3.93229	6.44312	5.78333	0.930349	0.335499	0.494488	1.28979	5.15363	14.7763	1.62514	10.6645
chr7A	IWGSC_v1.1_201706	gene	198665505	198671133	60	-	.	TraesCS7A02G228200	HC	TraesCS7A01G228200	TraesCS7A01G228200.1	1	***	tr|A0A0B2PE73|A0A0B2PE73_GLYSO	Zinc finger CCCH domain-containing protein 69	PF15663: Zinc-finger containing family; PF00642: Zinc finger C-x8-C-x5-C-x3-H type (and similar); PF13639: Ring finger domain	IPR000571: Zinc finger, CCCH-type; IPR001841: Zinc finger, RING-type; IPR013083: Zinc finger, RING/FYVE/PHD-type; IPR017907: Zinc finger, RING-type, conserved site	GO:0005515 MF: protein binding;GO:0008270 MF: zinc ion binding;GO:0046872 MF: metal ion binding	TE?	PF15663; PF00642; PF13639	IPR000571; IPR001841; IPR013083; IPR017907	GO:0005515; GO:0008270; GO:0046872	4.9363	9.37891	6.92133	7.98038	7.07659	5.71071	5.33862	9.93526	6.29377	5.63375	4.81859	4.83779	4.90442	6.9507	9.55977	9.31261	6.5966	7.05213	9.13804	1.90724	1.45084	2.1028	1.49164	2.99661	5.27265	0.862956	2.95741
chr7A	IWGSC_v1.1_201706	gene	127767338	127776193	63	-	.	TraesCS7A02G173300	HC	TraesCS7A01G173300	TraesCS7A01G173300.1	1	***	tr|M7ZZD9|M7ZZD9_TRIUA	Dipeptidyl peptidase family member 6	PF00326: Prolyl oligopeptidase family	IPR001375: Peptidase S9, prolyl oligopeptidase, catalytic domain; IPR029058: Alpha/Beta hydrolase fold	GO:0006508 BP: proteolysis;GO:0008236 MF: serine-type peptidase activity	G	PF00326	IPR001375; IPR029058	GO:0006508; GO:0008236	4.92938	13.163	11.0906	14.3929	9.62424	6.66902	4.63807	14.2579	4.89472	5.77438	3.35289	3.27816	2.83732	16.359	13.2345	14.7409	8.51264	3.68322	5.77479	11.2302	3.46947	2.56887	0.831118	3.64997	3.36791	1.21693	4.48197
chr7A	IWGSC_v1.1_201706	gene	167272951	167280750	61	-	.	TraesCS7A02G205300	HC	TraesCS7A01G205300	TraesCS7A01G205300.1	1	***	tr|W9S0D4|W9S0D4_9ROSA	1-phosphatidylinositol-3-phosphate 5-kinase	PF00118: TCP-1/cpn60 chaperonin family; PF01504: Phosphatidylinositol-4-phosphate 5-Kinase	IPR002423: Chaperonin Cpn60/TCP-1 family; IPR002498: Phosphatidylinositol-4-phosphate 5-kinase, core; IPR027409: GroEL-like apical domain; IPR027483: Phosphatidylinositol-4-phosphate 5-kinase, C-terminal; IPR027484: Phosphatidylinositol-4-phosphate 5-kinase, N-terminal domain	GO:0005524 MF: ATP binding;GO:0016307 MF: phosphatidylinositol phosphate kinase activity;GO:0046488 BP: phosphatidylinositol metabolic process	G	PF00118; PF01504	IPR002423; IPR002498; IPR027409; IPR027483; IPR027484	GO:0005524; GO:0016307; GO:0046488	4.92598	13.6898	15.2383	13.4963	15.6964	15.9685	14.6071	15.1062	7.22104	7.98621	6.10168	5.58739	5.72194	4.33487	2.37969	4.98125	7.69183	1.63563	2.14831	4.46918	3.03644	3.2709	0.915268	2.22306	4.61785	0.661107	3.13358
chr7A	IWGSC_v1.1_201706	gene	189296014	189302357	59	+	.	TraesCS7A02G220600	HC	TraesCS7A01G220600	TraesCS7A01G220600.1,TraesCS7A01G220600.2	0,1	***,***	tr|A0A103XEB9|A0A103XEB9_CYNCS,tr|A0A103XEB9|A0A103XEB9_CYNCS	Ribosomal protein L46,Ribosomal protein L46	,	,	,	G,G	,	,	,	4.92337	5.57658	5.35399	11.855	4.9362	3.02727	2.58179	11.6769	8.08732	6.23991	3.32221	3.78912	1.87671	20.7826	25.9316	19.0013	7.13037	11.4767	11.7034	1.65817	0.655097	0.717838	1.31287	2.36041	4.05806	1.94216	5.21605
chr7A	IWGSC_v1.1_201706	gene	136755459	136757020	61	-	.	TraesCS7A02G182100	HC	TraesCS7A01G182100	TraesCS7A01G182100.1	1	***	AT1G22160.1	senescence-associated family protein (DUF581)	PF04570: zinc-finger of the FCS-type, C2-C2	IPR007650: Zf-FLZ domain		G	PF04570	IPR007650		4.917	12.0272	5.92255	9.25204	6.6325	2.51288	1.63756	3.48132	0.550115	0.5838	0.33036	0.608605	0.742424	1.21787	1.32745	1.54376	0.293693	0.511635	0.844226	0.156267	0.0919884	0.203325	1.08494	9.38733	22.6468	0.312858	16.6742
chr7A	IWGSC_v1.1_201706	gene	429733799	429740205	61	+	.	TraesCS7A02G305100	HC	TraesCS7A01G305100	TraesCS7A01G305100.1	1	***	tr|A0A1D6BR80|A0A1D6BR80_WHEAT	Acetyltransferase component of pyruvate dehydrogenase complex	PF00364: Biotin-requiring enzyme; PF02817: e3 binding domain; PF00198: 2-oxoacid dehydrogenases acyltransferase (catalytic domain)	IPR000089: Biotin/lipoyl attachment; IPR001078: 2-oxoacid dehydrogenase acyltransferase, catalytic domain; IPR003016: 2-oxo acid dehydrogenase, lipoyl-binding site; IPR004167: E3-binding domain; IPR006257: Dihydrolipoyllysine-residue acetyltransferase component of pyruvate dehydrogenase complex; IPR011053: Single hybrid motif	GO:0004742 MF: dihydrolipoyllysine-residue acetyltransferase activity;GO:0006090 BP: pyruvate metabolic process;GO:0008152 BP: metabolic process;GO:0016746 MF: transferase activity, transferring acyl groups;GO:0045254 CC: pyruvate dehydrogenase complex	G	PF00364; PF02817; PF00198	IPR000089; IPR001078; IPR003016; IPR004167; IPR006257; IPR011053	GO:0004742; GO:0006090; GO:0008152; GO:0016746; GO:0045254	4.90724	10.3644	7.7559	11.0941	8.98816	4.45633	4.40219	8.84585	4.08878	4.16041	3.25499	2.93534	3.80334	7.36171	6.10392	8.15385	4.3272	10.0137	10.1778	1.77514	1.26755	1.20437	0.949846	3.26794	3.7634	0.969135	4.70466
chr7A	IWGSC_v1.1_201706	gene	343834658	343846609	55	+	.	TraesCS7A02G287700	HC	TraesCS7A01G287700	TraesCS7A01G287700.1	1	***	tr|A0A0K9NPD0|A0A0K9NPD0_ZOSMR	Histone-lysine N-methyltransferase	PF00856: SET domain	IPR001214: SET domain; IPR001810: F-box domain	GO:0005515 MF: protein binding	G	PF00856	IPR001214; IPR001810	GO:0005515	4.90416	12.5285	12.7261	16.4161	11.1269	6.30288	6.30861	10.7785	5.63907	5.95081	3.60748	4.29918	4.21777	10.8219	5.18295	11.5576	8.43295	8.60145	14.2194	2.61893	1.07619	0.804881	0.283771	0.606925	1.77745	0.266142	1.62164
chr7A	IWGSC_v1.1_201706	gene	120919063	120924841	44	-	.	TraesCS7A02G165200	HC	TraesCS7A01G165200	TraesCS7A01G165200.1	1	***	tr|B8Q6P1|B8Q6P1_BAMOL	NADH-ubiquinone oxidoreductase chain 4	PF00361: Proton-conducting membrane transporter	IPR001750: NADH:quinone oxidoreductase/Mrp antiporter, membrane subunit; IPR003918: NADH:ubiquinone oxidoreductase; IPR010227: NADH-quinone oxidoreductase, chain M/4	GO:0008137 MF: NADH dehydrogenase (ubiquinone) activity;GO:0042773 BP: ATP synthesis coupled electron transport;GO:0055114 BP: oxidation-reduction process	G	PF00361	IPR001750; IPR003918; IPR010227	GO:0008137; GO:0042773; GO:0055114	4.84931	0.503779	0.112357	0.0632059	0	0.185696	0	0.40355	0.483251	0.0665039	0	0.358608	0.255286	0.59024	0.487877	0.0994348	0	0.548706	2.2898	0	0.12738	0.0523285	0.123675	0	0.46963	0	0
chr7A	IWGSC_v1.1_201706	gene	386346364	386357777	60	-	.	TraesCS7A02G295500	HC	TraesCS7A01G295500	TraesCS7A01G295500.1	1	***	tr|A0A0B2QJ68|A0A0B2QJ68_GLYSO	14-3-3-like protein	PF00244: 14-3-3 protein	IPR000308: 14-3-3 protein; IPR023409: 14-3-3 protein, conserved site; IPR023410: 14-3-3 domain	GO:0019904 MF: protein domain specific binding	G	PF00244	IPR000308; IPR023409; IPR023410	GO:0019904	4.84824	16.4744	7.51561	12.8417	8.65316	5.82487	3.4031	11.4559	3.1867	5.27034	1.49916	1.28822	1.02014	14.5628	9.0091	10.5612	4.48266	3.98781	2.87231	0.613871	0.17442	0.171402	0.237353	7.66527	15.4138	0.147281	14.28
chr7A	IWGSC_v1.1_201706	gene	251145547	251150866	58	+	.	TraesCS7A02G259200	HC	TraesCS7A01G259200	TraesCS7A01G259200.1,TraesCS7A01G259200.2,TraesCS7A01G259200.3,TraesCS7A01G259200.4	0,1,0,0	***,***,***,***	tr|K3YHD5|K3YHD5_SETIT,tr|I1QQ82|I1QQ82_ORYGL,tr|M7YW92|M7YW92_TRIUA,tr|M7YW92|M7YW92_TRIUA	Uridine kinase,Uridine kinase,Uridine kinase,Uridine kinase	PF00485: Phosphoribulokinase / Uridine kinase family; PF14681: Uracil phosphoribosyltransferase,PF00485: Phosphoribulokinase / Uridine kinase family; PF14681: Uracil phosphoribosyltransferase,PF00485: Phosphoribulokinase / Uridine kinase family; PF14681: Uracil phosphoribosyltransferase,PF00485: Phosphoribulokinase / Uridine kinase family; PF14681: Uracil phosphoribosyltransferase	IPR000764: Uridine kinase-like; IPR006083: Phosphoribulokinase/uridine kinase; IPR027417: P-loop containing nucleoside triphosphate hydrolase; IPR029057: Phosphoribosyltransferase-like,IPR000764: Uridine kinase-like; IPR006083: Phosphoribulokinase/uridine kinase; IPR027417: P-loop containing nucleoside triphosphate hydrolase; IPR029057: Phosphoribosyltransferase-like,IPR000764: Uridine kinase-lik…	GO:0005524 MF: ATP binding;GO:0008152 BP: metabolic process;GO:0016301 MF: kinase activity,GO:0005524 MF: ATP binding;GO:0008152 BP: metabolic process;GO:0016301 MF: kinase activity,GO:0005524 MF: ATP binding;GO:0008152 BP: metabolic process;GO:0016301 MF: kinase activity,GO:0005524 MF: ATP binding;GO:0008152 BP: metabolic process;GO:0016301 MF: kinase activity	G,G,G,G	PF00485; PF14681,PF00485; PF14681,PF00485; PF14681,PF00485; PF14681	IPR000764; IPR006083; IPR027417; IPR029057,IPR000764; IPR006083; IPR027417; IPR029057,IPR000764; IPR006083; IPR027417; IPR029057,IPR000764; IPR006083; IPR027417; IPR029057	GO:0005524; GO:0008152; GO:0016301,GO:0005524; GO:0008152; GO:0016301,GO:0005524; GO:0008152; GO:0016301,GO:0005524; GO:0008152; GO:0016301	4.84732	11.5676	7.10622	10.9343	9.48953	7.18361	6.56272	8.37439	6.56619	5.10933	3.48434	3.94184	4.30409	0.569768	1.07986	0.867566	2.76575	1.25891	0.594993	1.02789	1.29705	1.68587	1.34227	7.22742	11.6487	2.42665	11.9065
chr7A	IWGSC_v1.1_201706	gene	252195581	252201489	62	-	.	TraesCS7A02G260300	HC	TraesCS7A01G260300	TraesCS7A01G260300.1	1	***	tr|A0A1D6CWX8|A0A1D6CWX8_WHEAT	Serine/threonine-protein kinase RIO1	PF01163: RIO1 family	IPR000687: RIO kinase; IPR000719: Protein kinase domain; IPR011009: Protein kinase-like domain; IPR017407: Serine/threonine-protein kinase Rio1; IPR018935: RIO kinase, conserved site	GO:0004672 MF: protein kinase activity;GO:0004674 MF: protein serine/threonine kinase activity;GO:0005524 MF: ATP binding;GO:0006468 BP: protein phosphorylation	G	PF01163	IPR000687; IPR000719; IPR011009; IPR017407; IPR018935	GO:0004672; GO:0004674; GO:0005524; GO:0006468	4.81567	4.27299	5.49521	7.24416	4.04937	3.16032	2.5608	12.0124	8.82178	7.46491	3.84081	5.13158	5.65948	16.3343	18.7801	16.7252	10.112	16.9536	17.8834	2.29123	0.942503	0.883226	0.624491	1.79481	1.34807	0.730255	1.63135
chr7A	IWGSC_v1.1_201706	gene	443955802	443961644	48	+	.	TraesCS7A02G312700	HC	TraesCS7A01G312700	TraesCS7A01G312700.1,TraesCS7A01G312700.2	0,1	***,***	tr|A0A1E5US15|A0A1E5US15_9POAL,tr|A0A1E5US15|A0A1E5US15_9POAL	Transcription factor GTE8,Transcription factor GTE8	PF00439: Bromodomain; PF17035: Bromodomain extra-terminal - transcription regulation,PF00439: Bromodomain; PF17035: Bromodomain extra-terminal - transcription regulation	IPR001487: Bromodomain; IPR027353: NET domain,IPR001487: Bromodomain; IPR027353: NET domain	GO:0005515 MF: protein binding,GO:0005515 MF: protein binding	G,G	PF00439; PF17035,PF00439; PF17035	IPR001487; IPR027353,IPR001487; IPR027353	GO:0005515,GO:0005515	4.80602	5.99996	8.12017	10.2299	7.86713	4.65319	6.94821	11.2852	6.934	5.71423	4.80391	5.11104	3.92237	14.7312	12.2198	14.581	10.5154	4.38485	6.03002	7.09371	3.22186	2.97779	0.546026	0.196345	1.11647	0.871102	0.493833
chr7A	IWGSC_v1.1_201706	gene	215190107	215192896	61	-	.	TraesCS7A02G240200	HC	TraesCS7A01G240200	TraesCS7A01G240200.1	1	***	tr|A0A199ULF6|A0A199ULF6_ANACO	WPP domain-interacting protein 1				G				4.80414	2.04201	2.09656	2.25693	2.38553	2.83712	2.35582	15.5985	8.86656	7.20336	5.75671	6.8693	7.59981	20.5136	24.9924	21.9672	10.9706	15.0599	17.9399	0.503519	0.178433	0.143804	0.182497	1.97221	1.47061	0.271598	1.75064
chr7A	IWGSC_v1.1_201706	gene	284759088	284762032	48	+	.	TraesCS7A02G271500	HC	TraesCS7A01G271500	TraesCS7A01G271500.1,TraesCS7A01G271500.2,TraesCS7A01G271500.3	1,0,0	***,***,*-*	AT3G19910.1,AT3G19910.1,tr|A0A0K9NHA4|A0A0K9NHA4_ZOSMR	RING/U-box superfamily protein,RING/U-box superfamily protein,RING/U-box superfamily protein	PF13639: Ring finger domain,PF13639: Ring finger domain,PF13639: Ring finger domain	IPR001841: Zinc finger, RING-type; IPR013083: Zinc finger, RING/FYVE/PHD-type,IPR001841: Zinc finger, RING-type; IPR013083: Zinc finger, RING/FYVE/PHD-type,IPR001841: Zinc finger, RING-type; IPR013083: Zinc finger, RING/FYVE/PHD-type	GO:0005515 MF: protein binding;GO:0008270 MF: zinc ion binding,GO:0005515 MF: protein binding;GO:0008270 MF: zinc ion binding,GO:0005515 MF: protein binding;GO:0008270 MF: zinc ion binding	G,G,G	PF13639,PF13639,PF13639	IPR001841; IPR013083,IPR001841; IPR013083,IPR001841; IPR013083	GO:0005515; GO:0008270,GO:0005515; GO:0008270,GO:0005515; GO:0008270	4.79721	8.39856	7.10226	10.3087	7.77635	3.75256	4.50773	13.2354	6.13448	4.77822	4.81804	5.66637	6.91742	6.41215	6.20057	5.3589	6.88093	8.79716	7.90781	1.2457	0.717658	1.30336	1.95905	9.66249	4.54379	1.20416	5.24986
chr7A	IWGSC_v1.1_201706	gene	243694528	243695656	60	+	.	TraesCS7A02G255700	HC	TraesCS7A01G255700	TraesCS7A01G255700.1	1	***	tr|A0A1E5VIB6|A0A1E5VIB6_9POAL	Auxin-induced in root cultures protein 12	PF04526: Protein of unknown function (DUF568)	IPR005018: DOMON domain		G	PF04526	IPR005018		4.76913	13.5876	6.17157	6.55576	7.99089	3.53455	3.92532	14.6345	1.94834	1.4553	0.112536	0.373412	0.534976	2.28768	1.13189	1.95855	0.351246	0.502055	0.57617	0	0	0	0.1999	15.5096	53.8594	0.589881	37.6772
chr7A	IWGSC_v1.1_201706	gene	188888944	188897878	61	-	.	TraesCS7A02G220400	HC	TraesCS7A01G220400	TraesCS7A01G220400.1,TraesCS7A01G220400.2,TraesCS7A01G220400.3,TraesCS7A01G220400.4,TraesCS7A01G220400.5	0,0,0,1,0	***,***,***,***,***	tr|M7YK59|M7YK59_TRIUA,tr|M7YK59|M7YK59_TRIUA,tr|M7YK59|M7YK59_TRIUA,tr|M7YK59|M7YK59_TRIUA,tr|M7YK59|M7YK59_TRIUA	Enhancer of mRNA-decapping protein 4,Enhancer of mRNA-decapping protein 4,Enhancer of mRNA-decapping protein 4,Enhancer of mRNA-decapping protein 4,Enhancer of mRNA-decapping protein 4	PF16529: WD40 region of Ge1, enhancer of mRNA-decapping protein,PF16529: WD40 region of Ge1, enhancer of mRNA-decapping protein,PF16529: WD40 region of Ge1, enhancer of mRNA-decapping protein,PF16529: WD40 region of Ge1, enhancer of mRNA-decapping protein,PF16529: WD40 region of Ge1, enhancer of mRNA-decapping protein	IPR001680: WD40 repeat; IPR015943: WD40/YVTN repeat-like-containing domain; IPR017986: WD40-repeat-containing domain; IPR032401: Enhancer of mRNA-decapping protein 4, WD40 repeat region,IPR001680: WD40 repeat; IPR015943: WD40/YVTN repeat-like-containing domain; IPR017986: WD40-repeat-containing domain; IPR032401: Enhancer of mRNA-decapping protein 4, WD40 repeat region,IPR001680: WD40 repeat; IPR…	GO:0005515 MF: protein binding,GO:0005515 MF: protein binding,GO:0005515 MF: protein binding,GO:0005515 MF: protein binding,GO:0005515 MF: protein binding	G,G,G,G,G	PF16529,PF16529,PF16529,PF16529,PF16529	IPR001680; IPR015943; IPR017986; IPR032401,IPR001680; IPR015943; IPR017986; IPR032401,IPR001680; IPR015943; IPR017986; IPR032401,IPR001680; IPR015943; IPR017986; IPR032401,IPR001680; IPR015943; IPR017986; IPR032401	GO:0005515,GO:0005515,GO:0005515,GO:0005515,GO:0005515	4.75338	9.48892	11.0478	10.738	9.94298	7.55516	7.19185	7.42494	6.02641	6.89842	5.95761	6.18857	5.79199	8.26685	5.16081	8.44159	7.84495	9.25877	11.5808	10.3266	3.48189	2.73177	1.64931	2.86586	2.63543	1.70088	2.8537
chr7A	IWGSC_v1.1_201706	gene	131832713	131836417	59	-	.	TraesCS7A02G178000	HC	TraesCS7A01G178000	TraesCS7A01G178000.1	1	***	tr|Q67X80|Q67X80_ORYSJ	F-box protein-like		IPR032675: Leucine-rich repeat domain, L domain-like		TE?		IPR032675		4.75006	7.48089	6.6323	6.90215	7.33867	3.11983	5.93344	4.5586	3.18141	4.3324	3.28439	2.57397	3.86794	4.70431	4.9298	4.57685	2.39511	5.03375	5.61616	4.31361	1.8258	2.38779	3.32243	4.16537	3.57494	2.76274	4.04466
chr7A	IWGSC_v1.1_201706	gene	407861298	407865075	62	+	.	TraesCS7A02G298900	HC	TraesCS7A01G298900	TraesCS7A01G298900.1	1	***	tr|G7LH15|G7LH15_MEDTR	Zinc finger CCCH domain protein	PF00642: Zinc finger C-x8-C-x5-C-x3-H type (and similar)	IPR000571: Zinc finger, CCCH-type	GO:0046872 MF: metal ion binding	TE?	PF00642	IPR000571	GO:0046872	4.72803	6.30033	5.2854	7.60865	4.60851	3.82633	3.4668	6.59808	3.39259	4.22943	3.71766	1.89755	2.37689	7.16024	8.02119	7.14758	3.34612	7.8593	7.84716	4.29009	2.8372	3.62314	2.52088	3.80369	5.33132	3.08133	6.10767
chr7A	IWGSC_v1.1_201706	gene	202511138	202524592	62	+	.	TraesCS7A02G231500	HC	TraesCS7A01G231500	TraesCS7A01G231500.1	1	***	tr|K8EET7|K8EET7_9CHLO	G-patch domain-containing protein	PF07713: Protein of unknown function (DUF1604); PF01805: Surp module	IPR000061: SWAP/Surp; IPR011666: G patch domain-containing protein, N-terminal	GO:0003723 MF: RNA binding;GO:0006396 BP: RNA processing;GO:0006397 BP: mRNA processing	G	PF07713; PF01805	IPR000061; IPR011666	GO:0003723; GO:0006396; GO:0006397	4.72195	6.03592	7.02925	8.60847	7.05794	5.69784	5.34972	11.7363	9.6322	8.06197	5.63612	4.86249	5.46659	15.2962	15.2588	17.2255	13.9161	14.9756	16.8483	2.46848	1.43532	1.23415	0.81235	1.00266	1.7233	0.657404	1.61703
chr7A	IWGSC_v1.1_201706	gene	245828864	245832591	60	+	.	TraesCS7A02G256700	HC	TraesCS7A01G256700	TraesCS7A01G256700.1	1	*-*	tr|A0A1D1XPT3|A0A1D1XPT3_9ARAE	TRAF3-interacting protein 1				G				4.7151	6.87829	6.25299	6.1538	6.01332	5.17693	4.56649	11.0837	5.52716	6.06354	3.19215	6.36787	4.78952	8.8214	9.19684	9.8051	10.7712	7.41961	8.01073	1.04888	0.553069	0.563416	0.59225	1.6196	2.65242	0.393942	1.50343
chr7A	IWGSC_v1.1_201706	gene	250214401	250218066	60	+	.	TraesCS7A02G258700	HC	TraesCS7A01G258700	TraesCS7A01G258700.1	1	***	tr|M8A4X4|M8A4X4_TRIUA	Fork head transcription factor 1	PF00498: FHA domain	IPR000253: Forkhead-associated (FHA) domain; IPR008984: SMAD/FHA domain	GO:0005515 MF: protein binding	G	PF00498	IPR000253; IPR008984	GO:0005515	4.70846	10.31	8.23029	12.3633	8.77941	4.53893	5.22714	7.49501	3.42516	4.13273	1.99996	3.05897	3.30137	7.11557	5.78395	6.3075	3.30826	2.58621	2.90543	4.99014	1.66458	1.95724	2.76933	1.69005	7.54858	2.91611	5.738
chr7A	IWGSC_v1.1_201706	gene	199012294	199018198	63	-	.	TraesCS7A02G228700	HC	TraesCS7A01G228700	TraesCS7A01G228700.1	1	***	tr|F4JA39|F4JA39_ARATH	SLH domain protein				G				4.70381	8.67813	7.10707	9.09326	6.7869	4.53824	4.56975	9.19542	6.05219	4.51143	2.91753	3.66783	3.75267	11.5483	10.4476	11.2689	6.74763	6.06331	7.99051	2.21772	1.12039	1.16023	1.09244	3.03098	4.25533	1.79889	2.85738
chr7A	IWGSC_v1.1_201706	gene	263729372	263733450	61	+	.	TraesCS7A02G264500	HC	TraesCS7A01G264500	TraesCS7A01G264500.1	1	***	tr|A0A072UNX5|A0A072UNX5_MEDTR	Stress up-regulated Nod 19 protein	PF07712: Stress up-regulated Nod 19	IPR011692: Stress up-regulated Nod 19		G	PF07712	IPR011692		4.70329	2.91839	2.08781	2.07604	4.09324	3.56405	3.16844	19.7885	5.71259	6.3112	6.27958	10.2879	10.6121	10.5136	11.377	11.8778	8.96723	16.2761	18.9674	1.51183	0.813709	0.766622	1.12944	1.69066	3.90835	0.945992	3.92197
chr7A	IWGSC_v1.1_201706	gene	428818532	428823844	58	-	.	TraesCS7A02G304600	HC	TraesCS7A01G304600	TraesCS7A01G304600.1,TraesCS7A01G304600.2,TraesCS7A01G304600.3	1,0,0	***,***,***	tr|B4FK82|B4FK82_MAIZE,tr|C4J012|C4J012_MAIZE,tr|C4J012|C4J012_MAIZE	MYB-related transcription factor,MYB-related transcription factor,MYB-related transcription factor	PF00249: Myb-like DNA-binding domain,PF00249: Myb-like DNA-binding domain,PF00249: Myb-like DNA-binding domain	IPR001005: SANT/Myb domain; IPR006447: Myb domain, plants; IPR009057: Homeobox domain-like; IPR017930: Myb domain,IPR001005: SANT/Myb domain; IPR006447: Myb domain, plants; IPR009057: Homeobox domain-like; IPR017930: Myb domain,IPR001005: SANT/Myb domain; IPR006447: Myb domain, plants; IPR009057: Homeobox domain-like; IPR017930: Myb domain	GO:0003677 MF: DNA binding,GO:0003677 MF: DNA binding,GO:0003677 MF: DNA binding	G,G,G	PF00249,PF00249,PF00249	IPR001005; IPR006447; IPR009057; IPR017930,IPR001005; IPR006447; IPR009057; IPR017930,IPR001005; IPR006447; IPR009057; IPR017930	GO:0003677,GO:0003677,GO:0003677	4.70185	13.932	9.42082	9.70494	8.55386	4.73336	5.01332	11.2607	3.64056	4.591	2.56977	2.4969	2.90089	7.47186	7.50144	8.10094	4.33864	4.94151	6.22992	2.0903	1.03991	0.9992	1.29471	4.03476	13.3106	1.16316	8.45751
chr7A	IWGSC_v1.1_201706	gene	213094442	213114728	58	-	.	TraesCS7A02G239200	HC	TraesCS7A01G239200	TraesCS7A01G239200.1,TraesCS7A01G239200.2	0,1	***,***	tr|A0A1D6SCG1|A0A1D6SCG1_WHEAT,tr|A0A1D6SCG0|A0A1D6SCG0_WHEAT	Alanine--tRNA ligase,Alanine--tRNA ligase	PF01411: tRNA synthetases class II (A); PF07973: Threonyl and Alanyl tRNA synthetase second additional domain; PF02272: DHHA1 domain,PF01411: tRNA synthetases class II (A); PF07973: Threonyl and Alanyl tRNA synthetase second additional domain; PF02272: DHHA1 domain	IPR002318: Alanine-tRNA ligase, class IIc; IPR003156: DHHA1 domain; IPR009000: Translation protein, beta-barrel domain; IPR012947: Threonyl/alanyl tRNA synthetase, SAD; IPR018162: Alanine-tRNA ligase, class IIc, anti-codon-binding domain; IPR018163: Threonyl/alanyl tRNA synthetase, class II-like, putative editing domain; IPR018164: Alanyl-tRNA synthetase, class IIc, N-terminal; IPR018165: Alanyl-…	GO:0000166 MF: nucleotide binding;GO:0003676 MF: nucleic acid binding;GO:0004813 MF: alanine-tRNA ligase activity;GO:0005524 MF: ATP binding;GO:0005737 CC: cytoplasm;GO:0006419 BP: alanyl-tRNA aminoacylation;GO:0016876 MF: ligase activity, forming aminoacyl-tRNA and related compounds;GO:0043039 BP: tRNA aminoacylation,GO:0000166 MF: nucleotide binding;GO:0003676 MF: nucleic acid binding;GO:000481…	G,G	PF01411; PF07973; PF02272,PF01411; PF07973; PF02272	IPR002318; IPR003156; IPR009000; IPR012947; IPR018162; IPR018163; IPR018164; IPR018165; IPR023033,IPR002318; IPR003156; IPR009000; IPR012947; IPR018162; IPR018163; IPR018164; IPR018165; IPR023033	GO:0000166; GO:0003676; GO:0004813; GO:0005524; GO:0005737; GO:0006419; GO:0016876; GO:0043039,GO:0000166; GO:0003676; GO:0004813; GO:0005524; GO:0005737; GO:0006419; GO:0016876; GO:0043039	4.67412	7.12892	6.95016	9.63542	7.70071	3.94861	4.5536	7.63578	4.41455	4.65762	2.07642	3.12474	2.43134	8.07418	6.4925	8.30495	4.56904	9.85585	12.5052	4.13388	1.61933	1.56621	0.469537	1.71346	2.72453	0.607436	2.23368
chr7A	IWGSC_v1.1_201706	gene	174890227	174891664	60	+	.	TraesCS7A02G211800	HC	TraesCS7A01G211800	TraesCS7A01G211800.1	1	***	AT3G60080.1	RING/U-box superfamily protein	PF14369: zinc-ribbon; PF13639: Ring finger domain	IPR001841: Zinc finger, RING-type; IPR013083: Zinc finger, RING/FYVE/PHD-type	GO:0005515 MF: protein binding;GO:0008270 MF: zinc ion binding	G	PF14369; PF13639	IPR001841; IPR013083	GO:0005515; GO:0008270	4.65918	7.39851	8.34161	7.62706	9.21302	5.6193	9.19305	6.17117	4.96291	6.14865	6.33271	7.00749	7.40642	7.08749	7.49265	6.34793	5.40109	7.04927	7.41845	5.11331	2.87967	6.13123	5.28903	5.14903	6.41695	4.93902	5.40738
chr7A	IWGSC_v1.1_201706	gene	440351104	440357355	62	-	.	TraesCS7A02G311100	HC	TraesCS7A01G311100	TraesCS7A01G311100.1	1	***	tr|B9SV82|B9SV82_RICCO	UDP-glucose 4-epimerase, putative	PF16363: GDP-mannose 4,6 dehydratase	IPR005886: UDP-glucose 4-epimerase; IPR016040: NAD(P)-binding domain	GO:0003978 MF: UDP-glucose 4-epimerase activity;GO:0006012 BP: galactose metabolic process	G	PF16363	IPR005886; IPR016040	GO:0003978; GO:0006012	4.62981	9.0938	9.37839	9.70136	9.0351	5.96837	8.72298	18.7137	6.50658	5.64446	3.59182	4.83252	4.80308	9.36381	9.23992	9.57133	9.62078	7.58634	7.98061	3.07186	2.27302	1.77466	3.32375	3.76084	5.15775	2.28361	2.79216
chr7A	IWGSC_v1.1_201706	gene	127833943	127840137	62	-	.	TraesCS7A02G173500	HC	TraesCS7A01G173500	TraesCS7A01G173500.1	1	***	tr|A0A1D1XEX2|A0A1D1XEX2_9ARAE	Dipeptidyl peptidase family member 6	PF00326: Prolyl oligopeptidase family	IPR001375: Peptidase S9, prolyl oligopeptidase, catalytic domain; IPR029058: Alpha/Beta hydrolase fold	GO:0006508 BP: proteolysis;GO:0008236 MF: serine-type peptidase activity	G	PF00326	IPR001375; IPR029058	GO:0006508; GO:0008236	4.61368	7.69364	6.42334	8.7865	7.36999	4.45302	6.7121	10.1387	5.86005	7.02598	4.26785	10.0297	8.09873	10.8742	8.68722	11.4127	9.68834	5.81358	7.7904	1.94133	0.881888	0.748948	0.513457	2.93611	2.58398	0.427858	3.33886
chr7A	IWGSC_v1.1_201706	gene	232345766	232346972	44	+	.	TraesCS7A02G249500	HC	TraesCS7A01G249500	TraesCS7A01G249500.1	1	--*	AT4G10120.3	Sucrose-phosphate synthase family protein				G				4.57935	2.72092	1.75321	1.60579	1.82282	5.44772	1.8513	36.2286	12.7353	10.5238	3.86847	10.0162	9.37302	20.9049	29.9138	25.3041	15.1827	10.8192	12.3213	0.0249267	0.20877	1.06555	0.214903	3.20477	0.574044	0.214929	3.53539
chr7A	IWGSC_v1.1_201706	gene	481247738	481251192	60	-	.	TraesCS7A02G329600	HC	TraesCS7A01G329600	TraesCS7A01G329600.1,TraesCS7A01G329600.2	1,0	*-*,*-*	tr|A0A072U0Z8|A0A072U0Z8_MEDTR,tr|A0A072U0Z8|A0A072U0Z8_MEDTR	B3 domain transcription factor,B3 domain transcription factor	PF02362: B3 DNA binding domain,	IPR003340: B3 DNA binding domain; IPR015300: DNA-binding pseudobarrel domain,IPR015300: DNA-binding pseudobarrel domain	GO:0003677 MF: DNA binding,	G,G	PF02362,	IPR003340; IPR015300,IPR015300	GO:0003677,	4.57911	9.28688	9.36943	13.2467	8.13737	4.6371	5.63148	3.86011	2.87239	3.16919	2.99168	2.35206	2.57398	5.75163	4.31141	4.3294	3.52979	2.49729	2.30557	6.00039	2.08139	1.84726	2.93534	4.17977	4.12016	3.39396	3.09832
chr7A	IWGSC_v1.1_201706	gene	203511879	203521492	62	+	.	TraesCS7A02G232300	HC	TraesCS7A01G232300	TraesCS7A01G232300.1	1	***	tr|A7L4B0|A7L4B0_CARPA	Protein kinase	PF00069: Protein kinase domain	IPR000719: Protein kinase domain; IPR011009: Protein kinase-like domain; IPR017441: Protein kinase, ATP binding site	GO:0004672 MF: protein kinase activity;GO:0005524 MF: ATP binding;GO:0006468 BP: protein phosphorylation	G	PF00069	IPR000719; IPR011009; IPR017441	GO:0004672; GO:0005524; GO:0006468	4.55856	9.00314	7.47021	9.77142	7.51872	5.00772	4.94984	8.29167	4.55931	4.04063	3.64534	3.43877	3.28274	6.71123	4.98893	7.66003	4.53943	8.44274	11.0593	3.64652	2.22849	2.53435	1.3347	3.54949	5.11476	1.08042	3.77297
chr7A	IWGSC_v1.1_201706	gene	150981026	150985007	62	+	.	TraesCS7A02G193200	HC	TraesCS7A01G193200	TraesCS7A01G193200.1	1	*-*	tr|B9T2F5|B9T2F5_RICCO	ADP-ribosylation factor, putative	PF09439: Signal recognition particle receptor beta subunit	IPR005225: Small GTP-binding protein domain; IPR019009: Signal recognition particle receptor, beta subunit; IPR024156: Small GTPase superfamily, ARF type; IPR027417: P-loop containing nucleoside triphosphate hydrolase	GO:0005525 MF: GTP binding;GO:0005622 CC: intracellular;GO:0007264 BP: small GTPase mediated signal transduction	G	PF09439	IPR005225; IPR019009; IPR024156; IPR027417	GO:0005525; GO:0005622; GO:0007264	4.55276	9.4158	7.66955	8.90425	7.30593	5.33474	5.85435	7.41769	3.93918	5.40123	6.07262	5.38025	5.98326	4.75974	4.63225	5.08891	4.96063	2.82225	0.909852	6.04528	2.45496	1.57828	3.87969	8.69364	5.03562	4.10523	6.93123
chr7A	IWGSC_v1.1_201706	gene	198006297	198007098	61	+	.	TraesCS7A02G227500	HC	TraesCS7A01G227500	TraesCS7A01G227500.1	1	***	tr|V5IV10|V5IV10_HEVBR	Thioredoxin-like family protein	PF06110: Eukaryotic protein of unknown function (DUF953)	IPR010357: Protein of unknown function DUF953, thioredoxin-like; IPR012336: Thioredoxin-like fold		G	PF06110	IPR010357; IPR012336		4.54531	17.8881	12.4939	16.5483	12.0748	6.19716	6.2129	8.09647	3.0083	3.38249	2.56423	1.90637	2.11543	6.38789	5.47568	5.11959	2.61774	4.44622	6.35233	0.639759	0.0626492	0.963197	2.02743	11.9954	12.0389	1.05915	15.9275
chr7A	IWGSC_v1.1_201706	gene	203695192	203697934	42	+	.	TraesCS7A02G232500	HC	TraesCS7A01G232500	TraesCS7A01G232500.1	1	***	tr|B9SSG1|B9SSG1_RICCO	Heat-shock protein, putative	PF00011: Hsp20/alpha crystallin family	IPR002068: Alpha crystallin/Hsp20 domain; IPR008978: HSP20-like chaperone		G	PF00011	IPR002068; IPR008978		4.50609	14.3147	8.95426	23.5154	7.43715	4.98382	4.41579	2.94973	4.53895	7.00311	5.99026	3.08922	6.58165	3.2726	1.67052	2.43213	2.05857	3.10612	1.65975	0.85353	0.301283	0.443159	1.96708	2.83127	2.6579	2.6768	1.84482
chr7A	IWGSC_v1.1_201706	gene	374534063	374566326	59	+	.	TraesCS7A02G293400	HC	TraesCS7A01G293400	TraesCS7A01G293400.1	1	***	AT4G28730.1	Glutaredoxin family protein	PF00462: Glutaredoxin	IPR002109: Glutaredoxin; IPR011899: Glutaredoxin, eukaryotic/virial; IPR012336: Thioredoxin-like fold; IPR014025: Glutaredoxin subgroup	GO:0009055 MF: electron carrier activity;GO:0015035 MF: protein disulfide oxidoreductase activity;GO:0045454 BP: cell redox homeostasis	G	PF00462	IPR002109; IPR011899; IPR012336; IPR014025	GO:0009055; GO:0015035; GO:0045454	4.48164	25.8878	14.8002	24.3043	15.0964	5.19428	5.26193	11.9438	4.36319	4.34158	1.79005	4.2601	3.92451	3.21589	4.32016	6.15853	3.12285	9.11804	2.94363	0.370143	0.631617	1.7453	6.8994	19.9633	32.6568	7.81603	24.1743
chr7A	IWGSC_v1.1_201706	gene	288867820	288871752	61	+	.	TraesCS7A02G276100	HC	TraesCS7A01G276100	TraesCS7A01G276100.1,TraesCS7A01G276100.2	1,0	***,***	tr|B9SN37|B9SN37_RICCO,tr|B9SN37|B9SN37_RICCO	WD-repeat protein, putative,WD-repeat protein, putative	,	IPR001680: WD40 repeat; IPR015943: WD40/YVTN repeat-like-containing domain; IPR017986: WD40-repeat-containing domain; IPR019775: WD40 repeat, conserved site,IPR001680: WD40 repeat; IPR015943: WD40/YVTN repeat-like-containing domain; IPR017986: WD40-repeat-containing domain; IPR019775: WD40 repeat, conserved site	GO:0005515 MF: protein binding,GO:0005515 MF: protein binding	G,G	,	IPR001680; IPR015943; IPR017986; IPR019775,IPR001680; IPR015943; IPR017986; IPR019775	GO:0005515,GO:0005515	4.46516	16.5827	14.4364	15.7325	13.1316	6.32284	6.90124	11.3906	4.51752	4.96508	2.56288	3.94435	3.02667	6.08308	5.08766	6.0996	6.11022	3.46417	3.68679	3.17429	1.23097	0.967182	1.17059	4.80784	11.2119	0.644457	8.74531
chr7A	IWGSC_v1.1_201706	gene	127674104	127677636	60	-	.	TraesCS7A02G173200	HC	TraesCS7A01G173200	TraesCS7A01G173200.1	1	***	tr|M7ZEH9|M7ZEH9_TRIUA	WW domain-binding protein 4	PF06220: U1 zinc finger	IPR000690: Matrin/U1-C, C2H2-type zinc finger; IPR003604: Matrin/U1-C-like, C2H2-type zinc finger; IPR013085: U1-C, C2H2-type zinc finger; IPR013087: Zinc finger C2H2-type	GO:0003676 MF: nucleic acid binding;GO:0005634 CC: nucleus;GO:0008270 MF: zinc ion binding	G	PF06220	IPR000690; IPR003604; IPR013085; IPR013087	GO:0003676; GO:0005634; GO:0008270	4.46286	5.13561	5.73882	6.66541	5.43293	3.54047	3.66674	5.82766	3.34096	3.22877	3.17467	2.79226	3.46778	4.80447	5.23638	5.17226	3.40381	3.17204	2.96057	2.4913	1.34775	1.57411	1.18604	1.46621	6.8657	1.55505	4.99546
chr7A	IWGSC_v1.1_201706	gene	419776349	419780724	62	-	.	TraesCS7A02G301400	HC	TraesCS7A01G301400	TraesCS7A01G301400.1	1	***	tr|M8A1X5|M8A1X5_TRIUA	U3 small nucleolar ribonucleoprotein IMP4	PF04427: Brix domain	IPR004154: Anticodon-binding; IPR007109: Brix domain		G	PF04427	IPR004154; IPR007109		4.45083	5.70344	5.59351	12.5421	3.53025	2.70901	1.74657	7.04597	5.5026	6.18854	1.97752	1.75542	2.75533	15.7426	13.0691	14.6718	6.01941	8.70579	6.80588	6.54201	1.30236	1.11047	2.27614	4.19857	4.59505	4.19806	4.97982
chr7A	IWGSC_v1.1_201706	gene	288923790	288928267	62	+	.	TraesCS7A02G276300	HC	TraesCS7A01G276300	TraesCS7A01G276300.1	1	***	tr|M8CKM2|M8CKM2_AEGTA	Rhamnogalacturonate lyase	PF06045: Rhamnogalacturonate lyase family; PF14686: Polysaccharide lyase family 4, domain II; PF14683: Polysaccharide lyase family 4, domain III	IPR008979: Galactose-binding domain-like; IPR010325: Rhamnogalacturonate lyase; IPR011013: Galactose mutarotase-like domain; IPR013784: Carbohydrate-binding-like fold; IPR014718: Glycoside hydrolase-type carbohydrate-binding; IPR029411: Rhamnogalacturonan lyase, domain III; IPR029413: Rhamnogalacturonan lyase, domain II	GO:0003824 MF: catalytic activity;GO:0005975 BP: carbohydrate metabolic process;GO:0030246 MF: carbohydrate binding	G	PF06045; PF14686; PF14683	IPR008979; IPR010325; IPR011013; IPR013784; IPR014718; IPR029411; IPR029413	GO:0003824; GO:0005975; GO:0030246	4.43533	33.3105	12.7342	12.6488	16.7596	10.0838	6.52499	33.4723	1.87787	2.66843	0.196397	0.0767607	0.405633	0.400418	0.374482	1.07574	0.219874	0	0	0	0.0844994	0.012633	0.0943543	0.74733	58.0733	0.104898	43.7108
chr7A	IWGSC_v1.1_201706	gene	380175057	380183588	52	-	.	TraesCS7A02G294500	HC	TraesCS7A01G294500	TraesCS7A01G294500.1,TraesCS7A01G294500.2,TraesCS7A01G294500.3,TraesCS7A01G294500.4,TraesCS7A01G294500.5	0,0,0,0,1	***,*-*,***,***,***	tr|B9HZK7|B9HZK7_POPTR,tr|B9HZK7|B9HZK7_POPTR,tr|A0A199VDN1|A0A199VDN1_ANACO,tr|B9HZK7|B9HZK7_POPTR,tr|B9HZK7|B9HZK7_POPTR	Pre-mRNA cleavage complex-related family protein,Pre-mRNA cleavage complex-related family protein,Polyadenylation and cleavage factor,Pre-mRNA cleavage complex-related family protein,Pre-mRNA cleavage complex-related family protein	PF04818: RNA polymerase II-binding domain.,PF04818: RNA polymerase II-binding domain.,PF04818: RNA polymerase II-binding domain.,PF04818: RNA polymerase II-binding domain.,PF04818: RNA polymerase II-binding domain.	IPR006569: CID domain; IPR006903: RNA polymerase II-binding domain; IPR008942: ENTH/VHS; IPR013087: Zinc finger C2H2-type,IPR006569: CID domain; IPR006903: RNA polymerase II-binding domain; IPR008942: ENTH/VHS; IPR013087: Zinc finger C2H2-type,IPR006569: CID domain; IPR006903: RNA polymerase II-binding domain; IPR008942: ENTH/VHS; IPR013087: Zinc finger C2H2-type,IPR006569: CID domain; IPR006903:…	GO:0003676 MF: nucleic acid binding,GO:0003676 MF: nucleic acid binding,GO:0003676 MF: nucleic acid binding,GO:0003676 MF: nucleic acid binding,GO:0003676 MF: nucleic acid binding	G,G,G,G,G	PF04818,PF04818,PF04818,PF04818,PF04818	IPR006569; IPR006903; IPR008942; IPR013087,IPR006569; IPR006903; IPR008942; IPR013087,IPR006569; IPR006903; IPR008942; IPR013087,IPR006569; IPR006903; IPR008942; IPR013087,IPR006569; IPR006903; IPR008942; IPR013087	GO:0003676,GO:0003676,GO:0003676,GO:0003676,GO:0003676	4.41457	9.2403	10.2131	14.1568	8.10395	6.20968	5.9904	13.8487	6.70231	6.82359	4.60964	4.87291	4.54131	16.1003	12.0286	15.4683	8.81562	6.52131	7.88157	3.71618	1.48393	1.66602	0.667516	1.97752	3.5536	0.898622	1.81599
chr7A	IWGSC_v1.1_201706	gene	178004667	178007661	59	+	.	TraesCS7A02G213900	HC	TraesCS7A01G213900	TraesCS7A01G213900.1	1	***	tr|A8IK66|A8IK66_CHLRE	Co-chaperone, HscB-like protein	PF07743: HSCB C-terminal oligomerisation domain	IPR001623: DnaJ domain; IPR004640: Co-chaperone Hsc20; IPR009073: Co-chaperone HscB, C-terminal oligomerisation domain	GO:0001671 MF: ATPase activator activity;GO:0051087 MF: chaperone binding;GO:0051259 BP: protein oligomerization;GO:0097428 BP: protein maturation by iron-sulfur cluster transfer	G	PF07743	IPR001623; IPR004640; IPR009073	GO:0001671; GO:0051087; GO:0051259; GO:0097428	4.40377	8.12653	5.53588	8.20231	6.51264	4.5577	4.70151	10.9723	5.66036	6.02789	3.79649	5.01062	4.80314	12.9609	15.7807	13.148	7.69764	9.77458	9.03782	0.531952	1.01756	1.68092	1.35456	3.56143	6.45072	1.67838	6.01158
chr7A	IWGSC_v1.1_201706	gene	186522391	186531033	59	-	.	TraesCS7A02G219100	HC	TraesCS7A01G219100	TraesCS7A01G219100.1,TraesCS7A01G219100.2	1,0	***,***	tr|A0A1D6BSW1|A0A1D6BSW1_WHEAT,tr|A0A1D6BSW1|A0A1D6BSW1_WHEAT	Aconitate hydratase,Aconitate hydratase	PF00330: Aconitase family (aconitate hydratase); PF00694: Aconitase C-terminal domain,PF00330: Aconitase family (aconitate hydratase); PF00694: Aconitase C-terminal domain	IPR000573: Aconitase A/isopropylmalate dehydratase small subunit, swivel domain; IPR001030: Aconitase/3-isopropylmalate dehydratase large subunit, alpha/beta/alpha domain; IPR006249: Aconitase/Iron-responsive element-binding protein 2; IPR015928: Aconitase/3-isopropylmalate dehydratase, swivel; IPR015931: Aconitase/3-isopropylmalate dehydratase large subunit, alpha/beta/alpha, subdomain 1/3; IPR0…	GO:0008152 BP: metabolic process,GO:0008152 BP: metabolic process	G,G	PF00330; PF00694,PF00330; PF00694	IPR000573; IPR001030; IPR006249; IPR015928; IPR015931; IPR015932; IPR018136,IPR000573; IPR001030; IPR006249; IPR015928; IPR015931; IPR015932; IPR018136	GO:0008152,GO:0008152	4.38166	1.20713	1.12188	0.512567	2.18532	6.06596	3.66572	15.0428	14.1063	13.225	9.2361	14.6157	13.4188	38.2249	23.2151	36.5053	26.3399	3.23974	5.8686	0.283381	0.510807	0.369262	0.117333	0.688537	0.330345	0.226722	0.0822769
chr7A	IWGSC_v1.1_201706	gene	230876427	230878346	56	+	.	TraesCS7A02G248900	HC	TraesCS7A01G248900	TraesCS7A01G248900.1,TraesCS7A01G248900.2	0,1	***,--*	AT2G33585.1,AT1G16710.9	subtilisin-like protease,histone acetyltransferase of the CBP family 12	,	,	,	G,G	,	,	,	4.34807	6.56825	4.18472	5.31332	5.49453	4.79519	2.95307	13.1564	5.48026	7.35182	4.13272	5.77819	5.44446	14.5234	18.4914	12.5701	7.49826	12.5427	11.5333	1.03866	0.723783	1.12352	0.960417	8.30312	7.28907	0.22293	6.60367
chr7A	IWGSC_v1.1_201706	gene	149866055	149869947	62	-	.	TraesCS7A02G192000	HC	TraesCS7A01G192000	TraesCS7A01G192000.1	1	***	tr|A0A1D6SCF3|A0A1D6SCF3_WHEAT	Hexosyltransferase	PF01501: Glycosyl transferase family 8	IPR002495: Glycosyl transferase, family 8; IPR029044: Nucleotide-diphospho-sugar transferases	GO:0016757 MF: transferase activity, transferring glycosyl groups	G	PF01501	IPR002495; IPR029044	GO:0016757	4.3416	13.599	8.04411	10.1569	7.27284	3.94337	3.38989	8.94606	1.59739	2.45893	1.2007	2.48135	1.51893	4.95495	4.15245	4.46467	1.32759	2.94842	3.08535	1.70378	0.803971	0.737197	0.482086	4.8297	18.3109	0.274971	13.8265
chr7A	IWGSC_v1.1_201706	gene	222497239	222501060	61	+	.	TraesCS7A02G244700	HC	TraesCS7A01G244700	TraesCS7A01G244700.1	1	***	tr|F4J3H8|F4J3H8_ARATH	Nucleolar-like protein				G				4.29337	27.3008	18.1202	18.5164	18.0328	7.24475	6.37988	6.93697	1.70579	1.83661	0.781007	0.550686	0.571259	2.19711	1.01039	2.05855	1.08949	0.258484	0.316372	3.29047	1.03584	0.661034	0.27507	3.93027	15.2706	0.795629	12.2444
chr7A	IWGSC_v1.1_201706	gene	254880926	254884809	58	+	.	TraesCS7A02G261000	HC	TraesCS7A01G261000	TraesCS7A01G261000.1,TraesCS7A01G261000.2	0,1	***,***	tr|A0A1D6BXM7|A0A1D6BXM7_WHEAT,tr|A0A1D6BXM6|A0A1D6BXM6_WHEAT	S-acyltransferase,S-acyltransferase	PF01529: DHHC palmitoyltransferase,PF01529: DHHC palmitoyltransferase	IPR001594: Palmitoyltransferase, DHHC domain,IPR001594: Palmitoyltransferase, DHHC domain	,	G,G	PF01529,PF01529	IPR001594,IPR001594	,	4.26617	8.66735	6.20049	7.16828	5.76258	4.01665	3.60996	9.73911	5.56939	4.46569	2.72815	2.78139	2.97957	9.4658	7.71902	9.70517	5.82248	5.38148	6.53629	1.47281	1.59682	1.53969	0.595731	3.16728	7.71583	0.795612	5.45624
chr7A	IWGSC_v1.1_201706	gene	459209231	459211266	62	-	.	TraesCS7A02G319000	HC	TraesCS7A01G319000	TraesCS7A01G319000.1	1	***	tr|A0A1E5W0W2|A0A1E5W0W2_9POAL	Fructokinase-2	PF00294: pfkB family carbohydrate kinase	IPR002173: Carbohydrate/puine kinase, PfkB, conserved site; IPR011611: Carbohydrate kinase PfkB; IPR029056: Ribokinase-like	GO:0016773 MF: phosphotransferase activity, alcohol group as acceptor	G	PF00294	IPR002173; IPR011611; IPR029056	GO:0016773	4.24892	9.20504	8.99887	11.8676	9.50363	2.03177	5.33481	7.3337	0.49223	0.901739	0.101491	0.332209	0.587527	0.0518295	0.511276	0.0502511	0.309522	0.126551	0.15691	3.82548	0.918409	2.19004	3.13641	14.2074	10.7026	4.7507	9.74586
chr7A	IWGSC_v1.1_201706	gene	189003321	189008817	58	-	.	TraesCS7A02G220500	HC	TraesCS7A01G220500	TraesCS7A01G220500.1	1	*-*	tr|A0A1D1XR85|A0A1D1XR85_9ARAE	Serine/threonine-protein phosphatase 4 regulatory subunit 2	PF09184: PPP4R2	IPR015267: Protein phosphatase 4 core regulatory subunit R2	GO:0019888 MF: protein phosphatase regulator activity;GO:0030289 CC: protein phosphatase 4 complex	G	PF09184	IPR015267	GO:0019888; GO:0030289	4.24748	6.85737	5.5829	5.89145	6.66393	5.37265	5.60855	13.8969	6.83706	6.73656	3.82953	2.27944	2.11041	17.3955	20.6029	17.4055	5.71112	7.39782	7.47958	3.23427	1.41418	1.66232	1.73176	1.93599	3.35498	2.07286	2.36716
chr7A	IWGSC_v1.1_201706	gene	485610822	485611091	38	+	.	TraesCS7A02G332200	HC	TraesCS7A01G332200	TraesCS7A01G332200.1	1	--*	sp|Q8K1P7|SMCA4_RAT	Transcription activator BRG1				G				4.24204	4.5954	4.07066	2.28025	5.73892	4.37585	4.50569	8.34314	5.72666	4.73645	3.48639	4.72874	3.36023	13.0125	12.9315	6.66078	7.77607	4.26695	2.77578	1.97693	0.443814	0	0	0	7.35403	0	28.4204
chr7A	IWGSC_v1.1_201706	gene	482721997	482742656	59	-	.	TraesCS7A02G330300	HC	TraesCS7A01G330300	TraesCS7A01G330300.1	1	***	tr|A0A1E5V2L0|A0A1E5V2L0_9POAL	Stromal cell-derived factor 2-like protein	PF02815: MIR domain	IPR016093: MIR motif	GO:0016020 CC: membrane	G	PF02815	IPR016093	GO:0016020	4.22438	7.20163	5.15631	7.82661	7.27835	4.8686	4.34029	17.3163	4.67021	4.6561	3.44491	4.35801	5.15315	3.8226	4.96324	3.75685	4.71431	5.98016	4.75315	1.50869	0.61276	1.17006	0.692797	4.52966	11.2907	0.13809	4.28366
chr7A	IWGSC_v1.1_201706	gene	202718170	202725154	58	+	.	TraesCS7A02G231600	HC	TraesCS7A01G231600	TraesCS7A01G231600.1,TraesCS7A01G231600.2,TraesCS7A01G231600.3,TraesCS7A01G231600.4,TraesCS7A01G231600.5	0,1,0,0,0	***,***,***,***,***	tr|I1GYL8|I1GYL8_BRADI,tr|I1GYL8|I1GYL8_BRADI,tr|I1GYL8|I1GYL8_BRADI,tr|R7W0U0|R7W0U0_AEGTA,tr|M7Z4F5|M7Z4F5_TRIUA	Phospholipid-transporting ATPase,Phospholipid-transporting ATPase,Phospholipid-transporting ATPase,Phospholipid-transporting ATPase,Phospholipid-transporting ATPase	PF16209: Phospholipid-translocating ATPase N-terminal; PF00122: E1-E2 ATPase; PF13246: Cation transport ATPase (P-type); PF16212: Phospholipid-translocating P-type ATPase C-terminal,PF16209: Phospholipid-translocating ATPase N-terminal; PF00122: E1-E2 ATPase; PF13246: Cation transport ATPase (P-type); PF16212: Phospholipid-translocating P-type ATPase C-terminal,PF16209: Phospholipid-translocating…	IPR001757: P-type ATPase; IPR006539: P-type ATPase, subfamily IV; IPR008250: P-type ATPase, A domain; IPR018303: P-type ATPase, phosphorylation site; IPR023214: HAD-like domain; IPR023299: P-type ATPase, cytoplasmic domain N; IPR032630: P-type ATPase, C-terminal; IPR032631: P-type ATPase, N-terminal,IPR001757: P-type ATPase; IPR006539: P-type ATPase, subfamily IV; IPR008250: P-type ATPase, A doma…	GO:0000166 MF: nucleotide binding;GO:0000287 MF: magnesium ion binding;GO:0004012 MF: phospholipid-translocating ATPase activity;GO:0005524 MF: ATP binding;GO:0015914 BP: phospholipid transport;GO:0016021 CC: integral component of membrane;GO:0046872 MF: metal ion binding,GO:0000166 MF: nucleotide binding;GO:0000287 MF: magnesium ion binding;GO:0004012 MF: phospholipid-translocating ATPase activi…	G,G,G,G,G	PF16209; PF00122; PF13246; PF16212,PF16209; PF00122; PF13246; PF16212,PF16209; PF00122; PF13246; PF16212,PF00122; PF13246; PF16212,PF13246; PF16212	IPR001757; IPR006539; IPR008250; IPR018303; IPR023214; IPR023299; IPR032630; IPR032631,IPR001757; IPR006539; IPR008250; IPR018303; IPR023214; IPR023299; IPR032630; IPR032631,IPR001757; IPR006539; IPR008250; IPR018303; IPR023214; IPR023299; IPR032630; IPR032631,IPR001757; IPR006539; IPR008250; IPR018303; IPR023214; IPR023299; IPR032630,IPR001757; IPR006539; IPR008250; IPR018303; IPR023214; IPR0232…	GO:0000166; GO:0000287; GO:0004012; GO:0005524; GO:0015914; GO:0016021; GO:0046872,GO:0000166; GO:0000287; GO:0004012; GO:0005524; GO:0015914; GO:0016021; GO:0046872,GO:0000166; GO:0000287; GO:0004012; GO:0005524; GO:0015914; GO:0016021; GO:0046872,GO:0000166; GO:0000287; GO:0004012; GO:0005524; GO:0015914; GO:0016021; GO:0046872,GO:0000166; GO:0000287; GO:0004012; GO:0005524; GO:0015914; GO:0016…	4.22281	8.5076	9.35489	13.213	9.61145	6.25031	4.62737	7.81664	4.73702	5.46986	2.65896	4.39965	3.99837	2.22126	1.38113	2.73716	4.32434	2.76275	3.57294	3.62515	2.00064	1.8443	0.628491	1.40894	2.777	0.596637	1.08799
chr7A	IWGSC_v1.1_201706	gene	242620071	242620652	31	-	.	TraesCS7A02G255100	HC	TraesCS7A01G255100	TraesCS7A01G255100.1	1	--*	tr|A0A072TMH9|A0A072TMH9_MEDTR	F-box/RNI superfamily protein				TE?				4.21296	4.32058	4.05364	6.93347	3.56277	2.7243	2.94648	9.44142	4.6535	2.61118	2.02484	1.25681	1.58539	10.4274	10.4788	8.84219	5.61051	2.23375	2.85947	0.36895	0.812815	0.426415	1.5938	5.63973	9.80651	0.488812	12.6183
chr7A	IWGSC_v1.1_201706	gene	120171813	120176643	61	+	.	TraesCS7A02G163700	HC	TraesCS7A01G163700	TraesCS7A01G163700.1	1	***	tr|A0A1D1XWC4|A0A1D1XWC4_9ARAE	Chalcone--flavonone isomerase	PF16035: Chalcone isomerase like	IPR016087: Chalcone isomerase; IPR016088: Chalcone isomerase, 3-layer sandwich	GO:0009813 BP: flavonoid biosynthetic process;GO:0016872 MF: intramolecular lyase activity;GO:0045430 MF: chalcone isomerase activity	G	PF16035	IPR016087; IPR016088	GO:0009813; GO:0016872; GO:0045430	4.20185	7.51121	7.32782	11.2168	7.11497	4.55627	5.13175	9.01826	6.29725	6.02506	2.65241	3.8672	4.40175	10.7382	11.6311	11.3599	8.70167	12.1969	12.0028	2.16771	1.14668	1.41892	1.52858	2.19141	6.00797	1.70294	3.92839
chr7A	IWGSC_v1.1_201706	gene	205459026	205465295	63	+	.	TraesCS7A02G233600	HC	TraesCS7A01G233600	TraesCS7A01G233600.1	1	***	tr|K4Q4Q1|K4Q4Q1_SOLHA	Tm-1 protein	PF06792: Uncharacterised protein family (UPF0261); PF09370: Phosphoenolpyruvate hydrolase-like	IPR008322: Uncharacterised protein family UPF0261; IPR009215: TIM-barrel domain, IGPS-like; IPR013785: Aldolase-type TIM barrel; IPR015813: Pyruvate/Phosphoenolpyruvate kinase-like domain	GO:0003824 MF: catalytic activity	G	PF06792; PF09370	IPR008322; IPR009215; IPR013785; IPR015813	GO:0003824	4.17411	9.29517	7.29156	7.96209	7.35117	5.73516	5.89178	12.1403	4.52811	4.52973	1.71797	3.12146	2.36515	13.5123	10.8754	13.7473	7.21105	13.0384	16.4259	4.7518	2.84077	1.72877	1.77657	1.03548	4.65635	1.08657	5.44432
chr7A	IWGSC_v1.1_201706	gene	174913389	174915903	62	+	.	TraesCS7A02G211900	HC	TraesCS7A01G211900	TraesCS7A01G211900.1	1	*-*	tr|A0A0H3YB62|A0A0H3YB62_SALMI	Basic helix-loop-helix transcription factor	PF00010: Helix-loop-helix DNA-binding domain	IPR011598: Myc-type, basic helix-loop-helix (bHLH) domain	GO:0046983 MF: protein dimerization activity	G	PF00010	IPR011598	GO:0046983	4.13224	7.90337	7.09087	7.7205	6.37072	4.56504	4.08964	4.21997	2.8946	2.82777	2.46629	2.16954	1.65217	4.1716	3.47654	4.1386	2.53103	1.49424	1.49506	4.40376	1.52551	1.60609	1.60444	2.53104	4.27385	1.55943	2.71374
chr7A	IWGSC_v1.1_201706	gene	307948171	307965596	58	-	.	TraesCS7A02G282200	HC	TraesCS7A01G282200	TraesCS7A01G282200.1,TraesCS7A01G282200.2,TraesCS7A01G282200.3,TraesCS7A01G282200.4,TraesCS7A01G282200.5,TraesCS7A01G282200.6	0,0,0,1,0,0	*-*,*-*,*-*,*-*,*-*,*-*	tr|D7LIB1|D7LIB1_ARALL,tr|D7MB42|D7MB42_ARALL,tr|D7MB42|D7MB42_ARALL,tr|D7MB42|D7MB42_ARALL,tr|D7LIB1|D7LIB1_ARALL,tr|D7MB42|D7MB42_ARALL	Ubiquitin carboxyl-terminal hydrolase family protein,Ubiquitin carboxyl-terminal hydrolase family protein,Ubiquitin carboxyl-terminal hydrolase family protein,Ubiquitin carboxyl-terminal hydrolase family protein,Ubiquitin carboxyl-terminal hydrolase family protein,Ubiquitin carboxyl-terminal hydrolase family protein	PF01753: MYND finger; PF00443: Ubiquitin carboxyl-terminal hydrolase,PF01753: MYND finger; PF00443: Ubiquitin carboxyl-terminal hydrolase,PF01753: MYND finger; PF00443: Ubiquitin carboxyl-terminal hydrolase,PF01753: MYND finger; PF00443: Ubiquitin carboxyl-terminal hydrolase,PF01753: MYND finger; PF00443: Ubiquitin carboxyl-terminal hydrolase,PF01753: MYND finger; PF00443: Ubiquitin carboxyl-term…	IPR001394: Peptidase C19, ubiquitin carboxyl-terminal hydrolase; IPR002893: Zinc finger, MYND-type; IPR018200: Ubiquitin specific protease, conserved site; IPR028889: Ubiquitin specific protease domain,IPR001394: Peptidase C19, ubiquitin carboxyl-terminal hydrolase; IPR002893: Zinc finger, MYND-type; IPR018200: Ubiquitin specific protease, conserved site; IPR028889: Ubiquitin specific protease do…	GO:0006511 BP: ubiquitin-dependent protein catabolic process;GO:0016579 BP: protein deubiquitination;GO:0036459 MF: thiol-dependent ubiquitinyl hydrolase activity,GO:0006511 BP: ubiquitin-dependent protein catabolic process;GO:0016579 BP: protein deubiquitination;GO:0036459 MF: thiol-dependent ubiquitinyl hydrolase activity,GO:0006511 BP: ubiquitin-dependent protein catabolic process;GO:0016579 B…	G,G,G,G,G,G	PF01753; PF00443,PF01753; PF00443,PF01753; PF00443,PF01753; PF00443,PF01753; PF00443,PF01753; PF00443	IPR001394; IPR002893; IPR018200; IPR028889,IPR001394; IPR002893; IPR018200; IPR028889,IPR001394; IPR002893; IPR018200; IPR028889,IPR001394; IPR002893; IPR018200; IPR028889,IPR001394; IPR002893; IPR018200; IPR028889,IPR001394; IPR002893; IPR018200; IPR028889	GO:0006511; GO:0016579; GO:0036459,GO:0006511; GO:0016579; GO:0036459,GO:0006511; GO:0016579; GO:0036459,GO:0006511; GO:0016579; GO:0036459,GO:0006511; GO:0016579; GO:0036459,GO:0006511; GO:0016579; GO:0036459	4.11818	8.09675	9.04643	10.0599	7.08215	5.48093	5.40695	7.62519	5.46983	5.42154	3.47454	4.17586	3.85121	8.88565	6.54907	7.86534	6.48758	10.0223	11.1262	2.65055	1.48782	1.1467	0.930377	2.37107	2.21916	1.30514	2.62056
chr7A	IWGSC_v1.1_201706	gene	258411838	258416131	62	-	.	TraesCS7A02G262500	HC	TraesCS7A01G262500	TraesCS7A01G262500.1	1	***	AT4G20020.2	multiple organellar RNA editing factor				G				4.11234	10.1258	6.15676	9.73554	5.62057	4.62714	3.26275	6.46207	4.67147	3.69622	2.55829	4.72574	4.55555	8.83	6.38584	6.71839	4.30218	2.45696	2.31988	2.59243	1.31596	1.74691	1.34259	2.00845	6.62648	0.912802	6.07761
chr7A	IWGSC_v1.1_201706	gene	148392769	148399775	62	+	.	TraesCS7A02G190500	HC	TraesCS7A01G190500	TraesCS7A01G190500.1	1	***	AT1G66430.1	pfkB-like carbohydrate kinase family protein	PF00294: pfkB family carbohydrate kinase	IPR002173: Carbohydrate/puine kinase, PfkB, conserved site; IPR011611: Carbohydrate kinase PfkB; IPR029056: Ribokinase-like	GO:0016773 MF: phosphotransferase activity, alcohol group as acceptor	G	PF00294	IPR002173; IPR011611; IPR029056	GO:0016773	4.09334	13.6986	9.1268	10.1389	8.24439	3.84561	4.64099	6.46367	2.42793	3.10733	1.09271	2.92276	2.08615	5.39005	4.76968	5.22107	3.51213	3.05882	3.03745	3.01873	1.65912	1.31793	1.05048	4.51823	10.8038	1.51795	9.2869
chr7A	IWGSC_v1.1_201706	gene	171384921	171389407	62	-	.	TraesCS7A02G208700	HC	TraesCS7A01G208700	TraesCS7A01G208700.1	1	***	tr|G7L917|G7L917_MEDTR	Aluminum activated malate transporter family protein	PF11744: Aluminium activated malate transporter	IPR020966: Aluminum-activated malate transporter	GO:0015743 BP: malate transport	G	PF11744	IPR020966	GO:0015743	4.08966	9.12219	5.39163	6.01065	4.96198	3.43951	2.91705	14.8525	4.72755	4.94462	2.35556	2.98757	2.74686	11.5426	13.3518	12.2907	4.96825	12.3331	11.1214	1.92965	0.945859	0.810463	0.833177	0.870722	6.42799	0.505926	4.75524
chr7A	IWGSC_v1.1_201706	gene	271381306	271381804	56	-	.	TraesCS7A02G267900	HC	TraesCS7A01G267900	TraesCS7A01G267900.1	1	***	tr|N1R283|N1R283_AEGTA	50S ribosomal protein 6, chloroplastic				G				4.08456	3.95975	1.84313	5.33752	1.44577	1.37085	1.68009	7.45043	2.11938	3.72937	2.10606	0.118145	0.0932763	7.42322	10.5069	9.68115	1.56396	4.26693	3.14647	0.228667	0	0.264652	1.04635	8.21675	1.45868	0	4.16663
chr7A	IWGSC_v1.1_201706	gene	230299745	230303885	62	-	.	TraesCS7A02G248500	HC	TraesCS7A01G248500	TraesCS7A01G248500.1	1	***	AT2G33620.4	AT hook motif DNA-binding family protein	PF03479: Domain of unknown function (DUF296)	IPR005175: PPC domain; IPR017956: AT hook, DNA-binding motif	GO:0003677 MF: DNA binding	G	PF03479	IPR005175; IPR017956	GO:0003677	4.05841	16.4651	9.84132	12.085	10.0029	5.78284	4.65054	21.6161	4.72475	4.09564	0.678592	1.22836	0.794193	6.74936	6.53728	8.06787	4.2625	11.9185	13.1096	0.0199271	0	0	0.281457	3.56287	20.7507	0.201321	18.0513
chr7A	IWGSC_v1.1_201706	gene	483962248	483962460	44	+	.	TraesCS7A02G330700	HC	TraesCS7A01G330700	TraesCS7A01G330700.1	1	***	AT2G43780.4	cytochrome oxidase assembly protein				G				4.01688	4.95074	2.13725	4.84221	2.89693	1.64334	6.27931	5.99057	9.24446	2.98853	2.25471	3.70789	3.16148	4.03881	11.7342	5.24395	0.856852	4.39255	8.73604	2.79385	0.840569	2.49114	0	18.564	21.5357	11.7166	17.3364
chr7A	IWGSC_v1.1_201706	gene	125262698	125266532	62	+	.	TraesCS7A02G168500	HC	TraesCS7A01G168500	TraesCS7A01G168500.1	1	***	tr|A0A1D1Y975|A0A1D1Y975_9ARAE	LysM domain-containing GPI-anchored protein 1	PF01476: LysM domain	IPR018392: LysM domain		G	PF01476	IPR018392		3.98626	12.5354	10.5745	13.5782	6.69499	3.5821	4.53767	1.73262	0.841551	2.10891	2.25268	1.78112	2.61721	1.41023	1.75056	1.56277	0.699172	0.127274	0.445993	2.99259	1.07891	0.802573	2.42509	7.88784	13.1421	2.71326	14.4235
chr7A	IWGSC_v1.1_201706	gene	468460369	468465247	62	-	.	TraesCS7A02G322800	HC	TraesCS7A01G322800	TraesCS7A01G322800.1	1	***	tr|M8ATP4|M8ATP4_TRIUA	TOM1-like protein 2	PF00790: VHS domain; PF03127: GAT domain	IPR002014: VHS domain; IPR004152: GAT domain; IPR008942: ENTH/VHS	GO:0005622 CC: intracellular;GO:0006886 BP: intracellular protein transport	G	PF00790; PF03127	IPR002014; IPR004152; IPR008942	GO:0005622; GO:0006886	3.97073	10.5524	9.80334	11.58	9.2839	5.13749	5.15016	10.0077	3.78818	3.11044	1.91078	1.10801	1.84876	8.52494	7.04222	7.58486	3.77062	2.10302	2.50385	1.90696	0.717978	0.449816	0.390944	1.81276	3.58076	1.27559	3.08699
chr7A	IWGSC_v1.1_201706	gene	372195913	372205435	62	+	.	TraesCS7A02G293200	HC	TraesCS7A01G293200	TraesCS7A01G293200.1	1	***	tr|A0A1D6DHQ8|A0A1D6DHQ8_WHEAT	Hexosyltransferase	PF13334: Domain of unknown function (DUF4094); PF01762: Galactosyltransferase	IPR002659: Glycosyl transferase, family 31; IPR025298: Domain of unknown function DUF4094	GO:0006486 BP: protein glycosylation;GO:0008378 MF: galactosyltransferase activity;GO:0016020 CC: membrane	G	PF13334; PF01762	IPR002659; IPR025298	GO:0006486; GO:0008378; GO:0016020	3.95516	17.8531	12.2552	18.0866	8.87516	4.58182	4.20266	9.55666	3.46452	2.54575	1.5566	1.42231	2.23298	4.92225	4.58937	5.16682	2.93332	2.61511	3.40488	1.27709	0.422649	0.244681	0.421949	3.97464	12.9728	0.428578	10.2945
chr7A	IWGSC_v1.1_201706	gene	288876380	288883471	58	+	.	TraesCS7A02G276200	HC	TraesCS7A01G276200	TraesCS7A01G276200.1,TraesCS7A01G276200.2	0,1	***,***	tr|Q949U4|Q949U4_ARATH,tr|F4HSU3|F4HSU3_ARATH	O-fucosyltransferase-like protein,O-fucosyltransferase-like protein	PF10250: GDP-fucose protein O-fucosyltransferase,PF10250: GDP-fucose protein O-fucosyltransferase	IPR019378: GDP-fucose protein O-fucosyltransferase,IPR019378: GDP-fucose protein O-fucosyltransferase; IPR024709: O-fucosyltransferase, plant	,	G,G	PF10250,PF10250	IPR019378,IPR019378; IPR024709	,	3.94728	8.50739	9.90247	12.7201	7.31313	6.03436	5.76313	9.06224	4.89526	4.95011	3.28812	4.63059	4.95186	11.5959	9.68178	12.0923	5.92898	6.20669	8.15719	3.91772	1.84393	2.01246	0.964616	1.36202	3.12085	1.36959	2.71218
chr7A	IWGSC_v1.1_201706	gene	347088384	347096655	51	+	.	TraesCS7A02G288200	HC	TraesCS7A01G288200	TraesCS7A01G288200.1	1	***	tr|A0A0B0NFS9|A0A0B0NFS9_GOSAR	Ephrin-A3				G				3.90962	7.5422	4.26655	9.87459	6.2836	3.95759	3.12115	5.08397	2.66232	2.58882	2.25335	2.22665	3.93474	2.30843	2.3083	3.0572	3.202	4.57415	3.10282	2.0763	0.721738	1.61952	1.51692	5.9241	17.2964	1.23492	13.2857
chr7A	IWGSC_v1.1_201706	gene	443391441	443394953	60	+	.	TraesCS7A02G312500	HC	TraesCS7A01G312500	TraesCS7A01G312500.1	1	***	tr|A0A0K9PA75|A0A0K9PA75_ZOSMR	Chloroplast J-like domain 1-containing protein	PF11833: Protein CHAPERONE-LIKE PROTEIN OF POR1-like	IPR021788: Protein CHAPERONE-LIKE PROTEIN OF POR1-like		G	PF11833	IPR021788		3.89757	7.43132	7.83197	12.2699	6.36798	3.81643	4.07869	8.57155	5.95891	4.5152	4.36523	4.38384	5.29769	10.5113	10.767	9.2123	5.05661	5.49998	5.56712	3.12035	1.80101	1.30961	1.48295	2.16635	3.15142	2.77045	3.74548
chr7A	IWGSC_v1.1_201706	gene	293098262	293100718	62	-	.	TraesCS7A02G278300	HC	TraesCS7A01G278300	TraesCS7A01G278300.1	1	***	tr|A0A0K9NVY1|A0A0K9NVY1_ZOSMR	RNA-binding protein	PF00076: RNA recognition motif. (a.k.a. RRM, RBD, or RNP domain)	IPR000504: RNA recognition motif domain	GO:0003676 MF: nucleic acid binding	G	PF00076	IPR000504	GO:0003676	3.8758	17.1786	8.56752	18.627	8.61494	4.05068	3.33529	9.47586	3.23349	3.53363	1.66949	0.262494	0.695157	8.93925	9.78022	9.02456	4.31039	3.04762	2.31827	0.891021	0.205799	0.269385	0.489746	5.7728	2.61106	0.509113	1.50142
chr7A	IWGSC_v1.1_201706	gene	477017698	477027178	58	-	.	TraesCS7A02G328100	HC	TraesCS7A01G328100	TraesCS7A01G328100.1,TraesCS7A01G328100.2	0,1	***,***	tr|A0A0K9P7S9|A0A0K9P7S9_ZOSMR,tr|A0A0K9P7S9|A0A0K9P7S9_ZOSMR	Kinase family protein,Kinase family protein	PF07714: Protein tyrosine kinase,PF07714: Protein tyrosine kinase	IPR000719: Protein kinase domain; IPR001245: Serine-threonine/tyrosine-protein kinase, catalytic domain; IPR011009: Protein kinase-like domain; IPR011990: Tetratricopeptide-like helical domain,IPR000719: Protein kinase domain; IPR001245: Serine-threonine/tyrosine-protein kinase, catalytic domain; IPR011009: Protein kinase-like domain; IPR011990: Tetratricopeptide-like helical domain	GO:0004672 MF: protein kinase activity;GO:0005515 MF: protein binding;GO:0005524 MF: ATP binding;GO:0006468 BP: protein phosphorylation,GO:0004672 MF: protein kinase activity;GO:0005515 MF: protein binding;GO:0005524 MF: ATP binding;GO:0006468 BP: protein phosphorylation	G,G	PF07714,PF07714	IPR000719; IPR001245; IPR011009; IPR011990,IPR000719; IPR001245; IPR011009; IPR011990	GO:0004672; GO:0005515; GO:0005524; GO:0006468,GO:0004672; GO:0005515; GO:0005524; GO:0006468	3.85754	6.81786	6.01652	5.27763	5.7079	6.52826	5.50151	15.2655	3.87193	5.16084	4.17904	4.63003	3.49581	2.44062	2.14953	2.46328	3.32578	9.1215	9.74579	2.72707	1.80899	2.20748	1.11573	1.72564	6.42322	0.942148	4.41104
chr7A	IWGSC_v1.1_201706	gene	162925988	162931959	61	-	.	TraesCS7A02G200700	HC	TraesCS7A01G200700	TraesCS7A01G200700.1	1	***	tr|A0A1E5UW37|A0A1E5UW37_9POAL	Microtubule-associated protein 70-2	PF07058: Microtubule-associated protein 70	IPR009768: Microtubule-associated protein 70	GO:0007010 BP: cytoskeleton organization;GO:0008017 MF: microtubule binding	G	PF07058	IPR009768	GO:0007010; GO:0008017	3.85018	7.31212	5.63396	8.32871	4.98651	4.4675	4.1584	9.11042	4.7265	4.57484	2.87401	3.14835	2.9789	9.67176	10.9288	10.008	5.50565	3.31487	4.17882	0.758003	0.694415	0.627443	0	0.941718	3.46775	0.623158	3.10001
chr7A	IWGSC_v1.1_201706	gene	380282885	380285683	46	+	.	TraesCS7A02G294600	HC	TraesCS7A01G294600	TraesCS7A01G294600.1	1	*-*	tr|Q75IB4|Q75IB4_ORYSJ	Proteasome maturation factor UMP1 family protein	PF05348: Proteasome maturation factor UMP1			G	PF05348			3.84342	7.74293	5.6657	6.03529	5.87355	4.51125	4.12206	3.02739	4.55291	6.02691	1.51364	0.630073	1.81498	5.10274	4.05192	4.26164	1.17077	1.8391	2.79791	0.818177	1.2273	0.225906	0	2.25493	5.2566	3.88663	3.36591
chr7A	IWGSC_v1.1_201706	gene	243852485	243854137	55	+	.	TraesCS7A02G255800	HC	TraesCS7A01G255800	TraesCS7A01G255800.1	1	***	tr|A0A0A9DJ22|A0A0A9DJ22_ARUDO	60S ribosomal protein L32	PF01655: Ribosomal protein L32	IPR001515: Ribosomal protein L32e	GO:0003735 MF: structural constituent of ribosome;GO:0005622 CC: intracellular;GO:0005840 CC: ribosome;GO:0006412 BP: translation	G	PF01655	IPR001515	GO:0003735; GO:0005622; GO:0005840; GO:0006412	3.84281	0.877702	3.31032	3.49275	1.83219	2.68938	1.87746	12.5935	6.28537	4.86214	1.62545	1.9462	1.33952	19.0061	28.2514	21.1395	3.36121	16.5164	15.23	0.486324	0.460661	0.245467	6.11108	21.904	12.4139	5.04285	17.4194
chr7A	IWGSC_v1.1_201706	gene	254900593	254903856	60	-	.	TraesCS7A02G261200	HC	TraesCS7A01G261200	TraesCS7A01G261200.1	1	***	tr|A0A199W9Y3|A0A199W9Y3_ANACO	Vesicle transport protein USE1	PF09753: Membrane fusion protein Use1	IPR019150: Vesicle transport protein, Use1		G	PF09753	IPR019150		3.836	7.8531	7.47969	9.91495	5.7258	4.90605	4.45084	6.16091	4.41949	4.92409	3.191	4.91666	5.56275	7.7021	9.47302	8.07993	6.8122	3.50044	3.04023	1.82546	1.68217	2.1451	2.31323	5.71075	5.24461	1.84871	4.69692
chr7A	IWGSC_v1.1_201706	gene	383429630	383444651	59	-	.	TraesCS7A02G295100	HC	TraesCS7A01G295100	TraesCS7A01G295100.1	1	***	tr|A0A072UZE1|A0A072UZE1_MEDTR	Transducin/WD40 repeat protein	PF00400: WD domain, G-beta repeat	IPR001680: WD40 repeat; IPR015943: WD40/YVTN repeat-like-containing domain; IPR017986: WD40-repeat-containing domain; IPR019775: WD40 repeat, conserved site	GO:0005515 MF: protein binding	G	PF00400	IPR001680; IPR015943; IPR017986; IPR019775	GO:0005515	3.83118	11.8963	10.6874	10.6606	9.88993	7.18117	6.4909	10.2458	4.61565	6.18694	3.13763	3.70724	3.51157	8.67547	6.585	7.77435	6.07946	4.33436	5.37899	5.31235	1.68813	1.42852	1.377	1.57505	4.11391	1.2167	3.30486
chr7A	IWGSC_v1.1_201706	gene	299324251	299324916	33	-	.	TraesCS7A02G279800	HC	TraesCS7A01G279800	TraesCS7A01G279800.1	1	--*	AT5G56560.1	FBD, F-box and Leucine Rich Repeat domains containing protein				TE?				3.80403	5.4491	6.30791	3.70373	6.2779	7.15896	6.29446	29.3826	14.449	11.586	2.07465	5.7431	3.73034	33.4199	35.6751	29.1844	15.5585	4.25385	5.40822	0	0	0	5.23655	0	1.63277	0.60814	12.5205
chr7A	IWGSC_v1.1_201706	gene	202289894	202290169	52	-	.	TraesCS7A02G231300	HC	TraesCS7A01G231300	TraesCS7A01G231300.1	1	***	tr|A0A072V1M8|A0A072V1M8_MEDTR	Transmembrane protein, putative				G				3.79539	10.5913	4.52231	12.1907	3.84143	2.66012	8.32252	16.9934	2.51878	3.11514	3.57576	6.46105	3.38284	7.16236	13.3375	15.0794	2.01121	19.8038	28.2424	1.74522	1.57083	0	3.37613	11.7545	18.1687	4.26579	36.242
chr7A	IWGSC_v1.1_201706	gene	150993797	151000278	55	-	.	TraesCS7A02G193500	HC	TraesCS7A01G193500	TraesCS7A01G193500.1,TraesCS7A01G193500.2	0,1	***,***	tr|M7ZKW7|M7ZKW7_TRIUA,tr|M7ZKW7|M7ZKW7_TRIUA	Pollen-specific protein SF3,Pollen-specific protein SF3	PF00412: LIM domain,PF00412: LIM domain	IPR001781: Zinc finger, LIM-type,IPR001781: Zinc finger, LIM-type	GO:0008270 MF: zinc ion binding,GO:0008270 MF: zinc ion binding	G,G	PF00412,PF00412	IPR001781,IPR001781	GO:0008270,GO:0008270	3.79196	7.62885	7.92342	8.0431	9.31921	7.27898	7.92051	5.47657	3.89195	5.16525	5.6102	4.52103	4.17017	4.63909	3.29099	5.13685	3.88808	2.20365	2.87877	5.43989	3.39348	2.9615	0.908987	1.00472	3.11699	1.00319	2.26316
chr7A	IWGSC_v1.1_201706	gene	253800957	253808049	59	-	.	TraesCS7A02G260700	HC	TraesCS7A01G260700	TraesCS7A01G260700.1,TraesCS7A01G260700.2,TraesCS7A01G260700.3	1,0,0	***,***,--*	tr|Q8H2L4|Q8H2L4_ORYSJ,tr|Q8H2L4|Q8H2L4_ORYSJ,AT1G30640.2	ABC1 family protein kinase-like protein,ABC1 family protein kinase-like protein,Protein kinase family protein	PF03109: ABC1 family,PF03109: ABC1 family,PF03109: ABC1 family	IPR004147: UbiB domain; IPR011009: Protein kinase-like domain,IPR004147: UbiB domain; IPR011009: Protein kinase-like domain,IPR000719: Protein kinase domain; IPR004147: UbiB domain; IPR011009: Protein kinase-like domain	,,GO:0004672 MF: protein kinase activity;GO:0005524 MF: ATP binding;GO:0006468 BP: protein phosphorylation	G,G,G	PF03109,PF03109,PF03109	IPR004147; IPR011009,IPR004147; IPR011009,IPR000719; IPR004147; IPR011009	,,GO:0004672; GO:0005524; GO:0006468	3.78077	13.8734	13.9759	12.155	13.0501	14.2933	11.1545	13.6848	6.73941	6.9443	3.58728	3.29215	2.6337	12.0636	8.51815	11.4032	7.72118	2.7945	3.25212	1.15699	0.866263	0.909013	1.63011	2.46924	4.99413	1.968	4.22888
chr7A	IWGSC_v1.1_201706	gene	339750484	339756070	60	-	.	TraesCS7A02G287000	HC	TraesCS7A01G287000	TraesCS7A01G287000.1	1	***	tr|M7ZQ22|M7ZQ22_TRIUA	GTPase Era	PF01926: 50S ribosome-binding GTPase; PF07650: KH domain	IPR004044: K Homology domain, type 2; IPR005225: Small GTP-binding protein domain; IPR005662: GTP-binding protein Era; IPR006073: GTP binding domain; IPR009019: K homology domain, prokaryotic type; IPR015946: K homology domain-like, alpha/beta; IPR027417: P-loop containing nucleoside triphosphate hydrolase; IPR030388: Era-type guanine nucleotide-binding (G) domain	GO:0003723 MF: RNA binding;GO:0005525 MF: GTP binding;GO:0005622 CC: intracellular	G	PF01926; PF07650	IPR004044; IPR005225; IPR005662; IPR006073; IPR009019; IPR015946; IPR027417; IPR030388	GO:0003723; GO:0005525; GO:0005622	3.7717	7.11279	8.81464	11.1405	7.03839	4.92252	4.05273	7.05338	4.24819	4.32635	3.57346	3.20764	3.4906	7.45739	6.71909	7.88555	4.23827	6.87881	6.6211	3.37772	0.98056	1.22473	0.822583	3.14308	3.34293	1.23007	2.46198
chr7A	IWGSC_v1.1_201706	gene	228481855	228490263	54	-	.	TraesCS7A02G247700	HC	TraesCS7A01G247700	TraesCS7A01G247700.1	1	*-*	tr|A0A1I9LQQ9|A0A1I9LQQ9_ARATH	RING/U-box superfamily protein	PF13639: Ring finger domain	IPR001841: Zinc finger, RING-type; IPR013083: Zinc finger, RING/FYVE/PHD-type	GO:0005515 MF: protein binding;GO:0008270 MF: zinc ion binding	G	PF13639	IPR001841; IPR013083	GO:0005515; GO:0008270	3.74409	13.3472	8.90626	7.68938	6.35678	4.90986	5.03863	10.7708	4.69911	4.89358	2.81997	4.20275	4.79801	6.48659	5.35806	6.15369	4.98583	2.72113	3.32598	1.14558	1.025	2.00393	1.94432	4.24844	8.58384	3.00191	5.35408
chr7A	IWGSC_v1.1_201706	gene	481568326	481578348	57	+	.	TraesCS7A02G329700	HC	TraesCS7A01G329700	TraesCS7A01G329700.1,TraesCS7A01G329700.2,TraesCS7A01G329700.3	0,0,1	***,***,***	tr|A0A061ESJ6|A0A061ESJ6_THECC,tr|A0A061ESJ6|A0A061ESJ6_THECC,tr|A0A0B0N9A8|A0A0B0N9A8_GOSAR	Tudor/PWWP/MBT domain-containing protein, putative isoform 2,Tudor/PWWP/MBT domain-containing protein, putative isoform 2,Hepatoma-derived growth factor-related 2	PF04818: RNA polymerase II-binding domain.,PF04818: RNA polymerase II-binding domain.,PF00855: PWWP domain; PF04818: RNA polymerase II-binding domain.	IPR006569: CID domain; IPR006903: RNA polymerase II-binding domain; IPR008942: ENTH/VHS,IPR006569: CID domain; IPR006903: RNA polymerase II-binding domain; IPR008942: ENTH/VHS,IPR000313: PWWP domain; IPR006569: CID domain; IPR006903: RNA polymerase II-binding domain; IPR008942: ENTH/VHS	,,	G,G,G	PF04818,PF04818,PF00855; PF04818	IPR006569; IPR006903; IPR008942,IPR006569; IPR006903; IPR008942,IPR000313; IPR006569; IPR006903; IPR008942	,,	3.73971	8.6176	12.1733	12.1711	12.1277	10.5812	10.5583	7.36834	6.37328	7.83343	7.23271	6.05068	7.106	8.64307	3.8705	8.68716	8.83547	5.36158	8.47468	7.38523	3.56035	2.75831	1.19955	0.374308	1.08192	0.642904	0.474019
chr7A	IWGSC_v1.1_201706	gene	427615013	427620081	62	-	.	TraesCS7A02G303900	HC	TraesCS7A01G303900	TraesCS7A01G303900.1	1	***	tr|A0A199VZT1|A0A199VZT1_ANACO	Peroxisome biogenesis protein 2	PF04757: Pex2 / Pex12 amino terminal region; PF00097: Zinc finger, C3HC4 type (RING finger)	IPR001841: Zinc finger, RING-type; IPR006845: Pex, N-terminal; IPR013083: Zinc finger, RING/FYVE/PHD-type; IPR017907: Zinc finger, RING-type, conserved site; IPR018957: Zinc finger, C3HC4 RING-type	GO:0005515 MF: protein binding;GO:0008270 MF: zinc ion binding;GO:0046872 MF: metal ion binding	G	PF04757; PF00097	IPR001841; IPR006845; IPR013083; IPR017907; IPR018957	GO:0005515; GO:0008270; GO:0046872	3.73874	8.33426	7.09682	6.74628	5.43554	5.53863	3.99201	7.64727	3.82136	2.77943	1.13225	1.81834	1.84175	6.04175	5.97074	6.3834	3.14342	3.82729	3.63408	1.07608	0.460751	0.705194	0.285964	4.523	11.1458	0.943846	9.4779
chr7A	IWGSC_v1.1_201706	gene	436881278	436883937	58	+	.	TraesCS7A02G308700	HC	TraesCS7A01G308700	TraesCS7A01G308700.1	1	***	tr|A0A1J6IVT0|A0A1J6IVT0_NICAT	Mediator of rna polymerase ii transcription subunit 21	PF11221: Subunit 21 of Mediator complex	IPR021384: Mediator complex, subunit Med21		G	PF11221	IPR021384		3.73212	5.09352	5.40411	5.24501	4.31806	2.96924	3.09499	4.83369	2.98154	3.52438	4.33144	3.16781	2.9173	4.84254	4.39926	3.07334	2.25742	2.88557	4.7382	1.62294	0.652012	1.37263	4.71004	6.89225	7.26482	2.93738	5.0325
chr7A	IWGSC_v1.1_201706	gene	210855464	210861568	63	-	.	TraesCS7A02G236900	HC	TraesCS7A01G236900	TraesCS7A01G236900.1	1	***	tr|I1GZC6|I1GZC6_BRADI	Alpha-mannosidase	PF01074: Glycosyl hydrolases family 38 N-terminal domain; PF09261: Alpha mannosidase middle domain; PF07748: Glycosyl hydrolases family 38 C-terminal domain	IPR000602: Glycoside hydrolase family 38, N-terminal domain; IPR011013: Galactose mutarotase-like domain; IPR011330: Glycoside hydrolase/deacetylase, beta/alpha-barrel; IPR011682: Glycosyl hydrolase family 38, C-terminal; IPR015341: Glycoside hydrolase family 38, central domain; IPR027291: Glycoside hydrolase 38/57, N-terminal domain; IPR028995: Glycoside hydrolase families 57/38, central domain	GO:0003824 MF: catalytic activity;GO:0004553 MF: hydrolase activity, hydrolyzing O-glycosyl compounds;GO:0004559 MF: alpha-mannosidase activity;GO:0005975 BP: carbohydrate metabolic process;GO:0006013 BP: mannose metabolic process;GO:0008270 MF: zinc ion binding;GO:0015923 MF: mannosidase activity;GO:0030246 MF: carbohydrate binding	G	PF01074; PF09261; PF07748	IPR000602; IPR011013; IPR011330; IPR011682; IPR015341; IPR027291; IPR028995	GO:0003824; GO:0004553; GO:0004559; GO:0005975; GO:0006013; GO:0008270; GO:0015923; GO:0030246	3.72487	10.6463	11.1277	12.6258	10.7338	6.06959	6.31697	7.93087	3.83813	4.75225	4.27269	4.39509	4.48725	6.02709	3.96244	6.27291	4.51056	2.57279	2.32779	6.52721	2.24376	2.07873	0.95517	1.65982	3.61904	1.18215	2.76648
chr7A	IWGSC_v1.1_201706	gene	446321866	446325818	40	+	.	TraesCS7A02G313600	HC	TraesCS7A01G313600	TraesCS7A01G313600.1,TraesCS7A01G313600.2	1,0	***,***	tr|B9HTC9|B9HTC9_POPTR,tr|B9HTC9|B9HTC9_POPTR	Serine/threonine protein phosphatase 2A regulatory subunit B,Serine/threonine protein phosphatase 2A regulatory subunit B	PF01603: Protein phosphatase 2A regulatory B subunit (B56 family),PF01603: Protein phosphatase 2A regulatory B subunit (B56 family)	IPR002554: Protein phosphatase 2A, regulatory B subunit, B56; IPR011989: Armadillo-like helical; IPR016024: Armadillo-type fold,IPR002554: Protein phosphatase 2A, regulatory B subunit, B56; IPR016024: Armadillo-type fold	GO:0000159 CC: protein phosphatase type 2A complex;GO:0005488 MF: binding;GO:0007165 BP: signal transduction;GO:0019888 MF: protein phosphatase regulator activity,GO:0000159 CC: protein phosphatase type 2A complex;GO:0005488 MF: binding;GO:0007165 BP: signal transduction;GO:0019888 MF: protein phosphatase regulator activity	G,G	PF01603,PF01603	IPR002554; IPR011989; IPR016024,IPR002554; IPR016024	GO:0000159; GO:0005488; GO:0007165; GO:0019888,GO:0000159; GO:0005488; GO:0007165; GO:0019888	3.70854	6.42286	7.50673	6.86344	6.21189	5.85818	4.81051	7.94484	4.38893	4.76033	2.54046	3.68934	2.93835	6.80191	5.96816	6.93635	3.63387	4.34372	5.87869	3.72689	1.79654	1.67643	0.894688	2.6345	3.8343	1.03882	2.69592
chr7A	IWGSC_v1.1_201706	gene	295096860	295100182	62	+	.	TraesCS7A02G278800	HC	TraesCS7A01G278800	TraesCS7A01G278800.1	1	--*	tr|A0A061FEE0|A0A061FEE0_THECC	Glutathione S-transferase family protein isoform 2	PF13417: Glutathione S-transferase, N-terminal domain	IPR002109: Glutaredoxin; IPR004045: Glutathione S-transferase, N-terminal; IPR011767: Glutaredoxin active site; IPR012336: Thioredoxin-like fold	GO:0005515 MF: protein binding;GO:0009055 MF: electron carrier activity;GO:0015035 MF: protein disulfide oxidoreductase activity;GO:0045454 BP: cell redox homeostasis	G	PF13417	IPR002109; IPR004045; IPR011767; IPR012336	GO:0005515; GO:0009055; GO:0015035; GO:0045454	3.69721	21.6819	12.4743	18.2114	12.0901	4.89823	3.84441	7.74181	4.50576	4.61081	1.40843	2.10513	0.940216	9.17217	8.62324	9.0583	6.50642	2.91576	4.78897	0.621639	0.652552	0.296483	0.632892	7.24622	5.43045	0.53584	5.45161
chr7A	IWGSC_v1.1_201706	gene	163916538	163916954	47	-	.	TraesCS7A02G202200	HC	TraesCS7A01G202200	TraesCS7A01G202200.1	1	***	tr|B9S3B2|B9S3B2_RICCO	Heat-shock protein, putative	PF00011: Hsp20/alpha crystallin family	IPR002068: Alpha crystallin/Hsp20 domain; IPR008978: HSP20-like chaperone		G	PF00011	IPR002068; IPR008978		3.67385	2.03498	0.919336	0.493615	2.03815	0.628295	2.69639	4.22348	2.20281	2.73798	5.97084	7.83618	13.0024	0	0.272625	0.559785	3.26635	0.521536	0.251939	0	0	1.47585	0	3.36072	6.4273	0	0
chr7A	IWGSC_v1.1_201706	gene	240734377	240748427	61	+	.	TraesCS7A02G254400	HC	TraesCS7A01G254400	TraesCS7A01G254400.1,TraesCS7A01G254400.2,TraesCS7A01G254400.3,TraesCS7A01G254400.4,TraesCS7A01G254400.5,TraesCS7A01G254400.6,TraesCS7A01G254400.7	1,0,0,0,0,0,0	***,***,***,***,***,***,***	tr|W5HSS1|W5HSS1_WHEAT,tr|W5HSS1|W5HSS1_WHEAT,tr|W5HSS1|W5HSS1_WHEAT,tr|W5HSS1|W5HSS1_WHEAT,tr|W5HSS1|W5HSS1_WHEAT,tr|W5HSS1|W5HSS1_WHEAT,tr|W5HSS1|W5HSS1_WHEAT	Calcium-transporting ATPase,Calcium-transporting ATPase,Calcium-transporting ATPase,Calcium-transporting ATPase,Calcium-transporting ATPase,Calcium-transporting ATPase,Calcium-transporting ATPase	PF12515: Ca2+-ATPase N terminal autoinhibitory domain; PF00690: Cation transporter/ATPase, N-terminus; PF00122: E1-E2 ATPase; PF00702: haloacid dehalogenase-like hydrolase; PF00689: Cation transporting ATPase, C-terminus,PF12515: Ca2+-ATPase N terminal autoinhibitory domain; PF00690: Cation transporter/ATPase, N-terminus; PF00122: E1-E2 ATPase; PF00702: haloacid dehalogenase-like hydrolase,PF1251…	IPR001757: P-type ATPase; IPR004014: Cation-transporting P-type ATPase, N-terminal; IPR006068: Cation-transporting P-type ATPase, C-terminal; IPR006408: P-type ATPase, subfamily IIB; IPR008250: P-type ATPase, A domain; IPR018303: P-type ATPase, phosphorylation site; IPR023214: HAD-like domain; IPR023298: P-type ATPase, transmembrane domain; IPR023299: P-type ATPase, cytoplasmic domain N; IPR02475…	GO:0000166 MF: nucleotide binding;GO:0005388 MF: calcium-transporting ATPase activity;GO:0005516 MF: calmodulin binding;GO:0005524 MF: ATP binding;GO:0016020 CC: membrane;GO:0016021 CC: integral component of membrane;GO:0046872 MF: metal ion binding;GO:0070588 BP: calcium ion transmembrane transport,GO:0000166 MF: nucleotide binding;GO:0005388 MF: calcium-transporting ATPase activity;GO:0005516 M…	G,G,G,G,G,G,G	PF12515; PF00690; PF00122; PF00702; PF00689,PF12515; PF00690; PF00122; PF00702,PF12515; PF00690; PF00122; PF00702; PF00689,PF12515; PF00690; PF00122; PF00702; PF00689,PF12515; PF00690; PF00122; PF00702; PF00689,PF00690; PF00122; PF00702; PF00689,PF00122; PF00702; PF00689	IPR001757; IPR004014; IPR006068; IPR006408; IPR008250; IPR018303; IPR023214; IPR023298; IPR023299; IPR024750,IPR001757; IPR004014; IPR006408; IPR008250; IPR018303; IPR023214; IPR023298; IPR023299; IPR024750,IPR001757; IPR004014; IPR006068; IPR006408; IPR008250; IPR018303; IPR023214; IPR023298; IPR023299; IPR024750,IPR001757; IPR004014; IPR006068; IPR006408; IPR008250; IPR018303; IPR023214; IPR023…	GO:0000166; GO:0005388; GO:0005516; GO:0005524; GO:0016020; GO:0016021; GO:0046872; GO:0070588,GO:0000166; GO:0005388; GO:0005516; GO:0005524; GO:0016020; GO:0016021; GO:0046872; GO:0070588,GO:0000166; GO:0005388; GO:0005516; GO:0005524; GO:0016020; GO:0016021; GO:0046872; GO:0070588,GO:0000166; GO:0005388; GO:0005516; GO:0005524; GO:0016020; GO:0016021; GO:0046872; GO:0070588,GO:0000166; GO:0005…	3.66486	14.6231	10.8234	11.6239	9.1559	6.55036	4.38641	24.0083	11.0473	10.8415	3.47108	6.72571	5.50018	24.3582	20.6053	26.8856	19.053	9.78851	14.8006	0.15322	0.0593369	0.0966883	0	0.701731	5.56706	0.0942789	5.36086
chr7A	IWGSC_v1.1_201706	gene	365076424	365105868	61	-	.	TraesCS7A02G292200	HC	TraesCS7A01G292200	TraesCS7A01G292200.1	1	***	tr|Q599J4|Q599J4_POPCN	Alpha 1,3 fucosyltransferase	PF00852: Glycosyltransferase family 10 (fucosyltransferase) C-term	IPR001503: Glycosyl transferase family 10	GO:0006486 BP: protein glycosylation;GO:0008417 MF: fucosyltransferase activity;GO:0016020 CC: membrane	G	PF00852	IPR001503	GO:0006486; GO:0008417; GO:0016020	3.65141	6.42454	4.13268	7.20098	4.42184	2.54466	1.72442	6.16724	2.93562	2.37197	1.82952	1.21989	0.993557	7.33712	6.77988	7.45377	3.4693	5.82369	6.66138	0.490852	0.530013	0.622419	1.09366	2.1974	5.14224	0.581711	3.50523
chr7A	IWGSC_v1.1_201706	gene	275544773	275547440	42	-	.	TraesCS7A02G269600	HC	TraesCS7A01G269600	TraesCS7A01G269600.1,TraesCS7A01G269600.2,TraesCS7A01G269600.3	0,1,0	*-*,***,***	tr|A0A1J3K248|A0A1J3K248_NOCCA,tr|A0A072TGZ0|A0A072TGZ0_MEDTR,tr|G7IAQ7|G7IAQ7_MEDTR	BAG family molecular chaperone regulator 2,BAG family molecular chaperone regulator-like protein,BAG family molecular chaperone regulator-like protein	,PF02179: BAG domain,PF02179: BAG domain	IPR000626: Ubiquitin domain; IPR029071: Ubiquitin-related domain,IPR000626: Ubiquitin domain; IPR003103: BAG domain; IPR029071: Ubiquitin-related domain,IPR003103: BAG domain	GO:0005515 MF: protein binding,GO:0005515 MF: protein binding;GO:0051087 MF: chaperone binding,GO:0051087 MF: chaperone binding	G,G,G	,PF02179,PF02179	IPR000626; IPR029071,IPR000626; IPR003103; IPR029071,IPR003103	GO:0005515,GO:0005515; GO:0051087,GO:0051087	3.64215	18.9032	5.97729	8.04941	10.3214	7.06606	4.63833	29.2393	3.84325	3.50847	0.296479	0.772088	1.80858	0.658178	0.914603	1.61115	1.59774	0.180416	0	0.272862	0.0281427	0	0.100842	3.57043	52.3018	0.227772	36.4391
chr7A	IWGSC_v1.1_201706	gene	343390025	343395074	62	+	.	TraesCS7A02G287600	HC	TraesCS7A01G287600	TraesCS7A01G287600.1	1	***	tr|A0A1D1ZI98|A0A1D1ZI98_9ARAE	Autophagy-related protein 9				G				3.64172	4.08186	2.35711	5.37561	2.26597	2.8569	2.70454	5.87749	4.26014	3.32661	1.31453	3.15189	2.57935	7.83425	12.2585	10.6407	2.12108	10.2493	11.1841	0.694408	0.395161	0.388682	1.09181	3.57086	1.71397	1.3565	3.49732
chr7A	IWGSC_v1.1_201706	gene	167253432	167272018	61	+	.	TraesCS7A02G205200	HC	TraesCS7A01G205200	TraesCS7A01G205200.1,TraesCS7A01G205200.2	0,1	***,***	tr|M8CBF9|M8CBF9_AEGTA,tr|M8CBF9|M8CBF9_AEGTA	Fructose-bisphosphate aldolase,Fructose-bisphosphate aldolase	PF03446: NAD binding domain of 6-phosphogluconate dehydrogenase; PF14833: NAD-binding of NADP-dependent 3-hydroxyisobutyrate dehydrogenase; PF07005: Putative sugar-binding N-terminal domain; PF17042: Putative nucleotide-binding of sugar-metabolising enzyme; PF01116: Fructose-bisphosphate aldolase class-II,PF03446: NAD binding domain of 6-phosphogluconate dehydrogenase; PF14833: NAD-binding of NAD…	IPR000771: Fructose-bisphosphate aldolase, class-II; IPR002204: 3-hydroxyisobutyrate dehydrogenase-related, conserved site; IPR006115: 6-phosphogluconate dehydrogenase, NADP-binding; IPR008927: 6-phosphogluconate dehydrogenase C-terminal domain-like; IPR010737: Putative sugar-binding, N-terminal domain; IPR013328: 6-phosphogluconate dehydrogenase, domain 2; IPR013785: Aldolase-type TIM barrel; IP…	GO:0003824 MF: catalytic activity;GO:0004616 MF: phosphogluconate dehydrogenase (decarboxylating) activity;GO:0005975 BP: carbohydrate metabolic process;GO:0008270 MF: zinc ion binding;GO:0016491 MF: oxidoreductase activity;GO:0016832 MF: aldehyde-lyase activity;GO:0051287 MF: NAD binding;GO:0055114 BP: oxidation-reduction process,GO:0003824 MF: catalytic activity;GO:0004616 MF: phosphogluconate …	G,G	PF03446; PF14833; PF07005; PF17042; PF01116,PF03446; PF14833; PF07005; PF17042; PF01116	IPR000771; IPR002204; IPR006115; IPR008927; IPR010737; IPR013328; IPR013785; IPR016040; IPR029154; IPR031475,IPR000771; IPR002204; IPR006115; IPR008927; IPR010737; IPR013328; IPR013785; IPR016040; IPR029154; IPR031475	GO:0003824; GO:0004616; GO:0005975; GO:0008270; GO:0016491; GO:0016832; GO:0051287; GO:0055114,GO:0003824; GO:0004616; GO:0005975; GO:0008270; GO:0016491; GO:0016832; GO:0051287; GO:0055114	3.63533	8.20955	8.78945	10.0751	9.81854	4.24697	6.92623	5.92032	2.38087	2.70302	1.20294	1.51687	1.33826	6.42259	4.61108	5.47595	3.19663	2.39978	2.92711	7.24079	2.49624	1.46394	1.1262	2.30937	2.60024	1.0991	1.90176
chr7A	IWGSC_v1.1_201706	gene	126040550	126046592	62	-	.	TraesCS7A02G169400	HC	TraesCS7A01G169400	TraesCS7A01G169400.1	1	***	tr|A0A1D6BY81|A0A1D6BY81_WHEAT	Aminoacylase	PF01546: Peptidase family M20/M25/M40; PF07687: Peptidase dimerisation domain	IPR001261: ArgE/DapE/ACY1/CPG2/YscS, conserved site; IPR002933: Peptidase M20; IPR010159: N-acyl-L-amino-acid amidohydrolase; IPR011650: Peptidase M20, dimerisation domain	GO:0004046 MF: aminoacylase activity;GO:0005737 CC: cytoplasm;GO:0006508 BP: proteolysis;GO:0006520 BP: cellular amino acid metabolic process;GO:0008152 BP: metabolic process;GO:0008237 MF: metallopeptidase activity;GO:0016787 MF: hydrolase activity	G	PF01546; PF07687	IPR001261; IPR002933; IPR010159; IPR011650	GO:0004046; GO:0005737; GO:0006508; GO:0006520; GO:0008152; GO:0008237; GO:0016787	3.62905	13.729	7.5863	9.41841	8.68913	3.75908	3.64099	7.2819	2.05077	2.0481	1.74545	1.74123	1.9542	2.98709	1.55678	2.7813	1.33284	3.03802	3.23151	0.410514	0.363478	0.223272	0.396355	4.25337	23.3868	0.610364	16.3612
chr7A	IWGSC_v1.1_201706	gene	239758351	239762327	56	-	.	TraesCS7A02G253900	HC	TraesCS7A01G253900	TraesCS7A01G253900.1,TraesCS7A01G253900.2	1,0	***,***	tr|A0A0K9NXU5|A0A0K9NXU5_ZOSMR,tr|A0A0K9NXU5|A0A0K9NXU5_ZOSMR	Oxysterol-binding protein-like,Oxysterol-binding protein-like	PF01237: Oxysterol-binding protein,PF01237: Oxysterol-binding protein	IPR000648: Oxysterol-binding protein,IPR000648: Oxysterol-binding protein	,	G,G	PF01237,PF01237	IPR000648,IPR000648	,	3.62446	11.8635	6.37562	13.0098	3.81954	2.39874	1.51383	9.24916	4.3842	2.09614	0.102928	1.05198	1.26642	1.74708	1.90142	2.00626	2.5871	0.576776	0.556952	0.126006	0.0954491	0.160382	0.542837	2.70658	15.1024	0.12289	10.6099
chr7A	IWGSC_v1.1_201706	gene	476928758	476931883	53	-	.	TraesCS7A02G327700	HC	TraesCS7A01G327700	TraesCS7A01G327700.1	1	***	tr|M8B3S6|M8B3S6_TRIUA	Vacuolar protein sorting-associated protein 72-like protein	PF05764: YL1 nuclear protein; PF08265: YL1 nuclear protein C-terminal domain	IPR013272: Vps72/YL1, C-terminal		G	PF05764; PF08265	IPR013272		3.62184	2.87637	2.48574	4.41123	2.79978	2.79395	1.91648	12.2276	4.86993	5.78042	2.30051	2.99835	2.62225	15.1719	18.4781	15.4637	6.98355	13.0293	13.5701	0.845295	0.346613	0.182215	0.485824	0.396334	1.70991	0.236269	0.846711
chr7A	IWGSC_v1.1_201706	gene	462954974	462978559	59	+	.	TraesCS7A02G320600	HC	TraesCS7A01G320600	TraesCS7A01G320600.1	1	***	tr|A0A072UJS6|A0A072UJS6_MEDTR	Shoot gravitropism 2 (SGR2) protein	PF02862: DDHD domain	IPR004177: DDHD domain; IPR029058: Alpha/Beta hydrolase fold	GO:0046872 MF: metal ion binding	G	PF02862	IPR004177; IPR029058	GO:0046872	3.61955	8.00206	9.06305	9.48748	7.78373	5.72824	5.82726	11.3838	7.57851	7.47333	6.21764	6.11599	6.61322	13.5919	8.38784	13.7298	14.8436	9.4857	13.8291	1.75076	1.03519	0.840925	0.224311	0.449659	1.60224	0.361845	0.563143
chr7A	IWGSC_v1.1_201706	gene	323432581	323479368	61	+	.	TraesCS7A02G284500	HC	TraesCS7A01G284500	TraesCS7A01G284500.1	1	***	tr|C8TFC0|C8TFC0_ORYSI	Exocyst complex component Sec8-like	PF04048: Sec8 exocyst complex component specific domain	IPR007191: Sec8 exocyst complex component specific domain	GO:0000145 CC: exocyst;GO:0006904 BP: vesicle docking involved in exocytosis;GO:0015031 BP: protein transport	G	PF04048	IPR007191	GO:0000145; GO:0006904; GO:0015031	3.59321	12.2255	10.9855	14.9351	9.64411	6.37963	5.95594	10.0796	4.46502	4.31147	3.26877	3.31161	3.46416	9.52653	6.60049	9.51598	6.22201	5.89335	8.36569	2.01656	0.866534	0.531507	0.655052	2.15277	2.8711	0.160358	2.517
chr7A	IWGSC_v1.1_201706	gene	407296075	407300467	40	+	.	TraesCS7A02G298800	HC	TraesCS7A01G298800	TraesCS7A01G298800.1,TraesCS7A01G298800.2,TraesCS7A01G298800.3	0,0,1	*-*,*-*,*-*	sp|P9WH05|DEAD_MYCTU,sp|P9WH05|DEAD_MYCTU,sp|P9WH05|DEAD_MYCTU	ATP-dependent RNA helicase DeaD,ATP-dependent RNA helicase DeaD,ATP-dependent RNA helicase DeaD	PF00270: DEAD/DEAH box helicase; PF00271: Helicase conserved C-terminal domain,PF00270: DEAD/DEAH box helicase; PF00271: Helicase conserved C-terminal domain,PF00270: DEAD/DEAH box helicase; PF00271: Helicase conserved C-terminal domain	IPR000629: ATP-dependent RNA helicase DEAD-box, conserved site; IPR001650: Helicase, C-terminal; IPR011545: DEAD/DEAH box helicase domain; IPR014001: Helicase superfamily 1/2, ATP-binding domain; IPR027417: P-loop containing nucleoside triphosphate hydrolase,IPR000629: ATP-dependent RNA helicase DEAD-box, conserved site; IPR001650: Helicase, C-terminal; IPR011545: DEAD/DEAH box helicase domain; I…	GO:0003676 MF: nucleic acid binding;GO:0005524 MF: ATP binding,GO:0003676 MF: nucleic acid binding;GO:0005524 MF: ATP binding,GO:0003676 MF: nucleic acid binding;GO:0005524 MF: ATP binding	TE?,TE?,TE?	PF00270; PF00271,PF00270; PF00271,PF00270; PF00271	IPR000629; IPR001650; IPR011545; IPR014001; IPR027417,IPR000629; IPR001650; IPR011545; IPR014001; IPR014014; IPR027417,IPR000629; IPR001650; IPR011545; IPR014001; IPR014014; IPR027417	GO:0003676; GO:0005524,GO:0003676; GO:0005524,GO:0003676; GO:0005524	3.54233	6.52453	7.5688	10.2821	6.20592	4.64372	3.90711	6.49051	4.07321	4.46983	2.17361	3.34271	3.06825	6.38317	4.84781	6.51496	5.52358	1.50331	3.16705	3.2997	1.26681	1.20644	0.576924	1.89021	2.85397	0.571983	1.65402
chr7A	IWGSC_v1.1_201706	gene	143354949	143361487	61	-	.	TraesCS7A02G187900	HC	TraesCS7A01G187900	TraesCS7A01G187900.1,TraesCS7A01G187900.2	1,0	***,***	tr|A0A199W057|A0A199W057_ANACO,tr|A0A199W057|A0A199W057_ANACO	Exosome complex component rrp4,Exosome complex component rrp4	PF15985: KH domain,PF15985: KH domain	IPR004088: K Homology domain, type 1; IPR012340: Nucleic acid-binding, OB-fold; IPR022967: RNA-binding domain, S1,IPR004088: K Homology domain, type 1; IPR012340: Nucleic acid-binding, OB-fold	GO:0003723 MF: RNA binding,GO:0003723 MF: RNA binding	G,G	PF15985,PF15985	IPR004088; IPR012340; IPR022967,IPR004088; IPR012340	GO:0003723,GO:0003723	3.52338	3.48104	3.2824	5.32056	3.47089	3.09181	2.0167	8.42994	6.89958	5.14648	3.37884	3.45044	3.01552	15.2533	18.2754	15.6602	8.52618	11.2649	8.89218	1.97652	1.02029	0.896796	0.818388	1.31002	2.90982	1.13257	2.32306
chr7A	IWGSC_v1.1_201706	gene	224987247	224990123	47	+	.	TraesCS7A02G246100	HC	TraesCS7A01G246100	TraesCS7A01G246100.1	1	***	tr|M7ZG52|M7ZG52_TRIUA	ETHYLENE INSENSITIVE 3-like 3 protein	PF04873: Ethylene insensitive 3	IPR023278: Ethylene insensitive 3-like protein, DNA-binding domain	GO:0003700 MF: transcription factor activity, sequence-specific DNA binding;GO:0005634 CC: nucleus	G	PF04873	IPR023278	GO:0003700; GO:0005634	3.49892	5.49968	7.4232	7.55421	5.88075	3.57686	4.02087	3.53184	3.26018	3.73735	1.81026	3.2142	2.93314	4.51216	3.6597	4.32852	4.12363	2.55817	1.47	4.158	2.15412	2.17505	0.855637	1.08384	0.899411	1.11577	0.864803
chr7A	IWGSC_v1.1_201706	gene	290609885	290619963	61	+	.	TraesCS7A02G277100	HC	TraesCS7A01G277100	TraesCS7A01G277100.1,TraesCS7A01G277100.2	1,0	***,***	tr|A0A0K9P724|A0A0K9P724_ZOSMR,tr|A0A0K9P724|A0A0K9P724_ZOSMR	ATP-dependent zinc metalloprotease FtsH 1,ATP-dependent zinc metalloprotease FtsH 1	PF09262: Peroxisome biogenesis factor 1, N-terminal; PF00004: ATPase family associated with various cellular activities (AAA),PF00004: ATPase family associated with various cellular activities (AAA)	IPR003593: AAA+ ATPase domain; IPR003959: ATPase, AAA-type, core; IPR003960: ATPase, AAA-type, conserved site; IPR009010: Aspartate decarboxylase-like domain; IPR015342: Peroxisome biogenesis factor 1, N-terminal, psi beta-barrel fold; IPR027417: P-loop containing nucleoside triphosphate hydrolase; IPR029067: CDC48 domain 2-like,IPR003593: AAA+ ATPase domain; IPR003959: ATPase, AAA-type, core; IP…	GO:0005524 MF: ATP binding;GO:0005777 CC: peroxisome;GO:0007031 BP: peroxisome organization,GO:0005524 MF: ATP binding	G,G	PF09262; PF00004,PF00004	IPR003593; IPR003959; IPR003960; IPR009010; IPR015342; IPR027417; IPR029067,IPR003593; IPR003959; IPR003960; IPR027417	GO:0005524; GO:0005777; GO:0007031,GO:0005524	3.49878	5.97303	5.72716	7.64922	5.08824	4.26179	3.50877	12.742	7.74654	7.16602	2.82195	5.80051	4.93697	17.0875	13.5802	16.5083	12.9039	10.0169	17.5075	1.54831	0.711176	0.542778	0.279045	1.17493	2.09927	0.232859	2.2125
chr7A	IWGSC_v1.1_201706	gene	316535218	316539957	54	+	.	TraesCS7A02G283600	HC	TraesCS7A01G283600	TraesCS7A01G283600.1,TraesCS7A01G283600.2,TraesCS7A01G283600.3,TraesCS7A01G283600.4,TraesCS7A01G283600.5	0,1,0,0,0	***,***,***,***,***	tr|A0A0K9Q3M2|A0A0K9Q3M2_ZOSMR,tr|A0A0K9Q3M2|A0A0K9Q3M2_ZOSMR,tr|A0A0K9Q3M2|A0A0K9Q3M2_ZOSMR,tr|A0A0K9Q3M2|A0A0K9Q3M2_ZOSMR,tr|A0A0K9Q3M2|A0A0K9Q3M2_ZOSMR	Ubiquitin-specific protease family C19-related protein,Ubiquitin-specific protease family C19-related protein,Ubiquitin-specific protease family C19-related protein,Ubiquitin-specific protease family C19-related protein,Ubiquitin-specific protease family C19-related protein	,,,,	,,,,	,,,,	G,G,G,G,G	,,,,	,,,,	,,,,	3.47621	23.3963	14.1791	17.5816	10.857	5.83519	3.92557	8.74555	2.99625	1.96028	0.883191	0.673235	0.598428	5.19364	3.29821	4.67744	1.20274	0.979552	0.732699	0.645806	0.34358	0.212461	0	4.43567	15.1737	0.508109	15.0267
chr7A	IWGSC_v1.1_201706	gene	192368701	192374818	62	-	.	TraesCS7A02G223000	HC	TraesCS7A01G223000	TraesCS7A01G223000.1	1	***	tr|B9SSI3|B9SSI3_RICCO	Dual specificity protein phosphatase, putative	PF00782: Dual specificity phosphatase, catalytic domain	IPR000340: Dual specificity phosphatase, catalytic domain; IPR000387: Tyrosine specific protein phosphatases domain; IPR003595: Protein-tyrosine phosphatase, catalytic; IPR016130: Protein-tyrosine phosphatase, active site; IPR020422: Dual specificity protein phosphatase domain; IPR029021: Protein-tyrosine phosphatase-like	GO:0004725 MF: protein tyrosine phosphatase activity;GO:0006470 BP: protein dephosphorylation;GO:0008138 MF: protein tyrosine/serine/threonine phosphatase activity;GO:0016311 BP: dephosphorylation;GO:0016791 MF: phosphatase activity	G	PF00782	IPR000340; IPR000387; IPR003595; IPR016130; IPR020422; IPR029021	GO:0004725; GO:0006470; GO:0008138; GO:0016311; GO:0016791	3.47127	7.11052	4.58649	5.80495	4.69798	3.60395	3.77703	9.22079	4.14846	3.57206	3.0815	3.71864	4.99041	7.86038	11.1793	7.41143	3.64485	9.31943	11.4702	1.35831	0.666199	1.34023	1.35099	3.06083	7.36464	0.434054	8.30544
chr7A	IWGSC_v1.1_201706	gene	205484787	205488974	53	-	.	TraesCS7A02G233800	HC	TraesCS7A01G233800	TraesCS7A01G233800.1	1	***	tr|Q69XZ2|Q69XZ2_ORYSJ	Loricrin-like				G				3.45556	5.74688	3.93945	4.7629	4.45332	3.30368	4.36109	6.91625	4.02937	4.71823	2.35896	3.36105	3.67097	5.76621	5.6556	6.41759	4.72465	7.55637	8.66865	2.23644	1.60532	1.33169	0.706685	1.80844	3.92844	0.776799	4.25493
chr7A	IWGSC_v1.1_201706	gene	286529318	286538026	62	-	.	TraesCS7A02G272900	HC	TraesCS7A01G272900	TraesCS7A01G272900.1	1	***	tr|M8A2G7|M8A2G7_TRIUA	50S ribosomal protein L23	PF00276: Ribosomal protein L23	IPR012678: Ribosomal protein L23/L15e core domain; IPR013025: Ribosomal protein L25/L23	GO:0003735 MF: structural constituent of ribosome;GO:0005622 CC: intracellular;GO:0005840 CC: ribosome;GO:0006412 BP: translation	G	PF00276	IPR012678; IPR013025	GO:0003735; GO:0005622; GO:0005840; GO:0006412	3.45491	4.49422	5.62808	8.43493	4.126	3.13092	2.99105	11.6203	5.05095	5.42384	2.14471	4.41274	4.23135	15.1525	17.0665	16.8472	5.41876	9.75992	8.86666	2.6904	0.999131	0.714089	0.684408	1.88247	2.56949	0.92242	1.9334
chr7A	IWGSC_v1.1_201706	gene	137763407	137766603	61	+	.	TraesCS7A02G182400	HC	TraesCS7A01G182400	TraesCS7A01G182400.1	1	***	tr|A0A0K9NMY0|A0A0K9NMY0_ZOSMR	Membrane-anchored ubiquitin-fold protein	PF13881: Ubiquitin-2 like Rad60 SUMO-like	IPR000626: Ubiquitin domain; IPR017000: Membrane-anchored ubiquitin-fold protein; IPR029071: Ubiquitin-related domain	GO:0005515 MF: protein binding	G	PF13881	IPR000626; IPR017000; IPR029071	GO:0005515	3.45433	5.59957	5.16546	5.81539	4.83607	3.10318	2.41763	4.65653	1.11464	1.79373	1.39782	1.93763	1.24859	2.98781	2.35147	2.83334	3.0177	1.27687	1.22753	1.61076	0.551796	1.1077	1.0992	2.96042	4.7585	1.48037	4.93722
chr7A	IWGSC_v1.1_201706	gene	300367491	300372530	63	+	.	TraesCS7A02G280700	HC	TraesCS7A01G280700	TraesCS7A01G280700.1	1	***	tr|N1R1B8|N1R1B8_AEGTA	Dihydroxy-acid dehydratase	PF00920: Dehydratase family	IPR000581: Dihydroxy-acid/6-phosphogluconate dehydratase; IPR004404: Dihydroxy-acid dehydratase; IPR015928: Aconitase/3-isopropylmalate dehydratase, swivel; IPR020558: Dihydroxy-acid/6-phosphogluconate dehydratase, conserved site	GO:0003824 MF: catalytic activity;GO:0004160 MF: dihydroxy-acid dehydratase activity;GO:0008152 BP: metabolic process;GO:0009082 BP: branched-chain amino acid biosynthetic process	G	PF00920	IPR000581; IPR004404; IPR015928; IPR020558	GO:0003824; GO:0004160; GO:0008152; GO:0009082	3.4357	10.7424	6.85448	20.1831	6.3844	2.96492	3.08829	5.45626	2.5437	2.14078	2.01043	0.449554	1.18137	7.56127	5.88047	6.93126	2.46991	3.62747	3.23135	6.0939	1.43684	0.82566	0.397919	2.22327	4.12839	1.20302	2.86356
chr7A	IWGSC_v1.1_201706	gene	438519264	438523671	56	-	.	TraesCS7A02G310200	HC	TraesCS7A01G310200	TraesCS7A01G310200.1,TraesCS7A01G310200.2,TraesCS7A01G310200.3,TraesCS7A01G310200.4	1,0,0,0	***,***,***,***	tr|A0A1E5WMN3|A0A1E5WMN3_9POAL,tr|A0A1E5WMN3|A0A1E5WMN3_9POAL,tr|A0A1E5WMN3|A0A1E5WMN3_9POAL,tr|A0A1E5WMN3|A0A1E5WMN3_9POAL	N-acetyl-D-glucosamine kinase,N-acetyl-D-glucosamine kinase,N-acetyl-D-glucosamine kinase,N-acetyl-D-glucosamine kinase	PF01869: BadF/BadG/BcrA/BcrD ATPase family,PF01869: BadF/BadG/BcrA/BcrD ATPase family,PF01869: BadF/BadG/BcrA/BcrD ATPase family,PF01869: BadF/BadG/BcrA/BcrD ATPase family	IPR002731: ATPase, BadF/BadG/BcrA/BcrD type,IPR002731: ATPase, BadF/BadG/BcrA/BcrD type,IPR002731: ATPase, BadF/BadG/BcrA/BcrD type,IPR002731: ATPase, BadF/BadG/BcrA/BcrD type	,,,	G,G,G,G	PF01869,PF01869,PF01869,PF01869	IPR002731,IPR002731,IPR002731,IPR002731	,,,	3.39677	6.30459	9.59211	9.05552	7.73142	3.89333	7.26667	3.11745	2.21934	2.81136	2.52489	2.4414	3.14616	1.42393	1.43942	1.3701	2.40254	1.41356	1.50162	7.35222	3.10563	2.53177	4.67746	4.87519	3.36897	4.25243	3.07671
chr7A	IWGSC_v1.1_201706	gene	239034337	239039188	62	-	.	TraesCS7A02G253600	HC	TraesCS7A01G253600	TraesCS7A01G253600.1	1	***	tr|A0A0K9P002|A0A0K9P002_ZOSMR	TBC1 domain family member-like protein	PF00566: Rab-GTPase-TBC domain	IPR000195: Rab-GTPase-TBC domain		G	PF00566	IPR000195		3.39479	11.6253	6.98508	9.14863	6.73992	4.49682	4.08288	16.1309	3.23112	3.30936	1.77333	2.63537	2.41826	1.88292	1.51634	1.5825	6.13202	2.49583	2.48523	2.14831	1.13984	1.12876	0.915859	0.995697	6.19646	0.564057	5.35938
chr7A	IWGSC_v1.1_201706	gene	353875724	353918302	48	+	.	TraesCS7A02G291100	HC	TraesCS7A01G291100	TraesCS7A01G291100.1	1	***	AT1G33500.3	tropomyosin				G				3.3855	4.11348	2.12943	3.55799	1.99344	3.49189	1.55792	8.6992	4.81006	3.34417	2.11354	2.23327	2.85447	13.9133	12.6081	12.2217	5.95982	10.7229	10.7506	0.519024	0.169893	0.256408	0.538518	2.76976	2.96798	0.639483	0.508842
chr7A	IWGSC_v1.1_201706	gene	128895090	128901210	61	+	.	TraesCS7A02G175300	HC	TraesCS7A01G175300	TraesCS7A01G175300.1	1	***	tr|M0XDV8|M0XDV8_HORVV	Peptidyl-prolyl cis-trans isomerase	PF00160: Cyclophilin type peptidyl-prolyl cis-trans isomerase/CLD; PF07719: Tetratricopeptide repeat	IPR002130: Cyclophilin-type peptidyl-prolyl cis-trans isomerase domain; IPR011990: Tetratricopeptide-like helical domain; IPR013026: Tetratricopeptide repeat-containing domain; IPR013105: Tetratricopeptide repeat 2; IPR019734: Tetratricopeptide repeat; IPR020892: Cyclophilin-type peptidyl-prolyl cis-trans isomerase, conserved site; IPR029000: Cyclophilin-like domain	GO:0000413 BP: protein peptidyl-prolyl isomerization;GO:0003755 MF: peptidyl-prolyl cis-trans isomerase activity;GO:0005515 MF: protein binding;GO:0006457 BP: protein folding	G	PF00160; PF07719	IPR002130; IPR011990; IPR013026; IPR013105; IPR019734; IPR020892; IPR029000	GO:0000413; GO:0003755; GO:0005515; GO:0006457	3.38527	3.35509	3.61055	6.97963	3.35742	1.89313	2.12217	6.07302	3.89339	3.83249	2.49831	2.7761	2.29175	10.6298	10.9349	9.81631	6.0816	6.92416	5.93791	0.94006	0.339215	0.470586	0.385408	1.77115	2.57496	0.0938899	2.50371
chr7A	IWGSC_v1.1_201706	gene	190469220	190471666	61	+	.	TraesCS7A02G221600	HC	TraesCS7A01G221600	TraesCS7A01G221600.1	1	***	tr|A0A1D1YKE9|A0A1D1YKE9_9ARAE	Protein translocase subunit SecA	PF02810: SEC-C motif	IPR004027: SEC-C motif		G	PF02810	IPR004027		3.37853	7.82647	6.58109	9.25289	7.26576	4.5392	4.46585	5.97153	5.45461	3.98325	2.56201	2.56224	3.77865	6.57202	8.40457	6.27621	5.2441	3.96446	4.23099	2.61483	0.860978	1.03843	1.33616	3.55778	3.62388	2.27543	4.21951
chr7A	IWGSC_v1.1_201706	gene	293094653	293098758	54	+	.	TraesCS7A02G278200	HC	TraesCS7A01G278200	TraesCS7A01G278200.1,TraesCS7A01G278200.2,TraesCS7A01G278200.3	0,1,0	***,***,***	tr|W5HE27|W5HE27_WHEAT,tr|A0A1D6CVZ6|A0A1D6CVZ6_WHEAT,tr|M7ZZC1|M7ZZC1_TRIUA	Protein-L-isoaspartate O-methyltransferase,Protein-L-isoaspartate O-methyltransferase,Protein-L-isoaspartate O-methyltransferase	PF01135: Protein-L-isoaspartate(D-aspartate) O-methyltransferase (PCMT),PF01135: Protein-L-isoaspartate(D-aspartate) O-methyltransferase (PCMT),PF01135: Protein-L-isoaspartate(D-aspartate) O-methyltransferase (PCMT)	IPR000682: Protein-L-isoaspartate(D-aspartate) O-methyltransferase; IPR029063: S-adenosyl-L-methionine-dependent methyltransferase,IPR000682: Protein-L-isoaspartate(D-aspartate) O-methyltransferase; IPR029063: S-adenosyl-L-methionine-dependent methyltransferase,IPR000682: Protein-L-isoaspartate(D-aspartate) O-methyltransferase; IPR029063: S-adenosyl-L-methionine-dependent methyltransferase	GO:0004719 MF: protein-L-isoaspartate (D-aspartate) O-methyltransferase activity;GO:0006464 BP: cellular protein modification process,GO:0004719 MF: protein-L-isoaspartate (D-aspartate) O-methyltransferase activity;GO:0006464 BP: cellular protein modification process,GO:0004719 MF: protein-L-isoaspartate (D-aspartate) O-methyltransferase activity;GO:0006464 BP: cellular protein modification proce…	G,G,G	PF01135,PF01135,PF01135	IPR000682; IPR029063,IPR000682; IPR029063,IPR000682; IPR029063	GO:0004719; GO:0006464,GO:0004719; GO:0006464,GO:0004719; GO:0006464	3.36879	8.1164	4.4538	4.20571	4.59466	4.30706	4.3056	6.09764	3.32021	2.99787	1.77501	2.28965	1.91976	4.73099	3.2691	2.90849	2.08877	3.15179	2.8576	1.89589	1.44925	1.49768	0.780686	4.97846	10.1116	0.976148	8.16212
chr7A	IWGSC_v1.1_201706	gene	202736598	202740496	62	+	.	TraesCS7A02G231700	HC	TraesCS7A01G231700	TraesCS7A01G231700.1	1	***	tr|A0A061DNJ7|A0A061DNJ7_THECC	PfkB-like carbohydrate kinase family protein	PF00294: pfkB family carbohydrate kinase	IPR002139: Ribokinase/fructokinase; IPR002173: Carbohydrate/puine kinase, PfkB, conserved site; IPR011611: Carbohydrate kinase PfkB; IPR029056: Ribokinase-like	GO:0004747 MF: ribokinase activity;GO:0006014 BP: D-ribose metabolic process;GO:0016773 MF: phosphotransferase activity, alcohol group as acceptor	G	PF00294	IPR002139; IPR002173; IPR011611; IPR029056	GO:0004747; GO:0006014; GO:0016773	3.35655	12.0977	9.81316	12.0167	8.65781	4.33751	6.16559	7.8131	3.57347	3.13652	1.67563	2.37553	1.65059	4.75678	5.74945	4.71152	2.36546	7.97741	10.2013	1.49692	0.836622	0.88554	1.63023	4.01551	5.74735	2.64039	6.58142
chr7A	IWGSC_v1.1_201706	gene	473909825	473913688	58	-	.	TraesCS7A02G325800	HC	TraesCS7A01G325800	TraesCS7A01G325800.1,TraesCS7A01G325800.2	1,0	***,***	tr|A0A0B0MJ41|A0A0B0MJ41_GOSAR,tr|W9R5V8|W9R5V8_9ROSA	E3 ubiquitin-protein ligase,E3 ubiquitin-protein ligase	PF02225: PA domain; PF13639: Ring finger domain,PF02225: PA domain; PF13639: Ring finger domain	IPR001841: Zinc finger, RING-type; IPR003137: PA domain; IPR013083: Zinc finger, RING/FYVE/PHD-type,IPR001841: Zinc finger, RING-type; IPR003137: PA domain; IPR013083: Zinc finger, RING/FYVE/PHD-type	GO:0005515 MF: protein binding;GO:0008270 MF: zinc ion binding,GO:0005515 MF: protein binding;GO:0008270 MF: zinc ion binding	G,G	PF02225; PF13639,PF02225; PF13639	IPR001841; IPR003137; IPR013083,IPR001841; IPR003137; IPR013083	GO:0005515; GO:0008270,GO:0005515; GO:0008270	3.33657	6.99162	6.7729	7.78324	5.533	4.28442	3.13139	6.20013	3.41167	4.15909	2.64781	3.69654	4.1646	7.82258	5.37908	7.73404	4.12588	3.38849	5.36235	2.37549	1.01411	0.998888	0.785777	1.88981	4.12688	0.70634	2.2999
chr7A	IWGSC_v1.1_201706	gene	475589502	475590624	50	+	.	TraesCS7A02G327200	HC	TraesCS7A01G327200	TraesCS7A01G327200.1	1	***	AT3G44220.1	Late embryogenesis abundant (LEA) hydroxyproline-rich glycoprotein family	PF03168: Late embryogenesis abundant protein	IPR004864: Late embryogenesis abundant protein, LEA-14; IPR013783: Immunoglobulin-like fold		G	PF03168	IPR004864; IPR013783		3.33407	13.7576	5.80955	7.0567	6.07556	2.87933	2.53648	9.30276	1.05072	1.17222	0.195172	0.0813113	0.0773565	0.260143	0.126982	0.101003	1.14253	0	0.0744196	0	0	0	0	7.22094	33.5089	0.333716	32.9863
chr7A	IWGSC_v1.1_201706	gene	260030180	260033955	62	+	.	TraesCS7A02G263100	HC	TraesCS7A01G263100	TraesCS7A01G263100.1	1	***	tr|A0A061E5W2|A0A061E5W2_THECC	NAC domain protein,	PF02365: No apical meristem (NAM) protein	IPR003441: NAC domain	GO:0003677 MF: DNA binding;GO:0006355 BP: regulation of transcription, DNA-templated	G	PF02365	IPR003441	GO:0003677; GO:0006355	3.31079	15.046	12.2469	10.3734	12.7425	2.6435	2.36751	6.29395	1.13313	1.72131	0.137192	0.337735	0.566364	1.05606	0.930136	1.02391	1.32914	0.43991	0.119612	0.0607303	0	0.0863268	0.207821	9.05975	12.5428	0.107903	14.0498
chr7A	IWGSC_v1.1_201706	gene	203969585	203972218	58	-	.	TraesCS7A02G232700	HC	TraesCS7A01G232700	TraesCS7A01G232700.1,TraesCS7A01G232700.2	1,0	***,***	tr|Q67VQ4|Q67VQ4_ORYSJ,tr|Q67VQ4|Q67VQ4_ORYSJ	BolA-like,BolA-like	PF01722: BolA-like protein,	IPR002634: BolA protein,	,	G,G	PF01722,	IPR002634,	,	3.28492	8.51438	5.82855	8.89086	4.93089	2.03212	2.06825	3.70635	2.95431	2.05733	1.2056	1.35407	1.92413	5.72943	4.43729	4.48945	2.38777	1.96669	2.75991	1.18051	0.131226	0.361874	2.66123	5.09073	8.97547	2.37563	19.2776
chr7A	IWGSC_v1.1_201706	gene	230295865	230298445	59	+	.	TraesCS7A02G248400	HC	TraesCS7A01G248400	TraesCS7A01G248400.1,TraesCS7A01G248400.2	1,0	***,***	tr|M8BSN5|M8BSN5_AEGTA,tr|M8BSN5|M8BSN5_AEGTA	Geranylgeranyl transferase type-2 subunit beta,Geranylgeranyl transferase type-2 subunit beta	PF00432: Prenyltransferase and squalene oxidase repeat,PF00432: Prenyltransferase and squalene oxidase repeat	IPR001330: PFTB repeat; IPR008930: Terpenoid cyclases/protein prenyltransferase alpha-alpha toroid,IPR001330: PFTB repeat; IPR008930: Terpenoid cyclases/protein prenyltransferase alpha-alpha toroid	GO:0003824 MF: catalytic activity,GO:0003824 MF: catalytic activity	G,G	PF00432,PF00432	IPR001330; IPR008930,IPR001330; IPR008930	GO:0003824,GO:0003824	3.27815	13.076	8.82734	16.8853	7.28265	4.80671	3.24472	6.74565	4.25865	4.02544	1.59955	2.57009	2.55653	6.81687	8.08978	6.68685	6.73008	4.16611	6.10571	2.63643	0.688919	1.00151	0.616692	0.734784	2.35029	0.274121	2.593
chr7A	IWGSC_v1.1_201706	gene	216343576	216349884	52	+	.	TraesCS7A02G240700	HC	TraesCS7A01G240700	TraesCS7A01G240700.1,TraesCS7A01G240700.2	0,1	***,***	tr|A0A1D6BX12|A0A1D6BX12_WHEAT,tr|A0A1D6BX11|A0A1D6BX11_WHEAT	Chloride channel protein,Chloride channel protein	PF00654: Voltage gated chloride channel,PF00654: Voltage gated chloride channel; PF00571: CBS domain	IPR001807: Chloride channel, voltage gated; IPR014743: Chloride channel, core,IPR000644: CBS domain; IPR001807: Chloride channel, voltage gated; IPR014743: Chloride channel, core	GO:0005216 MF: ion channel activity;GO:0005247 MF: voltage-gated chloride channel activity;GO:0006821 BP: chloride transport;GO:0016020 CC: membrane;GO:0055085 BP: transmembrane transport,GO:0005216 MF: ion channel activity;GO:0005247 MF: voltage-gated chloride channel activity;GO:0006821 BP: chloride transport;GO:0016020 CC: membrane;GO:0055085 BP: transmembrane transport	G,G	PF00654,PF00654; PF00571	IPR001807; IPR014743,IPR000644; IPR001807; IPR014743	GO:0005216; GO:0005247; GO:0006821; GO:0016020; GO:0055085,GO:0005216; GO:0005247; GO:0006821; GO:0016020; GO:0055085	3.25479	7.61402	7.1444	7.66352	5.2502	3.95338	3.97354	6.06531	3.68114	3.46671	2.00954	2.76058	2.78154	5.2818	4.65954	6.11651	4.19797	3.47771	3.70848	2.26064	1.15572	1.31764	0.76856	2.0116	3.38688	0.912828	3.92213
chr7A	IWGSC_v1.1_201706	gene	431987135	431994916	62	+	.	TraesCS7A02G306200	HC	TraesCS7A01G306200	TraesCS7A01G306200.1	1	***	tr|G7J403|G7J403_MEDTR	Alpha/beta-hydrolase superfamily protein	PF05057: Putative serine esterase (DUF676)	IPR007751: Domain of unknown function DUF676, lipase-like; IPR029058: Alpha/Beta hydrolase fold		G	PF05057	IPR007751; IPR029058		3.24735	5.69717	5.49489	6.61309	6.39019	7.29238	5.13124	7.24887	3.92471	4.25577	2.94911	2.92675	3.69981	8.39041	7.44084	7.79663	5.16631	1.85198	1.80882	1.44242	0.870483	0.902356	1.66556	3.84253	3.50124	0.970973	2.07999
chr7A	IWGSC_v1.1_201706	gene	285575609	285576769	60	-	.	TraesCS7A02G272100	HC	TraesCS7A01G272100	TraesCS7A01G272100.1	1	***	tr|Q69JE8|Q69JE8_ORYSJ	MYB transcription factor	PF00249: Myb-like DNA-binding domain	IPR001005: SANT/Myb domain; IPR009057: Homeobox domain-like; IPR017930: Myb domain	GO:0003677 MF: DNA binding	G	PF00249	IPR001005; IPR009057; IPR017930	GO:0003677	3.22497	0.288057	0.171447	0	0.470179	1.42189	0.760847	10.3898	2.89638	5.20393	2.34336	5.43244	4.17099	14.6898	12.7325	14.2457	3.11651	8.73344	6.7832	0.138908	0.20273	1.14789	0	3.6483	1.67075	0.212177	0.690518
chr7A	IWGSC_v1.1_201706	gene	175688985	175693568	.	+	.	TraesCS7A02G212200		TraesCS7A01G212200	TraesCS7A01G212200.1,TraesCS7A01G212200.2	0,1	***,***	tr|B9T738|B9T738_RICCO,tr|B9T738|B9T738_RICCO	Amino acid transporter, putative,Amino acid transporter, putative	PF01490: Transmembrane amino acid transporter protein,PF01490: Transmembrane amino acid transporter protein	IPR013057: Amino acid transporter, transmembrane domain,IPR013057: Amino acid transporter, transmembrane domain	,	G,G	PF01490,PF01490	IPR013057,IPR013057	,	3.21661	12.338	5.40184	6.09873	4.89246	2.84024	3.15117	8.34435	2.3858	3.21444	1.69535	1.76598	2.05197	2.03473	2.14936	1.63495	3.50473	5.13025	6.2371	0.0354625	0.0304806	0.291886	0.26911	0.855659	11.4184	0.118065	11.8145
chr7A	IWGSC_v1.1_201706	gene	277445139	277448137	62	-	.	TraesCS7A02G270200	HC	TraesCS7A01G270200	TraesCS7A01G270200.1	1	***	sp|A9NEX8|NAGB_ACHLI	Glucosamine-6-phosphate deaminase	PF01182: Glucosamine-6-phosphate isomerases/6-phosphogluconolactonase	IPR005900: 6-phosphogluconolactonase, DevB-type; IPR006148: Glucosamine/galactosamine-6-phosphate isomerase	GO:0005975 BP: carbohydrate metabolic process;GO:0006098 BP: pentose-phosphate shunt;GO:0017057 MF: 6-phosphogluconolactonase activity	G	PF01182	IPR005900; IPR006148	GO:0005975; GO:0006098; GO:0017057	3.2101	8.27417	9.22383	10.0678	8.00124	3.5537	5.31597	3.74972	2.1041	3.03589	3.76675	4.29699	5.94957	2.54637	1.73298	2.21271	1.44585	0.24421	0.507422	3.7697	1.3864	1.71538	2.64314	4.24423	6.24004	2.77251	5.3957
chr7A	IWGSC_v1.1_201706	gene	202363014	202371743	50	-	.	TraesCS7A02G231400	HC	TraesCS7A01G231400	TraesCS7A01G231400.1,TraesCS7A01G231400.2	0,1	*-*,*-*	tr|B9HAZ0|B9HAZ0_POPTR,tr|B9HAZ0|B9HAZ0_POPTR	Deaminase-related family protein,Deaminase-related family protein	PF14437: MafB19-like deaminase,PF14437: MafB19-like deaminase	IPR002125: Cytidine and deoxycytidylate deaminases, zinc-binding; IPR016193: Cytidine deaminase-like; IPR028883: tRNA-specific adenosine deaminase,IPR002125: Cytidine and deoxycytidylate deaminases, zinc-binding; IPR016193: Cytidine deaminase-like; IPR028883: tRNA-specific adenosine deaminase	GO:0002100 BP: tRNA wobble adenosine to inosine editing;GO:0003824 MF: catalytic activity;GO:0008251 MF: tRNA-specific adenosine deaminase activity;GO:0008270 MF: zinc ion binding,GO:0002100 BP: tRNA wobble adenosine to inosine editing;GO:0003824 MF: catalytic activity;GO:0008251 MF: tRNA-specific adenosine deaminase activity;GO:0008270 MF: zinc ion binding	G,G	PF14437,PF14437	IPR002125; IPR016193; IPR028883,IPR002125; IPR016193; IPR028883	GO:0002100; GO:0003824; GO:0008251; GO:0008270,GO:0002100; GO:0003824; GO:0008251; GO:0008270	3.19775	4.99472	6.19194	6.37148	5.81275	4.32061	5.79	5.88902	3.61123	3.83417	2.49551	2.52703	2.2774	5.66581	4.37547	5.74098	4.2434	0.996045	1.6342	3.78177	2.13533	2.08706	0.559345	0.81598	1.27024	0.446903	0.446532
chr7A	IWGSC_v1.1_201706	gene	279179026	279184779	61	+	.	TraesCS7A02G270600	HC	TraesCS7A01G270600	TraesCS7A01G270600.1	1	***	tr|M8AVZ7|M8AVZ7_TRIUA	GTPase-activating protein GYP7	PF00566: Rab-GTPase-TBC domain	IPR000195: Rab-GTPase-TBC domain		G	PF00566	IPR000195		3.19681	3.605	3.30906	3.523	3.20622	2.14465	3.14668	5.71425	2.32196	2.26457	1.47068	2.68979	1.7761	4.87541	4.81565	4.91521	2.66472	2.37261	3.4466	2.06419	1.202	1.77087	0.713434	1.89015	3.1573	1.22854	2.00307
chr7A	IWGSC_v1.1_201706	gene	460109811	460117000	62	+	.	TraesCS7A02G319500	HC	TraesCS7A01G319500	TraesCS7A01G319500.1	1	***	tr|A0A061F6L1|A0A061F6L1_THECC	Kinase superfamily protein	PF00069: Protein kinase domain	IPR000719: Protein kinase domain; IPR008271: Serine/threonine-protein kinase, active site; IPR011009: Protein kinase-like domain; IPR017441: Protein kinase, ATP binding site	GO:0004672 MF: protein kinase activity;GO:0005524 MF: ATP binding;GO:0006468 BP: protein phosphorylation	G	PF00069	IPR000719; IPR008271; IPR011009; IPR017441	GO:0004672; GO:0005524; GO:0006468	3.19603	7.94154	7.71087	7.74762	6.69056	4.74962	4.4177	8.67273	3.29222	3.23515	2.01309	2.92571	3.0712	4.90435	4.98549	6.03724	4.85614	6.22056	8.21591	2.01382	1.18899	1.11856	0.883041	1.21847	4.01005	0.493681	4.0249
chr7A	IWGSC_v1.1_201706	gene	315284377	315298250	57	+	.	TraesCS7A02G283200	HC	TraesCS7A01G283200	TraesCS7A01G283200.1	1	***	tr|A0A0K9NRG1|A0A0K9NRG1_ZOSMR	RNA-binding protein	PF00076: RNA recognition motif. (a.k.a. RRM, RBD, or RNP domain)	IPR000504: RNA recognition motif domain	GO:0003676 MF: nucleic acid binding	G	PF00076	IPR000504	GO:0003676	3.17663	6.36774	5.1793	7.66975	5.79422	3.29152	3.9055	8.84947	4.41834	3.23365	2.95108	4.25971	3.95515	5.69939	6.55038	6.73055	5.27925	12.5523	13.5223	1.95911	0.553855	1.1395	2.56879	3.48587	8.59533	2.88827	4.93435
chr7A	IWGSC_v1.1_201706	gene	305704738	305705409	38	-	.	TraesCS7A02G281500	HC	TraesCS7A01G281500	TraesCS7A01G281500.1	1	--*	AT4G02715.2	flocculation FLO11-like protein				G				3.15189	9.09841	5.05105	6.92609	3.74726	2.05565	2.32308	8.09606	2.56132	4.09862	0.863591	3.11778	2.11681	6.88573	5.8885	5.13812	3.8364	1.96004	3.47132	0.255865	0.307089	1.22115	2.25574	7.04649	13.1943	2.44017	18.6934
chr7A	IWGSC_v1.1_201706	gene	120880303	120880809	33	+	.	TraesCS7A02G164700	HC	TraesCS7A01G164700	TraesCS7A01G164700.1	1	*-*	tr|M7ZYR2|M7ZYR2_TRIUA	Cytochrome c oxidase subunit 1	PF03317: ELF protein	IPR004990: ELF protein		G	PF03317	IPR004990		3.13369	0.137973	0	0.244906	0	0.188367	0.183269	0	0	0	0.0763029	0.757252	0.547322	0.125522	0.101743	0.610117	0	0.348815	2.21517	0.0558887	0	0	0.275125	0	0.844275	0	4.13047
chr7A	IWGSC_v1.1_201706	gene	464237564	464239146	42	+	.	TraesCS7A02G321400	HC	TraesCS7A01G321400	TraesCS7A01G321400.1	1	*-*	tr|A0A072UW05|A0A072UW05_MEDTR	Multidrug resistance protein ABC transporter family protein				G				3.13253	7.08545	5.2975	6.21386	5.55893	6.21536	3.90357	5.70652	3.78024	3.57116	1.87976	2.59061	2.4925	6.95321	5.72606	6.25835	5.56159	0.790744	0.778038	0.760018	0.884124	1.35087	1.16138	1.702	6.02665	2.24662	7.14475
chr7A	IWGSC_v1.1_201706	gene	214301638	214302829	60	+	.	TraesCS7A02G239500	HC	TraesCS7A01G239500	TraesCS7A01G239500.1	1	*-*	tr|A0A0H3U6T2|A0A0H3U6T2_CYNDA	Nuclear factor Y subunit C	PF00808: Histone-like transcription factor (CBF/NF-Y) and archaeal histone	IPR003958: Transcription factor CBF/NF-Y/archaeal histone domain; IPR009072: Histone-fold	GO:0046982 MF: protein heterodimerization activity	G	PF00808	IPR003958; IPR009072	GO:0046982	3.12557	6.03619	4.90355	6.16842	5.41587	3.93209	3.11801	3.65437	3.62149	2.91941	1.77779	2.92973	2.64098	4.06272	3.50175	3.33242	2.17643	1.23306	1.76072	1.03651	0.982784	1.39236	0.751472	4.51842	8.08372	1.78637	9.48286
chr7A	IWGSC_v1.1_201706	gene	428338349	428340769	62	-	.	TraesCS7A02G304200	HC	TraesCS7A01G304200	TraesCS7A01G304200.1	1	***	AT1G01500.1	Erythronate-4-phosphate dehydrogenase family protein				G				3.09848	8.61438	4.77924	6.59378	6.596	3.66765	4.01418	7.8496	3.1504	4.03744	1.86026	2.43369	2.59286	4.9631	4.60986	4.22659	1.82428	5.39911	6.14707	0.755432	1.00037	1.09424	0.939111	3.37431	17.0332	1.31464	11.4581
chr7A	IWGSC_v1.1_201706	gene	260903004	260907938	47	+	.	TraesCS7A02G263400	HC	TraesCS7A01G263400	TraesCS7A01G263400.1,TraesCS7A01G263400.2,TraesCS7A01G263400.3,TraesCS7A01G263400.4	0,0,0,1	***,***,***,***	AT5G41110.2,AT5G41110.2,AT5G41110.2,AT5G41110.2	meiosis chromosome segregation family protein,meiosis chromosome segregation family protein,meiosis chromosome segregation family protein,meiosis chromosome segregation family protein	,,,PF13889: Chromosome segregation during meiosis	IPR025261: Domain of unknown function DUF4210,IPR025261: Domain of unknown function DUF4210,IPR025261: Domain of unknown function DUF4210,IPR025261: Domain of unknown function DUF4210; IPR033473: Protein FAM214/SPAC3H8.04, C-terminal	,,,	G,G,G,G	,,,PF13889	IPR025261,IPR025261,IPR025261,IPR025261; IPR033473	,,,	3.09371	3.34992	2.9897	1.79968	3.97416	4.37153	3.5567	9.58323	4.84124	5.14573	2.89192	4.50031	4.67603	11.859	6.96366	11.7161	7.36266	14.5103	16.2816	1.52506	1.02597	1.23903	0.581651	0.404695	1.0686	0.425033	1.28337
chr7A	IWGSC_v1.1_201706	gene	128780915	128784612	62	+	.	TraesCS7A02G175100	HC	TraesCS7A01G175100	TraesCS7A01G175100.1	1	***	tr|A0A1E5VM77|A0A1E5VM77_9POAL	Mediator of RNA polymerase II transcription subunit 6	PF04934: MED6 mediator sub complex component	IPR007018: Mediator complex, subunit Med6; IPR016820: Mediator complex, subunit Med6, metazoa/plant	GO:0001104 MF: RNA polymerase II transcription cofactor activity;GO:0006357 BP: regulation of transcription from RNA polymerase II promoter;GO:0016592 CC: mediator complex	G	PF04934	IPR007018; IPR016820	GO:0001104; GO:0006357; GO:0016592	3.08883	7.45685	4.85795	8.00452	5.60898	3.56207	2.92603	6.10077	4.17292	4.21833	3.20113	3.23463	3.75011	5.66921	6.65085	6.35275	3.44109	5.79135	5.07673	2.46243	1.09118	1.15193	1.34836	1.90431	8.24483	1.37507	7.14865
chr7A	IWGSC_v1.1_201706	gene	463756263	463760143	62	+	.	TraesCS7A02G321200	HC	TraesCS7A01G321200	TraesCS7A01G321200.1	1	***	AT4G09900.1	methyl esterase 12	PF12697: Alpha/beta hydrolase family	IPR000073: Alpha/beta hydrolase fold-1; IPR029058: Alpha/Beta hydrolase fold		G	PF12697	IPR000073; IPR029058		3.07884	7.54514	5.72992	8.08409	5.71158	3.48952	3.24631	7.38858	2.73053	2.30209	1.64187	2.3497	2.6774	3.47661	3.4679	4.18337	2.33808	5.71127	6.66603	2.16234	0.901489	0.836057	1.35813	4.15512	6.87797	1.53546	7.63707
chr7A	IWGSC_v1.1_201706	gene	474295765	474299062	61	-	.	TraesCS7A02G326400	HC	TraesCS7A01G326400	TraesCS7A01G326400.1	1	***	tr|A0A1D6SC74|A0A1D6SC74_WHEAT	Tubby-like F-box protein	PF00646: F-box domain; PF01167: Tub family	IPR000007: Tubby, C-terminal; IPR001810: F-box domain; IPR018066: Tubby, C-terminal, conserved site; IPR025659: Tubby C-terminal-like domain	GO:0005515 MF: protein binding	TE?	PF00646; PF01167	IPR000007; IPR001810; IPR018066; IPR025659	GO:0005515	3.06754	6.56741	4.53528	5.32421	3.55677	2.20553	2.45056	7.83545	2.88241	2.7739	1.57664	2.49125	2.47194	4.45044	4.50811	5.74237	3.34379	10.3294	13.6585	1.04129	0.940089	0.844441	1.02709	1.47559	8.38227	1.14247	6.10104
chr7A	IWGSC_v1.1_201706	gene	438147194	438152701	62	-	.	TraesCS7A02G309800	HC	TraesCS7A01G309800	TraesCS7A01G309800.1	1	***	tr|A0A1E5UV72|A0A1E5UV72_9POAL	RNA exonuclease 4	PF00929: Exonuclease	IPR012337: Ribonuclease H-like domain; IPR013520: Exonuclease, RNase T/DNA polymerase III	GO:0003676 MF: nucleic acid binding	G	PF00929	IPR012337; IPR013520	GO:0003676	3.06728	1.75683	2.32666	3.15639	1.57551	1.65669	0.962279	5.80331	3.51373	2.98965	1.19137	2.29676	2.27763	12.0357	9.38963	8.92958	3.03781	5.53387	5.23068	0.484216	0.0917866	0.177708	0	0.781305	3.71435	0.154436	2.62659
chr7A	IWGSC_v1.1_201706	gene	462984543	462986387	58	+	.	TraesCS7A02G320800	HC	TraesCS7A01G320800	TraesCS7A01G320800.1	1	***	tr|A0A061G8I1|A0A061G8I1_THECC	Core-2/I-branching beta-1,6-N-acetylglucosaminyltransferase family protein	PF02485: Core-2/I-Branching enzyme	IPR003406: Glycosyl transferase, family 14	GO:0008375 MF: acetylglucosaminyltransferase activity;GO:0016020 CC: membrane	G	PF02485	IPR003406	GO:0008375; GO:0016020	3.05917	10.7539	9.27391	17.6725	5.36446	4.00277	3.14278	4.1688	6.55169	3.61554	2.57439	1.53967	2.71625	2.49327	3.07802	3.00886	2.29685	6.08461	7.14153	2.63339	0.99919	1.65894	1.14	2.1506	9.3122	1.36467	3.61715
chr7A	IWGSC_v1.1_201706	gene	290279048	290280188	61	+	.	TraesCS7A02G276900	HC	TraesCS7A01G276900	TraesCS7A01G276900.1	1	***	tr|A0A1D6BUK3|A0A1D6BUK3_WHEAT	7,8-dihydroneopterin aldolase	PF02152: Dihydroneopterin aldolase	IPR006156: Dihydroneopterin aldolase; IPR006157: Dihydroneopterin aldolase/epimerase domain	GO:0004150 MF: dihydroneopterin aldolase activity;GO:0006760 BP: folic acid-containing compound metabolic process	G	PF02152	IPR006156; IPR006157	GO:0004150; GO:0006760	3.05545	3.50703	3.07427	2.36336	1.70726	1.6805	1.41076	5.32804	1.94798	2.24152	1.48035	1.745	1.25103	4.68297	7.74563	3.72233	2.81119	4.01858	5.51371	0.313009	0.28781	0.43431	2.1766	6.74105	10.0893	0.447041	11.6036
chr7A	IWGSC_v1.1_201706	gene	355689842	355696007	58	-	.	TraesCS7A02G291500	HC	TraesCS7A01G291500	TraesCS7A01G291500.1	1	*-*	tr|A0A1D1Y3S2|A0A1D1Y3S2_9ARAE	DNA mismatch repair protein MSH3				G				3.04932	8.70701	7.995	10.7929	6.8815	4.69225	4.09651	9.4299	4.68457	4.96969	1.98172	2.94952	2.34458	9.30922	5.96071	9.23756	7.32076	2.82167	4.75949	1.818	0.806097	0.399144	0.204554	0.981771	2.73303	0.280347	1.92192
chr7A	IWGSC_v1.1_201706	gene	350421585	350443177	60	-	.	TraesCS7A02G288900	HC	TraesCS7A01G288900	TraesCS7A01G288900.1	1	***	tr|G7IN18|G7IN18_MEDTR	Aldose 1-epimerase family protein	PF01263: Aldose 1-epimerase	IPR008183: Aldose 1-/Glucose-6-phosphate 1-epimerase; IPR011013: Galactose mutarotase-like domain; IPR014718: Glycoside hydrolase-type carbohydrate-binding; IPR025532: Glucose-6-phosphate 1-epimerase	GO:0003824 MF: catalytic activity;GO:0005975 BP: carbohydrate metabolic process;GO:0016853 MF: isomerase activity;GO:0030246 MF: carbohydrate binding	G	PF01263	IPR008183; IPR011013; IPR014718; IPR025532	GO:0003824; GO:0005975; GO:0016853; GO:0030246	3.04208	7.71933	5.18759	8.09826	6.5831	4.22878	2.43055	9.52958	4.47268	3.23162	1.03022	1.75302	1.07514	9.26329	7.91229	10.4126	6.40228	5.73239	6.28345	0.816034	0.521381	0.231293	0.376889	4.33965	10.159	0.247151	4.26232
chr7A	IWGSC_v1.1_201706	gene	409253894	409263920	61	+	.	TraesCS7A02G299200	HC	TraesCS7A01G299200	TraesCS7A01G299200.1	1	***	tr|A0A1D1XHI2|A0A1D1XHI2_9ARAE	RNA polymerase II-associated factor 1	PF03985: Paf1	IPR007133: RNA polymerase II associated factor Paf1	GO:0006368 BP: transcription elongation from RNA polymerase II promoter;GO:0016570 BP: histone modification;GO:0016593 CC: Cdc73/Paf1 complex	G	PF03985	IPR007133	GO:0006368; GO:0016570; GO:0016593	3.04099	6.6091	5.50557	7.82466	4.38026	2.3019	2.7217	6.68974	3.15593	2.45551	1.88772	3.00097	2.34237	8.32037	6.24022	6.27301	3.56685	2.8142	3.18806	1.2939	0.67666	0.4288	0.209273	0.980324	2.61844	0.365955	2.65464
chr7A	IWGSC_v1.1_201706	gene	366870296	366871452	40	+	.	TraesCS7A02G292300	HC	TraesCS7A01G292300	TraesCS7A01G292300.1	1	*-*	tr|A0A1D1Z7X1|A0A1D1Z7X1_9ARAE	RING finger and transmembrane domain-containing protein 2				G				3.03964	8.09733	10.7901	10.5464	8.63012	7.05422	7.19458	10.0449	7.69746	7.44396	2.97238	1.38271	0.937472	19.1473	12.1017	21.7736	10.3393	0.755413	1.62062	0.677568	1.01535	0.962607	0	0	4.48889	0	0
chr7A	IWGSC_v1.1_201706	gene	419043024	419044506	41	-	.	TraesCS7A02G301200	HC	TraesCS7A01G301200	TraesCS7A01G301200.1	1	*-*	tr|Q10RC4|Q10RC4_ORYSJ	GRF zinc finger family protein, expressed				TE?				3.03881	13.0288	18.5873	15.4891	10.9366	12.9259	10.7148	18.7125	12.1419	13.6225	5.05353	4.64004	5.1364	26.5487	7.1469	35.9998	29.7425	6.54776	8.72541	0	0	0	1.81869	1.99715	1.95228	2.1828	1.19944
chr7A	IWGSC_v1.1_201706	gene	200902314	200908486	62	-	.	TraesCS7A02G230500	HC	TraesCS7A01G230500	TraesCS7A01G230500.1	1	***	tr|I1GYM7|I1GYM7_BRADI	Protein DETOXIFICATION	PF01554: MatE	IPR002528: Multi antimicrobial extrusion protein	GO:0006855 BP: drug transmembrane transport;GO:0015238 MF: drug transmembrane transporter activity;GO:0015297 MF: antiporter activity;GO:0016020 CC: membrane;GO:0055085 BP: transmembrane transport	G	PF01554	IPR002528	GO:0006855; GO:0015238; GO:0015297; GO:0016020; GO:0055085	3.02208	11.1477	3.15849	6.44502	2.67445	1.73144	0.797337	10.5503	2.62021	1.95557	0	0.018782	0.094977	4.45119	6.43235	3.3463	4.79918	7.97154	13.4798	0	0	0	0	1.10737	32.3468	0	29.4348
chr7A	IWGSC_v1.1_201706	gene	224036060	224037993	62	+	.	TraesCS7A02G245800	HC	TraesCS7A01G245800	TraesCS7A01G245800.1	1	***	tr|A0A0H3Y8U7|A0A0H3Y8U7_SALMI	Basic helix-loop-helix transcription factor	PF00010: Helix-loop-helix DNA-binding domain	IPR011598: Myc-type, basic helix-loop-helix (bHLH) domain	GO:0046983 MF: protein dimerization activity	G	PF00010	IPR011598	GO:0046983	3.01144	5.01462	2.73037	2.62079	3.6353	3.98241	2.81865	5.34396	3.66074	4.02241	1.85614	2.43072	2.8019	5.61347	6.2777	5.82711	3.59963	5.38735	5.88402	0.37968	0.338664	1.24048	0.539489	0.341096	2.40434	1.00272	3.54208
chr7A	IWGSC_v1.1_201706	gene	292820242	292829567	62	-	.	TraesCS7A02G278000	HC	TraesCS7A01G278000	TraesCS7A01G278000.1	1	***	tr|G7JKW9|G7JKW9_MEDTR	Low molecular weight tyrosine-phosphatase, putative	PF01451: Low molecular weight phosphotyrosine protein phosphatase	IPR017867: Protein-tyrosine phosphatase, low molecular weight; IPR023485: Phosphotyrosine protein phosphatase I superfamily	GO:0004725 MF: protein tyrosine phosphatase activity;GO:0006470 BP: protein dephosphorylation	G	PF01451	IPR017867; IPR023485	GO:0004725; GO:0006470	2.99643	5.23767	3.90652	8.37239	3.97746	3.82082	3.60827	5.81241	2.38756	2.13697	1.44224	3.5586	2.21779	3.51993	3.86466	2.97334	2.63457	6.60403	7.04219	1.43793	0.965519	1.14593	2.25904	5.34512	2.53429	2.38457	2.6642
chr7A	IWGSC_v1.1_201706	gene	433417628	433419607	60	+	.	TraesCS7A02G307000	HC	TraesCS7A01G307000	TraesCS7A01G307000.1	1	***	tr|A0A1J3HBU0|A0A1J3HBU0_NOCCA	DAG protein, chloroplastic		IPR010259: Peptidase S8 propeptide/proteinase inhibitor I9		G		IPR010259		2.98879	12.1463	9.55494	15.7872	7.00345	4.5189	2.99861	7.59422	2.19991	2.27839	1.34983	0.573517	0.893913	6.42305	5.70642	5.50989	2.52368	2.56862	0.552211	2.84438	0.540232	0.379132	1.39568	7.23996	5.25492	3.56105	3.31054
chr7A	IWGSC_v1.1_201706	gene	199279726	199282229	33	+	.	TraesCS7A02G229000	HC	TraesCS7A01G229000	TraesCS7A01G229000.1	1	--*	AT2G18890.3	Protein kinase superfamily protein				G				2.98655	9.31665	8.15308	9.16106	4.82167	5.25136	3.54569	17.5792	9.91639	7.50715	1.29882	2.38678	3.88779	16.0648	7.73823	16.7711	11.8227	4.25659	7.87565	0	0	0	0	0	0	0	1.84794
chr7A	IWGSC_v1.1_201706	gene	223674978	223681188	56	-	.	TraesCS7A02G245700	HC	TraesCS7A01G245700	TraesCS7A01G245700.1,TraesCS7A01G245700.2	0,1	***,***	tr|M7ZLA5|M7ZLA5_TRIUA,tr|M7ZLA5|M7ZLA5_TRIUA	Eukaryotic translation initiation factor 2D,Eukaryotic translation initiation factor 2D	PF01253: Translation initiation factor SUI1,PF01253: Translation initiation factor SUI1	IPR001950: SUI1 domain; IPR002478: PUA domain; IPR003121: SWIB/MDM2 domain; IPR015947: PUA-like domain,IPR001950: SUI1 domain; IPR002478: PUA domain; IPR003121: SWIB/MDM2 domain; IPR015947: PUA-like domain	GO:0003723 MF: RNA binding;GO:0003743 MF: translation initiation factor activity;GO:0005515 MF: protein binding;GO:0006413 BP: translational initiation,GO:0003723 MF: RNA binding;GO:0003743 MF: translation initiation factor activity;GO:0005515 MF: protein binding;GO:0006413 BP: translational initiation	G,G	PF01253,PF01253	IPR001950; IPR002478; IPR003121; IPR015947,IPR001950; IPR002478; IPR003121; IPR015947	GO:0003723; GO:0003743; GO:0005515; GO:0006413,GO:0003723; GO:0003743; GO:0005515; GO:0006413	2.97103	6.43473	4.29654	6.80885	6.1691	5.49107	4.06162	7.30232	5.77009	4.2255	2.53787	3.52729	3.15911	9.18571	7.34712	8.13544	5.70027	5.24058	3.6158	0.887815	0.561334	0.512668	0.478001	1.70783	3.14869	0.287159	3.37577
chr7A	IWGSC_v1.1_201706	gene	412893844	412911082	53	+	.	TraesCS7A02G299800	HC	TraesCS7A01G299800	TraesCS7A01G299800.1	1	***	tr|M8BRX4|M8BRX4_AEGTA	DnaJ homolog subfamily C member 2	PF00249: Myb-like DNA-binding domain	IPR001005: SANT/Myb domain; IPR009057: Homeobox domain-like; IPR017877: Myb-like domain	GO:0003677 MF: DNA binding	G	PF00249	IPR001005; IPR009057; IPR017877	GO:0003677	2.96827	5.63056	4.03347	4.69059	3.41338	1.97738	2.6306	5.62447	2.32935	2.6133	1.39862	1.91921	1.64257	7.57729	7.64308	7.08154	1.25688	4.19332	5.42743	1.13524	0.346277	1.03715	0.627437	3.44908	5.46052	0.562702	5.59063
chr7A	IWGSC_v1.1_201706	gene	231080663	231084668	62	+	.	TraesCS7A02G249000	HC	TraesCS7A01G249000	TraesCS7A01G249000.1	1	***	tr|A0A1D6SD00|A0A1D6SD00_WHEAT	Serine/threonine-protein phosphatase	PF00149: Calcineurin-like phosphoesterase	IPR004843: Calcineurin-like phosphoesterase domain, ApaH type; IPR006186: Serine/threonine-specific protein phosphatase/bis(5-nucleosyl)-tetraphosphatase; IPR029052: Metallo-dependent phosphatase-like	GO:0016787 MF: hydrolase activity	G	PF00149	IPR004843; IPR006186; IPR029052	GO:0016787	2.96232	4.76495	5.33016	5.04412	4.77858	4.00928	3.22911	3.03666	2.90263	2.92416	4.46289	4.94167	4.72581	2.3008	1.41046	1.69332	3.17329	2.95362	2.62661	2.87059	1.31385	1.80737	0.923484	1.39654	3.55512	1.30487	3.07929
chr7A	IWGSC_v1.1_201706	gene	236611658	236620693	60	+	.	TraesCS7A02G252000	HC	TraesCS7A01G252000	TraesCS7A01G252000.1,TraesCS7A01G252000.2,TraesCS7A01G252000.3,TraesCS7A01G252000.4,TraesCS7A01G252000.5	0,1,0,0,0	***,***,***,***,***	tr|A0A1D6BUS8|A0A1D6BUS8_WHEAT,tr|A0A1D6BUS8|A0A1D6BUS8_WHEAT,tr|A0A1D6BUS8|A0A1D6BUS8_WHEAT,tr|A0A1D6BUS8|A0A1D6BUS8_WHEAT,tr|A0A1D6BUT2|A0A1D6BUT2_WHEAT	Auxin response factor,Auxin response factor,Auxin response factor,Auxin response factor,Auxin response factor	PF02362: B3 DNA binding domain; PF06507: Auxin response factor; PF02309: AUX/IAA family,PF02362: B3 DNA binding domain; PF06507: Auxin response factor; PF02309: AUX/IAA family,PF02362: B3 DNA binding domain; PF06507: Auxin response factor; PF02309: AUX/IAA family,PF02362: B3 DNA binding domain; PF06507: Auxin response factor; PF02309: AUX/IAA family,PF02362: B3 DNA binding domain; PF06507: Auxin …	IPR000270: PB1 domain; IPR003340: B3 DNA binding domain; IPR010525: Auxin response factor; IPR015300: DNA-binding pseudobarrel domain; IPR033389: AUX/IAA domain,IPR000270: PB1 domain; IPR003340: B3 DNA binding domain; IPR010525: Auxin response factor; IPR015300: DNA-binding pseudobarrel domain; IPR033389: AUX/IAA domain,IPR000270: PB1 domain; IPR003340: B3 DNA binding domain; IPR010525: Auxin res…	GO:0003677 MF: DNA binding;GO:0005515 MF: protein binding;GO:0005634 CC: nucleus;GO:0006355 BP: regulation of transcription, DNA-templated;GO:0009725 BP: response to hormone,GO:0003677 MF: DNA binding;GO:0005515 MF: protein binding;GO:0005634 CC: nucleus;GO:0006355 BP: regulation of transcription, DNA-templated;GO:0009725 BP: response to hormone,GO:0003677 MF: DNA binding;GO:0005515 MF: protein b…	G,G,G,G,G	PF02362; PF06507; PF02309,PF02362; PF06507; PF02309,PF02362; PF06507; PF02309,PF02362; PF06507; PF02309,PF02362; PF06507; PF02309	IPR000270; IPR003340; IPR010525; IPR015300; IPR033389,IPR000270; IPR003340; IPR010525; IPR015300; IPR033389,IPR000270; IPR003340; IPR010525; IPR015300; IPR033389,IPR000270; IPR003340; IPR010525; IPR015300; IPR033389,IPR000270; IPR003340; IPR010525; IPR015300; IPR033389	GO:0003677; GO:0005515; GO:0005634; GO:0006355; GO:0009725,GO:0003677; GO:0005515; GO:0005634; GO:0006355; GO:0009725,GO:0003677; GO:0005515; GO:0005634; GO:0006355; GO:0009725,GO:0003677; GO:0005515; GO:0005634; GO:0006355; GO:0009725,GO:0003677; GO:0005515; GO:0005634; GO:0006355; GO:0009725	2.9602	3.42089	3.35956	4.4942	3.0755	3.97561	2.11343	48.4001	5.73511	6.45872	1.18389	0.941384	0.962146	20.9581	18.7581	22.203	8.0329	4.80974	5.14105	0.237136	0.132696	0.124	0.0696162	0.49433	1.96012	0	1.80199
chr7A	IWGSC_v1.1_201706	gene	226757619	226759013	62	-	.	TraesCS7A02G246900	HC	TraesCS7A01G246900	TraesCS7A01G246900.1	1	***	tr|B6UEX0|B6UEX0_MAIZE	3-oxoacyl-reductase	PF00106: short chain dehydrogenase	IPR002347: Short-chain dehydrogenase/reductase SDR; IPR016040: NAD(P)-binding domain; IPR020904: Short-chain dehydrogenase/reductase, conserved site	GO:0016491 MF: oxidoreductase activity	G	PF00106	IPR002347; IPR016040; IPR020904	GO:0016491	2.94342	4.69435	4.38448	5.34718	3.93733	3.18924	3.39189	4.30957	2.3839	3.04595	2.00763	2.99523	2.78924	4.45957	4.95772	3.95727	1.366	2.60376	2.28671	2.99144	1.37673	1.86358	4.65856	5.96348	3.18538	5.50927	3.64979
chr7A	IWGSC_v1.1_201706	gene	290918327	290930640	60	-	.	TraesCS7A02G277300	HC	TraesCS7A01G277300	TraesCS7A01G277300.1,TraesCS7A01G277300.2	0,1	***,***	sp|Q5EB32|MTM1_XENTR,sp|Q5EB32|MTM1_XENTR	Myotubularin,Myotubularin	PF06602: Myotubularin-like phosphatase domain,PF06602: Myotubularin-like phosphatase domain	IPR010569: Myotubularin-like phosphatase domain; IPR011993: PH domain-like; IPR016130: Protein-tyrosine phosphatase, active site; IPR029021: Protein-tyrosine phosphatase-like,IPR010569: Myotubularin-like phosphatase domain; IPR011993: PH domain-like; IPR016130: Protein-tyrosine phosphatase, active site; IPR029021: Protein-tyrosine phosphatase-like	GO:0004725 MF: protein tyrosine phosphatase activity;GO:0016311 BP: dephosphorylation;GO:0016791 MF: phosphatase activity,GO:0004725 MF: protein tyrosine phosphatase activity;GO:0016311 BP: dephosphorylation;GO:0016791 MF: phosphatase activity	G,G	PF06602,PF06602	IPR010569; IPR011993; IPR016130; IPR029021,IPR010569; IPR011993; IPR016130; IPR029021	GO:0004725; GO:0016311; GO:0016791,GO:0004725; GO:0016311; GO:0016791	2.93174	5.78295	5.69104	5.98944	5.25689	4.67765	5.02589	12.4248	5.71733	5.96242	3.74239	3.96178	4.43838	7.9426	5.66451	7.47275	8.55115	6.91536	7.76746	1.82049	0.871167	0.896194	0.543773	0.808277	1.65879	0.420809	1.43371
chr7A	IWGSC_v1.1_201706	gene	209589368	209592736	62	+	.	TraesCS7A02G236400	HC	TraesCS7A01G236400	TraesCS7A01G236400.1	1	***	tr|A0A097PQ11|A0A097PQ11_BRADI	BTB/POZ domain-containing protein	PF00651: BTB/POZ domain	IPR000210: BTB/POZ domain; IPR011333: SKP1/BTB/POZ domain	GO:0005515 MF: protein binding	G	PF00651	IPR000210; IPR011333	GO:0005515	2.92862	18.3314	6.56391	8.60873	4.3973	1.46752	1.48627	16.642	1.27863	1.3537	0	0.396758	0.135512	0.162008	0.497601	0.512804	1.74708	1.13722	1.26473	0.118194	0.0628043	0.0199588	0.362138	1.49465	20.9671	0.190642	17.5622
chr7A	IWGSC_v1.1_201706	gene	472571337	472579122	50	-	.	TraesCS7A02G325000	HC	TraesCS7A01G325000	TraesCS7A01G325000.1,TraesCS7A01G325000.2	1,0	***,***	tr|R7WEW7|R7WEW7_AEGTA,tr|R7WEW7|R7WEW7_AEGTA	1-phosphatidylinositol-3-phosphate 5-kinase,1-phosphatidylinositol-3-phosphate 5-kinase	PF00118: TCP-1/cpn60 chaperonin family; PF01504: Phosphatidylinositol-4-phosphate 5-Kinase,PF00118: TCP-1/cpn60 chaperonin family; PF01504: Phosphatidylinositol-4-phosphate 5-Kinase	IPR002423: Chaperonin Cpn60/TCP-1 family; IPR002498: Phosphatidylinositol-4-phosphate 5-kinase, core; IPR027409: GroEL-like apical domain; IPR027483: Phosphatidylinositol-4-phosphate 5-kinase, C-terminal; IPR027484: Phosphatidylinositol-4-phosphate 5-kinase, N-terminal domain,IPR002423: Chaperonin Cpn60/TCP-1 family; IPR002498: Phosphatidylinositol-4-phosphate 5-kinase, core; IPR027409: GroEL-lik…	GO:0005524 MF: ATP binding;GO:0016307 MF: phosphatidylinositol phosphate kinase activity;GO:0046488 BP: phosphatidylinositol metabolic process,GO:0005524 MF: ATP binding;GO:0016307 MF: phosphatidylinositol phosphate kinase activity;GO:0046488 BP: phosphatidylinositol metabolic process	G,G	PF00118; PF01504,PF00118; PF01504	IPR002423; IPR002498; IPR027409; IPR027483; IPR027484,IPR002423; IPR002498; IPR027409; IPR027483; IPR027484	GO:0005524; GO:0016307; GO:0046488,GO:0005524; GO:0016307; GO:0046488	2.91884	8.8392	6.1551	8.67532	5.83603	5.1816	3.75562	13.1202	3.68621	3.8425	2.03119	3.34693	2.998	1.94758	1.33466	2.24596	5.90937	3.05488	4.59983	0.816517	0.785087	0.831996	0.16259	1.38281	3.62845	0.163146	2.50437
chr7A	IWGSC_v1.1_201706	gene	189324160	189328618	62	+	.	TraesCS7A02G220800	HC	TraesCS7A01G220800	TraesCS7A01G220800.1	1	***	tr|A0A1D6BU11|A0A1D6BU11_WHEAT	Vesicle transport protein	PF04178: Got1/Sft2-like family	IPR007305: Vesicle transport protein, Got1/SFT2-like	GO:0016192 BP: vesicle-mediated transport	G	PF04178	IPR007305	GO:0016192	2.91596	8.55094	4.8802	5.58938	3.92116	4.63017	3.30332	6.95454	3.42314	2.65681	2.86266	2.89193	3.37372	4.02324	3.22541	2.92922	2.59067	2.93748	3.70086	0.395706	0.323255	0.360329	0.671665	3.26937	10.6773	0.324621	8.23958
chr7A	IWGSC_v1.1_201706	gene	147925922	147937465	60	-	.	TraesCS7A02G190300	HC	TraesCS7A01G190300	TraesCS7A01G190300.1,TraesCS7A01G190300.2,TraesCS7A01G190300.3,TraesCS7A01G190300.4,TraesCS7A01G190300.5	1,0,0,0,0	***,***,***,***,***	tr|B9IEA9|B9IEA9_POPTR,tr|B9IEA9|B9IEA9_POPTR,tr|B9IEA9|B9IEA9_POPTR,tr|B9I2G0|B9I2G0_POPTR,tr|B9I2G0|B9I2G0_POPTR	Kinase family protein,Kinase family protein,Kinase family protein,Kinase family protein,Kinase family protein	PF14381: Ethylene-responsive protein kinase Le-CTR1; PF07714: Protein tyrosine kinase,PF14381: Ethylene-responsive protein kinase Le-CTR1; PF07714: Protein tyrosine kinase,PF14381: Ethylene-responsive protein kinase Le-CTR1; PF07714: Protein tyrosine kinase,PF14381: Ethylene-responsive protein kinase Le-CTR1,PF14381: Ethylene-responsive protein kinase Le-CTR1	IPR000719: Protein kinase domain; IPR001245: Serine-threonine/tyrosine-protein kinase, catalytic domain; IPR008271: Serine/threonine-protein kinase, active site; IPR011009: Protein kinase-like domain; IPR017441: Protein kinase, ATP binding site,IPR000719: Protein kinase domain; IPR001245: Serine-threonine/tyrosine-protein kinase, catalytic domain; IPR008271: Serine/threonine-protein kinase, activ…	GO:0004672 MF: protein kinase activity;GO:0005524 MF: ATP binding;GO:0006468 BP: protein phosphorylation,GO:0004672 MF: protein kinase activity;GO:0005524 MF: ATP binding;GO:0006468 BP: protein phosphorylation,GO:0004672 MF: protein kinase activity;GO:0005524 MF: ATP binding;GO:0006468 BP: protein phosphorylation,GO:0005524 MF: ATP binding,	G,G,G,G,G	PF14381; PF07714,PF14381; PF07714,PF14381; PF07714,PF14381,PF14381	IPR000719; IPR001245; IPR008271; IPR011009; IPR017441,IPR000719; IPR001245; IPR008271; IPR011009; IPR017441,IPR000719; IPR001245; IPR008271; IPR011009; IPR017441,IPR011009; IPR017441,	GO:0004672; GO:0005524; GO:0006468,GO:0004672; GO:0005524; GO:0006468,GO:0004672; GO:0005524; GO:0006468,GO:0005524,	2.90747	9.33568	8.3804	9.61302	8.09873	6.07422	5.71388	7.15422	4.08066	5.07386	3.22031	3.23495	3.98968	5.50798	4.32321	5.40139	4.86263	4.83756	5.76608	1.81934	1.13364	0.758126	0.548857	1.60429	3.06351	0.533085	1.73001
chr7A	IWGSC_v1.1_201706	gene	478095402	478096926	62	-	.	TraesCS7A02G328600	HC	TraesCS7A01G328600	TraesCS7A01G328600.1	1	***	tr|A0A1D1Z7A5|A0A1D1Z7A5_9ARAE	Cleavage and polyadenylation specificity factor subunit 5	PF13869: Nucleotide hydrolase	IPR016706: Cleavage/polyadenylation specificity factor subunit 5	GO:0003729 MF: mRNA binding;GO:0005849 CC: mRNA cleavage factor complex;GO:0006378 BP: mRNA polyadenylation	G	PF13869	IPR016706	GO:0003729; GO:0005849; GO:0006378	2.89686	0.164199	0.117274	0.143241	0.100764	1.32438	0.290056	12.6033	5.16746	4.15106	0.867987	2.37359	1.49639	13.5371	11.4856	12.5587	3.10355	21.2125	18.1217	0.0436751	0	0.136951	0	0.185186	3.1007	0	0.529467
chr7A	IWGSC_v1.1_201706	gene	227082796	227083891	42	+	.	TraesCS7A02G247000	HC	TraesCS7A01G247000	TraesCS7A01G247000.1	1	*-*	tr|M8AC57|M8AC57_TRIUA	U3 small nucleolar RNA-associated protein 18-like protein	PF07893: Protein of unknown function (DUF1668)	IPR012871: Protein of unknown function DUF1677, Oryza sativa		G	PF07893	IPR012871		2.89403	1.49609	1.15211	0.54901	0.981557	1.5123	1.31557	7.92088	4.30374	3.64555	1.06865	2.11493	2.0133	8.97594	10.3103	7.90516	2.91118	6.53342	8.0651	1.75107	0.423115	0.916449	0.290517	3.13882	3.11201	1.16358	2.83451
chr7A	IWGSC_v1.1_201706	gene	196512109	196512996	50	-	.	TraesCS7A02G226800	HC	TraesCS7A01G226800	TraesCS7A01G226800.1	1	--*	tr|B6UHX4|B6UHX4_MAIZE	Zinc finger protein		IPR013087: Zinc finger C2H2-type	GO:0003676 MF: nucleic acid binding	TE?		IPR013087	GO:0003676	2.89143	4.55442	8.90696	8.88945	7.03642	1.41184	3.41189	0	0	0.161638	0.744993	0	0.265926	0	0	0	0	0	0	11.4784	2.19503	1.27963	4.97661	10.6791	1.40247	4.90856	1.0077
chr7A	IWGSC_v1.1_201706	gene	177323508	177326851	62	+	.	TraesCS7A02G213500	HC	TraesCS7A01G213500	TraesCS7A01G213500.1	1	***	tr|B6TPS1|B6TPS1_MAIZE	TMV-MP30 binding protein 2C				G				2.88618	5.95616	6.08557	7.35586	6.88085	3.41067	3.1549	4.2148	1.93465	2.34871	1.05354	1.42815	1.13059	3.09101	2.16006	3.05698	3.69306	1.76961	1.93044	0.676035	0.430294	0.821769	1.02713	8.77895	1.76017	0.679016	1.91799
chr7A	IWGSC_v1.1_201706	gene	479835486	479837971	42	+	.	TraesCS7A02G329400	HC	TraesCS7A01G329400	TraesCS7A01G329400.1,TraesCS7A01G329400.2	0,1	*-*,*-*	tr|N1QW04|N1QW04_AEGTA,tr|N1QW04|N1QW04_AEGTA	LETM1 and EF-hand domain-containing protein 1, mitochondrial,LETM1 and EF-hand domain-containing protein 1, mitochondrial	,	,	,	G,G	,	,	,	2.86203	4.14522	5.76034	3.82731	4.25454	4.18293	2.99396	10.011	6.91392	5.98749	2.6257	3.82229	1.63715	12.644	14.0684	15.386	9.08311	3.37667	2.41103	0.416574	0.630079	0.509209	0.214037	1.09125	2.61025	0.500145	1.17391
chr7A	IWGSC_v1.1_201706	gene	129258872	129262810	62	-	.	TraesCS7A02G176200	HC	TraesCS7A01G176200	TraesCS7A01G176200.1	1	***	tr|A0A199W7L6|A0A199W7L6_ANACO	Transport inhibitor response 1-like protein		IPR006553: Leucine-rich repeat, cysteine-containing subtype; IPR032675: Leucine-rich repeat domain, L domain-like		G		IPR006553; IPR032675		2.86112	3.365	4.11466	4.36782	4.5992	2.89173	2.78887	6.70297	3.15092	2.96751	2.7225	2.05547	1.93193	6.49526	5.05794	6.34898	1.98451	3.06105	3.64589	3.31869	1.67213	1.65471	1.07812	1.73792	1.40508	0.908127	1.26713
chr7A	IWGSC_v1.1_201706	gene	416467683	416470148	53	+	.	TraesCS7A02G300400	HC	TraesCS7A01G300400	TraesCS7A01G300400.1	1	***	tr|W5HBG2|W5HBG2_WHEAT	WAT1-related protein	PF00892: EamA-like transporter family	IPR000620: EamA domain	GO:0016020 CC: membrane;GO:0016021 CC: integral component of membrane	G	PF00892	IPR000620	GO:0016020; GO:0016021	2.84128	0	0	0	0.0221366	0.277101	0	12.2511	6.1859	4.89728	1.25112	1.65318	1.48163	19.2266	19.6623	20.4722	6.83461	3.49324	4.34257	0	0	0	0	0	0	0	0
chr7A	IWGSC_v1.1_201706	gene	269278346	269283372	60	-	.	TraesCS7A02G266800	HC	TraesCS7A01G266800	TraesCS7A01G266800.1	1	***	tr|M7Z5X4|M7Z5X4_TRIUA	7SK snRNA methylphosphate capping enzyme	PF06859: Bicoid-interacting protein 3 (Bin3)	IPR010675: RNA methyltransferase bin3, C-terminal; IPR024160: Bin3-type S-adenosyl-L-methionine binding domain; IPR029063: S-adenosyl-L-methionine-dependent methyltransferase	GO:0008168 MF: methyltransferase activity	G	PF06859	IPR010675; IPR024160; IPR029063	GO:0008168	2.79728	3.40585	4.38135	7.14135	3.50605	2.89647	1.88183	7.67642	7.13064	5.96792	4.25025	3.84464	4.2367	17.6658	15.9823	16.6703	8.10457	12.8217	14.119	1.48465	0.413216	0.381586	0.618278	1.40937	0.504097	0.675095	1.31282
chr7A	IWGSC_v1.1_201706	gene	237949446	237956707	61	-	.	TraesCS7A02G252900	HC	TraesCS7A01G252900	TraesCS7A01G252900.1	1	***	tr|A0A072UGG4|A0A072UGG4_MEDTR	DUF1666 family protein	PF07891: Protein of unknown function (DUF1666)	IPR012870: Protein of unknown function DUF1666		G	PF07891	IPR012870		2.78689	3.9092	3.66118	4.59533	3.33191	2.35631	2.24747	4.8505	2.84472	3.41245	1.68735	1.071	1.56982	8.47803	8.50326	7.43216	2.84792	4.26251	5.88852	2.76126	0.987461	1.23144	1.13081	1.54743	1.48829	0.892018	1.38099
chr7A	IWGSC_v1.1_201706	gene	138966588	138978416	62	-	.	TraesCS7A02G184700	HC	TraesCS7A01G184700	TraesCS7A01G184700.1,TraesCS7A01G184700.2	1,0	*-*,*-*	sp|B9KXV3|FTSH1_THERP,sp|B9KXV3|FTSH1_THERP	ATP-dependent zinc metalloprotease FtsH 1,ATP-dependent zinc metalloprotease FtsH 1	PF00004: ATPase family associated with various cellular activities (AAA),PF00004: ATPase family associated with various cellular activities (AAA)	IPR003593: AAA+ ATPase domain; IPR003959: ATPase, AAA-type, core; IPR003960: ATPase, AAA-type, conserved site; IPR027417: P-loop containing nucleoside triphosphate hydrolase,IPR003593: AAA+ ATPase domain; IPR003959: ATPase, AAA-type, core; IPR003960: ATPase, AAA-type, conserved site; IPR027417: P-loop containing nucleoside triphosphate hydrolase	GO:0005524 MF: ATP binding,GO:0005524 MF: ATP binding	G,G	PF00004,PF00004	IPR003593; IPR003959; IPR003960; IPR027417,IPR003593; IPR003959; IPR003960; IPR027417	GO:0005524,GO:0005524	2.78491	3.49137	2.72667	4.11395	2.54114	2.85975	1.46184	16.7082	8.5567	6.98753	3.87694	4.55543	4.2885	22.44	21.4474	25.0613	13.2109	10.6184	16.7944	0.702746	0.235277	0.315356	0.166949	0.171161	0.936714	0.0860513	0.757732
chr7A	IWGSC_v1.1_201706	gene	186540351	186544329	56	-	.	TraesCS7A02G219300	HC	TraesCS7A01G219300	TraesCS7A01G219300.1	1	***	tr|A0A0K9NVH6|A0A0K9NVH6_ZOSMR	Eukaryotic aspartyl protease family protein	PF14543: Xylanase inhibitor N-terminal; PF14541: Xylanase inhibitor C-terminal	IPR001461: Aspartic peptidase A1 family; IPR001969: Aspartic peptidase, active site; IPR021109: Aspartic peptidase domain; IPR032799: Xylanase inhibitor, C-terminal; IPR032861: Xylanase inhibitor, N-terminal; IPR033121: Peptidase family A1 domain	GO:0004190 MF: aspartic-type endopeptidase activity;GO:0006508 BP: proteolysis	G	PF14543; PF14541	IPR001461; IPR001969; IPR021109; IPR032799; IPR032861; IPR033121	GO:0004190; GO:0006508	2.78109	21.8467	7.65174	7.16372	8.41349	1.69943	2.51181	5.25782	0.454871	0.816292	0.122091	0.151547	0.248648	0.146449	0.447557	0.566913	0.242407	0.151889	0.230531	0	0.0209875	0	0	2.05112	27.5192	0.0953559	28.3633
chr7A	IWGSC_v1.1_201706	gene	264326732	264332708	55	-	.	TraesCS7A02G264800	HC	TraesCS7A01G264800	TraesCS7A01G264800.1,TraesCS7A01G264800.2,TraesCS7A01G264800.3,TraesCS7A01G264800.4,TraesCS7A01G264800.5	1,0,0,0,0	***,***,***,***,***	tr|A0A199UIJ3|A0A199UIJ3_ANACO,tr|A0A199UIJ3|A0A199UIJ3_ANACO,tr|A0A199UIJ3|A0A199UIJ3_ANACO,tr|A0A199UIJ3|A0A199UIJ3_ANACO,tr|A0A199UIJ3|A0A199UIJ3_ANACO	Retinoblastoma-related protein,Retinoblastoma-related protein,Retinoblastoma-related protein,Retinoblastoma-related protein,Retinoblastoma-related protein	PF11934: Domain of unknown function (DUF3452); PF01858: Retinoblastoma-associated protein A domain; PF01857: Retinoblastoma-associated protein B domain; PF08934: Rb C-terminal domain,PF11934: Domain of unknown function (DUF3452); PF01858: Retinoblastoma-associated protein A domain; PF01857: Retinoblastoma-associated protein B domain; PF08934: Rb C-terminal domain,PF11934: Domain of unknown functi…	IPR002719: Retinoblastoma-associated protein, B-box; IPR002720: Retinoblastoma-associated protein, A-box; IPR013763: Cyclin-like; IPR015030: Retinoblastoma-associated protein, C-terminal; IPR024599: Retinoblastoma-associated protein, N-terminal,IPR002719: Retinoblastoma-associated protein, B-box; IPR002720: Retinoblastoma-associated protein, A-box; IPR013763: Cyclin-like; IPR015030: Retinoblastom…	GO:0005634 CC: nucleus;GO:0051726 BP: regulation of cell cycle,GO:0005634 CC: nucleus;GO:0051726 BP: regulation of cell cycle,GO:0005634 CC: nucleus;GO:0051726 BP: regulation of cell cycle,GO:0005634 CC: nucleus;GO:0051726 BP: regulation of cell cycle,GO:0005634 CC: nucleus;GO:0051726 BP: regulation of cell cycle	G,G,G,G,G	PF11934; PF01858; PF01857; PF08934,PF11934; PF01858; PF01857; PF08934,PF11934; PF01858; PF01857; PF08934,PF11934; PF01858; PF01857,PF11934; PF01858; PF01857	IPR002719; IPR002720; IPR013763; IPR015030; IPR024599,IPR002719; IPR002720; IPR013763; IPR015030; IPR024599,IPR002719; IPR002720; IPR013763; IPR015030; IPR024599,IPR002719; IPR002720; IPR013763; IPR024599,IPR002719; IPR002720; IPR013763; IPR024599	GO:0005634; GO:0051726,GO:0005634; GO:0051726,GO:0005634; GO:0051726,GO:0005634; GO:0051726,GO:0005634; GO:0051726	2.76694	4.16107	5.91604	7.57289	4.92062	5.38161	2.74178	3.85404	4.12798	4.48839	2.26779	3.78987	2.78487	10.1695	5.58038	8.8224	5.49149	1.10195	0.956699	2.1451	0.68901	0.415294	0.669679	1.40027	0.953585	0.258832	0.830203
chr7A	IWGSC_v1.1_201706	gene	327305984	327307312	36	+	.	TraesCS7A02G285100	HC	TraesCS7A01G285100	TraesCS7A01G285100.1	1	--*	tr|D8QQT3|D8QQT3_SELML	Citrate synthase				G				2.76597	1.8551	1.30544	2.47694	1.40958	4.6133	2.23289	3.88924	3.44202	1.2707	0.167231	3.51273	0.400394	7.2962	7.48615	6.71216	1.84927	0.712898	3.04346	0.481476	0	1.38	3.38207	2.03761	0	0	9.11581
chr7A	IWGSC_v1.1_201706	gene	471817253	471818397	60	+	.	TraesCS7A02G324500	HC	TraesCS7A01G324500	TraesCS7A01G324500.1	1	***	AT3G21520.1	transmembrane protein, putative (DUF679 domain membrane protein 1)	PF05078: Protein of unknown function (DUF679)	IPR007770: Protein of unknown function DUF679		G	PF05078	IPR007770		2.76316	17.5789	7.6638	7.04648	4.04658	1.68683	1.25978	10.1908	2.03013	1.58894	0.500682	1.50359	0.898623	0.132374	0.188313	0.357885	2.10687	0.10976	0	0	0.103035	0.277834	0.183157	2.63364	30.3077	0.997272	23.9629
chr7A	IWGSC_v1.1_201706	gene	192667671	192672764	55	-	.	TraesCS7A02G223500	HC	TraesCS7A01G223500	TraesCS7A01G223500.1,TraesCS7A01G223500.2	0,1	***,***	tr|A0A1D6C139|A0A1D6C139_WHEAT,tr|A0A1D6C139|A0A1D6C139_WHEAT	Acyl-coenzyme A oxidase,Acyl-coenzyme A oxidase	PF02770: Acyl-CoA dehydrogenase, middle domain; PF00441: Acyl-CoA dehydrogenase, C-terminal domain; PF01756: Acyl-CoA oxidase,PF02770: Acyl-CoA dehydrogenase, middle domain; PF00441: Acyl-CoA dehydrogenase, C-terminal domain; PF01756: Acyl-CoA oxidase	IPR002655: Acyl-CoA oxidase, C-terminal; IPR006091: Acyl-CoA oxidase/dehydrogenase, central domain; IPR009075: Acyl-CoA dehydrogenase/oxidase C-terminal; IPR009100: Acyl-CoA dehydrogenase/oxidase, N-terminal and middle domain,IPR002655: Acyl-CoA oxidase, C-terminal; IPR006091: Acyl-CoA oxidase/dehydrogenase, central domain; IPR009075: Acyl-CoA dehydrogenase/oxidase C-terminal; IPR009100: Acyl-CoA…	GO:0003995 MF: acyl-CoA dehydrogenase activity;GO:0003997 MF: acyl-CoA oxidase activity;GO:0005777 CC: peroxisome;GO:0006635 BP: fatty acid beta-oxidation;GO:0008152 BP: metabolic process;GO:0016627 MF: oxidoreductase activity, acting on the CH-CH group of donors;GO:0055114 BP: oxidation-reduction process,GO:0003995 MF: acyl-CoA dehydrogenase activity;GO:0003997 MF: acyl-CoA oxidase activity;GO:0…	G,G	PF02770; PF00441; PF01756,PF02770; PF00441; PF01756	IPR002655; IPR006091; IPR009075; IPR009100,IPR002655; IPR006091; IPR009075; IPR009100; IPR012258; IPR013786	GO:0003995; GO:0003997; GO:0005777; GO:0006635; GO:0008152; GO:0016627; GO:0055114,GO:0003995; GO:0003997; GO:0005777; GO:0006631; GO:0006635; GO:0008152; GO:0016627; GO:0050660; GO:0055114	2.76305	21.0691	12.7392	15.7055	10.133	2.33349	2.80603	8.98903	2.23042	1.80292	0.814659	1.82207	1.33692	1.76807	1.31805	1.49798	3.93378	3.86164	4.06719	0.287206	0.194322	0.227237	0	4.77614	17.2516	0.14044	15.4174
chr7A	IWGSC_v1.1_201706	gene	272942657	272954047	57	+	.	TraesCS7A02G268800	HC	TraesCS7A01G268800	TraesCS7A01G268800.1,TraesCS7A01G268800.2	0,1	***,***	tr|U5GA37|U5GA37_POPTR,tr|U5GA37|U5GA37_POPTR	ABC transporter family protein,ABC transporter family protein	PF14510: ABC-transporter extracellular N-terminal; PF00005: ABC transporter; PF01061: ABC-2 type transporter; PF08370: Plant PDR ABC transporter associated,PF14510: ABC-transporter extracellular N-terminal; PF00005: ABC transporter; PF01061: ABC-2 type transporter; PF08370: Plant PDR ABC transporter associated	IPR003439: ABC transporter-like; IPR003593: AAA+ ATPase domain; IPR013525: ABC-2 type transporter; IPR013581: Plant PDR ABC transporter associated; IPR017871: ABC transporter, conserved site; IPR027417: P-loop containing nucleoside triphosphate hydrolase; IPR029481: ABC-transporter extracellular N-terminal domain,IPR003439: ABC transporter-like; IPR003593: AAA+ ATPase domain; IPR013525: ABC-2 typ…	GO:0005524 MF: ATP binding;GO:0016020 CC: membrane;GO:0016887 MF: ATPase activity,GO:0005524 MF: ATP binding;GO:0016020 CC: membrane;GO:0016887 MF: ATPase activity	G,G	PF14510; PF00005; PF01061; PF08370,PF14510; PF00005; PF01061; PF08370	IPR003439; IPR003593; IPR013525; IPR013581; IPR017871; IPR027417; IPR029481,IPR003439; IPR003593; IPR013525; IPR013581; IPR017871; IPR027417; IPR029481	GO:0005524; GO:0016020; GO:0016887,GO:0005524; GO:0016020; GO:0016887	2.74048	1.73497	1.30018	1.6652	1.49449	2.20822	1.61713	4.61806	3.40091	3.54373	1.34156	8.07027	5.1291	5.38102	3.65405	6.77439	7.07849	2.33503	2.89353	0.143196	0.431298	0.330392	0.0485402	0	0.313883	0.119824	0.590159
chr7A	IWGSC_v1.1_201706	gene	218232451	218234676	62	+	.	TraesCS7A02G242700	HC	TraesCS7A01G242700	TraesCS7A01G242700.1	1	*-*	tr|A0A0K9PAC2|A0A0K9PAC2_ZOSMR	Methionyl-tRNA formyltransferase	PF00551: Formyl transferase	IPR002376: Formyl transferase, N-terminal; IPR004607: Phosphoribosylglycinamide formyltransferase	GO:0004644 MF: phosphoribosylglycinamide formyltransferase activity;GO:0006189 BP: 'de novo' IMP biosynthetic process;GO:0009058 BP: biosynthetic process;GO:0016742 MF: hydroxymethyl-, formyl- and related transferase activity	G	PF00551	IPR002376; IPR004607	GO:0004644; GO:0006189; GO:0009058; GO:0016742	2.73952	3.60699	2.29252	2.93202	2.51909	2.82862	1.74219	8.80426	5.41207	4.17228	3.3698	3.69439	3.01213	12.822	15.4136	13.2795	4.85678	7.63826	7.35205	0.492933	0.182866	0.257949	0.837332	1.77103	3.23423	0.140195	2.62028
chr7A	IWGSC_v1.1_201706	gene	264171790	264176344	44	+	.	TraesCS7A02G264700	HC	TraesCS7A01G264700	TraesCS7A01G264700.1	1	--*	AT3G43610.3	Spc97 / Spc98 family of spindle pole body (SBP) component				G				2.705	5.64757	5.66983	5.83857	5.15744	3.56997	3.00944	9.55806	4.29984	4.2741	1.75654	1.72852	1.36094	10.6235	9.46346	11.3209	7.82529	3.11939	2.73661	0.944314	0.414515	0.513115	0.117387	0.882717	1.81044	0.25722	1.55734
chr7A	IWGSC_v1.1_201706	gene	271375655	271380450	62	+	.	TraesCS7A02G267800	HC	TraesCS7A01G267800	TraesCS7A01G267800.1	1	***	tr|G7KWQ4|G7KWQ4_MEDTR	Solute carrier family 35 protein	PF06027: Solute carrier family 35	IPR009262: Solute carrier family 35 member SLC35F1/F2/F6	GO:0006810 BP: transport;GO:0016021 CC: integral component of membrane	G	PF06027	IPR009262	GO:0006810; GO:0016021	2.68263	3.17287	3.55509	3.01302	4.01861	2.74965	3.46061	7.01302	2.18122	2.58703	1.23281	2.71173	2.12393	1.51325	1.54066	1.88469	3.03617	1.57228	3.15378	1.36179	1.28356	1.39292	1.39311	4.32412	4.33357	2.19356	2.69721
[truncated: 1,197 more rows]
[truncated: 140 more columns]

## Sheet: 7B
chr	source	feature	start	end	score	strand	frame	ID	primconf	previous_id	Gene-ID	is_repr	AHRD-Quality-Code	Blast-Hit-Accession	Human-Readable-Description	Pfam-IDs-(Description)	Interpro-IDs-(Description)	GO-IDs-(Description)-via-Interpro	Gene-or-TE-TE?-U (via-function)	Pfam-IDs	Interpro-IDs	GO-IDs-via-Interpro	average_tpm_in_grain	ERR687866	ERR687861	ERR687863	SRR502781	SRR502779	SRR502777	ERR392084	ERR392080	ERR392081	ERR392078	ERR392059	ERR392082	ERR392060	ERR392071	ERR392067	ERR392069	SRR960213	SRR960212	SRR960183	Sample_214A	Sample_215A	Sample_216A	Sample_211B	Sample_212A	Sample_213A	Sample_199A
chr7B	IWGSC_v1.1_201706	gene	727536245	727537045	60	-	.	TraesCS7B02G471400	HC	TraesCS7B01G471400	TraesCS7B01G471400.1	1	***	tr|Q43184|Q43184_SOLTU	Endochitinase (Chitinase)	PF00182: Chitinase class I	IPR000726: Glycoside hydrolase, family 19, catalytic; IPR016283: Glycoside hydrolase, family 19; IPR023346: Lysozyme-like domain	GO:0004568 MF: chitinase activity;GO:0005975 BP: carbohydrate metabolic process;GO:0006032 BP: chitin catabolic process;GO:0016998 BP: cell wall macromolecule catabolic process	G	PF00182	IPR000726; IPR016283; IPR023346	GO:0004568; GO:0005975; GO:0006032; GO:0016998	168.139	94.5378	92.3622	90.68	0.466387	0	0	2251.83	1506.41	1001.53	2263.02	2245.55	2260.97	90.1134	177.109	203.67	203.802	132.53	7.67691	0	0	0	0	0	0	0.301425	0
chr7B	IWGSC_v1.1_201706	gene	730149989	730153654	62	+	.	TraesCS7B02G473400	HC	TraesCS7B01G473400	TraesCS7B01G473400.1	1	***	tr|A0A0H4MC33|A0A0H4MC33_WHEAT	Catalase	PF00199: Catalase; PF06628: Catalase-related immune-responsive	IPR002226: Catalase haem-binding site; IPR010582: Catalase immune-responsive domain; IPR011614: Catalase core domain; IPR018028: Catalase, mono-functional, haem-containing; IPR020835: Catalase-like domain; IPR024708: Catalase active site; IPR024711: Catalase, mono-functional, haem-containing, clades 1 and 3	GO:0004096 MF: catalase activity;GO:0006979 BP: response to oxidative stress;GO:0020037 MF: heme binding;GO:0055114 BP: oxidation-reduction process	G	PF00199; PF06628	IPR002226; IPR010582; IPR011614; IPR018028; IPR020835; IPR024708; IPR024711	GO:0004096; GO:0006979; GO:0020037; GO:0055114	62.9328	48.0362	55.5522	60.3047	125.941	76.9882	81.1306	95.1494	123.75	114.882	95.1023	94.0506	91.9109	72.7244	77.7979	73.301	61.1816	65.4396	95.2863	35.7012	67.2263	63.085	60.7322	57.4062	57.0684	64.6018	96.6718
[truncated: 382 more rows]
[truncated: 140 more columns]

## Sheet: 7D
chr	source	feature	start	end	score	strand	frame	ID	primconf	previous_id	Gene-ID	is_repr	AHRD-Quality-Code	Blast-Hit-Accession	Human-Readable-Description	Pfam-IDs-(Description)	Interpro-IDs-(Description)	GO-IDs-(Description)-via-Interpro	Gene-or-TE-TE?-U (via-function)	Pfam-IDs	Interpro-IDs	GO-IDs-via-Interpro	average_tpm_in_grain	Sample_199A	Sample_200A	Sample_201A	Sample_205A	Sample_206A	Sample_207A	Sample_208A	Sample_209A	Sample_210A	Sample_211B	Sample_212A	Sample_213A	Sample_214A	Sample_215A	Sample_216A	Sample_217B	Sample_218A	Sample_219A	ERR392055	ERR392075	ERR392076	ERR687864	ERR687866	ERR687862	ERR687868	ERR687865
[truncated: 309 more rows]
[truncated: 140 more columns]
