# Supplementary material for: Multifamily QTL analysis and comprehensive design of genotypes for high-quality soft wheat
Source: PLoS One. 2020 Mar 11;15(3):e0230326. doi: 10.1371/journal.pone.0230326 (PMC7065826; doi:10.1371/journal.pone.0230326)
Supplement: S2 Table — (XLSX) [file pone.0230326.s008.xlsx]

## Sheet: S2 Table
S2 Table. Number of observations in each population and harvest year
	KK					SK					TK
Trait	Env1	Env2	Env3	Env4		Env1	Env2	Env3	Env4		Env1	Env2	Env3	Env4	Total
DH	191	38	192	192		192	186	192	192		192	67	192	192	2018
FlYd	155	38	109	86		159	185	116	4		164	70	151	48	1285
FlEf	155	38	109	86		159	185	116	4		164	70	151	48	1285
FlL	153	38	109	86		159	185	117	4		164	70	151	48	1284
Fla	153	38	109	86		159	185	117	4		164	70	151	48	1284
Flb	153	38	109	86		159	185	117	4		164	70	151	48	1284
FPC	155	38	109	86		159	185	117	4		164	70	151	48	1286
x50	155	38	109	84		159	184	117	4		163	70	151	48	1282
Sm	155	38	109	84		159	184	117	4		163	70	151	48	1282
Fash	153	38	0	86		159	181	117	4		164	70	0	48	1020
