# Supplementary material for: Multifamily QTL analysis and comprehensive design of genotypes for high-quality soft wheat
Source: PLoS One. 2020 Mar 11;15(3):e0230326. doi: 10.1371/journal.pone.0230326 (PMC7065826; doi:10.1371/journal.pone.0230326)
Supplement: S3 Table — (XLSX) [file pone.0230326.s009.xlsx]

## Sheet: S3 Table
Pop	ID	Line	Env	DH	FlYd	FlEf	FlL	Fla	Flb	FPC	x50	Sm	Fash
KK	KK1A01	Kinuhime	Env1	22	58.1678	58.6338	85.9317	0.16	13.5317	11.3	24.11	3950	0.435
KK	KK1A02	Kitahonami	Env1	35	70.2405	72.0399	86.7517	-0.328333	14.9117	10.5	28.49	3710	0.34
KK	KK1A03	H21DH-01-003	Env1	28	64.3655	69.0852	86.8117	-0.271667	14.39	11.4	26.76	4060	0.34
KK	KK1A04	H21DH-01-004	Env1	28	62.5	72.2581	85.2583	0.231667	14.0917	12.25	29.94	3520	0.39
KK	KK1A05	H21DH-01-005	Env1	34	67.6471	70.1649	87.1717	-0.198333	15.415	11.25	27.24	3890	0.32
KK	KK1A06	H21DH-01-007	Env1	32	61.4053	59.204	85.9233	-0.0466667	13.2183	11.25	23.44	4260	0.34
KK	KK1A07	H21DH-01-011	Env1	27	64.126	67.0365	87.5317	-0.0816667	13.0283	10.35	23.34	4290	0.315
KK	KK1A08	H21DH-01-012	Env1	26	58.5714	51.2195	85.6917	-0.263333	15.7383	9.7	21.08	4750	0.425
KK	KK1A09	H21DH-01-014	Env1	29	68.6613	63.2201	87.2133	-0.556667	16.325	10.3	24.73	4180	0.305
KK	KK1A10	H21DH-01-018	Env1	27	62.5384	54.0098	86.8817	-0.585	15.785	10.3	23.68	4350	0.325
KK	KK1A11	H21DH-01-022	Env1	29	62.9065	66.7205	87.605	-0.133333	12.965	11.85	27.23	3510	0.315
KK	KK1A12	H21DH-01-026	Env1	34	67.7126	66.3677	87.7783	-0.16	14.6583	10.9	26.09	3630	0.28
KK	KK1B01	H21DH-01-027	Env1	22	66.2675	65.2108	86.3567	-0.005	14.5783	11.85	26.59	3780	0.345
KK	KK1B02	H21DH-01-029	Env1	33	62.0968	66.0714	87.655	-0.135	13.9717	11.05	25.66	3760	0.31
KK	KK1B03	H21DH-01-031	Env1	27	58.3838	59.1696	86.1367	-0.16	14.36	10.85	23.44	4320	0.385
KK	KK1B04	H21DH-01-033	Env1	26	63.6273	62.2047	87.4517	-0.193333	14.7317	11	23.53	4410	0.295
KK	KK1B05	H21DH-01-036	Env1	32	65.723	66	85.495	-0.213333	15.4417	11.1	26.92	3770	0.365
KK	KK1B06	H21DH-01-039	Env1	27	58.2996	58.1597	88.135	-0.578333	15.6	11.4	23.78	4330	0.31
KK	KK1B07	H21DH-01-041	Env1	27	63.664	59.4595	87.43	-0.586667	16.5867	10.75	24.51	4190	0.315
KK	KK1B08	H21DH-01-042	Env1	29	60.7903	58	86.9267	-0.443333	15.2467	12.65	24.59	3930	0.33
KK	KK1B09	H21DH-01-043	Env1	26	61.2348	62.1488	87.1417	-0.186667	15.41	9.7	23.4	4180	0.335
KK	KK1B10	H21DH-01-044	Env1	28	60.9091	57.0481	87.4583	-0.426667	16.5317	10.4	23.04	4490	0.305
KK	KK1B11	H21DH-01-046	Env1	27	61.359	57.8512	87.1883	-0.416667	17.0367	10.95	23.43	4170	0.34
KK	KK1B12	H21DH-01-047	Env1	22	58.6694	50.1718	87.3083	-0.293333	15.3017	12.4	22.46	4290	0.345
KK	KK1C01	H21DH-01-048	Env1	28	66.2638	60.6383	87.3367	-0.285	15.9917	10.85	24.8	3820	0.305
KK	KK1C02	H21DH-01-050	Env1	26	65.3885	66.0494	87.9383	-0.0833333	12.78	9.6	24.49	4140	0.295
KK	KK1C03	H21DH-01-051	Env1	28	60.3431	61.5385	87.8	-0.261667	14.94	12.25	23.83	4210	0.295
KK	KK1C04	H21DH-01-052	Env1	22	63.2427	62.7389	87.755	-0.351667	14.84	12.6	24.64	4140	0.305
KK	KK1C05	H21DH-01-053	Env1	26	65.4509	63.9319	87.765	-0.0333333	13.6267	11.3	24.11	3950	0.285
KK	KK1C06	H21DH-01-054	Env1	22	63.9676	61.2342	88.0067	-0.755	16.4833	10.35	24.15	4090	0.285
KK	KK1C07	H21DH-01-055	Env1	26	63.3603	62.3003	87.9617	-0.461667	15.02	10.35	25.49	3790	0.295
KK	KK1C08	H21DH-01-056	Env1	26	58.3838	56.4014	87.8917	-0.245	14.0283	12.35	24.01	3880	0.315
KK	KK1C09	H21DH-01-059	Env1	38	67.5101	69.8651	87.2017	-0.198333	14.7683	10.7	26.35	3810	0.31
KK	KK1C10	H21DH-01-060	Env1	33	60.4462	70.6376	86.8567	0.308333	12.0633	13.1	30.68	3550	0.335
KK	KK1C11	H21DH-01-064	Env1	29	63.142	67.3046	88.0067	-0.458333	15.8833	11.05	26	3810	0.295
KK	KK1C12	H21DH-01-076	Env1	26	66.7002	71.0407	86.4717	0.2	13.705	11.7	28.97	3460	0.325
KK	KK1D01	H21DH-01-078	Env1	26	64.3216	64.6875	86.645	0.0616667	12.7783	11.05	24.88	3990	0.345
KK	KK1D02	H21DH-01-079	Env1	27	63.5163	60.48	87.505	-0.503333	15.6983	9.7	23.19	4190	0.31
KK	KK1D03	H21DH-01-085	Env1	26	63.6364	64.9206	86.9517	0.085	14.355	11.95	27.51	3680	0.315
KK	KK1D04	H21DH-01-086	Env1	33	63.9029	55.6962	87.7183	-0.38	15.4417	9.85	23.24	4220	0.285
KK	KK1D05	H21DH-01-087	Env1	34	63.5258	70.8134	87.2833	-0.668333	18.07	9.75	26.04	4210	0.29
KK	KK1D06	H21DH-01-091	Env1	28	61.8421	60.7201	87.8917	-0.206667	15.3217	10.2	24.47	4030	0.29
KK	KK1D07	H21DH-01-093	Env1	27	65.6473	63.354	86.9633	-0.123333	14.21	10.6	25.44	3840	0.32
KK	KK1D08	H21DH-01-094	Env1	26	64.3585	62.9747	87.4933	-0.473333	15.4067	10.2	25.01	4010	0.32
KK	KK1D09	H21DH-01-095	Env1	26	61.648	61.8812	87.6417	-0.388333	14.1417	9.45	22.93	4260	0.305
KK	KK1D10	H21DH-01-097	Env1	24	54.2857	57.5188	87.3217	-0.3	14.0017	11.25	23.5	4080	0.325
KK	KK1D11	H21DH-01-100	Env1	24	61.6633	62.9934	86.945	-0.241667	15.275	9.65	22.95	4180	0.325
KK	KK1D12	H21DH-01-103	Env1	26	59.9391	62.6058	87.775	-0.348333	13.21	10.65	24.07	4010	0.3
KK	KK1E01	H21DH-01-104	Env1	28	65.2482	65.528	87.275	-0.375	15.0883	10.3	25.76	3890	0.29
KK	KK1E02	H21DH-01-105	Env1	28	67.7518	63.2132	87.2367	-0.468333	16.6583	10.1	24.96	4030	0.285
KK	KK1E03	H21DH-01-106	Env1	34	68.1218	66.0209	86.895	-0.583333	16.8467	10.35	24.46	4160	0.315
KK	KK1E04	H21DH-01-108	Env1	28	63.8861	68.949	85.68	0.0116667	13.9083	11.75	27.85	3630	0.365
KK	KK1E05	H21DH-01-109	Env1	22	60.7107	62.5418	86.97	-0.313333	14.0267	12.35	25.3	3770	0.34
KK	KK1E06	H21DH-01-110	Env1	29	65.4158	60.3101	86.9183	-0.498333	16.8717	9.65	23.82	3940	0.315
KK	KK1E07	H21DH-01-111	Env1	26	59.8377	56.4407	87.4333	-0.118333	12.775	9.85	22.96	4320	0.32
KK	KK1E08	H21DH-01-112	Env1	32	60.387	70.9949	87.3267	-0.2	14.3417	10.15	25.65	4070	0.315
KK	KK1E09	H21DH-01-113	Env1	27	63.3974	59.1707	87.415	-0.146667	14.7567	11.35	24.5	3940	0.275
KK	KK1E10	H21DH-01-115	Env1	24	57.0273	59.2199	87.395	-0.511667	16.6617	10.6	22.4	4320	0.31
KK	KK1E11	H21DH-01-120	Env1	27	63.5246	64.3548	87.7067	-0.39	14.8283	10.4	24.43	4200	0.295
KK	KK1E12	H21DH-01-122	Env1	29	63.4888	67.7316	87.065	0.0533333	14.615	12.35	28.87	3800	0.31
KK	KK1F01	H21DH-01-124	Env1	27	64.2276	67.4051	87.1967	-0.128333	14.1233	10.7	27.78	3860	0.305
KK	KK1F02	H21DH-01-129	Env1	26	64.0163	55.414	87.7433	-0.52	14.9	9.25	22.49	4580	0.29
KK	KK1F03	H21DH-01-131	Env1	29	62.7649	61.8971	87.8817	-0.0516667	13.3017	10.75	24.98	4110	0.29
KK	KK1F04	H21DH-01-134	Env1	28	63.4047	64.9518	87.075	-0.02	14.0233	10.65	25.94	4010	0.305
KK	KK1F05	H21DH-01-137	Env1	26	60.9929	65.1163	87.7983	-0.423333	14.8017	10.05	24.56	4040	0.315
KK	KK1F06	H21DH-01-138	Env1	28	63.7666	69.5024	86.7467	-0.145	14.3867	10.3	25.57	4080	0.315
KK	KK1F07	H21DH-01-140	Env1	34	65.5242	59.5385	87.7417	-0.525	15.4017	9.85	24.49	4180	0.295
KK	KK1F08	H21DH-01-142	Env1	32	63.8362	64.0063	86.72	-0.63	17.8983	9.6	23.97	4360	0.31
KK	KK1F09	H21DH-01-143	Env1	28	57.9268	52.2807	86.9017	-0.563333	16.705	10.4	23.67	4170	0.345
KK	KK1F10	H21DH-01-145	Env1	27	62.0935	68.5761	88.1667	-0.285	13.8483	9.8	22.38	4590	0.28
KK	KK1F11	H21DH-01-147	Env1	32	63.5176	64.0823	86.43	-0.163333	16.0883	12.5	26.1	3940	0.315
KK	KK1F12	H21DH-01-151	Env1	32	59.596	62.5424	86.945	-0.113333	14.9183	10.65	23.69	4280	0.295
KK	KK1G01	H21DH-01-154	Env1	24	65.2482	67.0807	86.96	-0.358333	14.4867	10.05	25.49	3970	0.31
KK	KK1G02	H21DH-01-158	Env1	27	58.8889	63.2933	87.2167	-0.47	16.6583	12.05	24.64	3900	0.31
KK	KK1G03	H21DH-01-161	Env1	26	66.4307	66.8189	87.7633	-0.455	15.315	9.85	25.5	3960	0.29
KK	KK1G04	H21DH-01-162	Env1	26	67.4723	69.8507	86.4683	0.191667	12.1617	10.05	26.44	3760	0.335
KK	KK1G05	H21DH-01-165	Env1	28	62.6518	70.5977	86.7917	0.0666667	12.895	11.6	27.01	4000	0.33
KK	KK1G06	H21DH-01-169	Env1	26	59.4484	62.8866	86.79	-0.171667	13.24	10.95	24.28	4100	0.315
KK	KK1G07	H21DH-01-170	Env1	19	63.6548	61.882	87.5517	-0.46	14.6467	10.1	22.93	4400	0.305
KK	KK1G08	H21DH-01-174	Env1	33	60.2041	65.7627	86.91	-0.206667	14.6067	11.5	25.36	3970	0.31
KK	KK1G09	H21DH-01-179	Env1	26	59.7561	63.7755	87.255	-0.228333	14.67	11.4	25.17	4060	0.32
KK	KK1G10	H21DH-01-180	Env1	26	60.7943	66.3317	87.6583	-0.168333	12.7617	10.8	27.04	3660	0.31
KK	KK1G11	H21DH-01-182	Env1	28	62.3853	61.2745	87.15	-0.32	16.0133	9.6	22.93	4380	0.315
KK	KK1G12	H21DH-01-183	Env1	26	65.752	62.442	87.7567	-0.315	14.5167	10.1	25.21	4130	0.3
KK	KK1H01	H21DH-01-185	Env1	29	64.6999	64.7799	87.7833	-0.453333	15.5167	9.35	23.62	4250	0.285
KK	KK1H02	H21DH-01-186	Env1	29	65.0101	63.1825	87.2317	-0.258333	15.82	10.1	24.8	4150	0.3
KK	KK1H03	H21DH-01-187	Env1	28	66.2589	66.6154	87.03	-0.375	15.5033	9.4	25.13	4220	0.3
KK	KK1H04	H21DH-01-190	Env1	26	66.802	65.5015	87.085	-0.466667	15.0083	9.5	26.1	3920	0.325
KK	KK1H05	H21DH-01-191	Env1	29	70.0708	68.8312	87.5883	-0.311667	13.845	10.8	27.91	3950	0.31
KK	KK1H06	H21DH-01-192	Env1	34	66.5992	68.541	86.0983	-0.136667	15.205	10.6	27.27	3800	0.33
KK	KK1H07	H21DH-01-194	Env1	32	64.3364	69.1339	86.695	0.005	14.76	9.75	27.37	3750	0.325
KK	KK1H08	H21DH-01-196	Env1	26	64.5749	58.7774	87.48	-0.118333	12.99	11.25	24.33	4050	0.305
KK	KK1H09	H21DH-01-198	Env1	26	61.2903	60.3618	87.37	-0.543333	16.3267	10.95	24.07	3940	0.32
KK	KK1H10	H21DH-01-199	Env1	26	66.8699	63.2219	87.3467	0.135	12.4917	11	23.59	4030	0.295
KK	KK1H11	H21DH-01-205	Env1	28	60.6275	56.9282	87.4467	-0.325	15.135	10.4	22.47	4460	0.32
KK	KK1H12	H21DH-01-206	Env1	26	69.9697	73.5549	87.2417	-0.0733333	13.7433	10.15	29.49	3630	0.305
KK	KK2A01	Kinuhime	Env1	22	58.1678	58.6338	85.9317	0.16	13.5317	11.3	24.11	3950	0.435
KK	KK2A02	Kitahonami	Env1	35	70.2405	72.0399	86.7517	-0.328333	14.9117	10.5	28.49	3710	0.34
KK	KK2A03	H21DH-01-209	Env1	28	59.5939	59.7956	87.25	-0.205	14.5933	10.35	22.15	4570	0.33
KK	KK2A04	H21DH-01-212	Env1	29	63.1365	61.129	86.9983	-0.231667	14.8567	10.65	23.96	4010	0.31
KK	KK2A05	H21DH-01-213	Env1	26	61.1729	61.3223	87.535	-0.388333	14.7417	11.65	24.2	4290	0.3
KK	KK2A06	H21DH-01-215	Env1	34	62.4494	62.2366	87.5867	-0.301667	15.1583	10.1	23.67	4260	0.295
KK	KK2A07	H21DH-01-217	Env1	28	67.6437	62.1667	87.1833	-0.548333	15.0867	9.15	23.2	4370	0.31
KK	KK2A08	H21DH-01-220	Env1	34	69.8686	71.6353	86.8867	0.146667	14.425	10.75	27.97	3830	0.295
KK	KK2A09	H21DH-01-222	Env1	33	63.774	58.8608	87.1	-0.31	16.81	11.7	22.73	4370	0.31
KK	KK2A10	H21DH-01-226	Env1	28	67.3716	62.6308	87.13	-0.418333	15.1467	10.45	25.53	3790	0.31
KK	KK2A11	H21DH-01-227	Env1	27	61.2016	63.7271	86.655	-0.263333	15.6133	11.15	23.38	4420	0.335
KK	KK2A12	H21DH-01-228	Env1	27	62.0445	57.2594	85.4783	0.0333333	15.7033	11.1	22.79	4430	0.38
KK	KK2B01	H21DH-01-229	Env1	31	60.6491	66.7224	86.5633	0.301667	13.15	13	26.74	3850	0.32
KK	KK2B02	H21DH-01-235	Env1	32	66.5657	73.1411	85.7483	0.23	14.43	11.95	28.31	3680	0.37
KK	KK2B03	H21DH-01-238	Env1	27	63.2161	70.2703	85.61	0.221667	12.36	13.05	29.91	3550	0.355
KK	KK2B04	H21DH-01-242	Env1	29	65.6442	65.2648	87.46	-0.476667	14.6533	9.7	24.68	4100	0.295
KK	KK2B05	H21DH-01-246	Env1	27	62.7033	63.3712	86.9517	-0.311667	15.8917	10.15	24.57	4060	0.315
KK	KK2B06	H21DH-01-248	Env1	28	55.4878	59.5238	86.2683	-0.18	14.24	11.6	23.79	4060	0.355
KK	KK2B07	H21DH-01-251	Env1	28	57.6531	62.1239	87.005	-0.49	14.29	12.15	23.63	4160	0.33
KK	KK2B08	H21DH-01-252	Env1	29	62.2335	64.9266	86.905	-0.155	14.285	11.25	24.86	4010	0.325
KK	KK2B09	H21DH-01-253	Env1	26	70.4268	68.254	87.07	-0.341667	15.825	9.9	24.99	4192	0.3
KK	KK2B10	H21DH-01-256	Env1	32	63.4343	65.6051	87.3233	-0.178333	14.4383	11.35	24.82	4000	0.325
KK	KK2B11	H21DH-01-258	Env1	28	65.3415	59.5944	86.9833	-0.366667	15.5867	9.3	22.21	4810	0.305
KK	KK2B12	H21DH-01-260	Env1	34	60.8916	60.2329	87.1133	-0.273333	14.55	10.9	22.73	4520	0.325
KK	KK2C01	H21DH-01-262	Env1	35	66.3959	65.4434	87.1283	-0.686667	17.0967	10.05	24.71	4270	0.315
KK	KK2C02	H21DH-01-264	Env1	33	69.3089	72.434	86.4967	0.0783333	13.3983	10.8	31.05	3400	0.315
KK	KK2C03	H21DH-01-268	Env1	27	67.8173	72.7545	87.2883	-0.125	13.845	12.3	33.02	3320	0.3
KK	KK2C04	H21DH-01-270	Env1	22	61.4995	59.9671	86.995	-0.425	16.7883	12.05	23.79	4060	0.315
KK	KK2C05	H21DH-01-271	Env1	33	65.081	71.2286	86.5467	0.183333	12.26	11.3	31.92	3560	0.34
KK	KK2C06	H21DH-01-272	Env1	29	66.19	66.358	86.84	-0.391667	15.9167	10.65	24.37	4410	0.315
KK	KK2C07	H21DH-01-274	Env1	32	62.8426	67.3667	87.4383	-0.14	13.735	10.2	24.74	4130	0.305
KK	KK2C08	H21DH-01-277	Env1	22	58.502	55.8824	83.92	0.00166667	15.26	10.5	22.49	4300	0.505
KK	KK2C09	H21DH-01-280	Env1	32	67.8138	68.0597	87.6333	-0.25	14.3833	10.7	28.1	3750	0.3
KK	KK2C10	H21DH-01-281	Env1	34	65.4858	68.1607	87.7983	-0.246667	14.185	9.75	26.74	3680	0.285
KK	KK2C11	H21DH-01-283	Env1	24	62.0829	61.4007	87.235	-0.05	13.7183	11.3	24.22	4080	0.295
KK	KK2C12	H21DH-01-286	Env1	26	60.8696	59.4684	86.5933	-0.0583333	14.1667	10.1	23.86	4000	0.345
KK	KK2D01	H21DH-01-289	Env1	24	61.6633	61.0197	87.58	-0.238333	14.7967	11.35	23.78	4170	0.295
KK	KK2D02	H21DH-01-291	Env1	27	59.6774	56.4189	84.2133	0.255	14.02	10.35	23.84	3900	0.5
KK	KK2D03	H21DH-01-297	Env1	32	60.3255	70.8263	86.41	0.118333	14.7233	12.1	31.79	3460	0.36
KK	KK2D04	H21DH-01-299	Env1	26	60.7251	60.199	85.8317	-0.0883333	15.3433	12.15	24.98	4150	0.355
KK	KK2D05	H21DH-01-301	Env1	27	56.2753	60.2518	86.1867	-0.16	15.11	11.6	23.32	4370	0.36
KK	KK2D06	H21DH-01-303	Env1	26	62.8426	63.9742	87.465	-0.306667	15.1117	11.45	24.45	4130	0.305
KK	KK2D07	H21DH-01-314	Env1	32	60.8696	65.4485	86.8217	-0.0383333	14.47	11.4	26.11	3810	0.31
KK	KK2D08	H21DH-01-322	Env1	28	63.7475	65.9744	86.985	-0.0566667	12.9133	11.05	27.67	3750	0.32
KK	KK2D09	H21DH-01-323	Env1	28	56.4417	58.6957	87.21	-0.396667	15.625	10.8	23.64	4240	0.3
KK	KK2D10	H21DH-01-328	Env1	29	67.8463	63.0402	87.1083	0.00666667	13.9833	10.5	25.04	3990	0.295
KK	KK2D11	H21DH-01-343	Env1	28	68.0628	72	86.8433	0.308333	12.5167	11.95	33.93	3240	0.315
KK	KK2D12	H21DH-01-345	Env1	27	61.2969	60.1653	86.9433	-0.195	14.7967	10.85	22.55	4350	0.325
KK	KK2E01	H21DH-01-346	Env1	22	63.5443	70.3187	86.7567	0.115	13.1283	13	29.59	3480	0.335
KK	KK2E02	H21DH-01-347	Env1	28	64.9598	70.17	86.0833	0.293333	14.02	11.4	28.32	3620	0.32
KK	KK2E03	H21DH-01-349	Env1	28	63.286	62.9808	86.3733	-0.508333	16.38	11.5	24.71	4020	0.325
KK	KK2E04	H21DH-01-350	Env1	27	61.0101	57.947	87.3167	-0.565	15.8667	10.2	22	4710	0.3
KK	KK2E05	H21DH-01-352	Env1	24	60.6491	66.5552	86.355	0.313333	12.7817	14.1	31.88	3390	0.36
KK	KK2E06	H21DH-01-354	Env1	33	67.0719	65.4079	87.705	-0.465	15.4033	10.85	27.08	3700	0.28
KK	KK2E07	H21DH-01-358	Env1	27	61.2245	66.3333	87.4833	-0.146667	13.9833	11.1	25.51	3860	0.295
KK	KK2E08	H21DH-01-360	Env1	28	63.774	71.0443	87.3283	-0.04	13.7767	11.5	29.06	3450	0.305
KK	KK2E09	H21DH-01-362	Env1	26	60.101	62.521	86.87	-0.366667	14.6383	12.2	25.74	3820	0.34
KK	KK2E10	H21DH-01-364	Env1	26	58.2059	60.2452	87.4033	-0.353333	13.8917	11.4	24.09	4010	0.315
KK	KK2E11	H21DH-01-369	Env1	28	61.7108	58.2508	86.0383	0.09	14.6583	12.7	25.4	3740	0.35
KK	KK2E12	H21DH-01-010	Env1	26
KK	KK2F01	H21DH-01-015	Env1	29
KK	KK2F02	H21DH-01-023	Env1	36
KK	KK2F03	H21DH-01-025	Env1	28
KK	KK2F04	H21DH-01-038	Env1	28
KK	KK2F05	H21DH-01-057	Env1	29
KK	KK2F06	H21DH-01-083	Env1	29
KK	KK2F07	H21DH-01-084	Env1	28
KK	KK2F08	H21DH-01-096	Env1	29
KK	KK2F09	H21DH-01-099	Env1	33
KK	KK2F10	H21DH-01-107	Env1	28
KK	KK2F11	H21DH-01-119	Env1	24
KK	KK2F12	H21DH-01-128	Env1	30
KK	KK2G01	H21DH-01-130	Env1	29
KK	KK2G02	H21DH-01-132	Env1	34
KK	KK2G03	H21DH-01-168	Env1	35
KK	KK2G04	H21DH-01-172	Env1	32
KK	KK2G05	H21DH-01-175	Env1	29
KK	KK2G06	H21DH-01-188	Env1	29
KK	KK2G07	H21DH-01-195	Env1	26
KK	KK2G08	H21DH-01-197	Env1	26
KK	KK2G09	H21DH-01-201	Env1	28
KK	KK2G10	H21DH-01-202	Env1	28
KK	KK2G11	H21DH-01-203	Env1	28
KK	KK2G12	H21DH-01-204	Env1	31
KK	KK2H01	H21DH-01-211	Env1	32
KK	KK2H02	H21DH-01-224	Env1	28
KK	KK2H03	H21DH-01-255	Env1	24
KK	KK2H04	H21DH-01-257	Env1	33
KK	KK2H05	H21DH-01-259	Env1	28
KK	KK2H06	H21DH-01-263	Env1	26
KK	KK2H07	H21DH-01-273	Env1	28
KK	KK2H08	H21DH-01-275	Env1	33
KK	KK2H09	H21DH-01-278	Env1	26
KK	KK2H10	H21DH-01-279	Env1	29
KK	KK2H11	H21DH-01-287	Env1	37
KK	KK2H12	H21DH-01-361	Env1	26
KK	KK1A01	Kinuhime	Env2	23	62.32	67.87	88.45	0.05	12.08	11.85	31.41	3280	0.374
KK	KK1A02	Kitahonami	Env2	30	69.55	77.26	87.71	-0.18	15.04	11.3	35.87	3260	0.3575
KK	KK1A03	H21DH-01-003	Env2
KK	KK1A04	H21DH-01-004	Env2
KK	KK1A05	H21DH-01-005	Env2
KK	KK1A06	H21DH-01-007	Env2
KK	KK1A07	H21DH-01-011	Env2	22	67.5222	68.5673	86.69	0.47	12.73	11.2	31.37	3490	0.4125
KK	KK1A08	H21DH-01-012	Env2
KK	KK1A09	H21DH-01-014	Env2
KK	KK1A10	H21DH-01-018	Env2
KK	KK1A11	H21DH-01-022	Env2
KK	KK1A12	H21DH-01-026	Env2
KK	KK1B01	H21DH-01-027	Env2	20	65.6095	66.9184	88.01	-0.02	14.13	13.35	31.55	3480	0.389
KK	KK1B02	H21DH-01-029	Env2
KK	KK1B03	H21DH-01-031	Env2
KK	KK1B04	H21DH-01-033	Env2
KK	KK1B05	H21DH-01-036	Env2
KK	KK1B06	H21DH-01-039	Env2	21	61.5079	65.3226	88	-0.23	14.9	12.8	29.75	3640	0.396
KK	KK1B07	H21DH-01-041	Env2
KK	KK1B08	H21DH-01-042	Env2
KK	KK1B09	H21DH-01-043	Env2
KK	KK1B10	H21DH-01-044	Env2	23	66.6667	64.0533	88.32	-0.5	17.07	10.4	27.7	3840	0.3565
KK	KK1B11	H21DH-01-046	Env2
KK	KK1B12	H21DH-01-047	Env2	21	59.2666	57.6923	88.04	-0.13	15.02	13.15	25.75	3940	0.3755
KK	KK1C01	H21DH-01-048	Env2
KK	KK1C02	H21DH-01-050	Env2
KK	KK1C03	H21DH-01-051	Env2
KK	KK1C04	H21DH-01-052	Env2
KK	KK1C05	H21DH-01-053	Env2
KK	KK1C06	H21DH-01-054	Env2
KK	KK1C07	H21DH-01-055	Env2	21	64.1304	67.6425	88.19	-0.21	14.12	11.7	33.99	3240	0.378
KK	KK1C08	H21DH-01-056	Env2
KK	KK1C09	H21DH-01-059	Env2
KK	KK1C10	H21DH-01-060	Env2
KK	KK1C11	H21DH-01-064	Env2
KK	KK1C12	H21DH-01-076	Env2	23	65.2087	71.0366	87.77	0.22	13.68	11.6	30.61	3420	0.3675
KK	KK1D01	H21DH-01-078	Env2	21	63.6364	67.236	87.95	0.26	12.52	11.65	28.96	3660	0.391
KK	KK1D02	H21DH-01-079	Env2
KK	KK1D03	H21DH-01-085	Env2	21	66.0059	69.97	87.23	0.33	14.18	12.7	32.74	3340	0.393
KK	KK1D04	H21DH-01-086	Env2
KK	KK1D05	H21DH-01-087	Env2
KK	KK1D06	H21DH-01-091	Env2
KK	KK1D07	H21DH-01-093	Env2	25	66.2376	67.2646	87.76	0	14.09	11.55	30.41	3480	0.372
KK	KK1D08	H21DH-01-094	Env2
KK	KK1D09	H21DH-01-095	Env2
KK	KK1D10	H21DH-01-097	Env2
KK	KK1D11	H21DH-01-100	Env2
KK	KK1D12	H21DH-01-103	Env2
KK	KK1E01	H21DH-01-104	Env2
KK	KK1E02	H21DH-01-105	Env2
KK	KK1E03	H21DH-01-106	Env2
KK	KK1E04	H21DH-01-108	Env2	22	63.9247	70.0775	87.76	0.04	13.67	12.35	31.65	3420	0.379
KK	KK1E05	H21DH-01-109	Env2	21	61.2265	66.0743	88.3	-0.22	14.18	13.1	29.62	3520	0.3845
KK	KK1E06	H21DH-01-110	Env2
KK	KK1E07	H21DH-01-111	Env2
KK	KK1E08	H21DH-01-112	Env2
KK	KK1E09	H21DH-01-113	Env2
KK	KK1E10	H21DH-01-115	Env2
KK	KK1E11	H21DH-01-120	Env2	25	64.1939	70.7242	88.24	-0.12	14.59	11.15	29.2	3650	0.3685
KK	KK1E12	H21DH-01-122	Env2
KK	KK1F01	H21DH-01-124	Env2	24	65.0841	70.2128	87.95	0.11	14.34	11.65	32.59	3550	0.3745
KK	KK1F02	H21DH-01-129	Env2
KK	KK1F03	H21DH-01-131	Env2
KK	KK1F04	H21DH-01-134	Env2
KK	KK1F05	H21DH-01-137	Env2	22	66.369	70.852	88.66	-0.25	14.42	10.9	31.9	3430	0.366
KK	KK1F06	H21DH-01-138	Env2
KK	KK1F07	H21DH-01-140	Env2
KK	KK1F08	H21DH-01-142	Env2
KK	KK1F09	H21DH-01-143	Env2
KK	KK1F10	H21DH-01-145	Env2	22	58.3333	66.3265	88.3	0.13	13.13	11.8	30.39	3770	0.3875
KK	KK1F11	H21DH-01-147	Env2
KK	KK1F12	H21DH-01-151	Env2
KK	KK1G01	H21DH-01-154	Env2
KK	KK1G02	H21DH-01-158	Env2
KK	KK1G03	H21DH-01-161	Env2
KK	KK1G04	H21DH-01-162	Env2	23	66.9625	70.1031	87.37	0.37	11.92	11.15	32.99	3160	0.3875
KK	KK1G05	H21DH-01-165	Env2
KK	KK1G06	H21DH-01-169	Env2	23	60.7143	65.6863	87.63	-0.02	13.12	11.9	29.62	3490	0.3815
KK	KK1G07	H21DH-01-170	Env2
KK	KK1G08	H21DH-01-174	Env2
KK	KK1G09	H21DH-01-179	Env2
KK	KK1G10	H21DH-01-180	Env2
KK	KK1G11	H21DH-01-182	Env2
KK	KK1G12	H21DH-01-183	Env2
KK	KK1H01	H21DH-01-185	Env2
KK	KK1H02	H21DH-01-186	Env2
KK	KK1H03	H21DH-01-187	Env2
KK	KK1H04	H21DH-01-190	Env2	20	64.6305	66.7683	87.66	-0.23	15.24	11.1	29.35	3550	0.381
KK	KK1H05	H21DH-01-191	Env2
KK	KK1H06	H21DH-01-192	Env2
KK	KK1H07	H21DH-01-194	Env2
KK	KK1H08	H21DH-01-196	Env2
KK	KK1H09	H21DH-01-198	Env2
KK	KK1H10	H21DH-01-199	Env2
KK	KK1H11	H21DH-01-205	Env2
KK	KK1H12	H21DH-01-206	Env2
KK	KK2A01	Kinuhime	Env2	23	62.32	67.87	88.45	0.05	12.08	11.85	31.41	3280	0.374
KK	KK2A02	Kitahonami	Env2	30	69.55	77.26	87.71	-0.18	15.04	11.3	35.87	3260	0.3575
KK	KK2A03	H21DH-01-209	Env2
KK	KK2A04	H21DH-01-212	Env2
KK	KK2A05	H21DH-01-213	Env2
KK	KK2A06	H21DH-01-215	Env2
KK	KK2A07	H21DH-01-217	Env2	23	65.4726	70.6687	88.32	-0.36	14.7	10.35	31.31	3480	0.3685
KK	KK2A08	H21DH-01-220	Env2
KK	KK2A09	H21DH-01-222	Env2
KK	KK2A10	H21DH-01-226	Env2
KK	KK2A11	H21DH-01-227	Env2
KK	KK2A12	H21DH-01-228	Env2
KK	KK2B01	H21DH-01-229	Env2
KK	KK2B02	H21DH-01-235	Env2
KK	KK2B03	H21DH-01-238	Env2	23	64.1791	72.5581	87.5	0.3	12.14	13.35	41.36	2940	0.4015
KK	KK2B04	H21DH-01-242	Env2
KK	KK2B05	H21DH-01-246	Env2
KK	KK2B06	H21DH-01-248	Env2	24	55.0395	64.632	86.68	0.17	14.16	13.45	28.56	3480	0.4305
KK	KK2B07	H21DH-01-251	Env2
KK	KK2B08	H21DH-01-252	Env2
KK	KK2B09	H21DH-01-253	Env2
KK	KK2B10	H21DH-01-256	Env2
KK	KK2B11	H21DH-01-258	Env2
KK	KK2B12	H21DH-01-260	Env2
KK	KK2C01	H21DH-01-262	Env2
KK	KK2C02	H21DH-01-264	Env2
KK	KK2C03	H21DH-01-268	Env2
KK	KK2C04	H21DH-01-270	Env2
KK	KK2C05	H21DH-01-271	Env2
KK	KK2C06	H21DH-01-272	Env2
KK	KK2C07	H21DH-01-274	Env2
KK	KK2C08	H21DH-01-277	Env2
KK	KK2C09	H21DH-01-280	Env2
KK	KK2C10	H21DH-01-281	Env2
KK	KK2C11	H21DH-01-283	Env2	20	61.9802	68.0511	87.31	0.27	13.82	12.95	32.86	3330	0.39
KK	KK2C12	H21DH-01-286	Env2	21	64.0516	65.8915	87.88	0.1	13.51	11.7	31.43	3420	0.3785
KK	KK2D01	H21DH-01-289	Env2
KK	KK2D02	H21DH-01-291	Env2	26	64.1304	63.7904	87.98	-0.09	13.77	11.15	28.83	3550	0.3695
KK	KK2D03	H21DH-01-297	Env2
KK	KK2D04	H21DH-01-299	Env2	22	64.6884	70.0306	87.45	0	15.27	12.7	31.82	3530	0.378
KK	KK2D05	H21DH-01-301	Env2
KK	KK2D06	H21DH-01-303	Env2
KK	KK2D07	H21DH-01-314	Env2
KK	KK2D08	H21DH-01-322	Env2
KK	KK2D09	H21DH-01-323	Env2	21	64.7581	67.9878	88.06	-0.35	15.77	11.8	29.55	3540	0.3735
KK	KK2D10	H21DH-01-328	Env2
KK	KK2D11	H21DH-01-343	Env2	24	67.9881	77.6968	88.02	0.16	12.52	12	45.41	2990	0.3725
KK	KK2D12	H21DH-01-345	Env2
KK	KK2E01	H21DH-01-346	Env2	20	64.7873	75.5725	87.87	0.06	12.73	12.55	37.33	3110	0.4085
KK	KK2E02	H21DH-01-347	Env2
KK	KK2E03	H21DH-01-349	Env2	22	66.0059	69.3694	87.8	-0.28	16.1	12	32.35	3360	0.3685
KK	KK2E04	H21DH-01-350	Env2
KK	KK2E05	H21DH-01-352	Env2	20	64.5895	73.9663	88.01	0.17	13.2	12.45	34.48	3420	0.383
KK	KK2E06	H21DH-01-354	Env2
KK	KK2E07	H21DH-01-358	Env2	26	66.5678	78.3061	88.79	-0.13	13.18	11.5	38.23	3190	0.3505
KK	KK2E08	H21DH-01-360	Env2
KK	KK2E09	H21DH-01-362	Env2	21	62.9191	67.0846	88.41	-0.17	14.53	13.05	30.86	3440	0.3905
KK	KK2E10	H21DH-01-364	Env2
KK	KK2E11	H21DH-01-369	Env2	24	64.8968	60.9091	86.98	0.19	14.76	12.8	29.55	3520	0.406
KK	KK2E12	H21DH-01-010	Env2
KK	KK2F01	H21DH-01-015	Env2
KK	KK2F02	H21DH-01-023	Env2
KK	KK2F03	H21DH-01-025	Env2
KK	KK2F04	H21DH-01-038	Env2
KK	KK2F05	H21DH-01-057	Env2
KK	KK2F06	H21DH-01-083	Env2
KK	KK2F07	H21DH-01-084	Env2
KK	KK2F08	H21DH-01-096	Env2
KK	KK2F09	H21DH-01-099	Env2
KK	KK2F10	H21DH-01-107	Env2
KK	KK2F11	H21DH-01-119	Env2
KK	KK2F12	H21DH-01-128	Env2
KK	KK2G01	H21DH-01-130	Env2
KK	KK2G02	H21DH-01-132	Env2
KK	KK2G03	H21DH-01-168	Env2
KK	KK2G04	H21DH-01-172	Env2
KK	KK2G05	H21DH-01-175	Env2
KK	KK2G06	H21DH-01-188	Env2
KK	KK2G07	H21DH-01-195	Env2
KK	KK2G08	H21DH-01-197	Env2
KK	KK2G09	H21DH-01-201	Env2
KK	KK2G10	H21DH-01-202	Env2
KK	KK2G11	H21DH-01-203	Env2
KK	KK2G12	H21DH-01-204	Env2
KK	KK2H01	H21DH-01-211	Env2
KK	KK2H02	H21DH-01-224	Env2
KK	KK2H03	H21DH-01-255	Env2
KK	KK2H04	H21DH-01-257	Env2
KK	KK2H05	H21DH-01-259	Env2
KK	KK2H06	H21DH-01-263	Env2
KK	KK2H07	H21DH-01-273	Env2
KK	KK2H08	H21DH-01-275	Env2
KK	KK2H09	H21DH-01-278	Env2
KK	KK2H10	H21DH-01-279	Env2
KK	KK2H11	H21DH-01-287	Env2
KK	KK2H12	H21DH-01-361	Env2
KK	KK1A01	Kinuhime	Env3	23	59.9029	62.8849	87.465	0.205	12	12.1	25.27	3800
KK	KK1A02	Kitahonami	Env3	36	68.7016	71.2271	86.78	-0.105	14.69	10.65	27.2	3850
KK	KK1A03	H21DH-01-003	Env3	30	65.4261	70.6587	86.06	0.01	13.685	10.45	25.06	4190
KK	KK1A04	H21DH-01-004	Env3	29	66.0137	75.2226	87.3	0.055	13.47	10.75	32.19	3370
KK	KK1A05	H21DH-01-005	Env3	32	68.5658	71.9198	86.875	-0.16	14.075	10.65	28.08	3680
KK	KK1A06	H21DH-01-007	Env3	32	64.2365	63.9571	86.91	0.255	12.61	11.1	25.78	3750
KK	KK1A07	H21DH-01-011	Env3	28	66.7325	71.1538	87.77	0.18	12.05	10.85	27.2	3710
KK	KK1A08	H21DH-01-012	Env3	30
KK	KK1A09	H21DH-01-014	Env3	30	68.8605	69.0442	87.35	-0.365	15.715	10.55	26.02	3960
KK	KK1A10	H21DH-01-018	Env3	30
KK	KK1A11	H21DH-01-022	Env3	30	62.2807	65.5712	86.315	0.165	11.815	11.6	27.18	3680
KK	KK1A12	H21DH-01-026	Env3	33	69.3517	72.3796	87.315	-0.03	13.54	10.15	26.91	3880
KK	KK1B01	H21DH-01-027	Env3	27	65.6834	67.515	87.75	0.06	13.575	12.55	28.45	3520
KK	KK1B02	H21DH-01-029	Env3	32	62.0723	68.6614	86.275	0.03	13.16	11.15	26.06	3750
KK	KK1B03	H21DH-01-031	Env3	31
KK	KK1B04	H21DH-01-033	Env3	30
KK	KK1B05	H21DH-01-036	Env3	32	65.7143	69.5652	86.415	-0.085	14.675	10.6	28.66	3570
KK	KK1B06	H21DH-01-039	Env3	26	63.08	68.5446	87.38	-0.21	13.92	11.95	26.88	3930
KK	KK1B07	H21DH-01-041	Env3	28
KK	KK1B08	H21DH-01-042	Env3	32
KK	KK1B09	H21DH-01-043	Env3	27
KK	KK1B10	H21DH-01-044	Env3	30
KK	KK1B11	H21DH-01-046	Env3	28
KK	KK1B12	H21DH-01-047	Env3	25	61.4341	58.6751	87.09	0.125	13.96	12.9	25.32	3890
KK	KK1C01	H21DH-01-048	Env3	27	66.271	68.0597	86.675	0	14.735	10.7	26.43	3770
KK	KK1C02	H21DH-01-050	Env3	27	65.5786	69.0799	86.94	0.145	11.72	9.55	23.34	4490
KK	KK1C03	H21DH-01-051	Env3	28
KK	KK1C04	H21DH-01-052	Env3	23
KK	KK1C05	H21DH-01-053	Env3	27	67.9097	60.9827	87.285	0.125	13.125	10.65	23.5	4150
KK	KK1C06	H21DH-01-054	Env3	25
KK	KK1C07	H21DH-01-055	Env3	28
KK	KK1C08	H21DH-01-056	Env3	28
KK	KK1C09	H21DH-01-059	Env3	34	66.8952	66.4714	86.97	-0.125	14.395	10	26.15	3950
KK	KK1C10	H21DH-01-060	Env3	30	59.9611	72.4473	86.78	0.4	11.33	11.9	31.39	3550
KK	KK1C11	H21DH-01-064	Env3	28
KK	KK1C12	H21DH-01-076	Env3	28	65.2217	72.6586	86.775	0.195	13.135	10.85	27.16	3760
KK	KK1D01	H21DH-01-078	Env3	27
KK	KK1D02	H21DH-01-079	Env3	28
KK	KK1D03	H21DH-01-085	Env3	28
KK	KK1D04	H21DH-01-086	Env3	30	67.419	61.7176	87.44	0.04	14.545	10.5	24.14	4220
KK	KK1D05	H21DH-01-087	Env3	29	63.996	73.2612	86.385	-0.395	16.615	9.3	22.63	4770
KK	KK1D06	H21DH-01-091	Env3	30
KK	KK1D07	H21DH-01-093	Env3	30	66.8297	66.9107	86.85	0.085	13.115	10.45	26.62	3940
KK	KK1D08	H21DH-01-094	Env3	30
KK	KK1D09	H21DH-01-095	Env3	28	64.2648	71.3636	86.4	0.185	12.765	11.15	28.31	3500
KK	KK1D10	H21DH-01-097	Env3	24
KK	KK1D11	H21DH-01-100	Env3	25
KK	KK1D12	H21DH-01-103	Env3	29	59.6304	68.8418	87.21	0.31	11.74	13.5	28.48	3550
KK	KK1E01	H21DH-01-104	Env3	30
KK	KK1E02	H21DH-01-105	Env3	31	64.1304	61.3251	86.73	-0.23	16.765	10.8	23.82	4400
KK	KK1E03	H21DH-01-106	Env3	30	67.0898	68.7045	86.98	-0.405	16.05	9.85	24.11	4330
KK	KK1E04	H21DH-01-108	Env3	28	64.9312	69.1377	87.59	0.09	13.575	11.1	27.73	3750
KK	KK1E05	H21DH-01-109	Env3	26	60.7283	62.7229	87.04	-0.125	12.805	11.95	24.93	3850
KK	KK1E06	H21DH-01-110	Env3	32
KK	KK1E07	H21DH-01-111	Env3	28
KK	KK1E08	H21DH-01-112	Env3	31	60.1371	71.3355	87.16	-0.105	13.68	10.2	24.92	4300
KK	KK1E09	H21DH-01-113	Env3	30	65.6863	66.4179	86.31	0.145	13.31	11.7	26.36	3790
KK	KK1E10	H21DH-01-115	Env3	25
KK	KK1E11	H21DH-01-120	Env3	30	65.9804	68.945	86.585	0.015	13.38	11.2	25.7	4080
KK	KK1E12	H21DH-01-122	Env3	30	67.3849	70.7849	87.575	0.045	14.315	11.15	28.98	3820
KK	KK1F01	H21DH-01-124	Env3	30
KK	KK1F02	H21DH-01-129	Env3	28
KK	KK1F03	H21DH-01-131	Env3	31	65.3242	70.2256	87.06	0.155	12.135	11.35	26.71	3850
KK	KK1F04	H21DH-01-134	Env3	31
KK	KK1F05	H21DH-01-137	Env3	27	64.7694	68.1818	87.07	-0.03	13.26	10.45	26.67	3820
KK	KK1F06	H21DH-01-138	Env3	30	64.8728	74.9623	86.395	0.14	13.24	10.2	28.21	3860
KK	KK1F07	H21DH-01-140	Env3	31
KK	KK1F08	H21DH-01-142	Env3	32
KK	KK1F09	H21DH-01-143	Env3	30
KK	KK1F10	H21DH-01-145	Env3	30
KK	KK1F11	H21DH-01-147	Env3	32
KK	KK1F12	H21DH-01-151	Env3	32
KK	KK1G01	H21DH-01-154	Env3	26	66.9625	71.2813	87.86	-0.31	14.51	8.6	23.98	4290
KK	KK1G02	H21DH-01-158	Env3	27
KK	KK1G03	H21DH-01-161	Env3	30	65.1575	75.0755	87.14	-0.2	13.435	9.85	27.51	3700
KK	KK1G04	H21DH-01-162	Env3	27	66.8952	74.6706	86.665	0.42	11.345	10.5	28.7	3490
KK	KK1G05	H21DH-01-165	Env3	27	61.2205	75.0804	86.44	0.395	11.465	12.1	31.93	3470
KK	KK1G06	H21DH-01-169	Env3	29
KK	KK1G07	H21DH-01-170	Env3	23
KK	KK1G08	H21DH-01-174	Env3	31	59.7222	65.7807	86.56	-0.005	12.945	11.85	24.81	4170
KK	KK1G09	H21DH-01-179	Env3	27	61.2426	62.8019	87.92	-0.115	14	10.85	24.32	4290
KK	KK1G10	H21DH-01-180	Env3	24
KK	KK1G11	H21DH-01-182	Env3	32
KK	KK1G12	H21DH-01-183	Env3	28	66.3734	63.3284	87.905	-0.2	14.045	10.15	26.15	4040
KK	KK1H01	H21DH-01-185	Env3	32	63.6008	69.6923	87.16	-0.2	15.675	9.2	23.36	4360
KK	KK1H02	H21DH-01-186	Env3	31	65.7199	68.7034	86.175	-0.035	15.455	10.35	25.6	4010
KK	KK1H03	H21DH-01-187	Env3	31
KK	KK1H04	H21DH-01-190	Env3	27	64.8276	68.541	86.545	-0.035	13.765	10.75	27.44	3790
KK	KK1H05	H21DH-01-191	Env3	30	67.451	64.2442	86.66	0.04	13.19	11.3	25.43	4150
KK	KK1H06	H21DH-01-192	Env3	36
KK	KK1H07	H21DH-01-194	Env3	32	62.9048	69.5788	85.455	0.205	13.29	9.9	27.06	3860
KK	KK1H08	H21DH-01-196	Env3	28	65.7817	60.3886	87.77	-0.03	12.845	10.35	24.45	4150
KK	KK1H09	H21DH-01-198	Env3	30
KK	KK1H10	H21DH-01-199	Env3	27	66.3725	61.743	87.375	0.29	12.05	10.2	22.77	4280
KK	KK1H11	H21DH-01-205	Env3	29	62.8937	58.8419	86.89	-0.245	13.64	9.9	22.81	4320
KK	KK1H12	H21DH-01-206	Env3	27	67.7734	74.0634	86.75	0.125	12.765	10.05	27.71	3790
KK	KK2A01	Kinuhime	Env3	22	59.9029	62.8849	87.465	0.205	12	12.1	25.27	3800
KK	KK2A02	Kitahonami	Env3	34	68.7016	71.2271	86.78	-0.105	14.69	10.65	27.2	3850
KK	KK2A03	H21DH-01-209	Env3	27
KK	KK2A04	H21DH-01-212	Env3	30	63.215	64.5866	86.53	-0.05	14	10.4	23.11	4390
KK	KK2A05	H21DH-01-213	Env3	27	59.9804	66.5579	86.88	-0.085	12.92	11.65	25.14	3980
KK	KK2A06	H21DH-01-215	Env3	32	64.1026	67.0769	86.91	0.055	13.3	10.7	27.39	3830
KK	KK2A07	H21DH-01-217	Env3	27	66.0099	68.0597	87.405	-0.165	13.71	10.05	27.22	3730
KK	KK2A08	H21DH-01-220	Env3	34	68.106	75.7925	86.59	0.16	13.26	10.05	29.23	3640
KK	KK2A09	H21DH-01-222	Env3	31
KK	KK2A10	H21DH-01-226	Env3	31	65.2559	65.9125	87.425	-0.17	13.825	10.6	28.47	3540
KK	KK2A11	H21DH-01-227	Env3	28	59.6647	59.6694	86.685	-0.13	14.895	10.75	23.57	4550
KK	KK2A12	H21DH-01-228	Env3	27	63.6008	60.6154	86.675	0.03	15.12	11.35	23.96	4170
KK	KK2B01	H21DH-01-229	Env3	30	62.316	64.5669	87.54	0.1	12.66	10.8	24.72	4170
KK	KK2B02	H21DH-01-235	Env3	30	67.1937	77.5	86.5	0.21	12.875	11.6	33.36	3300
KK	KK2B03	H21DH-01-238	Env3	28
KK	KK2B04	H21DH-01-242	Env3	31	68.4878	74.359	86.845	-0.06	13.365	9.9	27.83	3690
KK	KK2B05	H21DH-01-246	Env3	27
KK	KK2B06	H21DH-01-248	Env3	27	57.5639	64.1638	84.995	0.33	12.82	13.4	28.7	3420
KK	KK2B07	H21DH-01-251	Env3	28	62.0178	65.5502	87.005	-0.145	13.14	12.35	25.5	3880
KK	KK2B08	H21DH-01-252	Env3	30
KK	KK2B09	H21DH-01-253	Env3	31
KK	KK2B10	H21DH-01-256	Env3	31	59.6457	62.7063	86.295	0.1	13.45	11.3	23.69	4090
KK	KK2B11	H21DH-01-258	Env3	30
KK	KK2B12	H21DH-01-260	Env3	32
KK	KK2C01	H21DH-01-262	Env3	32
KK	KK2C02	H21DH-01-264	Env3	32	69.0127	74.221	86.915	0.15	13.215	9.9	29.13	3650
KK	KK2C03	H21DH-01-268	Env3	29	65.2174	71.0606	87.06	-0.03	13.02	11.15	26.68	3900
KK	KK2C04	H21DH-01-270	Env3	24
KK	KK2C05	H21DH-01-271	Env3	33	64.3984	71.6692	85.715	0.535	11.925	11.95	30.67	3590
KK	KK2C06	H21DH-01-272	Env3	31
KK	KK2C07	H21DH-01-274	Env3	29	63.0029	66.8224	86.355	0.02	13.66	10.15	24.35	4280
KK	KK2C08	H21DH-01-277	Env3	26
KK	KK2C09	H21DH-01-280	Env3	33
KK	KK2C10	H21DH-01-281	Env3	31	67.0936	73.2746	87.645	0	12.345	10.15	27.07	3660
KK	KK2C11	H21DH-01-283	Env3	25
KK	KK2C12	H21DH-01-286	Env3	28	61.9512	67.4016	86.65	0.18	12.6	11	26.23	3800
KK	KK2D01	H21DH-01-289	Env3	28
KK	KK2D02	H21DH-01-291	Env3	30
KK	KK2D03	H21DH-01-297	Env3	30	62.8684	66.5625	87.335	0.05	12.78	11.75	26.12	3860
KK	KK2D04	H21DH-01-299	Env3	27	62.7085	66.3537	86.24	0.135	13.935	12.35	28.49	3680
KK	KK2D05	H21DH-01-301	Env3	28	61.8306	60.7874	86.305	-0.13	14.815	11.55	23.9	4350
KK	KK2D06	H21DH-01-303	Env3	27
KK	KK2D07	H21DH-01-314	Env3	30	64.2646	64.2089	86.495	0.045	13.39	11.25	24.08	4350
KK	KK2D08	H21DH-01-322	Env3	30	65.0591	67.3222	87.18	0.13	11.92	10.7	25.67	4090
KK	KK2D09	H21DH-01-323	Env3	27
KK	KK2D10	H21DH-01-328	Env3	30	68.2041	68.0576	87.005	0.17	13.02	10.25	25.23	4060
KK	KK2D11	H21DH-01-343	Env3	29	66.6996	79.8519	86.635	0.395	11.56	11.4	37.85	3160
KK	KK2D12	H21DH-01-345	Env3	28
KK	KK2E01	H21DH-01-346	Env3	23
KK	KK2E02	H21DH-01-347	Env3	30
KK	KK2E03	H21DH-01-349	Env3	28	66.2768	64.1176	87.495	-0.28	15.92	11.55	25.86	3950
KK	KK2E04	H21DH-01-350	Env3	30
KK	KK2E05	H21DH-01-352	Env3	26	63.9806	68.2853	87.56	0.27	12.77	12.25	27.28	3750
KK	KK2E06	H21DH-01-354	Env3	32	66.6014	69.1176	87.48	-0.23	13.695	11.2	28.82	3430
KK	KK2E07	H21DH-01-358	Env3	29
KK	KK2E08	H21DH-01-360	Env3	28
KK	KK2E09	H21DH-01-362	Env3	27	62.5977	64.5866	87.935	-0.09	13.585	12.95	28.94	3430
KK	KK2E10	H21DH-01-364	Env3	28	60.2941	67.4797	86.775	-0.055	11.705	12.2	27.01	3760
KK	KK2E11	H21DH-01-369	Env3	30	62.7451	61.5625	86.295	0.14	13.305	11.95	26.04	3730
KK	KK2E12	H21DH-01-010	Env3	27
KK	KK2F01	H21DH-01-015	Env3	31	63.9328	66.4606	86.09	-0.145	14.51	10.4	22.9	4550
KK	KK2F02	H21DH-01-023	Env3	35	59.375	63.3224	86.24	-0.11	14.25	10.55	26.25	3860
KK	KK2F03	H21DH-01-025	Env3	30	68.3333	77.9053	87.165	-0.17	13.035	9.9	30.15	3510
KK	KK2F04	H21DH-01-038	Env3	28	63.2911	62.3077	87.015	-0.23	15.175	9.9	23.74	4210
KK	KK2F05	H21DH-01-057	Env3	31
KK	KK2F06	H21DH-01-083	Env3	30	67.5835	70.0581	86.935	-0.015	13.415	11.8	28.65	3850
KK	KK2F07	H21DH-01-084	Env3	30	66.3405	68.7316	87.215	0.235	13.165	12.85	27.21	3880
KK	KK2F08	H21DH-01-096	Env3	30	62.9883	67.7519	86.37	0.355	11.71	11.65	27.17	3650
KK	KK2F09	H21DH-01-099	Env3	32	63.3955	64.5511	87.185	0.105	13.365	12.1	28.55	3680
KK	KK2F10	H21DH-01-107	Env3	24
KK	KK2F11	H21DH-01-119	Env3	25	65.0246	62.2727	87.16	-0.47	14.88	10.45	23.25	4280
KK	KK2F12	H21DH-01-128	Env3	30
KK	KK2G01	H21DH-01-130	Env3	31	67.2566	78.8012	86.54	0.095	12.97	9.7	31.18	3290
KK	KK2G02	H21DH-01-132	Env3	32	69.1406	75.2825	87.495	-0.13	13.345	10.05	25.91	4020
KK	KK2G03	H21DH-01-168	Env3	37
KK	KK2G04	H21DH-01-172	Env3	31	65.9427	69.6108	86.89	0.215	13.13	11.5	26.48	3850
KK	KK2G05	H21DH-01-175	Env3	31	60.0985	57.377	86.22	-0.23	15.66	10.2	22.67	4490
KK	KK2G06	H21DH-01-188	Env3	30	68.5404	70.2158	87.005	-0.165	13.47	9.4	24.95	4010
KK	KK2G07	H21DH-01-195	Env3	27	61.629	67.5159	86.385	0.27	12.325	10.85	25.72	3870
KK	KK2G08	H21DH-01-197	Env3	27
KK	KK2G09	H21DH-01-201	Env3	30	63.3692	65.9969	86.665	0.32	11.54	11	26.11	3990
KK	KK2G10	H21DH-01-202	Env3	30
KK	KK2G11	H21DH-01-203	Env3	31
KK	KK2G12	H21DH-01-204	Env3	33	62.5243	65.6832	87.155	-0.19	14.97	10.95	25.68	4150
KK	KK2H01	H21DH-01-211	Env3	32
KK	KK2H02	H21DH-01-224	Env3	27	65.6311	62.574	86.17	-0.155	13.88	10.25	23.58	4350
KK	KK2H03	H21DH-01-255	Env3	27
KK	KK2H04	H21DH-01-257	Env3	33
KK	KK2H05	H21DH-01-259	Env3	31
KK	KK2H06	H21DH-01-263	Env3	30	66.8959	65.7856	86.67	0.04	13.28	10.6	27.28	3630
KK	KK2H07	H21DH-01-273	Env3	30
KK	KK2H08	H21DH-01-275	Env3	30	69.2082	71.6102	86.545	-0.175	14.48	9.4	24.64	4200
KK	KK2H09	H21DH-01-278	Env3	25
KK	KK2H10	H21DH-01-279	Env3	30	63.8835	68.0851	86.96	0.135	11.365	10.5	24.11	4260
KK	KK2H11	H21DH-01-287	Env3	35
KK	KK2H12	H21DH-01-361	Env3	29
KK	KK1A01	Kinuhime	Env4	23	55.8765	69.5187	87.625	0.08	12.135	12.1	27.92	3300	0.38
KK	KK1A02	Kitahonami	Env4	25	66.7668	72.4138	87.7	-0.2	14.925	10.7	31.57	3380	0.35
KK	KK1A03	H21DH-01-003	Env4	19
KK	KK1A04	H21DH-01-004	Env4	22
KK	KK1A05	H21DH-01-005	Env4	24
KK	KK1A06	H21DH-01-007	Env4	23
KK	KK1A07	H21DH-01-011	Env4	15
KK	KK1A08	H21DH-01-012	Env4	21	57.7309	63.8261	87.57	-0.33	15.79	9.75	22.91	4200	0.34
KK	KK1A09	H21DH-01-014	Env4	23
KK	KK1A10	H21DH-01-018	Env4	20	62.7119	68.2035	87.885	-0.32	15.05	11.15	26.56	3780	0.35
KK	KK1A11	H21DH-01-022	Env4	22
KK	KK1A12	H21DH-01-026	Env4	25
KK	KK1B01	H21DH-01-027	Env4	17
KK	KK1B02	H21DH-01-029	Env4	23
KK	KK1B03	H21DH-01-031	Env4	18	57.6424	67.4177	87.43	-0.055	14.25	10.85	25.99	3630	0.37
KK	KK1B04	H21DH-01-033	Env4	19	59.9198	68.2274	87.78	-0.11	13.79	10.85	27.13	3640	0.34
KK	KK1B05	H21DH-01-036	Env4	24
KK	KK1B06	H21DH-01-039	Env4	17
KK	KK1B07	H21DH-01-041	Env4	21	63.8614	67.2868	87.57	-0.39	15.38	10.8	29.01	3480	0.35
KK	KK1B08	H21DH-01-042	Env4	23	61.3161	67.1545	86.48	-0.11	13.825	12.7	27.62	3490	0.41
KK	KK1B09	H21DH-01-043	Env4	22	58.1419	70.4467	87.34	0.02	14.32	10.1	27.11	3600	0.36
KK	KK1B10	H21DH-01-044	Env4	20
KK	KK1B11	H21DH-01-046	Env4	20	61.3522	65.9539	86.905	-0.07	15.8	11.55	27.03	3560	0.37
KK	KK1B12	H21DH-01-047	Env4	18
KK	KK1C01	H21DH-01-048	Env4	21
KK	KK1C02	H21DH-01-050	Env4	19
KK	KK1C03	H21DH-01-051	Env4	19	59.1233	72.5862	87.705	0.01	14.09	13.15	31.69	3290	0.37
KK	KK1C04	H21DH-01-052	Env4	17
KK	KK1C05	H21DH-01-053	Env4	19
KK	KK1C06	H21DH-01-054	Env4	18	62.184	70.7317	87.095	-0.25	14.755	11.45	28.6	3430	0.38
KK	KK1C07	H21DH-01-055	Env4	17
KK	KK1C08	H21DH-01-056	Env4	20
KK	KK1C09	H21DH-01-059	Env4	26
KK	KK1C10	H21DH-01-060	Env4	20
KK	KK1C11	H21DH-01-064	Env4	19	60.2616	74.4574	87.565	-0.17	14.045	11.7	32.88	3090	0.37
KK	KK1C12	H21DH-01-076	Env4	19
KK	KK1D01	H21DH-01-078	Env4	17
KK	KK1D02	H21DH-01-079	Env4	18	60.9929	69.9336	87.6	-0.3	14.13	9.9	26.23	3590	0.34
KK	KK1D03	H21DH-01-085	Env4	18
KK	KK1D04	H21DH-01-086	Env4	21
KK	KK1D05	H21DH-01-087	Env4	22
KK	KK1D06	H21DH-01-091	Env4	21	60.2603	69.9336	87.56	0.14	14.045	11	29.98	3410	0.33
KK	KK1D07	H21DH-01-093	Env4	22
KK	KK1D08	H21DH-01-094	Env4	19	61.3065	69.8361	87.625	-0.195	14.095	10.15	28.55	3460	0.36
KK	KK1D09	H21DH-01-095	Env4	20
KK	KK1D10	H21DH-01-097	Env4	15	54.046	65.6192	87.505	0.065	13.275	12	26.21	3650	0.36
KK	KK1D11	H21DH-01-100	Env4	18
KK	KK1D12	H21DH-01-103	Env4	18
KK	KK1E01	H21DH-01-104	Env4	23	59.9798	71.9328	87.545	-0.065	13.965	10.3	27.29	3560	0.38
KK	KK1E02	H21DH-01-105	Env4	22
KK	KK1E03	H21DH-01-106	Env4	23
KK	KK1E04	H21DH-01-108	Env4	19
KK	KK1E05	H21DH-01-109	Env4	15
KK	KK1E06	H21DH-01-110	Env4	24	62.0445	67.0473	87.02	-0.15	16.08	11.3	27.67	3400	0.35
KK	KK1E07	H21DH-01-111	Env4	19	60.101	68.2353	86.97	0.255	11.575	11.2	28.35	3430	0.37
KK	KK1E08	H21DH-01-112	Env4	25
KK	KK1E09	H21DH-01-113	Env4	19
KK	KK1E10	H21DH-01-115	Env4	18	56.7814	68.0927	87.155	-0.075	15.09	11.65	26.19	3580	0.38
KK	KK1E11	H21DH-01-120	Env4	20
KK	KK1E12	H21DH-01-122	Env4	22
KK	KK1F01	H21DH-01-124	Env4	20
KK	KK1F02	H21DH-01-129	Env4	20	62.4622	67.3667	87.555	-0.175	13.87	10.6	26.94	3710	0.37
KK	KK1F03	H21DH-01-131	Env4	24
KK	KK1F04	H21DH-01-134	Env4	21	62.6131	71.9101	87.11	0.265	13.26	11.9	31.84	3230	0.36
KK	KK1F05	H21DH-01-137	Env4	20
KK	KK1F06	H21DH-01-138	Env4	23
KK	KK1F07	H21DH-01-140	Env4	24	64.1717	69.8289	87.495	-0.055	14.28	11.05	30.4	3260	0.36
KK	KK1F08	H21DH-01-142	Env4	23	62.5864	74.1325	87.115	-0.32	15.985	9.85	30.98	3260	0.36
KK	KK1F09	H21DH-01-143	Env4	19	57.0577	58.7108	86.88	-0.25	15.21	10	25.5	3710	0.38
KK	KK1F10	H21DH-01-145	Env4	17
KK	KK1F11	H21DH-01-147	Env4	24	58.1836	70.8405	86.515	-0.065	15.105	12.7	31.26	3340	0.39
KK	KK1F12	H21DH-01-151	Env4	24	60.3414	71.2146	87.305	0.045	14.23	11.25	28.58	3460	0.36
KK	KK1G01	H21DH-01-154	Env4	17
KK	KK1G02	H21DH-01-158	Env4	19	56.6	69.4346	87.82	-0.33	14.995	12.55	28.07	3370	0.35
KK	KK1G03	H21DH-01-161	Env4	19
KK	KK1G04	H21DH-01-162	Env4	17
KK	KK1G05	H21DH-01-165	Env4	20
KK	KK1G06	H21DH-01-169	Env4	19
KK	KK1G07	H21DH-01-170	Env4	13	59.8	66.388	86.97	-0.075	13.325	11.2	27.43	3530	0.35
KK	KK1G08	H21DH-01-174	Env4	22
KK	KK1G09	H21DH-01-179	Env4	18
KK	KK1G10	H21DH-01-180	Env4	18	59.6	73.9933	87.815	0.01	11.365	11.3	34.79	2900	0.37
KK	KK1G11	H21DH-01-182	Env4	19
KK	KK1G12	H21DH-01-183	Env4	19
KK	KK1H01	H21DH-01-185	Env4	23
KK	KK1H02	H21DH-01-186	Env4	21
KK	KK1H03	H21DH-01-187	Env4	21	62.0621	74.3548	86.935	-0.05	14.73	9.95	30.23	3270	0.35
KK	KK1H04	H21DH-01-190	Env4	18
KK	KK1H05	H21DH-01-191	Env4	22
KK	KK1H06	H21DH-01-192	Env4	26	61.9522	70.7395	87.27	-0.295	15.245	9.7	28.4	3530	0.33
KK	KK1H07	H21DH-01-194	Env4	24
KK	KK1H08	H21DH-01-196	Env4	19
KK	KK1H09	H21DH-01-198	Env4	20	58.2505	69.9659	87.265	-0.37	16.025	10.6	27.87	3460	0.36
KK	KK1H10	H21DH-01-199	Env4	19
KK	KK1H11	H21DH-01-205	Env4	20
KK	KK1H12	H21DH-01-206	Env4	20
KK	KK2A01	Kinuhime	Env4	14	55.8765	69.5187	87.625	0.08	12.135	12.1	27.92	3300	0.38
KK	KK2A02	Kitahonami	Env4	26	66.4671	77.027	87.545	-0.105	14.71	11.2	34.29	3130	0.35
KK	KK2A03	H21DH-01-209	Env4	21	60.8081	66.2791	87.635	0.14	13.975	12.4	28.52	3480	0.35
KK	KK2A04	H21DH-01-212	Env4	24
KK	KK2A05	H21DH-01-213	Env4	19
KK	KK2A06	H21DH-01-215	Env4	26
KK	KK2A07	H21DH-01-217	Env4	20
KK	KK2A08	H21DH-01-220	Env4	27
KK	KK2A09	H21DH-01-222	Env4	23	62.8372	64.07	87.7	-0.305	15.785	11.9	27.28	3620	0.32
KK	KK2A10	H21DH-01-226	Env4	23
KK	KK2A11	H21DH-01-227	Env4	19
KK	KK2A12	H21DH-01-228	Env4	24
KK	KK2B01	H21DH-01-229	Env4	23
KK	KK2B02	H21DH-01-235	Env4	21
KK	KK2B03	H21DH-01-238	Env4	19
KK	KK2B04	H21DH-01-242	Env4	20
KK	KK2B05	H21DH-01-246	Env4	17	62.1379	70.5788	87.015	0.06	13.99	10.8	32.1	3240	0.36
KK	KK2B06	H21DH-01-248	Env4	20
KK	KK2B07	H21DH-01-251	Env4	20
KK	KK2B08	H21DH-01-252	Env4	22	55.2894	72.7437	86.945	0.175	13.06	12.6	31.86	3170	0.38
KK	KK2B09	H21DH-01-253	Env4	19	64.2358	72.3173	86.265	0.095	14.125	10.7	32.3	3240	0.39
KK	KK2B10	H21DH-01-256	Env4	24
KK	KK2B11	H21DH-01-258	Env4	21
KK	KK2B12	H21DH-01-260	Env4	24	56.957	69.5958	86.105	0.21	14.41	10.55	25.44	3870	0.41
KK	KK2C01	H21DH-01-262	Env4	24	64.9751	72.1286	87.56	-0.475	16.315	10.05	30.05	3420	0.36
KK	KK2C02	H21DH-01-264	Env4	25
KK	KK2C03	H21DH-01-268	Env4	23
KK	KK2C04	H21DH-01-270	Env4	18	58.9055	70.2703	86.33	0.06	14.83	12.55	27.28	3460	0.39
KK	KK2C05	H21DH-01-271	Env4	25
KK	KK2C06	H21DH-01-272	Env4	22	64.6354	72.643	87.57	-0.215	15.04	10.9	29.43	3580	0.35
KK	KK2C07	H21DH-01-274	Env4	25
KK	KK2C08	H21DH-01-277	Env4	20
KK	KK2C09	H21DH-01-280	Env4	23	64.1717	72.7838	88	-0.19	14.09	10.15	32.21	3250	0.33
KK	KK2C10	H21DH-01-281	Env4	24
KK	KK2C11	H21DH-01-283	Env4	17
KK	KK2C12	H21DH-01-286	Env4	19
KK	KK2D01	H21DH-01-289	Env4	17	60.0199	69.7674	87.18	0.135	13.525	11.15	27.89	3530	0.35
KK	KK2D02	H21DH-01-291	Env4	20
KK	KK2D03	H21DH-01-297	Env4	24
KK	KK2D04	H21DH-01-299	Env4	18
KK	KK2D05	H21DH-01-301	Env4	21
KK	KK2D06	H21DH-01-303	Env4	18	62.2886	71.0863	87.29	-0.095	13.98	10.8	27.99	3490	0.35
KK	KK2D07	H21DH-01-314	Env4	21
KK	KK2D08	H21DH-01-322	Env4	20
KK	KK2D09	H21DH-01-323	Env4	18
KK	KK2D10	H21DH-01-328	Env4	23
KK	KK2D11	H21DH-01-343	Env4	19
KK	KK2D12	H21DH-01-345	Env4	18	57.9262	66.7814	86.98	0.11	13.55	11.4	25.33	3660	0.36
KK	KK2E01	H21DH-01-346	Env4	13
KK	KK2E02	H21DH-01-347	Env4	19	65.6746	76.1329	85.845	0.54	12.32	12	39.6	2830	0.4
KK	KK2E03	H21DH-01-349	Env4	20
KK	KK2E04	H21DH-01-350	Env4	20	65.0699	68.4049	86.715	-0.05	13.555	11.1	29.4	3410	0.38
KK	KK2E05	H21DH-01-352	Env4	15
KK	KK2E06	H21DH-01-354	Env4	25
KK	KK2E07	H21DH-01-358	Env4	20
KK	KK2E08	H21DH-01-360	Env4	18	66.3306	79.3313	86.965	0.26	12.315	12.4	47.3	2560	0.36
KK	KK2E09	H21DH-01-362	Env4	18
KK	KK2E10	H21DH-01-364	Env4	17
KK	KK2E11	H21DH-01-369	Env4	20
KK	KK2E12	H21DH-01-010	Env4	18	62.963	68.0445	86.84	0.265	12.32	10.3	28.02	3430	0.36
KK	KK2F01	H21DH-01-015	Env4	19	63.5271	70.9779	86.395	-0.045	14.61	10.2	27.29	3590	0.38
KK	KK2F02	H21DH-01-023	Env4	25	61.4458	73.5294	87.72	-0.085	14.685	10.1	33.01	3280	0.37
KK	KK2F03	H21DH-01-025	Env4	20	66.3	77.3756	87.66	-0.205	13.68	10.3	35.15	3010	0.35
KK	KK2F04	H21DH-01-038	Env4	21	60.6	68.8119	86.975	-0.25	14.47	9.65	26.33	3650	0.38
KK	KK2F05	H21DH-01-057	Env4	20	62.6494	71.7011	87.435	-0.05	13.875	10.6	29.79	3320	0.34
KK	KK2F06	H21DH-01-083	Env4	21	64.6354	74.6522	87.46	-0.125	13.41	11.4	33.38	3270	0.35
KK	KK2F07	H21DH-01-084	Env4	20	63.3565	75.5486	85.93	0.385	12.555	11.75	34.96	3090	0.42
KK	KK2F08	H21DH-01-096	Env4	21	62.3116	74.5161	87.205	0.28	11.645	11	31.35	3070	0.36
KK	KK2F09	H21DH-01-099	Env4	25	62.9032	71.6346	87.785	-0.055	14.165	11.75	32.76	3300	0.35
KK	KK2F10	H21DH-01-107	Env4	20	64.4356	70.8527	86.645	0.2	12.595	10.2	28.87	3430	0.38
KK	KK2F11	H21DH-01-119	Env4	16	64.3287	66.6667	87.58	-0.225	14.755	12.45	31.64	3270	0.35
KK	KK2F12	H21DH-01-128	Env4	24	65.6344	72.6027	86.135	0.185	13.065	12.55	34.06	3030	0.39
KK	KK2G01	H21DH-01-130	Env4	25	64.9598	80.0618	87.12	-0.005	13.54	10.1	35.57	2960	0.38
KK	KK2G02	H21DH-01-132	Env4	24	66.4665	79.5181	86.56	0.155	13.26	11.1	46.32	2780	0.39
KK	KK2G03	H21DH-01-168	Env4	27	63.6089	77.1791	86.74	0.14	14.28	11.25	33.22	3230	0.38
KK	KK2G04	H21DH-01-172	Env4	23	64.6293	73.0233	87.025	0.18	12.975	11.85	29.85	3250	0.37
KK	KK2G05	H21DH-01-175	Env4	24	57.7039	67.5393	87.175	-0.235	15.25	10.45	26.47	3770	0.4
KK	KK2G06	H21DH-01-188	Env4	21	64.9598	74.034	86.88	-0.05	13.335	10.65	32.66	3230	0.39
KK	KK2G07	H21DH-01-195	Env4	22	61.592	71.2439	87.265	0.295	13.215	11.45	29.3	3250	0.36
KK	KK2G08	H21DH-01-197	Env4	21
KK	KK2G09	H21DH-01-201	Env4	21	63.2836	71.8553	86.08	0.37	11.14	11.3	33.29	3060	0.42
KK	KK2G10	H21DH-01-202	Env4	23	63.0478	66.9826	87.83	-0.415	15.94	11.15	27.39	3590	0.36
KK	KK2G11	H21DH-01-203	Env4	21	58.8645	67.0051	86.435	-0.115	15.335	11.25	27.29	3410	0.38
KK	KK2G12	H21DH-01-204	Env4	25	63.253	73.3333	88.085	-0.405	15.97	9.85	28.33	3610	0.33
KK	KK2H01	H21DH-01-211	Env4	25	59.98	72.0466	87.18	-0.165	14.68	10.15	27.45	3730	0.38
KK	KK2H02	H21DH-01-224	Env4	21	61.0725	66.5041	87.45	-0.08	14.235	11.7	28.51	3470	0.35
KK	KK2H03	H21DH-01-255	Env4	19	57.5177	68.9474	86.995	0.165	13.48	13.25	29.1	3200	0.38
KK	KK2H04	H21DH-01-257	Env4	29
KK	KK2H05	H21DH-01-259	Env4	19	59.4188	67.1164	86.275	0.32	13.32	12.4	27.72	3400	0.43
KK	KK2H06	H21DH-01-263	Env4	19	63.5271	72.7129	87.645	-0.065	13.625	10.8	31.38	3070	0.36
KK	KK2H07	H21DH-01-273	Env4	22	64.6293	73.3333	87.465	0.19	13.125	12.85	31.57	3190	0.36
KK	KK2H08	H21DH-01-275	Env4	24	65.5311	74.4648	87.955	-0.165	14.79	10.45	32.14	3370	0.34
KK	KK2H09	H21DH-01-278	Env4	17	61.7149	67.6898	86.885	-0.095	15.46	12.15	27.74	3490	0.35
KK	KK2H10	H21DH-01-279	Env4	20	63.1	74.0095	88.11	0.195	11.555	11.6	31.58	3390	0.36
KK	KK2H11	H21DH-01-287	Env4	29	62.7861	77.3376	86.6	0.03	14.72	10.85	31.97	3470	0.39
KK	KK2H12	H21DH-01-361	Env4	18
SK	SK1A01	Shunyou	Env1	26	60.5817	64.9007	87.7067	-0.375	15.48	10.85	26.17	4080	0.326131
SK	SK1A02	Kitahonami	Env1	35	70.2405	72.0399	86.7517	-0.328333	14.9117	10.5	28.49	3710	0.342074
SK	SK1A03	H21DH-03-001	Env1	33	67.7094	69.2996	86.2417	-0.0466667	15.8567	9.75	27.35	3940	0.339283
SK	SK1A04	H21DH-03-002	Env1	34	64.7773	68.4375	86.8617	-0.418333	18.355	11.15	26.61	4220	0.388695
SK	SK1A05	H21DH-03-003	Env1	35	70.01	76.0745	86.6333	-0.32	17.2733	9.95	30.37	3560	0.393068
SK	SK1A06	H21DH-03-005	Env1	32	66.7341	73.4848	87.3133	-0.37	15.3633	9.7	29.86	3650	0.353611
SK	SK1A07	H21DH-03-006	Env1	28	62.9555	68.6495	86.4217	0.04	14.56	11.9	26.38	3980	0.355044
SK	SK1A08	H21DH-03-007	Env1	32	66.43	69.0076	86.835	-0.523333	18.5067	10.95	28.3	3860	0.328889
SK	SK1A09	H21DH-03-008	Env1	30	63.755	64.8819	84.94	-0.09	15.945	11.35	25.25	4240	0.388735
SK	SK1A10	H21DH-03-009	Env1	34	63.3401	66.881	86.3333	-0.141667	16.4817	11.15	27.87	3930	0.394402
SK	SK1A11	H21DH-03-010	Env1	35	64.293	69.1456	86.6433	-0.355	17.62	10.3	27.5	3910	0.385288
SK	SK1A12	H21DH-03-011	Env1	35	60.9929	68.9369	86.19	-0.343333	16.9067	10.65	27.37	3950	0.36499
SK	SK1B01	H21DH-03-013	Env1	28	70.4112	74.0741	87.09	-0.128333	14.995	10.4	32.89	3480	0.354767
SK	SK1B02	H21DH-03-014	Env1	35	67.7031	70.3704	87.075	-0.281667	16.6833	11.15	27.78	3880	0.3679
SK	SK1B03	H21DH-03-015	Env1	29	62.5126	64.1479	86.6217	0.151667	15.4583	14.4	28.21	3600	0.348877
SK	SK1B04	H21DH-03-017	Env1	30	67.3716	71.0015	87.135	-0.26	16.06	12.4	29.82	3570	0.357671
SK	SK1B05	H21DH-03-018	Env1	24	65.2174	68.5271	87.7467	-0.29	15.4683	10.2	28.65	3750	0.33734
SK	SK1B06	H21DH-03-019	Env1	31	65.4196	71.8702	87.005	-0.135	16.7533	10.75	27.42	4040	0.322703
SK	SK1B07	H21DH-03-020	Env1	29	69.1608	70.1754	87.4483	-0.253333	16.0333	10.1	26.15	4300	0.356108
SK	SK1B08	H21DH-03-021	Env1	29	70.0101	70.767	87.1733	-0.125	16.68	11.6	27.18	4180	0.341684
SK	SK1B09	H21DH-03-022	Env1	30	65.6218	68.8752	87.2067	-0.311667	17.4333	10.7	27.16	3930	0.392521
SK	SK1B10	H21DH-03-023	Env1	30	62.6761	67.0947	86.6467	-0.00833333	14.1817	10.1	26.58	3820	0.361858
SK	SK1B11	H21DH-03-024	Env1	31	67.7744	67.6077	87.2117	-0.266667	15.9217	9.6	29.63	3610	0.337061
SK	SK1B12	H21DH-03-025	Env1	32	70.5051	75.2149	86.9933	-0.37	17.6083	10.1	30.93	3680	0.32703
SK	SK1C01	H21DH-03-026	Env1	26	61.7259	64.6382	86.2183	-0.191667	14.7733	11.8	26.04	4080	0.362189
SK	SK1C02	H21DH-03-027	Env1	31	67.1385	66.8675	88	-0.443333	15.9983	10.05	26.05	4280	0.363247
SK	SK1C03	H21DH-03-028	Env1	30	66.9653	76.7559	87.545	-0.436667	17.0783	9.85	31.31	3730	0.37807
SK	SK1C04	H21DH-03-031	Env1	31	64.5226	63.3956	87.17	-0.21	14.7117	11.8	26.9	4160	0.356197
SK	SK1C05	H21DH-03-032	Env1	29	62.9259	62.4204	86.7783	0.0416667	14.975	11.1	24.77	4250	0.361834
SK	SK1C06	H21DH-03-033	Env1	30	68.6117	71.261	88.01	-0.408333	15.095	11.15	28.32	3900	0.359096
SK	SK1C07	H21DH-03-034	Env1	33	67.2345	73.3234	87.275	-0.48	17.3233	10.6	30.67	3550	0.31685
SK	SK1C08	H21DH-03-035	Env1	37	71.1403	79.0071	86.9183	-0.0716667	15.505	11.4	35.95	3240	0.321032
SK	SK1C09	H21DH-03-036	Env1	30	67.5377	69.1964	86.5417	-0.11	15.5817	10	27.03	4180	0.325508
SK	SK1C10	H21DH-03-038	Env1	28	64.5685	69.6541	86.8767	-0.351667	16.7267	11.85	33.38	3420	0.324101
SK	SK1C11	H21DH-03-039	Env1	30	66.0243	69.8925	85.5267	0.0933333	15.0667	10.65	28.01	3840	0.316757
SK	SK1C12	H21DH-03-040	Env1	29	63.0722	72.0968	85.655	-0.0966667	14.98	11.3	28.79	3890	0.351923
SK	SK1D01	H21DH-03-041	Env1	36	68.3519	73.5207	86.2183	-0.203333	15.7467	12.1	33.45	3270	0.308172
SK	SK1D02	H21DH-03-042	Env1	35	66.5319	76.1398	86.4933	0.0733333	15.16	10.85	33.75	3360	0.318216
SK	SK1D03	H21DH-03-043	Env1	26	67.3759	74.2857	87.3567	-0.493333	16.61	10.4	31.81	3620	0.290575
SK	SK1D04	H21DH-03-044	Env1	34	64.6341	73.4277	86.7967	-0.491667	18.5017	9.8	27.66	3990	0.350204
SK	SK1D05	H21DH-03-045	Env1	38	69.7674	81.0145	86.2933	-0.361667	18.2067	11.2	38.68	3040	0.391299
SK	SK1D06	H21DH-03-046	Env1	34	66.5319	75.228	86.715	-0.213333	16.8533	11.15	33.17	3290	0.298009
SK	SK1D07	H21DH-03-047	Env1	31	67.3077	64.3609	87.1633	-0.448333	17.78	10.4	24.58	4380	0.366223
SK	SK1D08	H21DH-03-048	Env1	31	70.7538	77.983	86.9983	-0.29	16.23	11.2	35.19	3390	0.343114
SK	SK1D09	H21DH-03-049	Env1	30	69.8783	72.8592	87.4733	-0.443333	15.835	10.3	29.78	3750	0.334391
SK	SK1D10	H21DH-03-050	Env1	30	64.5685	69.8113	87.495	-0.285	15.7583	12.25	28.98	3790	0.338544
SK	SK1D11	H21DH-03-051	Env1	26	70.0811	74.6744	87.5967	-0.398333	15.3583	11.2	31.35	3650	0.308025
SK	SK1D12	H21DH-03-052	Env1	34	67.573	74.9627	86.545	-0.178333	17.6967	11.6	31.64	3480	0.341539
SK	SK1E01	H21DH-03-053	Env1	31	66.1616	71.7557	87.875	-0.581667	16.215	10.6	25.89	4260	0.341623
SK	SK1E02	H21DH-03-054	Env1	29	64.9899	73.3746	87.27	-0.238333	14.9667	10.1	29.05	3850	0.354632
SK	SK1E03	H21DH-03-055	Env1	29	61.5927	64.9755	87.4017	-0.441667	15.8483	11.35	26.03	4120	0.348945
SK	SK1E04	H21DH-03-058	Env1	37	68.9899	70.8638	87.6867	-0.405	15.4367	10.35	27.11	3950	0.357604
SK	SK1E05	H21DH-03-059	Env1	33	68.4794	75.7353	86.6067	0.07	15.9317	11.8	34.02	3300	0.370722
SK	SK1E06	H21DH-03-060	Env1	30	64.2497	69.5925	87.3917	-0.546667	17.0817	10.45	26.42	4080	0.351889
SK	SK1E07	H21DH-03-061	Env1	35	70.8797	73.0385	87.6467	-0.351667	15.3833	10.65	29.27	3780	0.327082
SK	SK1E08	H21DH-03-063	Env1	28	64.783	67.6012	86.61	-0.125	15.2467	11.65	28.86	3820	0.362043
SK	SK1E09	H21DH-03-065	Env1	31	62.5378	69.4042	87.5433	-0.565	16.1367	11.1	27.64	3820	0.366289
SK	SK1E10	H21DH-03-066	Env1	30	67.2032	67.8144	87.345	-0.295	15.6933	10.05	26.57	4190	0.325607
SK	SK1E11	H21DH-03-067	Env1	31	67.2396	78.3459	86.2767	-0.0233333	16.3317	11.3	36.16	3150	0.335685
SK	SK1E12	H21DH-03-068	Env1	31	63.2963	67.5719	87.4433	-0.313333	15.285	11.65	28.42	4050	0.426026
SK	SK1F01	H21DH-03-069	Env1	28	63.4343	70.8599	86.555	-0.116667	15.1467	11.8	30.67	3750	0.346059
SK	SK1F02	H21DH-03-071	Env1	35	63.5258	69.059	87.0483	-0.248333	16.2367	11.05	27.92	3710	0.402884
SK	SK1F03	H21DH-03-072	Env1	31	64.9141	73.3645	86.925	-0.275	14.7	10.45	31.28	3520	0.332861
SK	SK1F04	H21DH-03-073	Env1	35	66.3646	75.4173	86.9717	-0.0516667	15.2017	11.6	32.37	3570	0.359124
SK	SK1F05	H21DH-03-074	Env1	30	62.5	59.8387	87.8133	-0.455	15.6633	11.15	24.87	4240	0.327102
SK	SK1F06	H21DH-03-075	Env1	26	64.0201	74.7253	86.2983	0.0183333	16.3733	12.05	40.63	2920	0.421762
SK	SK1F07	H21DH-03-076	Env1	31	70.7786	76.7143	87.02	-0.291667	16.2683	10.8	31.97	3530	0.341548
SK	SK1F08	H21DH-03-078	Env1	26	68.9796	74.5562	87.0767	-0.206667	16.0467	10.75	28.79	3900	0.349014
SK	SK1F09	H21DH-03-079	Env1	28	65.2568	66.2037	86.9533	-0.0466667	14.9917	11.45	28.59	3820	0.312515
SK	SK1F10	H21DH-03-080	Env1	30	63.8861	68.1529	86.7417	0.0766667	14.9283	12.9	28.81	3780	0.372402
SK	SK1F11	H21DH-03-081	Env1	28	57.868	67.0175	87.0333	-0.206667	15.105	12	28.44	3630	0.329875
SK	SK1F12	H21DH-03-082	Env1	35	69.5035	76.3848	87.2583	-0.0633333	14.0967	11.15	34.45	3360	0.354751
SK	SK1G01	H21DH-03-083	Env1	38	67.2379	71.0645	86.5417	-0.0783333	16.2217	10.95	28.11	3820	0.348724
SK	SK1G02	H21DH-03-084	Env1	26	62.2222	69.8052	87.845	-0.363333	14.5767	9.85	27.57	3950	0.290608
SK	SK1G03	H21DH-03-085	Env1	29	66.4315	72.9894	87.2233	-0.216667	15.7833	10.85	31.61	3630	0.31693
SK	SK1G04	H21DH-03-086	Env1	29	63.6826	60.2236	87.7067	-0.503333	16.5267	9.85	25.46	4300	0.30078
SK	SK1G05	H21DH-03-089	Env1	30	69.2225	78.3151	86.8167	-0.26	18.7833	10.65	30.08	3740	0.347296
SK	SK1G06	H21DH-03-091	Env1	35	66.498	76.4079	87.2833	-0.468333	18.5567	10.25	32.81	3390	0.37216
SK	SK1G07	H21DH-03-092	Env1	26	68.2508	71.5556	87.9767	-0.583333	15.2267	9.9	28.33	4000	0.305253
SK	SK1G08	H21DH-03-093	Env1	30	70.3141	74.0634	87.5783	-0.411667	16.92	10.9	34.26	3310	0.302217
SK	SK1G09	H21DH-03-094	Env1	30	68.934	76.5832	87.9083	-0.38	15.7133	9.7	28.27	3900	0.331465
SK	SK1G10	H21DH-03-095	Env1	31	69.9625	76.2075	86.5817	-0.385	17.8967	12.4	32.07	3410	0.347504
SK	SK1G11	H21DH-03-096	Env1	28	68.1818	73.1852	87.1633	-0.175	15.045	10.25	29.57	3680	0.335894
SK	SK1G12	H21DH-03-097	Env1	29	65.4894	69.1834	86.8317	-0.07	15.9667	12.05	28.3	3840	0.327148
SK	SK1H01	H21DH-03-098	Env1	30	66.1601	72.1286	87.1833	0.03	15.1633	11.9	29.89	3730	0.302306
SK	SK1H02	H21DH-03-099	Env1	28	68.8259	71.6176	87.505	-0.095	14.6767	10.7	29.33	3550	0.338748
SK	SK1H03	H21DH-03-100	Env1	24	65.5522	72.7975	87.6633	-0.24	14.9917	10.2	33.53	3340	0.337217
SK	SK1H04	H21DH-03-101	Env1	26	64.264	69.6682	87.4383	-0.06	14.6733	11.5	30.01	3470	0.316877
SK	SK1H05	H21DH-03-102	Env1	26	64.3585	66.9304	87.93	-0.4	15.2567	10.3	25.52	4370	0.312437
SK	SK1H06	H21DH-03-103	Env1	29	69.2619	76.7883	87.0433	-0.228333	15.745	9.85	34.48	3390	0.335882
SK	SK1H07	H21DH-03-104	Env1	26	62.6016	64.7727	86.9317	-0.533333	17.1233	9.85	25.69	4240	0.369389
SK	SK1H08	H21DH-03-105	Env1	30	68.4476	77.4669	86.725	-0.171667	16.09	12.2	33.86	3250	0.357785
SK	SK1H09	H21DH-03-106	Env1	26	63.4615	66.3477	87.46	-0.08	14.4717	11.9	29.25	3620	0.312542
SK	SK1H10	H21DH-03-107	Env1	26	68.2004	74.063	87.6067	-0.17	14.0333	10.4	32.35	3500	0.315441
SK	SK1H11	H21DH-03-109	Env1	29	68.5859	68.0412	87.4233	-0.455	15.8233	11.25	27.98	3930	0.303781
SK	SK1H12	H21DH-03-110	Env1	28	70.2041	74.7093	87.45	-0.281667	14.9617	9.25	29.2	3690	0.315421
SK	SK2A01	Shunyou	Env1	26	60.5817	64.9007	87.7067	-0.375	15.48	10.85	26.17	4080	0.326131
SK	SK2A02	Kitahonami	Env1	35	70.2405	72.0399	86.7517	-0.328333	14.9117	10.5	28.49	3710	0.342074
SK	SK2A03	H21DH-03-111	Env1	30	71.6886	76.7278	87.0917	-0.181667	14.9917	10.9	32.23	3390	0.347425
SK	SK2A04	H21DH-03-112	Env1	28	69.0212	77.4854	86.2567	0.158333	16.1967	11.8	33.11	3350	0.325775
SK	SK2A05	H21DH-03-113	Env1	30	66.0263	65.8499	87.315	-0.42	15.4717	11.1	27.19	3820	0.362087
SK	SK2A06	H21DH-03-114	Env1	28	67.5483	73.1928	86.96	-0.356667	16.735	11.55	28.91	3830	0.328559
SK	SK2A07	H21DH-03-115	Env1	28	66.8357	67.6783	87.365	-0.326667	15.3933	11.05	28.29	3890	0.327039
SK	SK2A08	H21DH-03-116	Env1	24	64.7299	66.2992	87.4083	-0.445	15.425	10.3	25.58	4230	0.33438
SK	SK2A09	H21DH-03-117	Env1	27	65.8859	65.9969	87.1183	-0.451667	16.5033	11.5	25.59	4450	0.31544
SK	SK2A10	H21DH-03-118	Env1	30	68.5015	75.4464	87.65	-0.338333	16.2267	10.55	31.73	3550	0.31974
SK	SK2A11	H21DH-03-119	Env1	29	69.0743	73.3432	87.2783	-0.323333	16.3667	11.9	31.86	3560	0.315476
SK	SK2A12	H21DH-03-120	Env1	28	62.7016	65.2733	87.3517	-0.148333	15.0083	12.85	26.43	4250	0.322692
SK	SK2B01	H21DH-03-121	Env1	35	68.6552	73.3432	87.225	-0.386667	18.26	9.95	28.54	4010	0.316825
SK	SK2B02	H21DH-03-122	Env1	29	65.0101	71.6069	87.48	-0.131667	15.6117	11.4	30	3550	0.316808
SK	SK2B03	H21DH-03-123	Env1	36	67.5127	77.2932	87.6867	-0.22	15.3283	10.95	38.9	3210	0.36646
SK	SK2B04	H21DH-03-124	Env1	29	66.3627	68.2443	87.0717	-0.388333	17.8733	10.3	24.53	4480	0.309521
SK	SK2B05	H21DH-03-125	Env1	28	68.5714	72.4702	87.3167	-0.1	14.1633	10.65	31.95	3410	0.299307
SK	SK2B06	H21DH-03-126	Env1	28	66.9355	73.6446	87.4233	-0.151667	15.185	10.95	29.33	3670	0.338657
SK	SK2B07	H21DH-03-127	Env1	26	69.8892	74.6398	87.7817	-0.263333	15.3933	10.25	32.46	3400	0.308061
SK	SK2B08	H21DH-03-128	Env1	28	64.3216	70.1562	86.8133	0.111667	14.8933	11.3	29.38	3610	0.322632
SK	SK2B09	H21DH-03-129	Env1	30	69.7791	76.4029	87.5533	-0.435	16.0117	9.25	30.04	3700	0.328582
SK	SK2B10	H21DH-03-131	Env1	29	63.1107	64.7709	87.9783	-0.793333	17.7067	10.15	25.67	4250	0.327162
SK	SK2B11	H21DH-03-132	Env1	34	70.3109	74.465	87.5283	-0.558333	17.525	9.1	28.83	3850	0.297856
SK	SK2B12	H21DH-03-133	Env1	31	64.3216	68.2812	87.3733	-0.578333	17.48	10.2	27.59	3980	0.327092
SK	SK2C01	H21DH-03-134	Env1	29	66.8004	69.8198	86.8133	-0.08	14.3467	10.75	26.81	4140	0.309518
SK	SK2C02	H21DH-03-135	Env1	35	70.5348	73.2475	86.7533	-0.366667	15.4033	10.05	27.42	4040	0.369247
SK	SK2C03	H21DH-03-136	Env1	26	67.7744	73.1055	86.765	-0.12	15.22	11.75	31.11	3610	0.327217
SK	SK2C04	H21DH-03-137	Env1	33	69.9899	70.5036	86.41	-0.676667	18.9083	10.5	27.65	4100	0.356185
SK	SK2C05	H21DH-03-138	Env1	31	69.697	68.2609	87.495	-0.613333	18.2067	10.65	26.27	4340	0.300789
SK	SK2C06	H21DH-03-139	Env1	29	63.8917	68.9168	87.5267	-0.103333	14.92	12.15	29.6	3750	0.319825
SK	SK2C07	H21DH-03-140	Env1	37	70.7661	79.9145	87.6733	-0.356667	15.925	10.05	35.71	3330	0.33715
SK	SK2C08	H21DH-03-141	Env1	37	65.3924	68	87.4967	-0.685	18.4733	10.4	27.82	3900	0.350456
SK	SK2C09	H21DH-03-142	Env1	28	66.0624	66.0061	88.015	-0.0533333	13.1867	12.8	27.4	3930	0.305172
SK	SK2C10	H21DH-03-143	Env1	30	68.8755	73.3236	87.1683	-0.183333	16.22	12.2	33.13	3380	0.315483
SK	SK2C11	H21DH-03-144	Env1	33	69.7487	77.2334	87.47	-0.331667	15.9917	11.15	29.36	3760	0.303754
SK	SK2C12	H21DH-03-146	Env1	29	65.081	67.8072	87.4633	-0.428333	17.3117	10.15	25.72	4180	0.373736
SK	SK2D01	H21DH-03-147	Env1	24	67.0363	64.6617	87.4417	-0.565	17.5017	10.25	24.46	4390	0.335804
SK	SK2D02	H21DH-03-148	Env1	32	70.4637	70.1001	87.3567	-0.348333	17.2833	10.85	27.91	3960	0.324193
SK	SK2D03	H21DH-03-149	Env1	36	67.3407	77.1772	86.9367	-0.555	18.68	10	29.8	3810	0.404346
SK	SK2D04	H21DH-03-150	Env1	33	68.1727	72.4595	87.6633	-0.396667	15.91	12.4	30.62	3540	0.343022
SK	SK2D05	H21DH-03-151	Env1	31	69.5085	72.8716	86.765	-0.0366667	16.17	10.75	31.65	3350	0.39849
SK	SK2D06	H21DH-03-152	Env1	31	68.4369	73.3529	85.9067	-0.07	15.9667	11.2	29.36	3680	0.373717
SK	SK2D07	H21DH-03-153	Env1	26	66.4659	74.7734	86.385	0.0833333	14.6533	11.3	34.32	3470	0.35192
SK	SK2D08	H21DH-03-154	Env1	29	68.7061	71.0949	86.635	-0.0183333	13.5667	10.6	28.06	4010	0.318298
SK	SK2D09	H21DH-03-155	Env1	28	62.7745	68.8394	86.5833	-0.045	15.1283	11.5	30.91	3420	0.392738
SK	SK2D10	H21DH-03-156	Env1	28	68.5859	69.2194	87.35	-0.313333	15.7533	10.2	27.7	3920	0.30369
SK	SK2D11	H21DH-03-161	Env1	34	69.5477	77.7457	85.2233	-0.243333	16.3933	10.55	34.64	3230	0.340131
SK	SK2D12	H21DH-03-162	Env1	30	58.5267	61.2069	85.555	-0.203333	16.0217	11.2	24.5	4250	0.407383
SK	SK2E01	H21DH-03-169	Env1	29	68.6808	75.3666	87.015	-0.365	17.3883	11.05	29.07	3690	0.356251
SK	SK2E02	H21DH-03-173	Env1	24	72.77	78.7097	87.545	-0.465	16.97	11.15	33.32	3400	0.348981
SK	SK2E03	H21DH-03-174	Env1	26	64.9899	70.4334	88.0083	-0.286667	14.6483	11.05	28.39	3830	0.331426
SK	SK2E04	H21DH-03-175	Env1	33	67.933	71.5461	87.7783	-0.348333	15.9583	10.15	28.17	3850	0.341622
SK	SK2E05	H21DH-03-177	Env1	28	65.6942	71.0567	87.54	-0.298333	15.6183	9.3	28.21	3820	0.300914
SK	SK2E06	H21DH-03-180	Env1	32	66.0314	72.326	87.2233	-0.111667	16.2683	12.05	28.61	3620	0.315466
SK	SK2E07	H21DH-03-181	Env1	28	64.3505	68.0751	87.675	0.05	13.8067	13.3	29.58	3620	0.296417
SK	SK2E08	H21DH-03-182	Env1	26	66.6137	78.5203	87.0067	-0.0116667	14.4433	11.75	32.64	3370	0.344658
SK	SK2E09	H21DH-03-183	Env1	26	66.3968	70.5793	87.1183	-0.401667	16.1333	10	25.51	4220	0.328593
SK	SK2E10	H21DH-03-184	Env1	26	60.3239	68.1208	87.18	0.103333	13.41	12.25	31.22	3650	0.343092
SK	SK2E11	H21DH-03-185	Env1	32	66.4665	76.2048	87.4233	-0.305	16.3767	10.05	30.53	3730	0.354686
SK	SK2E12	H21DH-03-186	Env1	37	69.4132	75.8993	86.7767	-0.16	16.79	10.1	32.93	3370	0.315442
SK	SK2F01	H21DH-03-191	Env1	28	63.3103	64.9237	87.3233	-0.363333	15.89	11.05	27.04	3940	0.341679
SK	SK2F02	H21DH-03-195	Env1	29	62.3116	71.371	86.6033	0.00166667	15.5633	12.25	31.07	3790	0.344653
SK	SK2F03	H21DH-03-201	Env1	28	62.2363	69.4915	87.1017	-0.225	15.65	10.65	28.14	3800	0.322788
SK	SK2F04	H21DH-03-012	Env1	26
SK	SK2F05	H21DH-03-016	Env1	29
SK	SK2F06	H21DH-03-029	Env1	39
SK	SK2F07	H21DH-03-030	Env1	28
SK	SK2F08	H21DH-03-037	Env1	42
SK	SK2F09	H21DH-03-056	Env1	31
SK	SK2F10	H21DH-03-057	Env1	30
SK	SK2F11	H21DH-03-064	Env1	29
SK	SK2F12	H21DH-03-070	Env1	34
SK	SK2G01	H21DH-03-077	Env1	26
SK	SK2G02	H21DH-03-087	Env1	34
SK	SK2G03	H21DH-03-090	Env1	36
SK	SK2G04	H21DH-03-108	Env1	35
SK	SK2G05	H21DH-03-130	Env1	39
SK	SK2G06	H21DH-03-145	Env1	26
SK	SK2G07	H21DH-03-157	Env1	30
SK	SK2G08	H21DH-03-160	Env1	35
SK	SK2G09	H21DH-03-166	Env1	30
SK	SK2G10	H21DH-03-170	Env1	32
SK	SK2G11	H21DH-03-171	Env1	34
SK	SK2G12	H21DH-03-176	Env1	30
SK	SK2H01	H21DH-03-178	Env1	30
SK	SK2H02	H21DH-03-179	Env1	29
SK	SK2H03	H21DH-03-189	Env1	30
SK	SK2H04	H21DH-03-192	Env1	29
SK	SK2H05	H21DH-03-193	Env1	28
SK	SK2H06	H21DH-03-196	Env1	30
SK	SK2H07	H21DH-03-197	Env1	30
SK	SK2H08	H21DH-03-198	Env1	29
SK	SK2H09	H21DH-03-199	Env1	31
SK	SK2H10	H21DH-03-200	Env1	30
SK	SK2H11	H21DH-03-204	Env1	35
SK	SK2H12	H21DH-03-210	Env1	28
SK	SK1A01	Shunyou	Env2	20	62.86	72.26	87.62	-0.13	14.32	11.95	40.91	3030	0.360151
SK	SK1A02	Kitahonami	Env2	35	69.55	77.26	87.71	-0.18	15.04	11.3	35.87	3260	0.33319
SK	SK1A03	H21DH-03-001	Env2	31	65.31	62.37	87.26	-0.48	16.59	7.95	24.42	4450	0.310049
SK	SK1A04	H21DH-03-002	Env2	31	62.65	65.62	86.87	-0.65	19.61	9.5	24.61	4530	0.458889
SK	SK1A05	H21DH-03-003	Env2	30	67.79	73.18	87.56	-0.44	17.37	8.6	29.34	3710	0.39789
SK	SK1A06	H21DH-03-005	Env2	30	63.93	71.25	87.85	-0.5	16.49	8.5	27.16	4160	0.358074
SK	SK1A07	H21DH-03-006	Env2	25	63.68	67.19	87.46	-0.18	14.69	9.95	29.12	3880	0.327272
SK	SK1A08	H21DH-03-007	Env2	28	65.61	69.7	88.03	-0.83	18.95	9.15	27.61	4050	0.375344
SK	SK1A09	H21DH-03-008	Env2	27	59.76	59.9	87.29	-0.58	16.52	10.35	24.69	4250	0.394673
SK	SK1A10	H21DH-03-009	Env2	28	61.38	69.02	85.85	-0.03	16.78	11.35	27.16	4020	0.41704
SK	SK1A11	H21DH-03-010	Env2	32	61.84	63.46	86.83	-0.48	18.47	9	24.73	4260	0.452938
SK	SK1A12	H21DH-03-011	Env2	30	62.38	72.22	86.88	-0.35	16.25	10.4	29.27	3780	0.397516
SK	SK1B01	H21DH-03-013	Env2	24	68.58	77.46	86.94	-0.26	14.68	8.75	35.43	3330	0.357421
SK	SK1B02	H21DH-03-014	Env2	29	67.79	72.3	87.75	-0.48	16.21	9.05	27.25	4060	0.387607
SK	SK1B03	H21DH-03-015	Env2	26	60.63	62.34	86.67	-0.04	15	12.3	27.23	3760	0.359326
SK	SK1B04	H21DH-03-017	Env2	27	68.48	73.37	88.11	-0.62	15.43	9.4	32.09	3430	0.305861
SK	SK1B05	H21DH-03-018	Env2	22	67.81	73.23	87.6	-0.47	16.07	7.6	28.67	3710	0.298575
SK	SK1B06	H21DH-03-019	Env2	28	66.24	71.75	87.12	-0.51	17.82	7.7	26.63	4340	0.282736
SK	SK1B07	H21DH-03-020	Env2	26	69.64	70.09	87.88	-0.61	16.46	7.65	26.52	4420	0.342015
SK	SK1B08	H21DH-03-021	Env2
SK	SK1B09	H21DH-03-022	Env2	25	65.88	69.25	87.29	-0.45	17.24	9.45	30.14	3520	0.380637
SK	SK1B10	H21DH-03-023	Env2	30	62.59	63.56	87.65	-0.39	14.27	8.1	24.23	4290	0.369423
SK	SK1B11	H21DH-03-024	Env2	27	69.05	72.77	87.95	-0.71	16.98	6.85	28.07	3860	0.258954
SK	SK1B12	H21DH-03-025	Env2	29	70.1	80.51	87.94	-0.53	17.44	9.1	35.15	3230	0.314618
SK	SK1C01	H21DH-03-026	Env2	23	63.81	68.93	87.88	-0.33	14.5	10.65	31.1	3610	0.314437
SK	SK1C02	H21DH-03-027	Env2	30	67.2	65.19	87.69	-0.54	16.68	8.6	26.52	4300	0.388393
SK	SK1C03	H21DH-03-028	Env2	26	67.79	77.11	87.93	-0.64	17.03	8.15	29.29	3880	0.346474
SK	SK1C04	H21DH-03-031	Env2	29	65.02	64.24	87.25	-0.24	14.7	10.9	28.1	4000	0.36311
SK	SK1C05	H21DH-03-032	Env2	26	63.29	62.23	87.32	-0.16	14.99	10.5333	26.03	4140	0.368649
SK	SK1C06	H21DH-03-033	Env2	28	65.38	68.68	88.13	-0.47	14.83	10.35	29.3	3740	0.364603
SK	SK1C07	H21DH-03-034	Env2	27	66.01	67.81	87.47	-0.77	18.42	8.9	27.8	3860	0.393991
SK	SK1C08	H21DH-03-035	Env2	32	67.46	75.29	87.64	-0.31	16.66	9.85	27.37	4050	0.406641
SK	SK1C09	H21DH-03-036	Env2	26	66.76	69.37	87.69	-0.33	15.19	9.6	25.77	4390	0.349435
SK	SK1C10	H21DH-03-038	Env2	25	65.77	70.5	87.95	-0.72	17.14	9.3	28.39	3910	0.347345
SK	SK1C11	H21DH-03-039	Env2	28	64.04	64.46	87.39	-0.26	15.04	10.2	24.43	4370	0.35715
SK	SK1C12	H21DH-03-040	Env2	27	65.68	76.13	86.68	-0.24	15.66	10.15	40.89	3250	0.416311
SK	SK1D01	H21DH-03-041	Env2	30	68.68	74.89	87.92	-0.68	16.96	9.2	28.2	3930	0.36346
SK	SK1D02	H21DH-03-042	Env2	31	67.26	76.18	87.41	-0.25	15.74	8.76667	29.94	3730	0.407315
SK	SK1D03	H21DH-03-043	Env2	20	67.0923	78.7701	87.26	-0.32	15.75	11.05	45.81	2810
SK	SK1D04	H21DH-03-044	Env2	30	61.64	72.64	85.67	-0.36	18.19	9.6	26.58	4160	0.407894
SK	SK1D05	H21DH-03-045	Env2	33	68.75	79.51	87.22	-0.65	19.93	8.9	29.91	3660	0.465253
SK	SK1D06	H21DH-03-046	Env2	29	66.27	72.77	87.32	-0.55	17.5	8.8	27.15	3960	0.387389
SK	SK1D07	H21DH-03-047	Env2	26	62.17	58.48	87.33	-0.6	18.86	9.45	23.42	4650	0.442291
SK	SK1D08	H21DH-03-048	Env2	30	66.67	70.92	88.48	-0.7	16.55	9.35	29.44	3850	0.394107
SK	SK1D09	H21DH-03-049	Env2	26	69.22	68.47	87.37	-0.49	16.29	9.05	28.13	3930	0.416523
SK	SK1D10	H21DH-03-050	Env2	29	62.67	63.51	87.56	-0.52	16.04	9.7	25.35	4310	0.401849
SK	SK1D11	H21DH-03-051	Env2	26	68.28	74.1	87.26	-0.27	14.95	11.15	32.45	3610	0.357002
SK	SK1D12	H21DH-03-052	Env2	32	65.87	71.54	87.16	-0.45	17.6	10.05	29.47	3710	0.398742
SK	SK1E01	H21DH-03-053	Env2	28	63.67	66.82	86.95	-0.51	15.85	10	23.71	4700	0.405218
SK	SK1E02	H21DH-03-054	Env2	29	63.66	74.18	86.95	-0.17	14.34	9.7	29.13	3900	0.379714
SK	SK1E03	H21DH-03-055	Env2	25	61.58	64.8	87.39	-0.45	15.92	10.35	26.1	4220	0.384791
SK	SK1E04	H21DH-03-058	Env2	32	64.72	71.36	88.05	-0.55	15.86	9.65	25.52	4230	0.400667
SK	SK1E05	H21DH-03-059	Env2	28	66.67	70.94	86.95	-0.28	16.19	10	31.57	3460	0.393899
SK	SK1E06	H21DH-03-060	Env2	29	61.58	71.38	87.13	-0.48	15.88	10.45	28.96	3710	0.356996
SK	SK1E07	H21DH-03-061	Env2	32	70.03	72.88	88.48	-0.5	14.87	9.6	29.14	3740	0.338631
SK	SK1E08	H21DH-03-063	Env2	25	65.81	67.12	87.56	-0.33	15.85	10.15	28.74	3890	0.363104
SK	SK1E09	H21DH-03-065	Env2	27	65.61	68.13	87.8	-0.78	17.19	9.2	27.35	3970	0.371768
SK	SK1E10	H21DH-03-066	Env2	28	66.67	64.5	87.13	-0.36	16.06	9.1	24.6	4570	0.368603
SK	SK1E11	H21DH-03-067	Env2	29	66.37	75.26	87.46	-0.4	16.59	9.23333	31.25	3460	0.397669
SK	SK1E12	H21DH-03-068	Env2	29	61.99	61.62	87.14	-0.39	15.03	10.9	26.4	4170	0.44113
SK	SK1F01	H21DH-03-069	Env2	27	63.92	68.53	87.78	-0.43	15.42	10.05	29.04	3910	0.358855
SK	SK1F02	H21DH-03-071	Env2	30	61.88	63.68	87.22	-0.44	16.85	9.5	26.81	3860	0.490875
SK	SK1F03	H21DH-03-072	Env2	29	63.29	69.67	87.9	-0.44	14.98	9.43333	31.43	3460	0.395199
SK	SK1F04	H21DH-03-073	Env2	31	66.77	72.97	87.77	-0.47	15.44	8.53333	28.05	3780	0.377104
SK	SK1F05	H21DH-03-074	Env2	28	62.81	59.06	88.14	-0.65	16.26	9.6	25.64	4190	0.371743
SK	SK1F06	H21DH-03-075	Env2	22	66.54	69.38	87.39	-0.47	15.95	9.2	29.67	3670	0.37748
SK	SK1F07	H21DH-03-076	Env2	27	67.76	71.16	87.73	-0.68	16.28	8.75	28.14	3790	0.343868
SK	SK1F08	H21DH-03-078	Env2	24	66.67	71.88	87.48	-0.51	16.18	8.95	29.11	3990	0.359301
SK	SK1F09	H21DH-03-079	Env2	27	63.35	65.32	86.74	-0.23	15.54	9.3	27.83	4040	0.377006
SK	SK1F10	H21DH-03-080	Env2	27	60.95	66.83	87.23	-0.17	14.58	11.95	31.22	3580	0.389263
SK	SK1F11	H21DH-03-081	Env2	23	62.25	64.44	87.9	-0.49	14.84	10.45	27.78	3640	0.341805
SK	SK1F12	H21DH-03-082	Env2	31	67.62	75.26	87.8	-0.3	14.11	9.1	33.68	3500	0.347466
SK	SK1G01	H21DH-03-083	Env2	32	66.11	69.81	86.13	-0.02	15.94	9.95	28.35	3870	0.444997
SK	SK1G02	H21DH-03-084	Env2	23	63.75	74.77	88.25	-0.37	13.81	9.55	33.52	3360	0.325282
SK	SK1G03	H21DH-03-085	Env2	26	67.72	78.65	87.5	-0.51	17.28	8.5	34.23	3500	0.38927
SK	SK1G04	H21DH-03-086	Env2	25	66.63	67.31	87.48	-0.56	15.86	8.6	27.86	3990	0.358038
SK	SK1G05	H21DH-03-089	Env2	26	69.88	77.1	87.32	-0.62	18.58	7.6	29.98	3790	0.394577
SK	SK1G06	H21DH-03-091	Env2	29	66.57	75.19	87.13	-0.49	17.72	9.3	32.71	3490	0.436063
SK	SK1G07	H21DH-03-092	Env2	27	67.66	72.95	88.56	-0.53	14.71	9.8	30.39	3720	0.362269
SK	SK1G08	H21DH-03-093	Env2	26	69.18	78.65	87.49	-0.58	16.59	9.8	45.35	2820	0.362275
SK	SK1G09	H21DH-03-094	Env2	27	70.18	82.44	88.14	-0.52	14.95	8.1	34.54	3400	0.369654
SK	SK1G10	H21DH-03-095	Env2	29	66.53	76.49	87.45	-0.62	16.96	11.3	40.99	3060	0.340303
SK	SK1G11	H21DH-03-096	Env2	24	67.59	73.68	87.54	-0.3	15.04	8.8	28.86	3960	0.402779
SK	SK1G12	H21DH-03-097	Env2	27	67.26	73.3	87.93	-0.39	16.03	9.65	31.01	3700	0.388043
SK	SK1H01	H21DH-03-098	Env2	26	66.3	71.83	88.31	-0.48	14.82	9.05	27.03	4020	0.3405
SK	SK1H02	H21DH-03-099	Env2	25	71.25	75.87	87.68	-0.32	15.1	8.5	28.95	3760	0.356108
SK	SK1H03	H21DH-03-100	Env2	23	67.66	77.13	87.82	-0.37	14.99	8.5	36.1	3200	0.373855
SK	SK1H04	H21DH-03-101	Env2	25	66.47	71.96	87.59	-0.3	15.27	9.9	30.02	3600	0.331668
SK	SK1H05	H21DH-03-102	Env2	24	65.91	63.76	88.12	-0.59	15.81	8.4	24.02	4560	0.328504
SK	SK1H06	H21DH-03-103	Env2	27	69.08	77.47	87.78	-0.35	15.33	9.3	39.14	3080	0.339209
SK	SK1H07	H21DH-03-104	Env2	24	64.85	72.67	87.45	-0.54	16.76	9.6	31.02	3730	0.355926
SK	SK1H08	H21DH-03-105	Env2	29	68.19	73.76	88.02	-0.53	16.36	9.35	29.19	3640	0.365846
SK	SK1H09	H21DH-03-106	Env2	26	68.22	75.18	88.67	-0.49	14.55	9.25	32.54	3490	0.301483
SK	SK1H10	H21DH-03-107	Env2	26	69.48	78.11	87.77	-0.27	13.64	9.6	32.84	3480	0.327178
SK	SK1H11	H21DH-03-109	Env2	26	69.24	68	88.36	-0.73	16.61	9.05	28.13	4000	0.353825
SK	SK1H12	H21DH-03-110	Env2	25	70.18	73.09	88.16	-0.42	15.12	8.4	30.63	3490	0.336937
SK	SK2A01	Shunyou	Env2	20	62.86	72.26	87.62	-0.13	14.32	11.95	40.91	3030	0.360151
SK	SK2A02	Kitahonami	Env2	35	69.55	77.26	87.71	-0.18	15.04	11.3	35.87	3260	0.33319
SK	SK2A03	H21DH-03-111	Env2	28	68.68	76.77	88.13	-0.5	15.39	9.4	29.27	3610	0.360783
SK	SK2A04	H21DH-03-112	Env2	26	70.68	79.04	87.61	-0.4	16.54	8.65	31.22	3590	0.332448
SK	SK2A05	H21DH-03-113	Env2	27	65.71	61.65	87.74	-0.68	16.14	8.65	25.83	4170	0.393685
SK	SK2A06	H21DH-03-114	Env2	25	64.62	64.98	87.3	-0.74	17.98	9.3	26.13	4140	0.339741
SK	SK2A07	H21DH-03-115	Env2	26	66.96	71.64	88.14	-0.57	15.17	10.1	28.82	3960	0.325298
SK	SK2A08	H21DH-03-116	Env2	21	65.14	63.26	86.48	-0.52	15.05	9.45	24.67	4610	0.359545
SK	SK2A09	H21DH-03-117	Env2	20	66.5029	70.901	88	-0.4	16.68	11.3	35.34	3460
SK	SK2A10	H21DH-03-118	Env2	26	68.35	75.47	87.66	-0.51	16.45	9.35	34.23	3440	0.329996
SK	SK2A11	H21DH-03-119	Env2	27	64.94	65.49	87.47	-0.6	17.31	9.75	25.59	4430	0.366686
SK	SK2A12	H21DH-03-120	Env2	26	63.25	66.36	87.65	-0.42	15.57	10.45	25.88	4410	0.31763
SK	SK2B01	H21DH-03-121	Env2	29	66.3	69.51	87.17	-0.54	18.06	8.55	27.45	4260	0.336341
SK	SK2B02	H21DH-03-122	Env2	27	66.37	71.68	87.3	-0.36	15.56	9.35	29.03	3810	0.358476
SK	SK2B03	H21DH-03-123	Env2	30	68.48	79.31	88.53	-0.44	14.33	9.1	42.4	3130	0.34032
SK	SK2B04	H21DH-03-124	Env2	26	65.84	65.31	87.09	-0.44	17.09	9.45	25.44	4320	0.338044
SK	SK2B05	H21DH-03-125	Env2	26	68.85	75.5	87.91	-0.17	13.51	10.25	39.26	3030	0.309911
SK	SK2B06	H21DH-03-126	Env2	25	67.26	76.92	87.54	-0.15	13.94	10.65	37.01	3100	0.32118
SK	SK2B07	H21DH-03-127	Env2	24	68.65	76.59	88.12	-0.25	14	10.6	35.99	3290	0.326621
SK	SK2B08	H21DH-03-128	Env2	27	64.22	68.98	87.12	-0.13	14.68	9.8	28	3830	0.359942
SK	SK2B09	H21DH-03-129	Env2	27	69.81	79.52	88.02	-0.36	15.04	8.6	34.43	3420	0.35234
SK	SK2B10	H21DH-03-131	Env2	26	64.46	65.75	87.73	-0.79	17.45	8.85	26.14	4370	0.324359
SK	SK2B11	H21DH-03-132	Env2	31
SK	SK2B12	H21DH-03-133	Env2	28	62.12	62.26	87.01	-0.51	17.52	10.15	25.3	4250	0.43337
SK	SK2C01	H21DH-03-134	Env2	29	67.82	72.12	88.01	-0.28	14.56	9.8	29.29	3780	0.364168
SK	SK2C02	H21DH-03-135	Env2	31	67.89	72.77	88.17	-0.61	16.32	8.6	27.21	4050	0.396261
SK	SK2C03	H21DH-03-136	Env2	25	67.43	67.99	87.13	-0.45	16.81	9.15	25.88	4350	0.379156
SK	SK2C04	H21DH-03-137	Env2	27	67.66	68.27	86.7	-0.67	19.79	10.15	25.5	4450	0.438278
SK	SK2C05	H21DH-03-138	Env2	27	67.13	62.39	87.62	-0.78	19.42	9.1	24.18	4830	0.375344
SK	SK2C06	H21DH-03-139	Env2	24	66.01	66.32	88.14	-0.46	15.37	9.55	26.52	4130	0.31874
SK	SK2C07	H21DH-03-140	Env2	32	68.65	74.71	88.25	-0.6	16.05	8.45	29.89	3620	0.395029
SK	SK2C08	H21DH-03-141	Env2	32	65.88	69.07	87.7	-0.8	19.05	8.45	28	4000	0.422799
SK	SK2C09	H21DH-03-142	Env2	24	66.47	68.3	88.52	-0.2	12.97	11.6	29.11	3730	0.345587
SK	SK2C10	H21DH-03-143	Env2	27	67.88	69.52	87.63	-0.45	16.47	10.25	29.62	3710	0.325487
SK	SK2C11	H21DH-03-144	Env2	29	68.48	77.57	87.86	-0.44	15.29	9.6	31.01	3630	0.34261
SK	SK2C12	H21DH-03-146	Env2	27	61.87	60.03	87.91	-0.65	17.82	8.5	22.75	4600	0.409304
SK	SK2D01	H21DH-03-147	Env2	26	67.19	59.85	87.6	-0.78	18.99	8.4	24.68	4560	0.407124
SK	SK2D02	H21DH-03-148	Env2	31	67.78	68.46	87.92	-0.48	16.97	9.65	27.78	4030	0.363753
SK	SK2D03	H21DH-03-149	Env2
SK	SK2D04	H21DH-03-150	Env2	30	64.95	69.51	88.86	-0.56	15.17	10.7	33.13	3400	0.351932
SK	SK2D05	H21DH-03-151	Env2	28	65.88	68.77	87.45	-0.53	17	8.55	27.23	3940	0.412434
SK	SK2D06	H21DH-03-152	Env2	29	66.5	66.17	87.26	-0.47	17.26	8.85	26.24	4200	0.388839
SK	SK2D07	H21DH-03-153	Env2	23	66.5	75.86	87.8	-0.32	14.85	8.7	33.15	3580	0.344102
SK	SK2D08	H21DH-03-154	Env2	26	68.81	76.04	87.98	-0.15	14.22	9.4	30	3940	0.326793
SK	SK2D09	H21DH-03-155	Env2	25	67.49	65.55	87.28	-0.32	14.35	9.35	30.89	3480	0.398973
SK	SK2D10	H21DH-03-156	Env2	26	70.56	73.31	87.73	-0.34	15.38	9.4	29.1	3890	0.335259
SK	SK2D11	H21DH-03-161	Env2	31	66.53	73.58	87.21	-0.31	16.84	10.05	34.05	3360	0.363976
SK	SK2D12	H21DH-03-162	Env2	27	63	57.01	86.99	-0.5	17.18	8.9	23.82	4480	0.376608
SK	SK2E01	H21DH-03-169	Env2	27	67.2	69.76	87.48	-0.42	16.71	10.25	32.7	3400	0.409785
SK	SK2E02	H21DH-03-173	Env2	24	71.3	78.15	87.9	-0.52	16.51	10	34.81	3270	0.357599
SK	SK2E03	H21DH-03-174	Env2	23	65.12	69.95	88.58	-0.47	14.04	10	29.66	3700	0.332255
SK	SK2E04	H21DH-03-175	Env2	29	68.09	66.52	87.6	-0.33	15.29	9.35	28.25	3730	0.401124
SK	SK2E05	H21DH-03-177	Env2	25	69.93	75.25	87.57	-0.38	15.25	8.2	33.51	3420	0.315526
SK	SK2E06	H21DH-03-180	Env2	30	64.22	69.75	87.58	-0.41	16.29	10.1	25.88	3950	0.361837
SK	SK2E07	H21DH-03-181	Env2	26	64.02	68.73	87.85	0.02	13.3	12.3	30.71	3650	0.34877
SK	SK2E08	H21DH-03-182	Env2	22	64.65	74.27	87.48	-0.13	13.34	10.85	33.15	3370	0.367341
SK	SK2E09	H21DH-03-183	Env2	25	63.92	62.33	87.29	-0.57	16.8	8.35	23.86	4820	0.387501
SK	SK2E10	H21DH-03-184	Env2	20	62.8937	72.3005	87.04	0.47	12.51	13.95	51.23	2720
SK	SK2E11	H21DH-03-185	Env2	27	66.17	74.59	87.78	-0.38	15.83	8.85	32	3580	0.395835
SK	SK2E12	H21DH-03-186	Env2	32	70.54	78.21	87.31	-0.46	16.93	7.95	31.9	3590	0.404736
SK	SK2F01	H21DH-03-191	Env2	25	64.52	62.67	87.8	-0.55	15.91	9.35	26.62	4120	0.383759
SK	SK2F02	H21DH-03-195	Env2	27	64.26	67.03	87.41	-0.52	17.13	9.35	24.66	4410	0.397516
SK	SK2F03	H21DH-03-201	Env2	20	68.4314	76.7908	87.78	-0.14	15	11.2	46.27	2740
SK	SK2F04	H21DH-03-012	Env2	22	63.53	66.51	86.5	-0.18	15.1	11.9	29.63	3660	0.372413
SK	SK2F05	H21DH-03-016	Env2	25	69.36	76.85	87.96	-0.51	15.78	8.7	33.17	3430	0.318534
SK	SK2F06	H21DH-03-029	Env2	33	63.47	65.79	87.22	-0.28	16.72	11.55	26.75	3870	0.431207
SK	SK2F07	H21DH-03-030	Env2	23	73.05	73.24	87.09	-0.07	14.34	10.05	34.12	3320	0.31835
SK	SK2F08	H21DH-03-037	Env2
SK	SK2F09	H21DH-03-056	Env2	27	64.66	70.99	88.05	-0.16	14.24	11.7	35.93	3380	0.346456
SK	SK2F10	H21DH-03-057	Env2	25	64.91	74.89	87.58	-0.31	15.01	9.95	36.69	3410	0.37912
SK	SK2F11	H21DH-03-064	Env2	26	67.82	76.86	88.12	-0.64	16.92	10.8	33.49	3540	0.331843
SK	SK2F12	H21DH-03-070	Env2	30	68.41	76.77	87.09	-0.49	17.5	10.25	32.4	3530	0.438271
SK	SK2G01	H21DH-03-077	Env2	23	65.28	68.03	87.54	-0.75	16.73	8.75	25.15	4450	0.350036
SK	SK2G02	H21DH-03-087	Env2	30	66.67	70.68	87.56	-0.26	15.76	10.15	29.14	3710	0.475409
SK	SK2G03	H21DH-03-090	Env2	31	63.79	66.46	87.85	-0.53	16.88	9.9	26.68	3920	0.424248
SK	SK2G04	H21DH-03-108	Env2	28	66.4	63.2	87.37	-0.26	15.13	11	24.14	4650	0.345387
SK	SK2G05	H21DH-03-130	Env2
SK	SK2G06	H21DH-03-145	Env2
SK	SK2G07	H21DH-03-157	Env2	27	66.04	66.22	87.39	-0.49	16.36	8.7	28.32	3740	0.380417
SK	SK2G08	H21DH-03-160	Env2	30	70.14	77.65	87.84	-0.56	16.74	8.6	33.02	3360	0.37558
SK	SK2G09	H21DH-03-166	Env2	26	67.66	65.94	88.18	-0.43	14.18	8.06667	27.12	3940	0.378499
SK	SK2G10	H21DH-03-170	Env2	27	62.46	77.29	85.83	0.2	15.83	12.15	60.46	2730	0.425007
SK	SK2G11	H21DH-03-171	Env2	32	67.23	67.6	88.76	-0.37	13.93	9.6	27.01	4290	0.357421
SK	SK2G12	H21DH-03-176	Env2	27	64.62	70.64	87.71	-0.13	14.25	9.85	29.16	4010	0.349151
SK	SK2H01	H21DH-03-178	Env2	26	62.91	65.88	88.12	-0.12	13.5	12	31.83	3450	0.403039
SK	SK2H02	H21DH-03-179	Env2	24	64.99	70.02	87.68	0.13	12.97	11.9	33.59	3280	0.349163
SK	SK2H03	H21DH-03-189	Env2	26	68.32	69.28	87.57	-0.44	15.61	9.7	25.74	4030	0.369042
SK	SK2H04	H21DH-03-192	Env2	25	65.81	64.86	87.44	-0.59	16.48	7.95	26.62	4140	0.410279
SK	SK2H05	H21DH-03-193	Env2	23	68.13	64.04	87.44	-0.32	15.09	10.55	26.04	4250	0.392413
SK	SK2H06	H21DH-03-196	Env2	28	65.58	66.92	87.1	-0.17	14.52	11.2	31.9	3460	0.422583
SK	SK2H07	H21DH-03-197	Env2	26	61.78	64.42	87.57	-0.46	15.81	9.35	29.42	3640	0.418007
SK	SK2H08	H21DH-03-198	Env2	23	66.14	73.72	87.44	-0.25	14.91	9.8	34.92	3230	0.358068
SK	SK2H09	H21DH-03-199	Env2
SK	SK2H10	H21DH-03-200	Env2	26	62.49	59.24	87.43	-0.4	15.67	9.45	24.47	4360	0.427142
SK	SK2H11	H21DH-03-204	Env2	30	64.95	69.51	87.74	-0.21	14.25	10.4	29.78	3610	0.365223
SK	SK2H12	H21DH-03-210	Env2	24	63.86	62.79	87.5	-0.47	15.55	10.55	25.26	4270	0.371762
SK	SK1A01	Shunyou	Env3	25	63.8996	69.9396	87.07	-0.295	14.57	10.1	27.97	3880	0.31
SK	SK1A02	Kitahonami	Env3	35	66.5692	68.5212	86.66	-0.185	14.815	10.5	27.13	3880	0.28
SK	SK1A03	H21DH-03-001	Env3	33
SK	SK1A04	H21DH-03-002	Env3	32	63.6628	62.8615	86.31	-0.5	17.83	9.8	24.66	4480	0.31
SK	SK1A05	H21DH-03-003	Env3	32	70.7081	72.8395	86.66	-0.25	16.39	9.1	30.11	3620	0.31
SK	SK1A06	H21DH-03-005	Env3	32	67.607	76.9784	86.305	-0.32	14.825	8.5	27.65	3930	0.29
SK	SK1A07	H21DH-03-006	Env3	24	65.0146	69.6562	86.21	0.125	13.465	10.6	26.05	4070	0.27
SK	SK1A08	H21DH-03-007	Env3	30	66.9574	67.4385	87.025	-0.57	17.59	10.5	25.5	4140	0.27
SK	SK1A09	H21DH-03-008	Env3	30
SK	SK1A10	H21DH-03-009	Env3	30	65.9824	73.3333	86.25	0.065	14.665	10.45	28.94	3820	0.26
SK	SK1A11	H21DH-03-010	Env3	34
SK	SK1A12	H21DH-03-011	Env3	33	62.7433	69.8671	86.085	-0.04	16.17	11.35	27.35	3970	0.3
SK	SK1B01	H21DH-03-013	Env3	28	67.122	80.3779	86.855	0.02	13.095	10.2	33.41	3380	0.23
SK	SK1B02	H21DH-03-014	Env3	31	65.332	70.852	86.83	-0.115	14.57	10.7	27.43	4000	0.26
SK	SK1B03	H21DH-03-015	Env3	29	59.2809	63.9344	85.89	0.28	13.84	13.4	28.82	3610	0.26
SK	SK1B04	H21DH-03-017	Env3	31	66.7311	71.4493	87.29	-0.3	14.19	10.25	28.33	3710	0.25
SK	SK1B05	H21DH-03-018	Env3	27
SK	SK1B06	H21DH-03-019	Env3	31
SK	SK1B07	H21DH-03-020	Env3	28	66.9268	68.3673	86.75	-0.15	14.54	9.5	25.57	4340	0.24
SK	SK1B08	H21DH-03-021	Env3	28
SK	SK1B09	H21DH-03-022	Env3	27
SK	SK1B10	H21DH-03-023	Env3	31	65.1072	71.1078	87.08	-0.145	13.06	8.9	26.89	3940	0.29
SK	SK1B11	H21DH-03-024	Env3	31
SK	SK1B12	H21DH-03-025	Env3	30	69.8537	76.8156	87.175	-0.2	15.775	10	31.12	3580	0.26
SK	SK1C01	H21DH-03-026	Env3	28
SK	SK1C02	H21DH-03-027	Env3	31
SK	SK1C03	H21DH-03-028	Env3	24	68.3852	78.5206	87.565	-0.405	15.955	8.95	30.41	3770	0.31
SK	SK1C04	H21DH-03-031	Env3	31
SK	SK1C05	H21DH-03-032	Env3	28
SK	SK1C06	H21DH-03-033	Env3	30	65.8277	73.2353	87.59	-0.22	13.635	10.65	29.65	3820	0.29
SK	SK1C07	H21DH-03-034	Env3	31
SK	SK1C08	H21DH-03-035	Env3	34	68.1553	73.9316	86.005	-0.025	15.515	10.25	25.96	4260	0.3
SK	SK1C09	H21DH-03-036	Env3	28	68.1202	76.2447	86.67	0.015	14.15	10.6	29.3	3860	0.27
SK	SK1C10	H21DH-03-038	Env3	27	66.0524	75.7709	86.67	-0.21	15	11.8	31.93	3460	0.29
SK	SK1C11	H21DH-03-039	Env3	30	66.0232	68.7135	86.54	-0.02	14.34	10.05	25.58	4270	0.28
SK	SK1C12	H21DH-03-040	Env3	30	66.1181	78.3309	86.13	-0.105	15.515	9.95	42.63	3020	0.32
SK	SK1D01	H21DH-03-041	Env3	36
SK	SK1D02	H21DH-03-042	Env3	33	66.4729	76.9679	86.365	0.005	15.235	9.1	29.41	3720	0.3
SK	SK1D03	H21DH-03-043	Env3	25
SK	SK1D04	H21DH-03-044	Env3	32
SK	SK1D05	H21DH-03-045	Env3	34	69.883	81.1715	86.63	-0.405	18.425	8.8	32.61	3450	0.32
SK	SK1D06	H21DH-03-046	Env3	31
SK	SK1D07	H21DH-03-047	Env3	29	64.6035	62.7246	86.99	-0.395	16.94	9.5	24.52	4450	0.33
SK	SK1D08	H21DH-03-048	Env3	32	67.343	73.6011	87.265	-0.375	15.535	10.1	30.65	3660	0.31
SK	SK1D09	H21DH-03-049	Env3	30
SK	SK1D10	H21DH-03-050	Env3	31
SK	SK1D11	H21DH-03-051	Env3	29	68.2216	77.9202	86.985	-0.11	13.255	11.25	35.07	3340	0.26
SK	SK1D12	H21DH-03-052	Env3	34	65.5977	73.3333	86.815	-0.31	17.275	10.1	27.72	4030	0.31
SK	SK1E01	H21DH-03-053	Env3	30
SK	SK1E02	H21DH-03-054	Env3	30
SK	SK1E03	H21DH-03-055	Env3	28	62.5241	62.0955	86.49	-0.22	14.095	11	25.86	4190	0.28
SK	SK1E04	H21DH-03-058	Env3	36
SK	SK1E05	H21DH-03-059	Env3	31	64.9275	70.8333	86.085	0.03	14.56	10.85	30.93	3440	0.31
SK	SK1E06	H21DH-03-060	Env3	30	64.8596	77.1642	86.37	-0.255	14.65	10	28.76	3840	0.29
SK	SK1E07	H21DH-03-061	Env3	33	69.7292	75.7282	87.525	-0.21	14.13	10.3	27.94	3930	0.28
SK	SK1E08	H21DH-03-063	Env3	30
SK	SK1E09	H21DH-03-065	Env3	30	66.699	71.0335	86.53	-0.395	15.25	10.25	27.35	3790	0.32
SK	SK1E10	H21DH-03-066	Env3	31
SK	SK1E11	H21DH-03-067	Env3	29	68.0664	78.6227	86.565	-0.125	15.745	9.5	32.83	3390	0.32
SK	SK1E12	H21DH-03-068	Env3	31
SK	SK1F01	H21DH-03-069	Env3	30
SK	SK1F02	H21DH-03-071	Env3	31	66.4734	69.3314	86.88	-0.26	15.2	9.5	28.33	3760	0.35
SK	SK1F03	H21DH-03-072	Env3	31	66.4078	76.0234	87.225	-0.255	14.345	9.55	34.76	3260	0.31
SK	SK1F04	H21DH-03-073	Env3	34	64.9564	68.2563	86.995	-0.225	15.505	10	26.97	4020	0.3
SK	SK1F05	H21DH-03-074	Env3	30	63.0814	57.9109	87.38	-0.36	14.72	10.3	24.32	4340	0.3
SK	SK1F06	H21DH-03-075	Env3	27
SK	SK1F07	H21DH-03-076	Env3	30	69.3798	75.838	86.915	-0.42	15.425	8.45	28.27	3750	0.27
SK	SK1F08	H21DH-03-078	Env3	27	68.457	79.1726	86.94	-0.245	15.4	9.5	32.07	3540	0.25
SK	SK1F09	H21DH-03-079	Env3	29
SK	SK1F10	H21DH-03-080	Env3	28	63.9727	68.9498	86.805	0.185	14.22	11.95	28.54	3950	0.34
SK	SK1F11	H21DH-03-081	Env3	27	64.6945	71.5142	86.89	-0.08	13.895	11.4	29.37	3490	0.27
SK	SK1F12	H21DH-03-082	Env3	34
SK	SK1G01	H21DH-03-083	Env3	35
SK	SK1G02	H21DH-03-084	Env3	27	63.5397	76.8645	87.07	-0.075	13.155	10.3	34.88	3220	0.25
SK	SK1G03	H21DH-03-085	Env3	30
SK	SK1G04	H21DH-03-086	Env3	28
SK	SK1G05	H21DH-03-089	Env3	31	69.561	79.6634	86.565	-0.23	17.48	9.75	30.65	3670	0.29
SK	SK1G06	H21DH-03-091	Env3	31	64.8544	76.0479	85.585	-0.255	17.305	9.8	30.3	3540	0.33
SK	SK1G07	H21DH-03-092	Env3	31
SK	SK1G08	H21DH-03-093	Env3	30	69.8259	81.4404	86.24	-0.36	16.51	10.35	41.07	2930	0.28
SK	SK1G09	H21DH-03-094	Env3	30	72.4903	84.4208	87.105	-0.02	13.485	9.8	36.66	3170	0.3
SK	SK1G10	H21DH-03-095	Env3	31
SK	SK1G11	H21DH-03-096	Env3	27	69.9616	76.5432	87.175	-0.07	13.995	9.6	29.68	3750	0.33
SK	SK1G12	H21DH-03-097	Env3	31
SK	SK1H01	H21DH-03-098	Env3	28	67.0874	73.0825	86.52	-0.06	13.66	9.95	25.3	4170	0.26
SK	SK1H02	H21DH-03-099	Env3	28
SK	SK1H03	H21DH-03-100	Env3	25	68.0851	79.4034	87.105	-0.2	13.715	9.4	32.16	3360	0.28
SK	SK1H04	H21DH-03-101	Env3	27
SK	SK1H05	H21DH-03-102	Env3	27
SK	SK1H06	H21DH-03-103	Env3	30	69.0962	80.7314	87.23	-0.145	14.54	9.85	36.6	3100	0.26
SK	SK1H07	H21DH-03-104	Env3	30
SK	SK1H08	H21DH-03-105	Env3	30	68.5437	79.8867	87.055	-0.245	14.93	10.35	35.16	3160	0.28
SK	SK1H09	H21DH-03-106	Env3	27	65.9533	73.8938	87.385	-0.105	12.92	10.7	31.2	3420	0.24
SK	SK1H10	H21DH-03-107	Env3	28	68.8652	79.5775	87.13	-0.05	12.695	10.2	34.32	3290	0.24
SK	SK1H11	H21DH-03-109	Env3	28	70.0483	73.7931	87.845	-0.51	15.245	9.75	27.36	4040	0.23
SK	SK1H12	H21DH-03-110	Env3	29
SK	SK2A01	Shunyou	Env3	24	63.8996	69.9396	87.07	-0.295	14.57	10.1	27.97	3880	0.31
SK	SK2A02	Kitahonami	Env3	34	66.5692	68.5212	86.66	-0.185	14.815	10.5	27.13	3880	0.28
SK	SK2A03	H21DH-03-111	Env3	32
SK	SK2A04	H21DH-03-112	Env3	30
SK	SK2A05	H21DH-03-113	Env3	30
SK	SK2A06	H21DH-03-114	Env3	28
SK	SK2A07	H21DH-03-115	Env3	27	67.5728	72.9885	87.55	-0.335	14.18	10.45	29.11	3870	0.28
SK	SK2A08	H21DH-03-116	Env3	27
SK	SK2A09	H21DH-03-117	Env3	27	65.5738	63.8235	87.84	-0.5	16.525	10.2	24.72	4600	0.29
SK	SK2A10	H21DH-03-118	Env3	29	67.8952	76.5714	87.145	-0.335	15.395	9.7	31.6	3450	0.24
SK	SK2A11	H21DH-03-119	Env3	30
SK	SK2A12	H21DH-03-120	Env3	27	62.9017	65.6347	87.15	-0.2	14.14	11.3	26.18	4170	0.24
SK	SK2B01	H21DH-03-121	Env3	31
SK	SK2B02	H21DH-03-122	Env3	29	66.4717	76.8328	86.52	-0.07	13.685	10.2	30.77	3460	0.27
SK	SK2B03	H21DH-03-123	Env3	32	68.8477	78.5816	87.825	-0.415	13.93	8.9	33.69	3480	0.27
SK	SK2B04	H21DH-03-124	Env3	29	69.5525	70.7692	85.855	-0.255	16.46	9.45	27.06	4030	0.29
SK	SK2B05	H21DH-03-125	Env3	28	69.578	78.7024	86.58	0.135	12.83	10.1	32.13	3300	0.27
SK	SK2B06	H21DH-03-126	Env3	28	66.2414	76.1481	86.74	0.075	13.105	11	34.22	3210	0.28
SK	SK2B07	H21DH-03-127	Env3	27
SK	SK2B08	H21DH-03-128	Env3	28	66.2083	73.4421	86.615	0.065	13.87	10.2	29.35	3720	0.29
SK	SK2B09	H21DH-03-129	Env3	30	70.1071	79.7222	87.415	-0.335	14.84	8.7	29.99	3570	0.28
SK	SK2B10	H21DH-03-131	Env3	28
SK	SK2B11	H21DH-03-132	Env3	32
SK	SK2B12	H21DH-03-133	Env3	31
SK	SK2C01	H21DH-03-134	Env3	30	66.8616	71.2828	87.185	0.065	13.74	10.8	26.15	4130	0.29
SK	SK2C02	H21DH-03-135	Env3	32	66.2745	71.7456	87.355	-0.25	14.785	10.15	27.62	3940	0.29
SK	SK2C03	H21DH-03-136	Env3	27
SK	SK2C04	H21DH-03-137	Env3	30
SK	SK2C05	H21DH-03-138	Env3	31	65.2601	69.3233	87.39	-0.425	15.74	10.75	26.18	4340	0.24
SK	SK2C06	H21DH-03-139	Env3	28	65.6863	73.1343	87.605	-0.23	13.905	10.6	28.97	3800	0.25
SK	SK2C07	H21DH-03-140	Env3	34	67.0565	73.2558	87.615	-0.44	15.15	9.25	27.25	4000	0.28
SK	SK2C08	H21DH-03-141	Env3	34
SK	SK2C09	H21DH-03-142	Env3	29
SK	SK2C10	H21DH-03-143	Env3	30	66.6341	73.2064	86.71	-0.2	14.86	10.75	30.9	3470	0.24
SK	SK2C11	H21DH-03-144	Env3	33
SK	SK2C12	H21DH-03-146	Env3	30
SK	SK2D01	H21DH-03-147	Env3	27	65.3959	59.9402	86.625	-0.445	16.62	9.7	24.18	4550	0.3
SK	SK2D02	H21DH-03-148	Env3	32	69.064	69.1869	87.285	-0.38	16.345	9.9	27.93	3920	0.26
SK	SK2D03	H21DH-03-149	Env3	34
SK	SK2D04	H21DH-03-150	Env3	31	65.1663	71.1712	87.745	-0.37	14.335	11.55	32.32	3450	0.26
SK	SK2D05	H21DH-03-151	Env3	30	67.186	71.3043	86.745	-0.18	15.26	9.35	28.01	3740	0.31
SK	SK2D06	H21DH-03-152	Env3	31
SK	SK2D07	H21DH-03-153	Env3	27	68.3852	76.3869	86.81	-0.005	13.315	9.95	32.77	3450	0.29
SK	SK2D08	H21DH-03-154	Env3	28	69.5312	74.4382	86.845	0.05	13.365	10.15	27.83	4030	0.26
SK	SK2D09	H21DH-03-155	Env3	27	64.23	66.4643	86.565	-0.075	13.725	10.7	28.58	3660	0.33
SK	SK2D10	H21DH-03-156	Env3	27	69.5481	74.435	87.175	-0.22	14.465	9.75	28.48	3740	0.25
SK	SK2D11	H21DH-03-161	Env3	33	68.5854	76.8137	86.55	-0.24	16.805	9.6	31.45	3500	0.28
SK	SK2D12	H21DH-03-162	Env3	30	63.7341	65.7975	85.97	-0.125	15.53	10.3	25.25	4070	0.29
SK	SK2E01	H21DH-03-169	Env3	30
SK	SK2E02	H21DH-03-173	Env3	25	71.2195	78.4932	87.19	-0.37	15.635	10.15	33.22	3220	0.27
SK	SK2E03	H21DH-03-174	Env3	26	66.4729	75.2187	87.52	-0.15	13.095	10.6	31.66	3420	0.28
SK	SK2E04	H21DH-03-175	Env3	32	67.2816	71.14	87.1	-0.19	14.47	9.6	26.66	3930	0.29
SK	SK2E05	H21DH-03-177	Env3	28	68.677	77.6204	86.54	-0.095	14.49	8.6	32.66	3320	0.27
SK	SK2E06	H21DH-03-180	Env3	31	66.6341	73.7921	87.065	-0.22	15.27	10	27.16	3880	0.27
SK	SK2E07	H21DH-03-181	Env3	28	64.23	71.3202	87.07	0.18	12.38	12.4	32.41	3440	0.26
SK	SK2E08	H21DH-03-182	Env3	25	66.4062	76.1765	86.825	-0.05	12.72	10.6	30.14	3560	0.26
SK	SK2E09	H21DH-03-183	Env3	27	68.2617	71.3877	87.585	-0.42	15.38	8.8	28.15	3940	0.3
SK	SK2E10	H21DH-03-184	Env3	26
SK	SK2E11	H21DH-03-185	Env3	30	66.9591	77.0015	87.105	-0.335	16.13	8.9	29.19	3800	0.3
SK	SK2E12	H21DH-03-186	Env3	34
SK	SK2F01	H21DH-03-191	Env3	27	67.052	65.8046	86.605	-0.145	14.15	10.65	28.08	3960	0.31
SK	SK2F02	H21DH-03-195	Env3	30
SK	SK2F03	H21DH-03-201	Env3	26	69.4799	76.9774	86.585	-0.135	14.2	9.45	32.83	3230	0.25
SK	SK2F04	H21DH-03-012	Env3	25
SK	SK2F05	H21DH-03-016	Env3	27	70.5191	79.8611	87.245	-0.17	14.255	9.85	29.65	3620	0.27
SK	SK2F06	H21DH-03-029	Env3	35
SK	SK2F07	H21DH-03-030	Env3	27	71.737	77.7018	86.55	0.025	13.785	9.8	28.18	3760	0.24
SK	SK2F08	H21DH-03-037	Env3	38
SK	SK2F09	H21DH-03-056	Env3	28	65.4224	73.8739	86.305	0.22	13.125	12.05	35.81	3210	0.28
SK	SK2F10	H21DH-03-057	Env3	28	67.6098	80.3752	86.77	-0.07	13.725	9.95	38.13	3110	0.29
SK	SK2F11	H21DH-03-064	Env3	28	68.0976	76.0745	87.435	-0.42	15.625	11.1	33.31	3530	0.26
SK	SK2F12	H21DH-03-070	Env3	32	69.7176	78.4916	86.495	-0.215	16.08	10.75	33.97	3440	0.33
SK	SK2G01	H21DH-03-077	Env3	26	65.5914	67.0641	86.92	-0.345	14.855	10.2	26.19	4050	0.27
SK	SK2G02	H21DH-03-087	Env3	35
SK	SK2G03	H21DH-03-090	Env3	36
SK	SK2G04	H21DH-03-108	Env3	31
SK	SK2G05	H21DH-03-130	Env3	35
SK	SK2G06	H21DH-03-145	Env3	26	66.5362	78.0882	85.92	0.115	12.475	10.85	32.65	3230	0.26
SK	SK2G07	H21DH-03-157	Env3	28	64.5446	72.3824	86.15	-0.075	14.305	10.3	30.02	3470	0.3
SK	SK2G08	H21DH-03-160	Env3	34
SK	SK2G09	H21DH-03-166	Env3	30	67.319	70.0581	87.945	-0.215	13.22	9.2	29.29	3670	0.28
SK	SK2G10	H21DH-03-170	Env3	33
SK	SK2G11	H21DH-03-171	Env3	31	67.3171	72.8986	87.86	-0.165	13.405	10.55	27.96	4080	0.29
SK	SK2G12	H21DH-03-176	Env3	30	64.9414	71.5789	86.655	-0.01	12.97	10.35	28.55	4100	0.29
SK	SK2H01	H21DH-03-178	Env3	29	65.0391	70.5706	87.24	-0.125	12.945	11.3	29.34	3480	0.27
SK	SK2H02	H21DH-03-179	Env3	26	68.7379	73.1638	87.13	0.24	12.745	11.75	34.73	3120	0.31
SK	SK2H03	H21DH-03-189	Env3	27	71.0808	74.2466	86.935	-0.065	13.5	10.55	28.36	3640	0.27
SK	SK2H04	H21DH-03-192	Env3	27	68.8172	73.8636	85.935	-0.2	13.85	9.2	29.85	3430	0.32
SK	SK2H05	H21DH-03-193	Env3	27
SK	SK2H06	H21DH-03-196	Env3	30	63.5922	70.3817	86.335	0.01	13.545	12.1	29.56	3570	0.31
SK	SK2H07	H21DH-03-197	Env3	28	62.4148	69.8908	85.76	-0.14	14.495	10.25	35.25	3210	0.36
SK	SK2H08	H21DH-03-198	Env3	27	68.1018	75.5747	87.215	-0.225	15.725	9.85	32.3	3420	0.31
SK	SK2H09	H21DH-03-199	Env3	31
SK	SK2H10	H21DH-03-200	Env3	27
SK	SK2H11	H21DH-03-204	Env3	31	68.2664	74.8924	86.25	-0.1	13.695	10.35	28.92	3610	0.28
SK	SK2H12	H21DH-03-210	Env3	29	64.8094	67.4208	86.57	-0.235	14.305	11.35	27.11	4010	0.28
SK	SK1A01	Shunyou	Env4	15	61.3161	75.935	87.08	-0.28	14.52	10.15	32.96	3280
SK	SK1A02	Kitahonami	Env4	26	66.7668	72.4138	87.7	-0.2	14.925	10.7	31.57	3380
SK	SK1A03	H21DH-03-001	Env4	24
SK	SK1A04	H21DH-03-002	Env4	26
SK	SK1A05	H21DH-03-003	Env4	26
SK	SK1A06	H21DH-03-005	Env4	24
SK	SK1A07	H21DH-03-006	Env4	19
SK	SK1A08	H21DH-03-007	Env4	24
SK	SK1A09	H21DH-03-008	Env4	23
SK	SK1A10	H21DH-03-009	Env4	20
SK	SK1A11	H21DH-03-010	Env4	27
SK	SK1A12	H21DH-03-011	Env4	26
SK	SK1B01	H21DH-03-013	Env4	20
SK	SK1B02	H21DH-03-014	Env4	24
SK	SK1B03	H21DH-03-015	Env4	21
SK	SK1B04	H21DH-03-017	Env4	23
SK	SK1B05	H21DH-03-018	Env4	17
SK	SK1B06	H21DH-03-019	Env4	21
SK	SK1B07	H21DH-03-020	Env4	20
SK	SK1B08	H21DH-03-021	Env4	23
SK	SK1B09	H21DH-03-022	Env4	19
SK	SK1B10	H21DH-03-023	Env4	20
SK	SK1B11	H21DH-03-024	Env4	21
SK	SK1B12	H21DH-03-025	Env4	22
SK	SK1C01	H21DH-03-026	Env4	18
SK	SK1C02	H21DH-03-027	Env4	23
SK	SK1C03	H21DH-03-028	Env4	20
SK	SK1C04	H21DH-03-031	Env4	26
SK	SK1C05	H21DH-03-032	Env4	21
SK	SK1C06	H21DH-03-033	Env4	21
SK	SK1C07	H21DH-03-034	Env4	21
SK	SK1C08	H21DH-03-035	Env4	28
SK	SK1C09	H21DH-03-036	Env4	19
SK	SK1C10	H21DH-03-038	Env4	18
SK	SK1C11	H21DH-03-039	Env4	24
SK	SK1C12	H21DH-03-040	Env4	21
SK	SK1D01	H21DH-03-041	Env4	26
SK	SK1D02	H21DH-03-042	Env4	28
SK	SK1D03	H21DH-03-043	Env4	18
SK	SK1D04	H21DH-03-044	Env4	25
SK	SK1D05	H21DH-03-045	Env4	26
SK	SK1D06	H21DH-03-046	Env4	25
SK	SK1D07	H21DH-03-047	Env4	20
SK	SK1D08	H21DH-03-048	Env4	24
SK	SK1D09	H21DH-03-049	Env4	21
SK	SK1D10	H21DH-03-050	Env4	22
SK	SK1D11	H21DH-03-051	Env4	20
SK	SK1D12	H21DH-03-052	Env4	26
SK	SK1E01	H21DH-03-053	Env4	23
SK	SK1E02	H21DH-03-054	Env4	21
SK	SK1E03	H21DH-03-055	Env4	20
SK	SK1E04	H21DH-03-058	Env4	27
SK	SK1E05	H21DH-03-059	Env4	23
SK	SK1E06	H21DH-03-060	Env4	25
SK	SK1E07	H21DH-03-061	Env4	26
SK	SK1E08	H21DH-03-063	Env4	20
SK	SK1E09	H21DH-03-065	Env4	23
SK	SK1E10	H21DH-03-066	Env4	28
SK	SK1E11	H21DH-03-067	Env4	24
SK	SK1E12	H21DH-03-068	Env4	21
SK	SK1F01	H21DH-03-069	Env4	22
SK	SK1F02	H21DH-03-071	Env4	26
SK	SK1F03	H21DH-03-072	Env4	24
SK	SK1F04	H21DH-03-073	Env4	25
SK	SK1F05	H21DH-03-074	Env4	22
SK	SK1F06	H21DH-03-075	Env4	15
SK	SK1F07	H21DH-03-076	Env4	20
SK	SK1F08	H21DH-03-078	Env4	16
SK	SK1F09	H21DH-03-079	Env4	20
SK	SK1F10	H21DH-03-080	Env4	19
SK	SK1F11	H21DH-03-081	Env4	17
SK	SK1F12	H21DH-03-082	Env4	24
SK	SK1G01	H21DH-03-083	Env4	28
SK	SK1G02	H21DH-03-084	Env4	16
SK	SK1G03	H21DH-03-085	Env4	20
SK	SK1G04	H21DH-03-086	Env4	19
SK	SK1G05	H21DH-03-089	Env4	21
SK	SK1G06	H21DH-03-091	Env4	24
SK	SK1G07	H21DH-03-092	Env4	20
SK	SK1G08	H21DH-03-093	Env4	21
SK	SK1G09	H21DH-03-094	Env4	21
SK	SK1G10	H21DH-03-095	Env4	25
SK	SK1G11	H21DH-03-096	Env4	19
SK	SK1G12	H21DH-03-097	Env4	23
SK	SK1H01	H21DH-03-098	Env4	22
SK	SK1H02	H21DH-03-099	Env4	17
SK	SK1H03	H21DH-03-100	Env4	18
SK	SK1H04	H21DH-03-101	Env4	19
SK	SK1H05	H21DH-03-102	Env4	20
SK	SK1H06	H21DH-03-103	Env4	21
SK	SK1H07	H21DH-03-104	Env4	18
SK	SK1H08	H21DH-03-105	Env4	23
SK	SK1H09	H21DH-03-106	Env4	18
SK	SK1H10	H21DH-03-107	Env4	18
SK	SK1H11	H21DH-03-109	Env4	21
SK	SK1H12	H21DH-03-110	Env4	22
SK	SK2A01	Shunyou	Env4	17	59.0457	75.9259	86.895	-0.025	13.875	11.8	35.43	3090
SK	SK2A02	Kitahonami	Env4	24	66.4671	77.027	87.545	-0.105	14.71	11.2	34.29	3130
SK	SK2A03	H21DH-03-111	Env4	21
SK	SK2A04	H21DH-03-112	Env4	20
SK	SK2A05	H21DH-03-113	Env4	22
SK	SK2A06	H21DH-03-114	Env4	20
SK	SK2A07	H21DH-03-115	Env4	19
SK	SK2A08	H21DH-03-116	Env4	20
SK	SK2A09	H21DH-03-117	Env4	20
SK	SK2A10	H21DH-03-118	Env4	18
SK	SK2A11	H21DH-03-119	Env4	20
SK	SK2A12	H21DH-03-120	Env4	20
SK	SK2B01	H21DH-03-121	Env4	24
SK	SK2B02	H21DH-03-122	Env4	21
SK	SK2B03	H21DH-03-123	Env4	25
SK	SK2B04	H21DH-03-124	Env4	20
SK	SK2B05	H21DH-03-125	Env4	20
SK	SK2B06	H21DH-03-126	Env4	22
SK	SK2B07	H21DH-03-127	Env4	19
SK	SK2B08	H21DH-03-128	Env4	19
SK	SK2B09	H21DH-03-129	Env4	23
SK	SK2B10	H21DH-03-131	Env4	20
SK	SK2B11	H21DH-03-132	Env4	23
SK	SK2B12	H21DH-03-133	Env4	24
SK	SK2C01	H21DH-03-134	Env4	20
SK	SK2C02	H21DH-03-135	Env4	22
SK	SK2C03	H21DH-03-136	Env4	19
SK	SK2C04	H21DH-03-137	Env4	23
SK	SK2C05	H21DH-03-138	Env4	20
SK	SK2C06	H21DH-03-139	Env4	19
SK	SK2C07	H21DH-03-140	Env4	25
SK	SK2C08	H21DH-03-141	Env4	27
SK	SK2C09	H21DH-03-142	Env4	18
SK	SK2C10	H21DH-03-143	Env4	24
SK	SK2C11	H21DH-03-144	Env4	24
SK	SK2C12	H21DH-03-146	Env4	23
SK	SK2D01	H21DH-03-147	Env4	18
SK	SK2D02	H21DH-03-148	Env4	26
SK	SK2D03	H21DH-03-149	Env4	28
SK	SK2D04	H21DH-03-150	Env4	22
SK	SK2D05	H21DH-03-151	Env4	22
SK	SK2D06	H21DH-03-152	Env4	24
SK	SK2D07	H21DH-03-153	Env4	17
SK	SK2D08	H21DH-03-154	Env4	20
SK	SK2D09	H21DH-03-155	Env4	19
SK	SK2D10	H21DH-03-156	Env4	17
SK	SK2D11	H21DH-03-161	Env4	25
SK	SK2D12	H21DH-03-162	Env4	20
SK	SK2E01	H21DH-03-169	Env4	20
SK	SK2E02	H21DH-03-173	Env4	17
SK	SK2E03	H21DH-03-174	Env4	15
SK	SK2E04	H21DH-03-175	Env4	23
SK	SK2E05	H21DH-03-177	Env4	18
SK	SK2E06	H21DH-03-180	Env4	19
SK	SK2E07	H21DH-03-181	Env4	18
SK	SK2E08	H21DH-03-182	Env4	14
SK	SK2E09	H21DH-03-183	Env4	17
SK	SK2E10	H21DH-03-184	Env4	17
SK	SK2E11	H21DH-03-185	Env4	20
SK	SK2E12	H21DH-03-186	Env4	26
SK	SK2F01	H21DH-03-191	Env4	19
SK	SK2F02	H21DH-03-195	Env4	19
SK	SK2F03	H21DH-03-201	Env4	17
SK	SK2F04	H21DH-03-012	Env4	17
SK	SK2F05	H21DH-03-016	Env4	18
SK	SK2F06	H21DH-03-029	Env4	29
SK	SK2F07	H21DH-03-030	Env4	19
SK	SK2F08	H21DH-03-037	Env4	30
SK	SK2F09	H21DH-03-056	Env4	19
SK	SK2F10	H21DH-03-057	Env4	19
SK	SK2F11	H21DH-03-064	Env4	19
SK	SK2F12	H21DH-03-070	Env4	26
SK	SK2G01	H21DH-03-077	Env4	17
SK	SK2G02	H21DH-03-087	Env4	26
SK	SK2G03	H21DH-03-090	Env4	25
SK	SK2G04	H21DH-03-108	Env4	26
SK	SK2G05	H21DH-03-130	Env4	26
SK	SK2G06	H21DH-03-145	Env4	16
SK	SK2G07	H21DH-03-157	Env4	21
SK	SK2G08	H21DH-03-160	Env4	25
SK	SK2G09	H21DH-03-166	Env4	20
SK	SK2G10	H21DH-03-170	Env4	23
SK	SK2G11	H21DH-03-171	Env4	23
SK	SK2G12	H21DH-03-176	Env4	24
SK	SK2H01	H21DH-03-178	Env4	25
SK	SK2H02	H21DH-03-179	Env4	16
SK	SK2H03	H21DH-03-189	Env4	17
SK	SK2H04	H21DH-03-192	Env4	19
SK	SK2H05	H21DH-03-193	Env4	16
SK	SK2H06	H21DH-03-196	Env4	23
SK	SK2H07	H21DH-03-197	Env4	22
SK	SK2H08	H21DH-03-198	Env4	18
SK	SK2H09	H21DH-03-199	Env4	21
SK	SK2H10	H21DH-03-200	Env4	20
SK	SK2H11	H21DH-03-204	Env4	24
SK	SK2H12	H21DH-03-210	Env4	20
TK	TK1A01	Tohoku224	Env1	26	62.1951	65.1961	87.0783	-0.01	12.9467	10.8	25.48	3810	0.355
TK	TK1A02	Kitahonami	Env1	35	70.2405	72.0399	86.7517	-0.328333	14.9117	10.5	28.49	3710	0.34
TK	TK1A03	H21DH-02-005	Env1	34	67.5127	67.5188	86.785	-0.06	14.6867	9.75	29.98	3480	0.32
TK	TK1A04	H21DH-02-016	Env1	34	68.3673	69.403	85.9533	-0.268333	16.1217	10.4	29.37	3390	0.335
TK	TK1A05	H21DH-02-017	Env1	26	65.5102	69.9377	86.5367	0.085	14.0917	12	26.09	3970	0.31
TK	TK1A06	H21DH-02-019	Env1	27	63.1579	70.1923	86.1617	-0.106667	14.65	11.1	28.99	3480	0.34
TK	TK1A07	H21DH-02-024	Env1	27	65.475	67.8627	86.7283	0.12	13.0367	12.2	28.82	3540	0.315
TK	TK1A08	H21DH-02-025	Env1	26	59.2441	66.0345	87.3533	-0.238333	13.8267	11.35	28.07	3660	0.35
TK	TK1A09	H21DH-02-031	Env1	28	65.412	66.4075	86.855	0.015	12.9933	10.6	27.21	3570	0.315
TK	TK1A10	H21DH-02-033	Env1	33	63.7385	66.5064	87.3633	-0.375	15.6583	9.5	27.48	3890	0.315
TK	TK1A11	H21DH-02-037	Env1	24	63.6826	68.6901	86.6	-0.0966667	14.2933	11.7	26.87	3670	0.335
TK	TK1A12	H21DH-02-038	Env1	31	68.7054	65.5786	87.1867	-0.618333	16.5667	10.4	27.98	3550	0.305
TK	TK1B01	H21DH-02-041	Env1	30	67.003	70.9337	86.6617	-0.128333	14.4033	9.9	28.22	3620	0.33
TK	TK1B02	H21DH-02-044	Env1	28	62.1677	62.9934	86.3533	-0.21	14.0683	10.55	24.41	4260	0.355
TK	TK1B03	H21DH-02-048	Env1	32	69.0669	72.2467	86.5683	-0.146667	14.7933	10.65	29.9	3830	0.32
TK	TK1B04	H21DH-02-049	Env1	34	69.6138	75.7664	87.625	-0.116667	14.1883	9.65	31.95	3490	0.32
TK	TK1B05	H21DH-02-050	Env1	34	67.4651	76.3314	85.1333	0.28	13.095	11.95	34.62	3250	0.385
TK	TK1B06	H21DH-02-053	Env1	29	66.5319	67.1733	87.1317	-0.446667	15.675	9.7	28.16	3580	0.32
TK	TK1B07	H21DH-02-055	Env1	28	67.8068	67.6558	86.2383	-0.0933333	14.1767	9.9	28.39	3600	0.375
TK	TK1B08	H21DH-02-060	Env1	28	65.7631	70.8397	86.8633	0.07	14.315	11.1	32.67	3330	0.305
TK	TK1B09	H21DH-02-064	Env1	24	65.3575	69.6456	87.5967	-0.00166667	12.8383	11.65	27.31	3580	0.32
TK	TK1B10	H21DH-02-079	Env1	28	63.2323	61.8211	86.435	0.0266667	16.175	9.95	24.09	4280	0.315
TK	TK1B11	H21DH-02-081	Env1	28	65.1256	67.4383	87.4467	0.213333	13.0017	11.2	27.25	3860	0.305
TK	TK1B12	H21DH-02-082	Env1	28	66.1616	70.0763	87.535	-0.241667	15.6233	10.15	26.75	3890	0.305
TK	TK1C01	H21DH-02-086	Env1	24	55.6004	59.1652	87.4917	-0.266667	14.57	12.15	23.84	3990	0.33
TK	TK1C02	H21DH-02-088	Env1	27	68.75	65.5425	87.5717	-0.38	15.4617	10.9	26.92	3820	0.295
TK	TK1C03	H21DH-02-091	Env1	32	65.3924	64.4615	87.0567	-0.00166667	14.1133	9.55	25.25	4080	0.325
TK	TK1C04	H21DH-02-092	Env1	29	67.7711	70.0741	86.1917	0.0516667	14.9333	11.4	29.15	3510	0.32
TK	TK1C05	H21DH-02-093	Env1	27	63.9476	65.1969	86.5383	-0.171667	13.7967	9.85	24.01	4000	0.37
TK	TK1C06	H21DH-02-099	Env1	28	65.998	73.4043	87.545	-0.111667	13.7033	11.5	36.05	3100	0.325
TK	TK1C07	H21DH-02-100	Env1	35	67.6411	72.4292	86.505	0.203333	12.5783	9.9	27.55	3690	0.33
TK	TK1C08	H21DH-02-103	Env1	28	61.3293	60.2627	87.1683	-0.138333	14.7417	9.8	23.01	4430	0.31
TK	TK1C09	H21DH-02-104	Env1	31	61.005	70.8402	87.1283	0.03	13.9883	10.3	25.23	4310	0.325
TK	TK1C10	H21DH-02-110	Env1	28	64.3794	64.8903	87.6783	-0.391667	15.1517	10.25	24.71	4060	0.305
TK	TK1C11	H21DH-02-112	Env1	32	64.854	59.3168	85.8717	0.0966667	13.275	11.85	27.25	3630	0.365
TK	TK1C12	H21DH-02-113	Env1	29	67.9838	69.5976	86.955	-0.163333	14.0383	9.95	26.99	3840	0.335
TK	TK1D01	H21DH-02-117	Env1	26	65.6566	69.2308	85.82	0.175	13.71	10.85	28.17	3570	0.38
TK	TK1D02	H21DH-02-120	Env1	27	62.1594	72.2403	86.8883	0.0566667	12.1833	12.3	29.92	3640	0.335
TK	TK1D03	H21DH-02-121	Env1	26	64.004	71.564	87.315	0.143333	12.5967	11.5	29.52	3510	0.305
TK	TK1D04	H21DH-02-122	Env1	28	65.9617	72.6718	87.3967	-0.0966667	14.29	11.55	30.69	3370	0.31
TK	TK1D05	H21DH-02-123	Env1	28	64.3002	72.8707	86.835	0.0783333	12.1517	10.05	26.08	3910	0.32
TK	TK1D06	H21DH-02-124	Env1	27	63.9029	58.3861	86.1667	-0.311667	15.6	9.7	22.79	4470	0.38
TK	TK1D07	H21DH-02-128	Env1	31	65.3266	66.3077	86.6617	-0.32	14.5483	10.55	25.74	4010	0.335
TK	TK1D08	H21DH-02-129	Env1	29	67.7744	67.6077	86.0683	-0.13	14.4583	10.75	27.22	3850	0.34
TK	TK1D09	H21DH-02-141	Env1	24	64.4512	59.0625	86.2133	-0.358333	16.6267	10.85	24.7	3940	0.35
TK	TK1D10	H21DH-02-142	Env1	28	66.4995	69.3816	86.8317	0.25	13.4167	12.6	28.4	3690	0.32
TK	TK1D11	H21DH-02-145	Env1	36	62.8024	68.2183	86.6583	0.135	13.2717	13.15	28.84	3710	0.325
TK	TK1D12	H21DH-02-146	Env1	28	69.4641	71.6157	87.1617	-0.356667	16.58	10.85	29.83	3680	0.3
TK	TK1E01	H21DH-02-147	Env1	26	60.8609	61.0197	87.37	-0.121667	14.1567	11.3	23.86	4110	0.32
TK	TK1E02	H21DH-02-149	Env1	28	59.2929	65.247	87.2983	-0.143333	14.915	12.25	26.67	3870	0.32
TK	TK1E03	H21DH-02-150	Env1	32	67.5076	66.0688	86.225	0.181667	13.6217	10.7	27.26	3650	0.33
TK	TK1E04	H21DH-02-152	Env1	27	56.8706	71.9577	86.5017	0.328333	12.4567	12.45	39.36	2920	0.375
TK	TK1E05	H21DH-02-153	Env1	24	59.6367	59.5601	85.0633	0.08	16.055	10.35	23.51	4210	0.44
TK	TK1E06	H21DH-02-154	Env1	26	61.8182	65.5229	86.5983	0.0866667	14.0383	11.55	25.64	3890	0.34
TK	TK1E07	H21DH-02-155	Env1	27	61.608	59.5432	86.5683	-0.0483333	14.975	11.25	25.81	3810	0.325
TK	TK1E08	H21DH-02-156	Env1	28	63.6546	61.8297	85.1333	0.533333	12.3967	12.7	26.55	3770	0.4
TK	TK1E09	H21DH-02-165	Env1	32	68.75	66.2757	87.3383	-0.0866667	13.8783	10.55	25.47	3980	0.295
TK	TK1E10	H21DH-02-170	Env1	28	66.1307	66.7173	87.3933	-0.175	14.0417	10.4	26.18	3810	0.31
TK	TK1E11	H21DH-02-174	Env1	33	67.9719	70.4579	87.3683	-0.191667	12.6883	9.75	27.11	3800	0.315
TK	TK1E12	H21DH-02-183	Env1	31	67.1385	64.006	87.1583	-0.43	15.1567	9.4	24.97	3970	0.31
TK	TK1F01	H21DH-02-186	Env1	26	61.2839	59.2471	86.9033	-0.266667	15.475	11.2	24.07	4150	0.32
TK	TK1F02	H21DH-02-191	Env1	31	64.9899	76.4706	86.285	0.425	12.2367	13.6	42.22	2860	0.345
TK	TK1F03	H21DH-02-192	Env1	28	63.7563	68.4713	87.2667	-0.155	13.6783	10.45	25.73	3920	0.3
TK	TK1F04	H21DH-02-193	Env1	30	61.7021	63.711	86.5183	0.01	14.3517	11.15	24.07	4190	0.34
TK	TK1F05	H21DH-02-196	Env1	34	69.3079	70.0434	86.565	-0.366667	15.3983	10.4	25.58	3960	0.315
TK	TK1F06	H21DH-02-199	Env1	33	62.132	69.281	87.0183	-0.21	14.8917	10.75	28.49	3620	0.33
TK	TK1F07	H21DH-02-200	Env1	26	60.7251	62.1891	87.2217	-0.283333	14.0067	10.75	26.13	3810	0.33
TK	TK1F08	H21DH-02-204	Env1	30	60.7724	69.398	87.155	-0.595	15.9633	10.3	28.07	3640	0.33
TK	TK1F09	H21DH-02-205	Env1	33	64.4241	63.1329	86.9133	-0.37	17.075	10.45	24.95	4290	0.31
TK	TK1F10	H21DH-02-208	Env1	29	55.4995	59.0909	86.7033	-0.403333	16.0217	9.25	23.77	4230	0.39
TK	TK1F11	H21DH-02-209	Env1	28	60.5263	65.8863	87.4767	-0.0583333	13.6683	10.6	25.68	3820	0.32
TK	TK1F12	H21DH-02-211	Env1	30	65.5137	70.4969	86.29	0.123333	13.2333	10.4	26.77	4020	0.325
TK	TK1G01	H21DH-02-217	Env1	28	61.5385	69.4079	87.4067	0.268333	12.455	13.25	30.55	3450	0.325
TK	TK1G02	H21DH-02-219	Env1	24	66.0302	68.3409	87.2233	-0.123333	14.1967	11.25	27.18	3800	0.3
TK	TK1G03	H21DH-02-221	Env1	24	65.4509	69.195	86.8733	-0.0766667	13.7217	12.75	29.21	3600	0.33
TK	TK1G04	H21DH-02-223	Env1	29	66.9036	72.2307	86.9683	-0.085	13.5417	10.8	30.7	3530	0.305
TK	TK1G05	H21DH-02-224	Env1	26	66.6667	75.9819	86.735	0.06	13.975	12.5	35.52	3250	0.3
TK	TK1G06	H21DH-02-229	Env1	32	65.1256	72.6852	86.8017	0.0683333	13.2933	10.25	31.18	3390	0.325
TK	TK1G07	H21DH-02-232	Env1	24	63.4441	65.873	86.8833	0.131667	13.6667	12.25	29.7	3500	0.32
TK	TK1G08	H21DH-02-238	Env1	24	61.9478	62.8849	86.6317	-0.2	12.8917	11.65	24.72	3880	0.345
TK	TK1G09	H21DH-02-241	Env1	28	63.3703	59.8726	86.54	-0.468333	16.2383	10.4	23.47	4280	0.325
TK	TK1G10	H21DH-02-242	Env1	28	66.7341	72.2727	86.7767	-0.208333	15.225	10.7	28.04	3730	0.315
TK	TK1G11	H21DH-02-243	Env1	24	63.9558	62.7943	86.9467	-0.41	15.765	11	24.37	3900	0.32
TK	TK1G12	H21DH-02-248	Env1	28	62.8658	65.9711	87.52	-0.518333	16.27	12.25	27.29	3800	0.325
TK	TK1H01	H21DH-02-258	Env1	26	63.3166	70.3175	86.6567	-0.106667	13.585	10.7	28.52	3580	0.305
TK	TK1H02	H21DH-02-261	Env1	26	70.2595	74.4318	85.8767	0.258333	14.3467	10.95	31.4	3570	0.34
TK	TK1H03	H21DH-02-262	Env1	24	62.5871	64.2289	86.13	-0.0416667	14.475	11.4	25.93	3750	0.38
TK	TK1H04	H21DH-02-265	Env1	26	59.2369	63.8983	86.4617	0.0583333	13.8617	11.2	23.31	4400	0.38
TK	TK1H05	H21DH-02-267	Env1	26	59.5382	69.3086	86.205	0.065	13.9583	11.8	27.43	3660	0.355
TK	TK1H06	H21DH-02-268	Env1	26	61.5848	69.3811	86.4317	0.355	12.2733	13.05	31.43	3480	0.345
TK	TK1H07	H21DH-02-271	Env1	34	65.3266	62.3077	86.7217	-0.0183333	13.4933	11.15	27.01	3720	0.34
TK	TK1H08	H21DH-02-272	Env1	31	59.519	65.3199	85.9183	0.251667	13.435	11.95	27.59	3580	0.39
TK	TK1H09	H21DH-02-275	Env1	26	66.0949	65.1908	86.755	-0.311667	15.2917	10.1	26.59	3810	0.33
TK	TK1H10	H21DH-02-279	Env1	33	64.5455	66.9797	86.8683	-0.446667	15.58	10	24.01	4380	0.305
TK	TK1H11	H21DH-02-280	Env1	26	62.7649	62.3794	87.1117	-0.326667	14.7833	9.9	24.77	3910	0.345
TK	TK1H12	H21DH-02-281	Env1	28	64.4512	67.9688	87.215	-0.631667	18.495	10.05	24.51	4410	0.295
TK	TK2A01	Tohoku224	Env1	26	62.1951	65.1961	87.0783	-0.01	12.9467	10.8	25.48	3810	0.355
TK	TK2A02	Kitahonami	Env1	35	70.2405	72.0399	86.7517	-0.328333	14.9117	10.5	28.49	3710	0.34
TK	TK2A03	H21DH-02-283	Env1	28	64.0688	67.1406	87.705	-0.346667	14.6967	10.35	27.14	3620	0.285
TK	TK2A04	H21DH-02-284	Env1	29	66.1601	65.0842	87.265	-0.398333	16.92	10.6	26.6	3940	0.28
TK	TK2A05	H21DH-02-286	Env1	30	61.2969	60	87.0667	-0.205	15.4067	11.05	23.24	4430	0.305
TK	TK2A06	H21DH-02-287	Env1	29	66.7341	70.7576	87.5833	-0.385	15.0017	9.2	27.38	3680	0.315
TK	TK2A07	H21DH-02-291	Env1	29	63.9476	64.8819	86.3283	-0.0816667	15.0717	10.3	25.76	3930	0.365
TK	TK2A08	H21DH-02-294	Env1	30	63.0261	64.2289	87.4183	-0.0416667	14.135	10.55	25.69	3970	0.315
TK	TK2A09	H21DH-02-298	Env1	26	64.1052	68.4543	86.5833	-0.15	15.03	10.65	28.51	3570	0.355
TK	TK2A10	H21DH-02-307	Env1	28	61.5307	66.1211	86.2483	0	13.215	9.95	25.15	3930	0.395
TK	TK2A11	H21DH-02-309	Env1	24	64.4711	72.9102	86.7633	0.233333	12.61	11.75	33.02	3280	0.355
TK	TK2A12	H21DH-02-312	Env1	35	66.1972	67.9331	86.675	-0.0633333	13.35	10	27.59	3680	0.34
TK	TK2B01	H21DH-02-316	Env1	31	64.4221	70.3588	87.3083	0.00666667	13.6717	10.9	28.78	3480	0.305
TK	TK2B02	H21DH-02-318	Env1	31	62.7392	68.8604	88.015	-0.251667	13.7267	10.15	25.98	3840	0.295
TK	TK2B03	H21DH-02-319	Env1	26	60.201	64.7746	86.3533	-0.35	15.9283	10.3	26.39	3750	0.325
TK	TK2B04	H21DH-02-322	Env1	29	65.2568	65.5864	87.3533	-0.44	15.3567	8.45	24.06	4290	0.33
TK	TK2B05	H21DH-02-324	Env1	29	62.5885	73.3441	87.195	0.0216667	12.8983	11	27.3	3780	0.31
TK	TK2B06	H21DH-02-328	Env1	28	63.4538	60.9177	87.1083	-0.451667	17.4483	10.5	24.65	4240	0.315
TK	TK2B07	H21DH-02-332	Env1	28	65.7895	70.9231	86.8667	-0.143333	14.9367	10.35	29.46	3640	0.29
TK	TK2B08	H21DH-02-334	Env1	30	63.4615	67.1451	86.2817	-0.113333	14.6233	10.95	28.26	3490	0.355
TK	TK2B09	H21DH-02-336	Env1	26	60.2616	61.9366	87.8083	-0.323333	12.915	10.85	24.5	3870	0.305
TK	TK2B10	H21DH-02-338	Env1	30	65.723	72.7692	86.9267	-0.205	14.6317	10.25	28.9	3670	0.325
TK	TK2B11	H21DH-02-349	Env1	28	66.2626	71.9512	86.9817	-0.0816667	13.3433	10.3	28.77	3640	0.325
TK	TK2B12	H21DH-02-350	Env1	28	64.6231	69.2068	86.4817	0.07	13.35	10.35	26.96	3610	0.355
TK	TK2C01	H21DH-02-351	Env1	30	65.3144	68.7888	86.8667	0.065	13.3983	13.65	29.04	3570	0.32
TK	TK2C02	H21DH-02-353	Env1	29	66.1929	65.3374	86.8183	-0.49	17.215	10	25.49	3900	0.315
TK	TK2C03	H21DH-02-355	Env1	24	58.7817	66.1485	86.8733	-0.211667	13.03	12.55	26.4	3860	0.355
TK	TK2C04	H21DH-02-357	Env1	28	62.7171	66.1238	86.3067	-0.335	15.3	10.25	26.3	3930	0.33
TK	TK2C05	H21DH-02-359	Env1	28	65.7868	62.5	87.2983	-0.291667	14.3883	10.7	25.16	3870	0.305
TK	TK2C06	H21DH-02-363	Env1	26	60.364	57.7889	87.0183	-0.108333	14.2567	10.35	24.11	3930	0.31
TK	TK2C07	H21DH-02-365	Env1	29	62.0163	59.6059	86.9117	-0.37	16.1433	12.5	25.42	3970	0.31
TK	TK2C08	H21DH-02-366	Env1	34	69.4726	67.8832	87.815	-0.166667	14.1367	9.5	28.31	3650	0.29
TK	TK2C09	H21DH-02-373	Env1	26	64.9495	72.6283	86.35	0.0766667	14.655	10.9	33.18	3160	0.335
TK	TK2C10	H21DH-02-374	Env1	30	64.5982	66.1417	87.0533	-0.126667	13.72	10.5	29.04	3570	0.31
TK	TK2C11	H21DH-02-381	Env1	31	55.7789	62.7027	87.0217	-0.0283333	14.45	11	26.08	3880	0.315
TK	TK2C12	H21DH-02-383	Env1	31	66.3968	68.1402	87.2467	-0.105	14.9283	12.15	29.02	3590	0.29
TK	TK2D01	H21DH-02-384	Env1	28	66.7677	65.6581	87.3533	-0.0183333	13.6583	12	28.07	3500	0.33
TK	TK2D02	H21DH-02-390	Env1	24	66.9688	64.812	87.4233	-0.136667	14.6767	10.75	26.03	3910	0.305
TK	TK2D03	H21DH-02-394	Env1	26	58.7879	62.3711	87.6983	-0.0483333	13.5083	12.05	25.21	3990	0.325
TK	TK2D04	H21DH-02-399	Env1	35	63.8749	66.0348	86.9167	-0.14	13.8633	9.85	25.79	3940	0.32
TK	TK2D05	H21DH-02-400	Env1	30	67.3737	63.5682	86.9967	-0.461667	16.57	10.7	26.92	3870	0.33
TK	TK2D06	H21DH-02-401	Env1	30	60.7287	58.8333	86.9367	-0.515	16.3967	9.75	22.11	4810	0.32
TK	TK2D07	H21DH-02-404	Env1	26	66.6667	72.561	87.0967	-0.118333	14.0867	11.9	34.11	3150	0.33
TK	TK2D08	H21DH-02-408	Env1	31	68.5541	72.1239	86.2533	-0.075	15.4767	10.65	30.5	3740	0.305
TK	TK2D09	H21DH-02-409	Env1	28	61.8661	58.6885	86.7267	-0.305	14.955	10.1	23.36	4290	0.345
TK	TK2D10	H21DH-02-411	Env1	26	61.1336	71.3576	85.4883	0.203333	12.7517	12.8	28.86	3560	0.425
TK	TK2D11	H21DH-02-412	Env1	28	64.1913	64.1838	86.2133	-0.193333	15.42	10.45	27.44	3650	0.36
TK	TK2D12	H21DH-02-417	Env1	30	64.7658	67.4528	86.8667	-0.07	13.5183	10.55	28.1	3510	0.31
TK	TK2E01	H21DH-02-418	Env1	30	64.5455	69.7966	86.6167	-0.0433333	13.8833	11.25	25.01	4140	0.33
TK	TK2E02	H21DH-02-419	Env1	26	65.1822	65.0621	85.695	-0.111667	14.035	10.85	26.93	3650	0.375
TK	TK2E03	H21DH-02-426	Env1	29	62.5	66.9919	87.0667	-0.255	14.2667	11.3	30.7	3430	0.33
TK	TK2E04	H21DH-02-429	Env1	31	68.3148	73.8552	85.895	0.0916667	13.2817	10.25	30.92	3350	0.375
TK	TK2E05	H21DH-02-433	Env1	28	64.939	72.9264	86.5033	0.00166667	14.115	11.85	30.61	3540	0.345
TK	TK2E06	H21DH-02-435	Env1	29	69.1684	76.393	87.055	-0.113333	13.9217	9.9	35.72	3190	0.33
TK	TK2E07	H21DH-02-439	Env1	26	56.3147	62.8676	86.6383	0.06	14.67	14.1	24.99	4150	0.335
TK	TK2E08	H21DH-02-444	Env1	30	62.5381	61.2013	87.075	-0.396667	17.4167	11.4	22.7	4480	0.31
TK	TK2E09	H21DH-02-451	Env1	26	61.9192	70.1468	86.9733	0.133333	13.2483	11.8	28.78	3620	0.32
TK	TK2E10	H21DH-02-458	Env1	28	67.1039	69.1729	87.4167	-0.0983333	14.825	11	28.85	3810	0.295
TK	TK2E11	H21DH-02-461	Env1	24	62.6253	64.64	87.665	-0.123333	14.1833	11.9	26.68	3580	0.3
TK	TK2E12	H21DH-02-462	Env1	26	65.1163	68.1677	87.4183	-0.463333	16.49	10.7	26.74	3900	0.295
TK	TK2F01	H21DH-02-478	Env1	30	65.625	68.6636	87.47	-0.306667	15.34	11.45	29.34	3370	0.295
TK	TK2F02	H21DH-02-480	Env1	39	64.8129	67.8627	86.0117	-0.13	15.2933	12.55	26.26	4000	0.34
TK	TK2F03	H21DH-02-484	Env1	30	61.2121	63.5314	87.44	0.0866667	13.4467	11.55	23.35	4260	0.315
TK	TK2F04	H21DH-02-494	Env1	28	65.2218	72.0247	87.2083	0.106667	13.6767	13.3	31.27	3630	0.31
TK	TK2F05	H21DH-02-501	Env1	26	56.4386	61.8538	87.61	-0.04	13.9717	13.35	26.05	3680	0.32
TK	TK2F06	H21DH-02-504	Env1	30	59.0726	61.6041	87.3433	-0.183333	16.295	11.2	24.51	4130	0.31
TK	TK2F07	H21DH-02-508	Env1	26	66.9014	62.2556	86.72	-0.0133333	14.0983	11.7	25.71	4060	0.315
TK	TK2F08	H21DH-02-515	Env1	28	64.7255	67.6093	86.7183	-0.0283333	14.9233	11.9	25.79	3800	0.33
TK	TK2F09	H21DH-02-028	Env1	31
TK	TK2F10	H21DH-02-034	Env1	30
TK	TK2F11	H21DH-02-043	Env1	28
TK	TK2F12	H21DH-02-047	Env1	31
TK	TK2G01	H21DH-02-057	Env1	28
TK	TK2G02	H21DH-02-107	Env1	27
TK	TK2G03	H21DH-02-118	Env1	27
TK	TK2G04	H21DH-02-119	Env1	28
TK	TK2G05	H21DH-02-133	Env1	29
TK	TK2G06	H21DH-02-143	Env1	29
TK	TK2G07	H21DH-02-160	Env1	29
TK	TK2G08	H21DH-02-179	Env1	24
TK	TK2G09	H21DH-02-185	Env1	34
TK	TK2G10	H21DH-02-194	Env1	31
TK	TK2G11	H21DH-02-195	Env1	30
TK	TK2G12	H21DH-02-201	Env1	24
TK	TK2H01	H21DH-02-203	Env1	29
TK	TK2H02	H21DH-02-218	Env1	30
TK	TK2H03	H21DH-02-246	Env1	29
TK	TK2H04	H21DH-02-254	Env1	29
TK	TK2H05	H21DH-02-276	Env1	30
TK	TK2H06	H21DH-02-346	Env1	35
TK	TK2H07	H21DH-02-354	Env1	30
TK	TK2H08	H21DH-02-356	Env1	32
TK	TK2H09	H21DH-02-360	Env1	29
TK	TK2H10	H21DH-02-372	Env1	32
TK	TK2H11	H21DH-02-421	Env1	24
TK	TK2H12	H21DH-02-455	Env1	24
TK	TK1A01	Tohoku224	Env2	20	62.78	68.64	86.79	0.24	12.82	11.8	35.81	3010	0.403
TK	TK1A02	Kitahonami	Env2	30	69.55	77.26	87.71	-0.18	15.04	11.3	35.87	3260	0.3575
TK	TK1A03	H21DH-02-005	Env2
TK	TK1A04	H21DH-02-016	Env2
TK	TK1A05	H21DH-02-017	Env2	22	65.8128	73.2036	86.3	0.32	13.92	12.5	35.92	3300	0.4065
TK	TK1A06	H21DH-02-019	Env2
TK	TK1A07	H21DH-02-024	Env2
TK	TK1A08	H21DH-02-025	Env2
TK	TK1A09	H21DH-02-031	Env2	25	65.1186	66.4643	88.19	0.19	12.93	11.8	32.87	3260	0.3755
TK	TK1A10	H21DH-02-033	Env2
TK	TK1A11	H21DH-02-037	Env2	21	65.183	68.1335	88.12	-0.06	14.65	11.7	32.15	3320	0.3755
TK	TK1A12	H21DH-02-038	Env2
TK	TK1B01	H21DH-02-041	Env2
TK	TK1B02	H21DH-02-044	Env2	24	66.3699	69.8957	87.93	-0.07	14.2	11.3	33.83	3530	0.36
TK	TK1B03	H21DH-02-048	Env2
TK	TK1B04	H21DH-02-049	Env2
TK	TK1B05	H21DH-02-050	Env2
TK	TK1B06	H21DH-02-053	Env2
TK	TK1B07	H21DH-02-055	Env2	25	67.9525	70.4512	88.34	-0.15	13.8	11	34.11	3330	0.363
TK	TK1B08	H21DH-02-060	Env2	26	64.2928	72.9231	87.45	0.25	13.43	12.05	42.65	2970	0.3785
TK	TK1B09	H21DH-02-064	Env2	20	65.6775	70.9337	88.38	0.21	12.28	12.85	35.95	3090	0.384
TK	TK1B10	H21DH-02-079	Env2
TK	TK1B11	H21DH-02-081	Env2	26	68.0872	72.7802	88.19	0.19	12.68	11.25	36.89	3250	0.371
TK	TK1B12	H21DH-02-082	Env2	24	68.6508	73.4104	88.38	-0.29	15.37	9.35	33.73	3360	0.3595
TK	TK1C01	H21DH-02-086	Env2	21	59.9607	64.8118	87.54	-0.06	13.71	13.1	31.99	3380	0.377
TK	TK1C02	H21DH-02-088	Env2	24	70.1789	73.2295	88.31	-0.28	15.31	11.1	34	3320	0.352
TK	TK1C03	H21DH-02-091	Env2
TK	TK1C04	H21DH-02-092	Env2
TK	TK1C05	H21DH-02-093	Env2
TK	TK1C06	H21DH-02-099	Env2	25	65.7086	74.6606	87.9	-0.1	13.56	11.2	39.24	3030	0.372
TK	TK1C07	H21DH-02-100	Env2
TK	TK1C08	H21DH-02-103	Env2	25	64.497	70.6422	88.07	-0.04	14.39	10.25	28.1	3710	0.3625
TK	TK1C09	H21DH-02-104	Env2
TK	TK1C10	H21DH-02-110	Env2	25	64.8406	69.278	88.31	-0.36	15.77	10.1	29.19	3620	0.3525
TK	TK1C11	H21DH-02-112	Env2
TK	TK1C12	H21DH-02-113	Env2
TK	TK1D01	H21DH-02-117	Env2
TK	TK1D02	H21DH-02-120	Env2	24	64.1229	76.0433	87.99	0.05	12.06	12.1	46.9	2860	0.369
TK	TK1D03	H21DH-02-121	Env2	22	65.1786	72.7549	87.84	0.34	12.62	12.35	40.92	2890	0.3525
TK	TK1D04	H21DH-02-122	Env2
TK	TK1D05	H21DH-02-123	Env2
TK	TK1D06	H21DH-02-124	Env2
TK	TK1D07	H21DH-02-128	Env2
TK	TK1D08	H21DH-02-129	Env2
TK	TK1D09	H21DH-02-141	Env2	20	67.9803	64.3478	87.91	-0.4	16.97	11.35	28.91	3590	0.3785
TK	TK1D10	H21DH-02-142	Env2	24	67.6877	72.7007	87.89	0.29	13.12	13.15	39.05	3040	0.3595
TK	TK1D11	H21DH-02-145	Env2
TK	TK1D12	H21DH-02-146	Env2	23	69.8617	74.2574	88.07	-0.45	17.38	10.3	36.71	3300	0.355
TK	TK1E01	H21DH-02-147	Env2
TK	TK1E02	H21DH-02-149	Env2	24	63.2047	66.8232	88.24	-0.35	15.32	10.75	31.93	3500	0.359
TK	TK1E03	H21DH-02-150	Env2
TK	TK1E04	H21DH-02-152	Env2	23	58.457	76.1421	86.7	0.5	12.44	12.85	59.5	2450	0.4275
TK	TK1E05	H21DH-02-153	Env2
TK	TK1E06	H21DH-02-154	Env2	22	67.6969	72.3122	88.65	-0.16	14.08	11.9	40.56	3030	0.359
TK	TK1E07	H21DH-02-155	Env2
TK	TK1E08	H21DH-02-156	Env2
TK	TK1E09	H21DH-02-165	Env2
TK	TK1E10	H21DH-02-170	Env2	23	68.1231	74.9271	88.14	0	13.95	10.85	34.08	3240	0.371
TK	TK1E11	H21DH-02-174	Env2
TK	TK1E12	H21DH-02-183	Env2
TK	TK1F01	H21DH-02-186	Env2	24	63.7982	65.8915	87.71	-0.13	15.96	12.15	32.05	3370	0.3815
TK	TK1F02	H21DH-02-191	Env2
TK	TK1F03	H21DH-02-192	Env2	25	66.0059	71.021	88.28	-0.21	14.56	10.5	29.38	3710	0.35
TK	TK1F04	H21DH-02-193	Env2
TK	TK1F05	H21DH-02-196	Env2
TK	TK1F06	H21DH-02-199	Env2
TK	TK1F07	H21DH-02-200	Env2
TK	TK1F08	H21DH-02-204	Env2
TK	TK1F09	H21DH-02-205	Env2
TK	TK1F10	H21DH-02-208	Env2
TK	TK1F11	H21DH-02-209	Env2	22	62.5372	73.3756	87.69	0.28	13.09	12.85	41.99	2860	0.3685
TK	TK1F12	H21DH-02-211	Env2
TK	TK1G01	H21DH-02-217	Env2	24	62.5743	72.7848	87.81	0.44	11.71	13.7	49.18	2750	0.3905
TK	TK1G02	H21DH-02-219	Env2		66.2363	71.2144	88.16	0.09	13.68	13.05	45.99	3030	0.3415
TK	TK1G03	H21DH-02-221	Env2	20	65.2131	71.4286	88.05	0.14	13.73	13.7	45.13	2990	0.374
TK	TK1G04	H21DH-02-223	Env2
TK	TK1G05	H21DH-02-224	Env2	21	68.1503	78.2293	87.87	0.02	13.85	12.8	58.74	2570	0.3565
TK	TK1G06	H21DH-02-229	Env2
TK	TK1G07	H21DH-02-232	Env2	21	65.6466	72.6316	87.36	0.28	13.67	12.8	40.5	3160	0.4
TK	TK1G08	H21DH-02-238	Env2	20	63.1318	68.1319	88.16	-0.02	13.12	13	34.45	3210	0.3775
TK	TK1G09	H21DH-02-241	Env2
TK	TK1G10	H21DH-02-242	Env2
TK	TK1G11	H21DH-02-243	Env2	21	64.6825	66.1043	87.75	-0.11	15.94	12.8	32.27	3270	0.3515
TK	TK1G12	H21DH-02-248	Env2	22	65.2778	70.0608	87.77	-0.4	16.26	13.45	37.96	3170	0.3915
TK	TK1H01	H21DH-02-258	Env2	20	66.1355	74.3976	87.6	0.17	14.12	11.9	41.59	2960	0.3525
TK	TK1H02	H21DH-02-261	Env2	21	68.6567	80.8696	87.62	-0.01	14.62	11.4	49.92	2800	0.358
TK	TK1H03	H21DH-02-262	Env2
TK	TK1H04	H21DH-02-265	Env2
TK	TK1H05	H21DH-02-267	Env2	23	63.964	68.7011	87.96	-0.09	14.08	10.9	32.91	3330	0.3625
TK	TK1H06	H21DH-02-268	Env2	22	64.3	73.717	88.1	0.22	12.2	12.75	46.32	2990	0.3655
TK	TK1H07	H21DH-02-271	Env2
TK	TK1H08	H21DH-02-272	Env2
TK	TK1H09	H21DH-02-275	Env2
TK	TK1H10	H21DH-02-279	Env2
TK	TK1H11	H21DH-02-280	Env2	20	65.0149	66.7683	87.55	0.01	14.6	10.1	29.67	3450	0.3795
TK	TK1H12	H21DH-02-281	Env2	21	68.2178	75.4717	87.11	-0.6	18.98	9.55	32.4	3590	0.3695
TK	TK2A01	Tohoku224	Env2	20	62.78	68.64	86.79	0.24	12.82	11.8	35.81	3010	0.403
TK	TK2A02	Kitahonami	Env2	30	69.55	77.26	87.71	-0.18	15.04	11.3	35.87	3260	0.3575
TK	TK2A03	H21DH-02-283	Env2	26	67.0659	72.1726	87.99	-0.26	14.4	10.7	34.41	3120	0.3645
TK	TK2A04	H21DH-02-284	Env2
TK	TK2A05	H21DH-02-286	Env2
TK	TK2A06	H21DH-02-287	Env2
TK	TK2A07	H21DH-02-291	Env2
TK	TK2A08	H21DH-02-294	Env2
TK	TK2A09	H21DH-02-298	Env2
TK	TK2A10	H21DH-02-307	Env2	24	64.0159	73.6025	88.04	0.01	14.04	11	38.93	2960	0.375
TK	TK2A11	H21DH-02-309	Env2	21	64.1509	75.6966	87.51	0.32	12.49	12.2	55.42	2510	0.388
TK	TK2A12	H21DH-02-312	Env2
TK	TK2B01	H21DH-02-316	Env2
TK	TK2B02	H21DH-02-318	Env2
TK	TK2B03	H21DH-02-319	Env2	22	63.3201	74.0973	87.5	-0.11	15.49	12.2	35.73	3410	0.3745
TK	TK2B04	H21DH-02-322	Env2
TK	TK2B05	H21DH-02-324	Env2
TK	TK2B06	H21DH-02-328	Env2
TK	TK2B07	H21DH-02-332	Env2
TK	TK2B08	H21DH-02-334	Env2
TK	TK2B09	H21DH-02-336	Env2
TK	TK2B10	H21DH-02-338	Env2
TK	TK2B11	H21DH-02-349	Env2	25	66.0079	74.1018	87.4	0.07	13.12	11.15	34.98	3240	0.38
TK	TK2B12	H21DH-02-350	Env2	23	64.6825	70.2454	86.95	0.3	13.98	10.8	32.41	3220	0.385
TK	TK2C01	H21DH-02-351	Env2
TK	TK2C02	H21DH-02-353	Env2
TK	TK2C03	H21DH-02-355	Env2	20	59.8802	68.6667	88.03	-0.11	13.37	12.35	34.6	3270	0.385
TK	TK2C04	H21DH-02-357	Env2	23	67.3228	71.6374	87.46	-0.13	15.87	10.75	33.05	3200	0.3725
TK	TK2C05	H21DH-02-359	Env2	25	66.501	62.9297	87.72	0.11	13.5	13.45	29.95	3350	0.3745
TK	TK2C06	H21DH-02-363	Env2	23	65.7791	66.1169	88.18	-0.2	14.52	10.25	30.51	3190	0.3595
TK	TK2C07	H21DH-02-365	Env2
TK	TK2C08	H21DH-02-366	Env2
TK	TK2C09	H21DH-02-373	Env2
TK	TK2C10	H21DH-02-374	Env2
TK	TK2C11	H21DH-02-381	Env2
TK	TK2C12	H21DH-02-383	Env2
TK	TK2D01	H21DH-02-384	Env2	24	65.3465	65.4545	88.34	-0.15	13.61	11.4	31.87	3150	0.3625
TK	TK2D02	H21DH-02-390	Env2
TK	TK2D03	H21DH-02-394	Env2	20	58.607	67.2326	88.18	0.07	12.96	12.9	32.04	3260	0.381
TK	TK2D04	H21DH-02-399	Env2
TK	TK2D05	H21DH-02-400	Env2
TK	TK2D06	H21DH-02-401	Env2
TK	TK2D07	H21DH-02-404	Env2
TK	TK2D08	H21DH-02-408	Env2
TK	TK2D09	H21DH-02-409	Env2
TK	TK2D10	H21DH-02-411	Env2	22	63.247	72.7559	88.05	0.22	12.82	13.45	44.98	2780	0.371
TK	TK2D11	H21DH-02-412	Env2	25	65.0343	73.3434	86.54	-0.23	14.92	11.1	36.5	2990	0.407
TK	TK2D12	H21DH-02-417	Env2
TK	TK2E01	H21DH-02-418	Env2
TK	TK2E02	H21DH-02-419	Env2	21	67.2655	68.8427	87.49	-0.16	14.46	11	32.49	3090	0.371
TK	TK2E03	H21DH-02-426	Env2
TK	TK2E04	H21DH-02-429	Env2
TK	TK2E05	H21DH-02-433	Env2	21	62.4135	75.9113	87.18	0.16	13.56	12.7	57.85	2580	0.3995
TK	TK2E06	H21DH-02-435	Env2	24	68.254	80.814	88.11	-0.07	13.36	10.2	47.24	2730	0.376
TK	TK2E07	H21DH-02-439	Env2		58.2266	68.6971	86.9	0.27	14.29	14.65	36.96	2990	0.4075
TK	TK2E08	H21DH-02-444	Env2
TK	TK2E09	H21DH-02-451	Env2	21	63.771	72.6006	87.77	0.09	13.49	11.3	35.41	2980	0.366
TK	TK2E10	H21DH-02-458	Env2	24	69.9901	78.9845	88.04	-0.24	15.03	10.5	47.63	2780	0.356
TK	TK2E11	H21DH-02-461	Env2	20	64.497	66.5138	88.29	-0.11	13.75	11.85	31.57	3200	0.366
TK	TK2E12	H21DH-02-462	Env2	23	67.06	72.434	87.41	-0.27	16.47	10.4	35.85	3030	0.3505
TK	TK2F01	H21DH-02-478	Env2
TK	TK2F02	H21DH-02-480	Env2
TK	TK2F03	H21DH-02-484	Env2
TK	TK2F04	H21DH-02-494	Env2	24	66.2389	78.0924	87.75	0.19	13.55	13.45	52.94	2650	0.3735
TK	TK2F05	H21DH-02-501	Env2		60	64.8604	88.2	-0.14	12.67	12.5	30.81	3240	0.372
TK	TK2F06	H21DH-02-504	Env2
TK	TK2F07	H21DH-02-508	Env2	23	65.4936	64.6269	86.7	0.22	13.84	12.75	35.53	3170	0.3835
TK	TK2F08	H21DH-02-515	Env2	21	63.6811	66.9243	86.89	0.06	14.59	11.55	34.62	2960	0.407
TK	TK2F09	H21DH-02-028	Env2
TK	TK2F10	H21DH-02-034	Env2
TK	TK2F11	H21DH-02-043	Env2
TK	TK2F12	H21DH-02-047	Env2
TK	TK2G01	H21DH-02-057	Env2
TK	TK2G02	H21DH-02-107	Env2
TK	TK2G03	H21DH-02-118	Env2
TK	TK2G04	H21DH-02-119	Env2
TK	TK2G05	H21DH-02-133	Env2
TK	TK2G06	H21DH-02-143	Env2
TK	TK2G07	H21DH-02-160	Env2
TK	TK2G08	H21DH-02-179	Env2
TK	TK2G09	H21DH-02-185	Env2
TK	TK2G10	H21DH-02-194	Env2
TK	TK2G11	H21DH-02-195	Env2
TK	TK2G12	H21DH-02-201	Env2
TK	TK2H01	H21DH-02-203	Env2
TK	TK2H02	H21DH-02-218	Env2
TK	TK2H03	H21DH-02-246	Env2
TK	TK2H04	H21DH-02-254	Env2
TK	TK2H05	H21DH-02-276	Env2
TK	TK2H06	H21DH-02-346	Env2
TK	TK2H07	H21DH-02-354	Env2
TK	TK2H08	H21DH-02-356	Env2
TK	TK2H09	H21DH-02-360	Env2
TK	TK2H10	H21DH-02-372	Env2
TK	TK2H11	H21DH-02-421	Env2
TK	TK2H12	H21DH-02-455	Env2
TK	TK1A01	Tohoku224	Env3	24	62.0155	68.2812	86.62	0.335	11.525	11.4	29.4	3330
TK	TK1A02	Kitahonami	Env3	33	68.6217	73.2194	86.92	-0.11	14.29	10.85	28.95	3640
TK	TK1A03	H21DH-02-005	Env3	31	67.0588	73.8304	87.305	-0.12	13.8	9.25	29.46	3670
TK	TK1A04	H21DH-02-016	Env3	32	67.0577	70.9913	87.085	-0.275	15.82	9.75	27.72	3560
TK	TK1A05	H21DH-02-017	Env3	26	63.1631	74.028	86.325	0.32	12.63	12.3	27.57	3820
TK	TK1A06	H21DH-02-019	Env3	26	60.5675	75.9289	85.16	0.215	13.105	11.25	32.4	3230
TK	TK1A07	H21DH-02-024	Env3	28	63.3789	70.8783	86.655	0.195	11.75	12.2	31.34	3300
TK	TK1A08	H21DH-02-025	Env3	25	56.4376	70.8405	86.775	0.095	11.985	11.85	27.8	3680
TK	TK1A09	H21DH-02-031	Env3	28	65.4971	70.3869	87.055	0.24	12.25	10.8	27.34	3640
TK	TK1A10	H21DH-02-033	Env3	30	65.1367	72.7136	86.6	-0.155	14.2	9.5	28.67	3770
TK	TK1A11	H21DH-02-037	Env3	26	64.5854	68.8822	86.9	-0.045	13.29	10.85	26.35	3810
TK	TK1A12	H21DH-02-038	Env3	29	68.0233	65.6695	86.22	-0.17	14.945	12.2	29.7	3330
TK	TK1B01	H21DH-02-041	Env3	31	68.4518	75.2489	86.97	-0.09	13.77	9.65	27.95	3610
TK	TK1B02	H21DH-02-044	Env3	29	63.3625	63.9571	86.97	0.075	13.19	10.75	27.09	3970
TK	TK1B03	H21DH-02-048	Env3	34	64.8491	67.8679	86.36	0.015	14.28	10.3	27.08	3970
TK	TK1B04	H21DH-02-049	Env3	35	63.3268	70.0461	86.425	0.075	13.575	10.8	26.77	3800
TK	TK1B05	H21DH-02-050	Env3	32	65.4971	75.5952	86.245	0.25	12.38	11.7	33.56	3340
TK	TK1B06	H21DH-02-053	Env3	29	66.9591	74.2358	86.84	-0.245	13.92	9.9	30.69	3370
TK	TK1B07	H21DH-02-055	Env3	28	68.5547	76.9231	87.445	-0.11	12.825	9.8	29.95	3540
TK	TK1B08	H21DH-02-060	Env3	29	64.5446	74.0516	86.02	0.27	12.26	12	33.67	3130
TK	TK1B09	H21DH-02-064	Env3	27
TK	TK1B10	H21DH-02-079	Env3	28
TK	TK1B11	H21DH-02-081	Env3	30	67.2515	72.1739	87.785	0.16	12.175	10.8	28.81	3680
TK	TK1B12	H21DH-02-082	Env3	30	68.1597	75.4286	87.365	-0.02	13.385	9.85	31.06	3340
TK	TK1C01	H21DH-02-086	Env3	26	57.4219	58.5034	87.865	-0.105	13.595	11.3	24.47	3910
TK	TK1C02	H21DH-02-088	Env3	30	68.1202	69.8435	87.48	-0.165	14.095	10.65	28.13	3680
TK	TK1C03	H21DH-02-091	Env3	31	65.4971	70.9821	86.785	0.125	12.77	10.2	28.24	3580
TK	TK1C04	H21DH-02-092	Env3	30	66.0819	71.5339	86.81	0	14.63	10.3	28.18	3610
TK	TK1C05	H21DH-02-093	Env3	30	67.3786	68.5879	86.395	-0.115	13.59	9.25	26.4	3610
TK	TK1C06	H21DH-02-099	Env3	28	67.7073	79.8271	86.89	0.08	12.27	10.25	39.45	2940
TK	TK1C07	H21DH-02-100	Env3	31	66.7969	71.6374	86.13	0.295	11.63	8.65	26.39	3890
TK	TK1C08	H21DH-02-103	Env3	31
TK	TK1C09	H21DH-02-104	Env3	32
TK	TK1C10	H21DH-02-110	Env3	31
TK	TK1C11	H21DH-02-112	Env3	32	64.7628	58.7444	85.955	0.105	13.14	10.8	28.41	3500
TK	TK1C12	H21DH-02-113	Env3	30	66.4712	70.8824	87.365	-0.04	12.955	10.3	28.37	3590
TK	TK1D01	H21DH-02-117	Env3	30	66.3065	78.2222	84.65	0.39	12.64	10.3	34.43	3130
TK	TK1D02	H21DH-02-120	Env3	27	63.1115	78.4496	84.77	0.43	10.94	12.1	40.41	3070
TK	TK1D03	H21DH-02-121	Env3	27
TK	TK1D04	H21DH-02-122	Env3	31
TK	TK1D05	H21DH-02-123	Env3	29	63.8151	73.6518	86.53	0.365	11.535	11.15	29.72	3560
TK	TK1D06	H21DH-02-124	Env3	30
TK	TK1D07	H21DH-02-128	Env3	31
TK	TK1D08	H21DH-02-129	Env3	30	65.8513	73.4027	86.52	-0.015	13.35	11.6	33.57	3340
TK	TK1D09	H21DH-02-141	Env3	27	66.0175	62.5369	86.93	-0.295	15.775	10.6	25.32	3850
TK	TK1D10	H21DH-02-142	Env3	31
TK	TK1D11	H21DH-02-145	Env3	33	63.0499	73.4884	85.755	0.215	12.47	12.1	32.64	3440
TK	TK1D12	H21DH-02-146	Env3	28	69.3957	75.4213	86.695	-0.085	14.96	10.75	31.8	3530
TK	TK1E01	H21DH-02-147	Env3	26
TK	TK1E02	H21DH-02-149	Env3	30	62.7085	69.3271	86.42	0.155	12.945	12.35	32.22	3310
TK	TK1E03	H21DH-02-150	Env3	30	69.6762	75.493	86.745	0.115	12.335	10.25	29.04	3430
TK	TK1E04	H21DH-02-152	Env3	27	64.4509	76.6816	85.04	0.665	11.31	11.9	38.35	2970
TK	TK1E05	H21DH-02-153	Env3	27
TK	TK1E06	H21DH-02-154	Env3	27	69.2913	74.858	86.875	0.155	12.595	11.1	29.74	3530
TK	TK1E07	H21DH-02-155	Env3	28
TK	TK1E08	H21DH-02-156	Env3	30	62.8267	65.9476	84.965	0.55	11.01	12.05	29.25	3470
TK	TK1E09	H21DH-02-165	Env3	30	67.1554	68.2678	85.405	0.035	12.775	10	24.42	4140
TK	TK1E10	H21DH-02-170	Env3	27	67.6413	71.3256	87.065	0.185	13.13	11.1	30.65	3330
TK	TK1E11	H21DH-02-174	Env3	32	65.7561	67.3591	87.47	-0.01	12.4	10.65	29.09	3520
TK	TK1E12	H21DH-02-183	Env3	30	68.8716	64.4068	87.125	-0.25	14.71	8.95	25.57	3900
TK	TK1F01	H21DH-02-186	Env3	28	62.1359	64.5312	86.115	0.01	14.37	11.5	27.6	3740
TK	TK1F02	H21DH-02-191	Env3	31	65.561	74.4048	87.245	0.305	11.05	11.9	32.3	3310
TK	TK1F03	H21DH-02-192	Env3	29	65.2302	70.8709	86.08	0.085	12.67	10.05	26.45	3960
TK	TK1F04	H21DH-02-193	Env3	31
TK	TK1F05	H21DH-02-196	Env3	31	68.6465	70.4965	86.735	-0.135	14.535	10.45	25.77	3920
TK	TK1F06	H21DH-02-199	Env3	32	61.2463	69.3164	86.705	0.01	14.08	11	30.61	3440
TK	TK1F07	H21DH-02-200	Env3	29
TK	TK1F08	H21DH-02-204	Env3	32
TK	TK1F09	H21DH-02-205	Env3	32
TK	TK1F10	H21DH-02-208	Env3	29
TK	TK1F11	H21DH-02-209	Env3	27	59.9609	74.7557	85.725	0.435	11.945	12.8	33.78	3110
TK	TK1F12	H21DH-02-211	Env3	30	66.047	74.5185	85.905	0.39	12.26	10.25	28.48	3880
TK	TK1G01	H21DH-02-217	Env3	28	62.9235	71.2308	85.725	0.55	11.225	13.05	33.36	3310
TK	TK1G02	H21DH-02-219	Env3	25	66.1779	73.1167	86.47	0.255	12.7	11.75	30.64	3500
TK	TK1G03	H21DH-02-221	Env3	26	65.2427	71.2798	86.46	0.305	12.53	13.1	32.97	3310
TK	TK1G04	H21DH-02-223	Env3	30	66.8283	75.3266	86.465	0.23	12.14	10.55	31.92	3470
TK	TK1G05	H21DH-02-224	Env3	27	65.4599	77.5785	86.635	0.19	12.505	11.65	35.17	3310
TK	TK1G06	H21DH-02-229	Env3	31	65.9844	77.1049	86.915	0.28	12.435	10.5	39.3	2930
TK	TK1G07	H21DH-02-232	Env3	26	64.5508	69.289	86.87	0.14	12.565	11.05	29.21	3570
[truncated: 305 more rows]
