# Supplementary material for: Multifamily QTL analysis and comprehensive design of genotypes for high-quality soft wheat
Source: PLoS One. 2020 Mar 11;15(3):e0230326. doi: 10.1371/journal.pone.0230326 (PMC7065826; doi:10.1371/journal.pone.0230326)
Supplement: S4 Table — (XLSX) [file pone.0230326.s010.xlsx]

## Sheet: S4 Table
		Parental varieties					KK					SK					TK
Trait	Environment	Kinuhime	Shunyou	Tohoku224	Kitahonami		Mean	S.D.	Min	Max		Mean	S.D.	Min	Max		Mean	S.D.	Min	Max
DH	Env1	22	26	26	35		28.3032	3.25208	19	38		30.383	3.36419	24	42		28.633	2.86008	24	39
	Env2	23	30	20	31.6667		22.2647	1.7287	20	26		27.0165	2.79201	20	33		22.6984	1.8284	20	26
	Env3	22.5	24.5	24.5	34.3333		29.2447	2.46119	23	37		29.7234	2.5933	24	38		29.117	2.28155	24	37
	Env4	18.5	16	14	25.5		20.7021	2.85226	13	29		21.4149	3.21231	14	30		20.4362	2.76749	13	28
FlYd	Env1	58.1678	60.5817	62.1951	70.2405		63.1518	3.16137	54.29	70.43		66.5965	2.80137	57.87	72.77		64.1427	3.05649	55.5	70.26
	Env2	62.32	69.55	62.78	69.55		64.0971	2.72366	55.04	67.99		66.1504	2.50413	59.76	73.05		65.1826	2.66671	58.23	70.18
	Env3	59.9029	63.8996	62.0155	67.9642		64.6254	2.69348	57.56	69.35		66.9772	2.28186	59.28	72.49		65.0409	2.5374	56.44	70.05
	Env4	55.8765	60.1809	58.4374	66.6169		61.6395	2.78814	54.05	66.47		NA	NA	NA	NA		62.3254	2.26766	57.5	67.1
FlEf	Env1	58.6338	64.9007	65.1961	72.0399		63.7245	4.75121	50.17	73.55		71.3128	4.26495	59.84	81.01		67.0224	4.33961	57.79	76.47
	Env2	67.87	77.26	68.64	77.26		68.5012	4.23126	57.69	78.31		70.2831	5.29624	57.01	82.44		71.352	4.09841	62.93	80.87
	Env3	62.8849	69.9396	68.2812	70.9892		67.9331	4.71033	57.38	79.85		73.4388	4.93216	57.91	84.42		70.6203	4.68934	58.5	80.24
	Env4	69.5187	75.9304	70.8726	74.7204		70.775	3.75894	58.71	80.06		NA	NA	NA	NA		72.8209	3.18789	64.09	79.05
FlL	Env1	85.9317	87.7067	87.0783	86.7517		87.0542	0.679079	83.92	88.17		87.0926	0.55695	84.94	88.02		86.8462	0.549797	85.06	88.02
	Env2	88.45	87.71	86.79	87.71		87.8497	0.491093	86.68	88.79		87.5748	0.511213	85.67	88.86		87.788	0.494409	86.3	88.65
	Env3	87.465	87.07	86.62	86.7867		86.8758	0.532662	85	87.94		86.8588	0.514937	85.59	87.95		86.5424	0.605677	84.65	87.87
	Env4	87.625	86.9875	86.525	87.6225		87.173	0.531071	85.85	88.11		NA	NA	NA	NA		86.7561	0.766479	84.87	88
Fla	Env1	0.16	-0.375	-0.01	-0.328333		-0.224371	0.237702	-0.76	0.31		-0.259613	0.192377	-0.79	0.16		-0.115312	0.218203	-0.63	0.53
	Env2	0.05	-0.18	0.24	-0.18		0.00117647	0.235909	-0.5	0.47		-0.424088	0.196827	-0.83	0.47		-0.00666667	0.232421	-0.6	0.5
	Env3	0.205	-0.295	0.335	-0.133333		0.0189524	0.199272	-0.47	0.54		-0.174425	0.17842	-0.57	0.28		0.0768027	0.206852	-0.56	0.67
	Env4	0.08	-0.1525	0.295	-0.1525		-0.0348781	0.216066	-0.48	0.54		NA	NA	NA	NA		0.0406818	0.210927	-0.5	0.37
Flb	Env1	13.5317	15.48	12.9467	14.9117		14.7365	1.19781	12.06	18.07		15.9879	1.17489	13.19	18.91		14.4224	1.21789	12.15	18.5
	Env2	12.08	15.04	12.82	15.04		14.0356	1.13907	11.92	17.07		15.9481	1.39182	12.51	19.93		14.1251	1.33998	11.71	18.98
	Env3	12	14.57	11.525	14.5983		13.4579	1.15804	11.33	16.77		14.6487	1.28603	12.38	18.43		13.2409	1.17289	10.94	17.32
	Env4	12.135	14.1975	11.725	14.8175		14.0865	1.16575	11.14	16.32		NA	NA	NA	NA		13.7975	1.17353	11.65	17.95
FPC	Env1	11.3	10.85	10.8	10.5		10.8987	0.948489	9.15	14.1		10.9352	0.871746	9.1	14.4		10.9897	1.01531	8.45	14.1
	Env2	11.85	11.3	11.8	11.3		12.0294	0.859538	10.35	13.45		9.59895	1.0614	6.85	13.95		11.8046	1.16413	9.35	14.65
	Env3	12.1	10.1	11.4	10.6667		10.8971	0.932708	8.6	13.5		10.1907	0.856059	8.45	13.4		10.8619	1.03461	8.3	13.55
	Env4	12.1	10.975	11.175	10.95		11.1524	0.902394	9.65	13.25		NA	NA	NA	NA		11.0557	0.989551	9.4	12.9
x50	Env1	24.11	26.17	25.48	28.49		25.2715	2.38309	21	34		29.5161	3.05226	24	41		27.4312	3.09721	22	42
	Env2	31.41	35.87	35.81	35.87		31.9118	3.70395	26	45		29.8343	5.05142	23	60		37.9849	7.73701	28	60
	Env3	25.27	27.97	29.4	27.76		26.4857	2.48114	23	38		29.9381	3.48795	24	43		29.449	3.62485	23	42
	Env4	27.92	34.195	29.625	32.93		29.9512	3.95937	23	47		NA	NA	NA	NA		30.7954	3.22476	26	41
Sm	Env1	3950	4080	3810	3710		4024.98	298.289	3240	4810		3770.26	322.367	2920	4480		3782.12	317.659	2860	4810
	Env2	3280	3260	3010	3260		3452.06	213.027	2940	3940		3825.91	431.247	2720	4830		3130.76	283.41	2450	3710
	Env3	3800	3880	3330	3790		3914.09	318.882	3160	4770		3701.95	361.951	2930	4600		3587.07	294.703	2900	4690
	Env4	3300	3185	3280	3255		3387.44	257.25	2560	4200		NA	NA	NA	NA		3302.95	229.829	2640	3690
Fash	Env1	0.435	0.326131	0.355	0.34		0.321854	0.0319041	0.28	0.51		0.340968	0.0273452	0.29	0.43		0.33075	0.0267659	0.28	0.44
	Env2	0.374	0.3575	0.403	0.349397		0.382941	0.0162424	0.35	0.43		0.371582	0.0381651	0.26	0.49		0.37303	0.0174506	0.34	0.43
	Env3	NA	0.31	NA	0.28		NA	NA	NA	NA		0.283186	0.0269015	0.23	0.36		NA	NA	NA	NA
	Env4	0.38	NA	0.4	0.35		0.366463	0.0217943	0.32	0.43		NA	NA	NA	NA		0.373409	0.0281147	0.31	0.44
NA: not available
