# Supplementary material for: Multifamily QTL analysis and comprehensive design of genotypes for high-quality soft wheat
Source: PLoS One. 2020 Mar 11;15(3):e0230326. doi: 10.1371/journal.pone.0230326 (PMC7065826; doi:10.1371/journal.pone.0230326)
Supplement: S5 Table — (XLSX) [file pone.0230326.s011.xlsx]

## Sheet: S5 Table
S5 Table. Analysis of variance results of ten traits using the three doubled haploid populations evaluated in four environments.
		KK							SK							TK
Trait	Factor	Df	S.S.	M.S.	F value	Pr(>F)			Df	S.S.	M.S.	F value	Pr(>F)			Df	S.S.	M.S.	F value	Pr(>F)
DH	Line	187	4437	23.7	14.19	<2E-16	***		187	5906	31.6	21.61	<2E-16	***		187	4109	22	17.88	<2E-16	***
	Environment	3	8330	2776.5	1660.24	<2E-16	***		3	9394	3131.3	2142.57	<2E-16	***		3	9086	3028.8	2464.55	<2E-16	***
	Residual	407	681	1.7					555	811	1.5					436	536	1.2
FlYd	Line	184	3015.7	16.39	7.548	<2E-16	***		184	2431.2	13.213	6.782	<2E-16	***		186	2821.7	15.17	7.408	<2E-16	***
	Environment	3	148.2	49.4	22.75	1.42e-12	***		2	28	13.981	7.176	0.000924	***		3	122.5	40.84	19.943	1.65e-11	***
	Residual	184	399.5	2.17					262	510.4	1.948					227	464.9	2.05
FlEf	Line	184	7120	38.7	8.62	<2E-16	***		184	9296	50.52	8.296	<2E-16	***		186	6915	37.2	7.176	<2E-16	***
	Environment	3	2436	811.9	180.84	<2E-16	***		2	379	189.6	31.132	7.41e-13	***		3	1517	505.7	97.607	<2E-16	***
	Residual	184	826	4.5					262	1596	6.09					227	1176	5.2
FlL	Line	184	87.89	0.478	1.923	5.63e-06	***		184	88.31	0.48	3.582	<2E-16	***		186	110.79	0.596	2.573	8.22e-12	***
	Environment	3	21.03	7.011	28.23	4.6e-15	***		2	41.1	20.549	153.342	<2E-16	***		3	51.45	17.151	74.081	<2E-16	***
	Residual	184	45.7	0.248					262	35.11	0.134					227	52.56	0.232
Fla	Line	184	17.052	0.0927	8.157	<2E-16	***		184	13.969	0.0759	7.692	<2E-16	***		186	16.603	0.0893	8.515	<2E-16	***
	Environment	3	3.581	1.1936	105.062	<2E-16	***		2	4.496	2.248	227.765	<2E-16	***		3	3.249	1.0829	103.304	<2E-16	***
	Residual	184	2.09	0.0114					262	2.586	0.0099					227	2.38	0.0105
Flb	Line	184	514.7	2.797	22.27	<2E-16	***		184	750.4	4.08	19.34	<2E-16	***		186	575.1	3.09	18.71	<2E-16	***
	Environment	3	72.7	24.224	192.83	<2E-16	***		2	87.9	43.93	208.35	<2E-16	***		3	111.3	37.09	224.46	<2E-16	***
	Residual	184	23.1	0.126					262	55.2	0.21					227	37.5	0.17
FPC	Line	184	291.95	1.587	6.204	<2E-16	***		184	309.02	1.68	5.772	<2E-16	***		186	420.8	2.263	9.048	<2E-16	***
	Environment	3	16.12	5.373	21.008	9.49e-12	***		2	165.77	82.89	284.874	<2E-16	***		3	15.8	5.254	21.01	4.77e-12	***
	Residual	184	47.06	0.256					262	76.23	0.29					227	56.8	0.25
x50	Line	184	2990.9	16.3	4.533	<2E-16	***		184	5592	30.391	4.404	<2E-16	***		186	7349	39.5	4.999	<2E-16	***
	Environment	3	1553.6	517.9	144.425	<2E-16	***		2	4	2.06	0.298	0.742	NS		3	3963	1321.2	167.153	<2E-16	***
	Residual	184	659.8	3.6					262	1808	6.901					227	1794	7.9
Sm	Line	184	31103866	169043	5.365	<2E-16	***		184	51809346	281573	5.738	<2E-16	***		186	34327932	184559	6.48	<2E-16	***
	Environment	3	20961400	6987133	221.769	<2E-16	***		2	561263	280632	5.719	0.00371	**		3	18492778	6164259	216.43	<2E-16	***
	Residual	184	5797169	31506					262	12857104	49073					227	6465455	28482
Fash	Line	184	0.23058	0.00125	2.114	0.000107	***		184	0.435	0.00236	5.237	<2E-16	***		186	0.16436	0.00088	1.888	0.000714	***
	Environment	2	0.08872	0.04436	74.816	<2E-16	***		2	0.4415	0.22074	488.972	<2E-16	***		2	0.08278	0.04139	88.426	<2E-16	***
	Residual	80	0.04743	0.00059					258	0.1165	0.00045					81	0.03792	0.00047
Df: degree of freedom, S.S.: sum of square, M.S.: mean square
**, *** indicate signficance at p <0.01 and <0.001 levels, respectively.
NS means not significant at p<0.05.
