# Supplementary material for: Multifamily QTL analysis and comprehensive design of genotypes for high-quality soft wheat
Source: PLoS One. 2020 Mar 11;15(3):e0230326. doi: 10.1371/journal.pone.0230326 (PMC7065826; doi:10.1371/journal.pone.0230326)
Supplement: S6 Table — (XLSX) [file pone.0230326.s012.xlsx]

## Sheet: S6 Table
Pop	Line	DH	FlYd	FlEf	FlL	Fla	Flb	FPC	x50	Sm	Fash
	Kitahonami	34.47	68.7902	70.9401	87.1009	-0.280679	15.3591	10.9984	28.9671	3733.53	0.323043
	Kinuhime	24.34	59.2647	61.9125	87.2531	0.043627	12.9547	11.99	24.8821	3812.28	0.369711
	Shunyou	24.465	62.0778	67.9452	87.2292	-0.319498	15.159	11.1088	30.0159	3773.53	0.337546
	Tohoku224	23.965	61.5542	65.435	86.6365	0.133627	12.7713	11.4338	27.7834	3587.28	0.359378
KK	KK1A03	28.349	64.6562	68.528	86.5663	-0.210002	14.5874	11.0988	25.4727	4168.27	0.34
KK	KK1A04	29.016	64.0113	72.393	86.4113	0.064998	14.3274	11.6988	30.6276	3488.27	0.39
KK	KK1A05	32.682	67.8662	69.693	87.1563	-0.260002	15.2974	11.1488	27.2227	3828.27	0.32
KK	KK1A06	31.682	62.5812	60.233	86.5463	0.024998	13.4624	11.3488	24.1727	4048.27	0.34
KK	KK1A07	25.84	65.8381	67.5502	87.2054	0.153213	12.9676	11.1094	25.7634	3923.86	0.346192
KK	KK1A08	28.349	58.9773	53.9546	86.5831	-0.402566	16.253	9.61589	19.7141	4793.78	0.360375
KK	KK1A09	30.016	68.5162	64.783	87.4113	-0.545002	16.5724	10.5988	24.9377	4113.27	0.305
KK	KK1A10	28.349	63.4523	57.5346	87.3381	-0.562566	15.908	10.6159	22.8391	4383.78	0.315375
KK	KK1A11	29.682	62.3512	64.798	87.0963	-0.060002	12.9424	11.8988	26.7676	3638.27	0.315
KK	KK1A12	33.349	68.2862	68.028	87.6813	-0.175002	14.6474	10.6988	26.0627	3798.27	0.28
KK	KK1B01	24.34	65.5647	65.1769	87.2488	-0.026787	14.4609	12.9094	27.3234	3687.19	0.349192
KK	KK1B02	32.016	61.8413	66.018	87.1013	-0.135002	14.1124	11.2988	25.4227	3798.27	0.31
KK	KK1B03	28.016	58.8373	59.7246	86.7381	-0.217566	14.793	10.7659	22.4341	4293.78	0.355375
KK	KK1B04	27.682	62.6023	61.6446	87.5681	-0.257566	14.748	10.8159	23.0491	4343.78	0.295375
KK	KK1B05	32.016	65.4713	66.438	86.0913	-0.230002	15.6074	10.9988	27.3527	3713.27	0.365
KK	KK1B06	25.59	60.6747	62.6369	87.7154	-0.376787	15.1709	12.3428	25.2634	4060.52	0.335192
KK	KK1B07	28.016	64.5873	59.8046	87.4531	-0.597566	16.473	10.6659	24.4791	4153.78	0.310375
KK	KK1B08	30.682	61.8823	59.0046	86.6581	-0.382566	15.028	12.5659	23.8241	4028.78	0.347875
KK	KK1B09	27.682	60.5123	62.7296	87.1931	-0.192566	15.353	9.76589	22.9741	4208.78	0.325375
KK	KK1B10	28.09	63.6008	59.8423	87.5718	-0.440179	16.799	10.6653	23.4974	4262.52	0.313192
KK	KK1B11	27.682	62.1823	58.3296	87.0031	-0.352566	16.908	11.1659	22.9491	4183.78	0.332875
KK	KK1B12	24.34	59.5014	54.1436	87.3554	-0.133453	15.1243	13.1094	22.9701	4133.86	0.342692
KK	KK1C01	28.016	66.0212	63.003	87.1413	-0.225002	15.9124	10.9488	25.1776	3838.27	0.305
KK	KK1C02	26.682	65.2412	66.218	87.5713	-0.045002	12.7974	9.74884	23.4777	4358.27	0.295
KK	KK1C03	27.682	60.5573	63.4946	87.7081	-0.232566	15.003	12.6159	25.4791	4068.78	0.310375
KK	KK1C04	23.3492	63.24	62.74	87.76	-0.35	14.84	12.6	24.64	4140	0.305
KK	KK1C05	26.682	66.4362	61.108	87.6613	-0.030002	13.9274	11.1488	23.3677	4093.27	0.285
KK	KK1C06	24.3492	63.9023	62.4096	87.5081	-0.612566	16.108	10.8159	24.0941	4078.78	0.310375
KK	KK1C07	25.84	63.5558	64.2623	87.7568	-0.310179	14.569	11.3153	27.8674	3612.52	0.318692
KK	KK1C08	27.349	58.38	56.4	87.89	-0.25	14.03	12.4	24.01	3880	0.315
KK	KK1C09	35.35	66.9613	66.823	87.2163	-0.245002	15.1324	10.4988	25.8127	3923.27	0.31
KK	KK1C10	30.349	59.9613	70.198	86.9513	0.274998	12.2424	12.6488	30.5977	3593.27	0.335
KK	KK1C11	28.016	62.5273	67.3096	87.7431	-0.422566	15.453	11.2659	27.1591	3768.78	0.310375
KK	KK1C12	26.84	65.4214	70.2102	86.8821	0.16988	13.8743	11.6761	27.3734	3640.52	0.328692
KK	KK1D01	25.59	63.7908	65.2573	86.9818	0.184821	12.649	11.6653	25.0474	3922.52	0.350192
KK	KK1D02	27.016	63.0823	61.6346	87.5081	-0.507566	15.403	9.66589	22.4291	4208.78	0.302875
KK	KK1D03	26.09	64.6358	66.7373	86.7718	0.234821	14.269	12.6153	28.2524	3607.52	0.336192
KK	KK1D04	30.682	65.4163	57.363	87.7113	-0.250002	15.5424	10.3488	23.2526	4263.27	0.285
KK	KK1D05	31.016	63.5212	70.688	86.9663	-0.615002	17.8924	9.69884	23.8976	4533.27	0.29
KK	KK1D06	29.016	61.8773	61.7546	87.6781	-0.142566	15.173	10.4659	24.9441	4038.78	0.287875
KK	KK1D07	28.84	65.9514	64.4702	87.0654	-0.046787	14.1709	11.1761	25.9501	3847.19	0.328192
KK	KK1D08	27.682	63.6623	62.8346	87.5131	-0.442566	15.243	10.0659	24.4991	4053.78	0.317875
KK	KK1D09	27.349	62.7112	65.273	87.1513	-0.180002	14.0024	10.4988	25.1826	3923.27	0.305
KK	KK1D10	23.6825	54.9973	57.9996	87.3681	-0.222566	14.128	11.5159	22.5741	4183.78	0.320375
KK	KK1D11	25.0158	61.66	62.99	86.95	-0.24	15.28	9.7	22.95	4180	0.325
KK	KK1D12	27.016	59.5413	64.378	87.6263	-0.100002	13.0224	12.2488	25.8377	3823.27	0.3
KK	KK1E01	29.682	63.4423	65.1596	87.3681	-0.332566	15.018	10.1659	24.2441	4043.78	0.312875
KK	KK1E02	29.682	65.6962	60.923	87.1163	-0.430002	17.2624	10.5988	23.9526	4258.27	0.285
KK	KK1E03	31.682	67.3613	66.013	87.0713	-0.575002	16.9974	10.2988	23.8477	4288.27	0.315
KK	KK1E04	27.09	63.9581	68.0202	86.8854	0.00988	14.0843	12.0428	27.5367	3693.86	0.354192
KK	KK1E05	23.84	60.6014	62.4069	87.3121	-0.256787	14.0376	12.7761	25.0767	3807.19	0.344692
KK	KK1E06	31.016	64.5573	60.1096	86.9231	-0.432566	16.963	10.3659	23.4641	3988.78	0.310375
KK	KK1E07	27.016	60.7973	58.7696	87.1531	-0.037566	12.668	10.4159	23.3741	4193.78	0.322875
KK	KK1E08	32.016	60.0212	69.818	87.3763	-0.235002	14.5574	10.3488	24.8477	4228.27	0.315
KK	KK1E09	28.016	64.3013	61.448	86.9963	-0.080002	14.5824	11.6988	24.9927	3908.27	0.275
KK	KK1E10	25.0158	57.7323	60.0846	87.2331	-0.402566	16.363	11.0159	22.0141	4268.78	0.322875
KK	KK1E11	28.34	64.2747	66.6369	87.3888	-0.20012	14.6309	11.2094	24.9034	4070.52	0.314192
KK	KK1E12	29.682	65.1912	67.908	87.4563	-0.030002	15.0174	11.9488	28.4876	3853.27	0.31
KK	KK1F01	28.09	64.4658	68.1023	87.2568	0.014821	14.229	11.4653	28.3124	3802.52	0.322192
KK	KK1F02	27.349	64.0673	57.8196	87.6031	-0.457566	14.873	9.81589	22.4341	4463.78	0.307875
KK	KK1F03	30.682	63.7963	64.718	87.6013	-0.025002	13.2674	11.2488	25.4077	4023.27	0.29
KK	KK1F04	29.349	63.8323	64.8596	87.0481	0.017434	14.128	11.1659	26.6091	3938.78	0.310375
KK	KK1F05	26.59	63.7547	66.6802	87.7188	-0.27012	14.5243	10.7761	26.1701	3857.19	0.322692
KK	KK1F06	29.682	64.0763	70.883	86.7063	-0.085002	14.3624	10.3988	26.4526	4013.27	0.315
KK	KK1F07	32.349	65.6723	61.1146	87.5731	-0.402566	15.328	10.3659	25.1641	4038.78	0.305375
KK	KK1F08	31.682	64.0423	65.4996	86.8731	-0.582566	17.433	9.61589	25.1941	4128.78	0.312875
KK	KK1F09	28.349	58.3223	51.9246	86.8431	-0.512566	16.448	10.0659	22.3041	4258.78	0.340375
KK	KK1F10	26.84	60.0208	66.7473	87.9168	-0.055179	13.489	11.0653	24.5124	4277.52	0.316192
KK	KK1F11	32.016	61.6773	63.8896	86.4281	-0.222566	16.088	12.4659	26.3991	3958.78	0.330375
KK	KK1F12	32.016	60.7973	63.3046	87.0831	-0.137566	15.063	10.8659	23.8541	4188.78	0.305375
KK	KK1G01	25.0158	65.8612	67.833	87.5413	-0.415002	15.0474	9.49884	24.2977	4173.27	0.31
KK	KK1G02	27.016	58.5723	62.7896	87.4731	-0.507566	16.318	12.2159	24.0741	3953.78	0.307875
KK	KK1G03	27.682	65.5513	69.603	87.5813	-0.410002	14.9274	10.0488	26.0677	3873.27	0.29
KK	KK1G04	26.09	66.8214	70.1702	86.7121	0.28988	12.1743	10.8761	27.8367	3563.86	0.343692
KK	KK1G05	27.682	61.6913	71.493	86.7463	0.154998	12.7324	11.9988	29.0327	3778.27	0.33
KK	KK1G06	27.09	59.8908	63.5823	86.8918	-0.070179	13.179	11.7153	25.0774	3892.52	0.330692
KK	KK1G07	22.024	62.5523	60.5646	87.2131	-0.377566	14.478	10.5159	22.8991	4283.78	0.305375
KK	KK1G08	31.349	59.7163	64.423	86.8663	-0.190002	14.3274	11.8488	24.6476	4113.27	0.31
KK	KK1G09	26.349	60.2563	61.943	87.7213	-0.255002	14.8824	11.2988	24.3076	4218.27	0.32
KK	KK1G10	25.349	61.0223	66.5896	87.6931	-0.187566	12.553	10.9159	28.6341	3598.78	0.317875
KK	KK1G11	29.016	62.39	61.27	87.15	-0.32	16.01	9.6	22.93	4380	0.315
KK	KK1G12	27.016	65.8162	61.538	87.9663	-0.340002	14.8324	10.2988	25.2427	4128.27	0.3
KK	KK1H01	30.682	63.9062	65.888	87.6013	-0.405002	16.1474	9.44884	23.0526	4348.27	0.285
KK	KK1H02	29.682	65.1213	64.593	86.8363	-0.230002	16.1874	10.3988	24.7627	4123.27	0.3
KK	KK1H03	29.349	64.9873	66.9146	86.9381	-0.322566	15.603	9.56589	25.3991	4063.78	0.302875
KK	KK1H04	25.59	65.1314	65.5669	86.9754	-0.283453	15.0376	10.7428	26.0901	3847.19	0.335192
KK	KK1H05	29.682	68.5162	65.188	87.2563	-0.215002	14.0674	11.1988	26.2326	4093.27	0.31
KK	KK1H06	34.68	65.1023	66.0696	86.6381	-0.327566	15.718	10.0159	25.5541	3983.78	0.307875
KK	KK1H07	32.016	63.3763	68.008	86.2113	0.029998	14.5724	9.99884	26.7777	3848.27	0.325
KK	KK1H08	27.016	64.9312	58.238	87.7563	-0.155002	13.4674	10.9988	23.9526	4143.27	0.305
KK	KK1H09	28.016	60.5973	61.5946	87.2731	-0.562566	16.668	10.6659	23.6891	4018.78	0.317875
KK	KK1H10	26.682	66.3763	61.133	87.4963	0.134998	12.8174	10.7488	22.7427	4198.27	0.295
KK	KK1H11	28.349	61.5162	56.538	87.3013	-0.370002	14.9374	10.2988	22.2026	4433.27	0.32
KK	KK1H12	27.016	68.6262	72.458	87.1263	-0.050002	13.8024	10.2988	28.1626	3753.27	0.305
KK	KK2A03	28.016	61.0273	59.4696	87.3981	-0.142566	14.773	11.2659	23.0541	4343.78	0.317875
KK	KK2A04	30.349	62.9312	61.513	86.8963	-0.220002	14.9774	10.6988	23.0977	4243.27	0.31
KK	KK2A05	26.682	60.3313	62.593	87.3413	-0.320002	14.3774	11.8488	24.2326	4178.27	0.3
KK	KK2A06	33.349	63.0313	63.313	87.3813	-0.200002	14.7774	10.5488	25.0926	4088.27	0.295
KK	KK2A07	27.34	66.0847	65.5969	87.5121	-0.396787	14.8643	10.1761	25.7034	3953.86	0.321692
KK	KK2A08	34.35	68.7463	72.368	86.8713	0.074998	14.3924	10.5988	28.1626	3778.27	0.295
KK	KK2A09	31.682	64.1323	57.8946	87.3531	-0.417566	16.788	11.6659	22.7241	4313.78	0.292875
KK	KK2A10	30.016	66.0712	62.923	87.4113	-0.375002	15.0374	10.6988	26.5627	3708.27	0.31
KK	KK2A11	27.349	60.1862	60.353	86.8063	-0.275002	15.8024	11.1488	23.0376	4528.27	0.335
KK	KK2A12	28.682	62.5762	57.593	86.2113	-0.050002	15.9574	11.3988	22.9377	4343.27	0.38
KK	KK2B01	30.682	61.2413	64.298	87.1813	0.119998	13.4524	12.0488	25.2926	4053.27	0.32
KK	KK2B02	30.349	66.6363	73.973	86.2563	0.139998	14.2024	11.9488	30.3976	3533.27	0.37
KK	KK2B03	27.09	63.5108	70.7073	86.2368	0.284821	12.249	13.5153	33.7624	3342.52	0.360692
KK	KK2B04	29.349	66.8212	68.463	87.2863	-0.350002	14.5574	9.94884	25.8177	3938.27	0.295
KK	KK2B05	26.349	63.2473	63.4046	86.9381	-0.232566	15.428	10.3659	26.0541	3968.78	0.315375
KK	KK2B06	27.59	55.7414	61.4002	85.8588	0.06988	14.1043	13.1094	25.4767	3747.19	0.375192
KK	KK2B07	28.016	59.5913	62.488	87.1413	-0.400002	14.2624	12.4488	24.1276	4063.27	0.33
KK	KK2B08	29.682	59.5873	65.2646	86.8831	-0.097566	14.163	11.8159	26.0791	3908.78	0.330375
KK	KK2B09	28.016	68.1623	66.7146	86.6231	-0.227566	15.468	10.1659	26.3641	4034.78	0.322875
KK	KK2B10	31.682	61.2963	62.813	86.9413	-0.120002	14.4924	11.4988	23.8177	4088.27	0.325
KK	KK2B11	29.016	65.34	59.59	86.98	-0.37	15.59	9.3	22.21	4810	0.305
KK	KK2B12	32.682	59.7523	61.3446	86.5631	-0.137566	14.968	10.6159	21.8041	4513.78	0.345375
KK	KK2C01	33.016	66.5173	65.2146	87.2981	-0.692566	17.198	9.96589	25.0991	4163.78	0.315375
KK	KK2C02	32.682	68.9163	71.978	86.8413	0.034998	13.8574	10.4988	29.6527	3568.27	0.315
KK	KK2C03	29.016	66.2762	70.558	87.3063	-0.160002	13.9824	11.8988	29.4126	3653.27	0.3
KK	KK2C04	24.0158	61.0323	61.5496	86.6181	-0.292566	16.298	12.2159	23.2541	4078.78	0.330375
KK	KK2C05	33.016	64.4963	70.103	86.2663	0.279998	12.6424	11.7988	30.8576	3618.27	0.34
KK	KK2C06	30.016	66.2423	65.9296	87.1581	-0.412566	15.968	10.6659	24.6191	4313.78	0.310375
KK	KK2C07	31.349	62.6763	65.748	87.0313	-0.140002	14.2474	10.3488	24.1076	4248.27	0.305
KK	KK2C08	25.349	58.5	55.88				10.5	22.49	4300
KK	KK2C09	32.016	66.8173	66.8496	87.7681	-0.327566	14.723	10.3159	27.8741	3818.78	0.292875
KK	KK2C10	32.349	66.0463	69.368	87.8563	-0.205002	13.8174	10.1488	26.4676	3713.27	0.285
KK	KK2C11	24.34	61.8408	64.0173	86.9568	0.134821	13.769	12.4153	26.6674	3802.52	0.324692
KK	KK2C12	26.34	62.0014	62.8836	86.9154	0.036547	13.7909	11.2094	25.6334	3833.86	0.344192
KK	KK2D01	25.682	61.6673	61.8246	87.3331	-0.157566	14.653	11.1659	23.5541	4168.78	0.300375
KK	KK2D02	28.59	61.7158	59.3973	87.3436	-0.040357	13.7679	11.0653	24.4624	3822.52	0.334385
KK	KK2D03	31.349	61.3562	67.348	87.0063	0.004998	14.2974	12.0988	28.5176	3703.27	0.36
KK	KK2D04	26.09	62.4214	64.1569	86.3821	-0.02012	15.2143	12.7094	26.8901	3880.52	0.348692
KK	KK2D05	28.016	58.8112	59.173	86.3813	-0.225002	15.5124	11.7488	23.1727	4403.27	0.36
KK	KK2D06	26.349	63.3923	63.9596	87.3331	-0.312566	15.033	11.0159	23.9391	4128.78	0.305375
KK	KK2D07	30.349	62.3213	63.483	86.7913	-0.075002	14.4774	11.4988	24.6577	4123.27	0.31
KK	KK2D08	28.682	64.1613	65.298	87.2163	-0.045002	12.9624	11.0488	26.2326	3963.27	0.32
KK	KK2D09	26.34	60.4108	62.6373	87.3168	-0.350179	15.699	11.5653	24.7224	3987.52	0.319192
KK	KK2D10	30.016	67.7813	64.203	87.1913	0.009998	14.0474	10.5488	24.6976	4068.27	0.295
KK	KK2D11	27.84	67.2947	75.1469	87.0421	0.253213	12.5643	12.0761	37.5234	3223.86	0.326192
KK	KK2D12	27.016	60.4423	59.9046	86.9131	-0.152566	14.663	11.0159	21.6591	4323.78	0.320375
KK	KK2E01	22.34	63.9758	72.2373	86.9968	0.114821	12.929	13.0653	31.5874	3392.52	0.354192
KK	KK2E02	28.349	66.1423	69.5796	85.9181	0.307434	13.658	11.5659	31.6791	3543.78	0.337875
KK	KK2E03	27.34	64.9047	64.1202	87.0988	-0.393453	16.4976	11.9761	26.1001	3870.52	0.329192
KK	KK2E04	28.349	63.8673	59.6046	86.9731	-0.417566	15.203	10.5159	23.4191	4378.78	0.317875
KK	KK2E05	24.09	62.7847	68.2369	87.1854	0.213213	13.2809	13.2428	29.6734	3613.86	0.353692
KK	KK2E06	32.682	66.5913	65.918	87.7263	-0.430002	15.0974	11.1988	27.5127	3608.27	0.28
KK	KK2E07	28.34	63.7058	71.6123	87.8168	-0.115179	13.579	11.5653	29.9974	3622.52	0.305192
KK	KK2E08	27.349	65.8773	71.6146	87.1031	0.002434	13.538	11.8159	29.06	3450	0.310375
KK	KK2E09	25.84	61.5847	63.3602	87.6154	-0.246787	14.6176	13.0428	26.9734	3657.19	0.347692
KK	KK2E10	26.349	59.0062	62.518	87.2213	-0.285002	13.3474	11.9488	25.1126	3928.27	0.315
KK	KK2E11	28.34	62.8314	58.8702	86.3154	0.103213	14.6076	12.7761	25.4567	3757.19	0.360192
KK	KK2E12	26.349	64.6146	60.8992	86.7462	0.054868	13.2959	10.0318	23.4583	4067.56	0.315749
KK	KK2F01	29.016	64.3136	63.8027	86.3295	-0.287567	15.5954	10.3147	22.3768	4432.05	0.335749
KK	KK2F02	34.68	60.9986	63.5077	87.0645	-0.287567	15.5054	10.3647	26.9118	3932.05	0.325749
KK	KK2F03	28.682	67.8986	72.7277	87.4995	-0.377567	14.3954	10.1147	29.9318	3622.05	0.305749
KK	KK2F04	28.349	62.5286	60.6427	87.0845	-0.427567	15.8604	9.81473	22.3168	4292.05	0.335749
KK	KK2F05	29.349	64.3046	64.5592	87.3462	-0.265132	14.8559	10.3318	25.2283	3957.56	0.295749
KK	KK2F06	29.349	66.6936	67.4377	87.2845	-0.262567	14.4504	11.6147	28.2968	3922.05	0.305749
KK	KK2F07	28.682	65.4336	67.2227	86.6595	0.127433	13.9004	12.3647	28.3668	3847.05	0.375749
KK	KK2F08	29.349	63.2336	66.2177	86.8745	0.132433	12.7154	11.3647	26.5418	3722.05	0.315749
KK	KK2F09	32.682	63.7336	63.1727	87.5745	-0.162567	14.8054	11.9647	27.9368	3852.05	0.305749
KK	KK2F10	26.682	66.0946	63.7092	86.5562	-0.015132	13.5759	9.93178	24.3083	4067.56	0.335749
KK	KK2F11	24.3492	65.2586	59.5527	87.4545	-0.537567	15.8554	11.5147	24.7268	4137.05	0.305749
KK	KK2F12	30.682	67.2846	65.4592	86.0462	-0.025132	14.0459	12.3318	29.4983	3667.56	0.345749
KK	KK2G01	31.016	66.6936	74.5127	86.9145	-0.142567	14.2904	9.91473	30.6568	3487.05	0.335749
KK	KK2G02	32.682	68.3886	72.4827	87.1145	-0.172567	14.3404	10.6147	25.0353	4106.54	0.345749
KK	KK2G03	35.68	65.2646	70.0392	86.6462	-0.075132	15.2559	11.0318	28.6583	3867.56	0.335749
KK	KK2G04	31.349	65.8686	66.3977	87.0445	0.012433	14.0904	11.7147	25.4468	3912.05	0.325749
KK	KK2G05	30.682	59.4836	57.5427	86.7845	-0.422567	16.4904	10.3647	21.8518	4492.05	0.355749
KK	KK2G06	29.349	67.3336	67.2077	87.0295	-0.297567	14.4404	10.0647	26.0868	3982.05	0.345749
KK	KK2G07	27.682	62.1936	64.4627	86.9145	0.097433	13.8104	11.2147	24.7918	3922.05	0.315749
KK	KK2G08	27.349
KK	KK2G09	29.016	63.9086	64.0127	86.4595	0.157433	12.3754	11.1647	26.9818	3887.05	0.375749
KK	KK2G10	29.682	64.7046	59.8392	87.7362	-0.635132	16.9159	10.9318	22.8283	4227.56	0.315749
KK	KK2G11	29.349	60.5146	59.8692	86.3462	-0.335132	16.3159	11.0318	22.7283	4047.56	0.335749
KK	KK2G12	32.349	63.4686	64.5877	87.7095	-0.487567	16.5054	10.4647	24.2868	4242.05	0.285749
KK	KK2H01	32.349	61.6346	64.9092	87.0862	-0.385132	15.6559	9.93178	22.8883	4367.56	0.335749
KK	KK2H02	28.016	63.9336	59.6177	86.8945	-0.307567	15.0954	11.0147	23.3268	4272.05	0.305749
KK	KK2H03	26.016	59.1746	61.8092	86.9062	-0.045132	14.4559	13.0318	24.5383	3837.56	0.335749
KK	KK2H04	34.35
KK	KK2H05	28.682	61.0746	59.9792	86.1862	0.104868	14.2959	12.1318	23.1583	4037.56	0.385749
KK	KK2H06	27.682	65.7986	64.3327	87.2445	-0.202567	14.4904	10.7147	26.6118	3712.05	0.315749
KK	KK2H07	29.349	66.2846	66.1892	87.3762	-0.025132	14.1059	12.6318	27.0083	3827.56	0.315749
KK	KK2H08	31.682	67.9536	68.1177	87.3395	-0.362567	15.6704	9.96473	25.6718	4147.05	0.295749
KK	KK2H09	25.349	63.3646	60.5492	86.7962	-0.315132	16.4359	11.9318	23.1783	4127.56	0.305749
KK	KK2H10	29.016	64.0736	66.1327	87.6195	-0.017567	12.5004	11.0647	25.1268	4187.05	0.315749
KK	KK2H11	36.35	64.4446	70.1992	86.5062	-0.185132	15.6959	10.6318	27.4083	4107.56	0.345749
KK	KK2H12	27.016
SK	SK1A03	33.09	66.3205	65.1271	86.4326	-0.238512	16.2223	9.11532	24.0124	4292.52	0.306858
SK	SK1A04	33.59	63.4081	64.2699	86.556	-0.559564	18.9626	10.4261	23.7534	4503.86	0.391313
SK	SK1A05	33.59	69.2141	72.6616	86.8265	-0.373453	17.3754	9.49277	28.4001	3723.86	0.372438
SK	SK1A06	32.34	65.8018	72.5347	87.0315	-0.433453	15.9237	9.1761	26.6834	4007.19	0.339346
SK	SK1A07	26.84	63.5947	67.1288	86.5726	-0.041787	14.6026	11.0928	25.6434	4070.52	0.322891
SK	SK1A08	31.34	66.0439	67.3456	87.1721	-0.677898	18.7132	10.4761	25.5967	4110.52	0.330196
SK	SK1A09	30.34	61.5683	61.6833	85.7968	-0.310179	16.2315	11.1153	23.0974	4342.52	0.373896
SK	SK1A10	30.84	63.2789	68.375	86.0199	-0.072342	16.3398	11.2594	26.4501	4017.19	0.362599
SK	SK1A11	34.84	62.8773	65.5951	86.4185	-0.392679	18.044	9.91532	24.2424	4182.52	0.401305
SK	SK1A12	33.84	61.7501	68.9716	86.2604	-0.281231	16.8065	11.0761	26.4567	3993.86	0.359621
SK	SK1B01	27.84	68.4158	75.9342	86.8371	-0.159564	14.6209	10.0594	32.3701	3490.52	0.319514
SK	SK1B02	32.59	66.6531	69.8044	87.0938	-0.329009	16.1854	10.5761	25.9467	4073.86	0.343954
SK	SK1B03	29.09	61.3821	62.5363	86.2693	0.093769	15.1304	13.6428	26.5467	3750.52	0.328186
SK	SK1B04	30.59	67.239	70.5705	87.3871	-0.43012	15.5909	10.9594	28.5401	3663.86	0.309962
SK	SK1B05	25.34	66.3245	70.1709	87.3551	-0.355179	15.7681	9.16532	26.7874	3827.52	0.30015
SK	SK1B06	30.59	65.6406	71.1024	86.7443	-0.297679	17.2856	9.49032	25.1524	4287.52	0.284912
SK	SK1B07	28.59	68.2873	68.1745	87.2349	-0.374564	16.042	9.35944	24.5401	4447.19	0.318159
SK	SK1B08	29.349	70.0101	70.767	87.1733	-0.125	16.68	11.6	27.18	4180	0.341684
SK	SK1B09	28.09	65.5617	68.3549	86.9301	-0.356012	17.3356	10.3403	26.7774	3822.52	0.368771
SK	SK1B10	30.59	63.1692	65.8844	87.001	-0.217898	14.2015	9.30944	24.3601	4110.52	0.345879
SK	SK1B11	30.34	68.223	69.4812	87.2626	-0.463512	16.4498	8.49032	26.9774	3832.52	0.2802
SK	SK1B12	31.09	69.8643	76.1438	87.2449	-0.403453	17.3054	10.0094	30.8601	3590.52	0.306001
SK	SK1C01	26.59	62.5788	66.0764	86.731	-0.236012	14.6356	11.4903	26.6974	3942.52	0.320505
SK	SK1C02	31.59	66.9801	65.3211	87.5268	-0.466845	16.3381	9.59032	24.4124	4387.52	0.358012
SK	SK1C03	27.84	67.4249	76.0924	87.5554	-0.530676	17.052	9.25944	28.7967	3887.19	0.3503
SK	SK1C04	32.09	64.5821	63.1101	86.8918	-0.200179	14.7048	11.6153	25.6274	4177.52	0.341846
SK	SK1C05	28.84	62.9188	61.6175	86.731	-0.034345	14.9815	11.082	23.5274	4292.52	0.347434
SK	SK1C06	30.09	66.3178	69.689	87.7854	-0.402898	14.8843	10.9928	27.5501	3913.86	0.343351
SK	SK1C07	30.84	66.4331	69.859	87.0543	-0.600179	17.8706	10.0153	27.3624	3802.52	0.337613
SK	SK1C08	35.59	68.6299	74.7065	86.7299	-0.172342	16.2576	10.7761	28.2201	3943.86	0.348009
SK	SK1C09	28.59	67.184	70.2339	86.8426	-0.178453	15.3382	10.3428	25.8267	4237.19	0.320433
SK	SK1C10	27.34	65.175	70.6052	87.041	-0.464009	16.6532	11.2594	29.6934	3690.52	0.325934
SK	SK1C11	30.84	65.0739	66.3189	86.361	-0.099009	15.1798	10.5761	24.4667	4253.86	0.323421
SK	SK1C12	29.59	64.6682	74.1495	86.0304	-0.184009	15.7493	10.7428	35.8967	3480.52	0.368196
SK	SK1D01	34.84	68.3268	73.4977	86.751	-0.416845	16.3523	10.9153	28.9524	3697.52	0.318009
SK	SK1D02	34.59	66.4663	75.0595	86.6315	-0.094009	15.7426	9.84833	29.4934	3697.19	0.347295
SK	SK1D03	25.09	67.0449	75.8203	86.9901	-0.381845	16.179	10.9903	36.9374	3312.52	0.290575
SK	SK1D04	33.09	62.9479	72.3262	85.9151	-0.401012	18.3448	9.96532	25.2474	4172.52	0.361241
SK	SK1D05	35.59	69.1782	79.1956	86.5899	-0.509009	19.2182	9.90944	32.1934	3477.19	0.397636
SK	SK1D06	32.59	66.2118	73.2913	86.6993	-0.356845	17.1756	10.2403	28.2874	3722.52	0.324891
SK	SK1D07	29.34	64.4051	60.4854	87.0365	-0.517898	18.2243	10.0594	22.6334	4587.19	0.384957
SK	SK1D08	32.09	67.967	72.7983	87.4565	-0.491787	16.4693	10.4928	30.2201	3727.19	0.354526
SK	SK1D09	29.59	69.36	69.9569	87.1035	-0.441845	16.0615	9.94032	27.0824	3937.52	0.35765
SK	SK1D10	30.84	63.4301	65.953	87.2093	-0.377679	15.8981	11.2403	25.2924	4147.52	0.352389
SK	SK1D11	28.09	68.5723	74.1951	87.156	-0.296231	14.8854	11.4761	31.4167	3627.19	0.313794
SK	SK1D12	34.34	66.0583	71.9089	86.7154	-0.349564	17.8882	10.8594	28.0701	3833.86	0.355546
SK	SK1E01	30.84	64.7266	68.5802	87.0943	-0.521012	16.0315	10.5653	22.9274	4577.52	0.355613
SK	SK1E02	30.09	64.1358	73.0696	86.7918	-0.179345	14.6523	10.1653	27.2174	3972.52	0.349366
SK	SK1E03	28.34	61.6103	62.5872	86.9693	-0.407342	15.652	11.1761	24.4567	4270.52	0.343364
SK	SK1E04	35.84	66.6658	70.4042	87.5501	-0.452679	15.6473	10.2653	24.4424	4187.52	0.361328
SK	SK1E05	31.59	66.4037	71.1331	86.4226	-0.096787	15.9248	11.1594	30.6334	3493.86	0.363659
SK	SK1E06	31.34	63.2745	71.3425	86.8393	-0.464009	16.2348	10.5761	26.5067	3970.52	0.338414
SK	SK1E07	34.34	69.9244	72.5125	87.7593	-0.390676	15.1587	10.4594	27.2434	3910.52	0.32069
SK	SK1E08	28.59	65.1073	66.653	86.7668	-0.202679	15.5473	11.1653	26.9274	3952.52	0.344766
SK	SK1E09	30.59	64.6603	68.1528	87.1665	-0.616787	16.5565	10.4594	25.9067	3953.86	0.358137
SK	SK1E10	32.09	66.7474	65.4495	86.9193	-0.302679	15.8756	9.84032	23.7124	4477.52	0.329298
SK	SK1E11	31.09	66.9367	76.0398	86.6426	-0.219564	16.5865	10.2872	31.8734	3427.19	0.35657
SK	SK1E12	30.84	62.454	63.8883	86.9735	-0.326845	15.1565	11.5403	25.5374	4207.52	0.41577
SK	SK1F01	29.59	63.488	68.9873	86.8493	-0.248512	15.2823	11.1903	27.9824	3927.52	0.33465
SK	SK1F02	33.34	63.6712	65.987	86.9249	-0.352898	16.4598	10.2928	26.1467	3870.52	0.420038
SK	SK1F03	31.59	64.582	71.6495	87.2254	-0.36012	15.0393	10.0872	30.9501	3507.19	0.351472
SK	SK1F04	34.09	65.7417	70.8448	87.121	-0.285676	15.7465	10.3206	27.5901	3883.86	0.350861
SK	SK1F05	30.34	62.5085	57.5668	87.6532	-0.52512	15.912	10.6261	23.4034	4350.52	0.3384
SK	SK1F06	25.34	65.0909	71.345	86.526	-0.201012	16.1606	10.8903	33.2774	3392.52	0.381813
SK	SK1F07	29.84	69.0175	73.201	87.0971	-0.500676	16.3554	9.60944	27.9201	3783.86	0.323924
SK	SK1F08	26.09	67.7469	73.8332	87.041	-0.357342	16.2398	10.0094	28.4501	3903.86	0.32489
SK	SK1F09	28.84	64.1142	65.0542	86.5285	-0.113512	15.2648	10.6403	26.3374	4027.52	0.326953
SK	SK1F10	28.84	62.6477	66.6078	86.801	-0.006231	14.9404	12.5428	27.9834	3863.86	0.372674
SK	SK1F11	26.59	61.3156	66.2875	87.1499	-0.295676	14.9776	11.5594	26.9901	3680.52	0.319345
SK	SK1F12	33.84	68.3726	75.1148	87.211	-0.156845	14.1023	10.3903	32.1924	3527.52	0.333301
SK	SK1G01	36.09	66.4848	69.7296	86.0176	-0.024345	16.0798	10.7153	26.3574	3942.52	0.379053
SK	SK1G02	25.84	62.882	72.4435	87.5971	-0.306231	14.2115	10.1761	30.4501	3603.86	0.294082
SK	SK1G03	29.09	66.8866	75.112	87.0435	-0.338512	16.5306	9.94032	31.0474	3662.52	0.335292
SK	SK1G04	28.09	64.9671	63.0592	87.2751	-0.506845	16.1923	9.49032	24.7874	4242.52	0.311601
SK	SK1G05	29.84	69.2659	76.9898	86.776	-0.406787	18.6454	9.60944	28.6967	3827.19	0.34941
SK	SK1G06	32.59	65.6855	74.5122	86.5415	-0.441231	18.2248	10.0594	30.4001	3567.19	0.384859
SK	SK1G07	28.84	67.7662	71.5451	87.9501	-0.531845	14.9673	10.1153	27.4874	3957.52	0.315953
SK	SK1G08	29.59	69.4847	76.6815	86.9782	-0.487342	17.0376	10.6261	38.6867	3113.86	0.320282
SK	SK1G09	29.84	70.2462	79.7782	87.5932	-0.343453	15.0804	9.47611	31.6167	3583.86	0.339158
SK	SK1G10	31.84	68.0571	75.6411	86.6976	-0.477679	17.4273	12.1153	34.6574	3332.52	0.326096
SK	SK1G11	27.34	68.2892	73.0997	87.1682	-0.218453	15.0576	9.82611	27.8301	3890.52	0.361676
SK	SK1G12	30.34	66.1855	70.534	87.0626	-0.205179	15.9973	11.1153	27.7824	3867.52	0.339788
SK	SK1H01	29.34	66.2272	70.9773	87.2132	-0.206787	14.912	10.5761	25.8667	4067.19	0.306387
SK	SK1H02	27.34	69.8488	73.0362	87.2743	-0.182679	14.8873	9.86532	27.2674	3752.52	0.32962
SK	SK1H03	25.34	66.8105	75.0739	87.4049	-0.306787	14.9298	9.64277	32.3901	3393.86	0.335809
SK	SK1H04	27.09	65.1778	70.1065	87.196	-0.155179	14.9706	10.9653	28.1424	3632.52	0.306465
SK	SK1H05	27.09	64.9451	64.6375	87.7068	-0.470179	15.5323	9.61532	22.8974	4562.52	0.302663
SK	SK1H06	29.59	68.8574	76.9601	87.2265	-0.277898	15.5693	9.94277	35.2001	3283.86	0.317149
SK	SK1H07	27.34	63.5366	68.0137	86.8726	-0.511845	16.9406	9.99032	26.4824	4082.52	0.34485
SK	SK1H08	30.84	68.1052	75.6681	87.1421	-0.352342	16.1576	10.9094	31.1967	3443.86	0.339995
SK	SK1H09	27.09	65.5897	70.4374	87.7138	-0.261787	14.3448	10.8928	29.4567	3603.86	0.290127
SK	SK1H10	27.34	68.5599	75.8804	87.3776	-0.20012	13.8204	10.3428	31.6301	3517.19	0.299658
SK	SK1H11	28.84	69.0028	68.575	87.7515	-0.601787	16.257	10.2928	26.2834	4083.86	0.30132
SK	SK1H12	28.84	70.0029	73.192	87.4868	-0.326012	15.0398	9.09032	28.0424	3687.52	0.308372
SK	SK2A03	30.59	69.9951	76.0412	87.2926	-0.316012	15.1898	10.4153	28.8774	3597.52	0.336296
SK	SK2A04	28.84	69.6614	77.555	86.6151	-0.096012	16.3673	10.4903	30.2924	3567.52	0.311304
SK	SK2A05	30.09	65.679	63.0423	87.2093	-0.525179	15.8048	10.1403	24.6374	4092.52	0.360078
SK	SK2A06	28.09	65.895	68.3787	86.8118	-0.523512	17.3565	10.6903	25.6474	4082.52	0.316343
SK	SK2A07	27.84	66.8342	69.3992	87.5604	-0.447342	15.2787	10.8094	27.2001	4000.52	0.316231
SK	SK2A08	25.84	64.7458	64.0719	86.626	-0.457679	15.2365	10.1403	23.2524	4517.52	0.329155
SK	SK2A09	26.34	65.6989	65.5374	87.5282	-0.487342	16.9337	11.2761	27.0101	4263.86	0.328705
SK	SK2A10	28.59	67.9603	74.4595	87.3604	-0.431231	16.3882	10.1428	30.9801	3573.86	0.302031
SK	SK2A11	29.34	66.818	68.7089	87.056	-0.436845	16.8373	11.0903	26.8524	4092.52	0.323273
SK	SK2A12	28.09	62.6625	64.3862	87.2593	-0.292898	15.2704	11.8094	24.6234	4370.52	0.298892
SK	SK2B01	32.59	67.2884	70.7189	86.8793	-0.438512	18.159	9.51532	26.1224	4232.52	0.308776
SK	SK2B02	29.34	65.662	72.0035	86.9754	-0.224009	15.3165	10.5928	28.3934	3700.52	0.320546
SK	SK2B03	33.59	67.9915	77.0252	87.8893	-0.39512	14.8937	9.9261	36.7901	3367.19	0.331045
SK	SK2B04	28.84	66.9632	66.7381	86.5476	-0.397898	17.5054	10.0094	24.1367	4370.52	0.317974
SK	SK2B05	28.34	68.7112	74.1878	87.1443	-0.081787	13.8654	10.6094	32.9067	3340.52	0.298525
SK	SK2B06	28.59	66.5237	74.2012	87.1099	-0.112342	14.4409	11.1428	31.9801	3420.52	0.318731
SK	SK2B07	26.84	69.0804	74.9072	87.6326	-0.231845	14.6956	10.6903	32.3524	3442.52	0.299533
SK	SK2B08	28.34	64.628	69.4897	86.7249	-0.021231	14.8454	10.7094	27.3701	3813.86	0.329643
SK	SK2B09	30.34	69.6101	77.1786	87.5382	-0.413453	15.6615	9.12611	29.9467	3657.19	0.325759
SK	SK2B10	28.59	63.5962	64.5528	87.536	-0.766845	17.5773	9.76532	24.0324	4407.52	0.307953
SK	SK2B11	32.84	70.3109	74.4651	87.5283	-0.558334	17.525	9.1	28.83	3850	0.297856
SK	SK2B12	31.34	63.0316	64.563	86.8735	-0.519345	17.499	10.4403	24.5724	4212.52	0.362424
SK	SK2C01	29.84	66.8721	69.7045	87.2115	-0.13512	14.5798	10.7261	25.8767	4110.52	0.32668
SK	SK2C02	32.84	67.9445	71.2179	87.3015	-0.445676	15.867	9.87611	25.8767	4103.86	0.357288
SK	SK2C03	27.09	67.413	69.8401	86.6293	-0.260179	16.014	10.7153	26.6224	4077.52	0.335379
SK	SK2C04	31.09	68.6358	68.6791	86.2368	-0.648512	19.3481	10.5903	24.7024	4372.52	0.379424
SK	SK2C05	30.09	67.0737	65.2883	87.3771	-0.642898	18.1532	10.4428	24.0034	4597.19	0.31083
SK	SK2C06	27.84	64.9074	68.0873	87.6326	-0.301231	15.0959	11.0428	26.8234	3987.19	0.30164
SK	SK2C07	34.84	68.5356	74.5904	87.7215	-0.502342	16.0726	9.5261	29.4101	3743.86	0.342845
SK	SK2C08	35.34	65.447	67.8273	87.2801	-0.717679	18.7606	9.69032	26.0374	4047.52	0.36882
SK	SK2C09	27.59	66.0771	66.4454	87.9493	-0.101845	13.0773	12.4653	26.3824	3927.52	0.307572
SK	SK2C10	30.59	67.5079	70.6469	87.0449	-0.314564	16.2143	11.3428	29.6767	3613.86	0.299108
SK	SK2C11	32.59	68.9252	76.694	87.3468	-0.361012	15.6398	10.6403	28.3124	3792.52	0.305374
SK	SK2C12	30.09	63.2863	63.2109	87.3685	-0.514345	17.5648	9.59032	22.3624	4487.52	0.373712
SK	SK2D01	26.59	66.2521	60.1142	87.0976	-0.633453	18.0682	9.72611	22.9001	4593.86	0.353095
SK	SK2D02	33.09	68.814	67.8793	87.396	-0.439564	17.2304	10.4094	26.3334	4063.86	0.321434
SK	SK2D03	35.35	67.3407	77.1772	86.9367	-0.555	18.68	10	29.8	3810	0.404346
SK	SK2D04	31.84	65.8077	69.6771	87.9649	-0.479009	15.5026	11.8261	30.4834	3557.19	0.32377
SK	SK2D05	30.59	67.2362	69.6122	86.8621	-0.285676	16.5076	9.82611	27.4234	3770.52	0.379093
SK	SK2D06	31.59	67.2793	69.0538	86.2651	-0.245179	16.6123	10.2903	25.9274	4037.52	0.36347
SK	SK2D07	26.09	66.8284	74.3037	86.8738	-0.117342	14.637	10.2594	31.8734	3593.86	0.334126
SK	SK2D08	28.59	68.7272	72.4879	87.0288	-0.076231	14.0815	10.3261	27.0901	4087.19	0.307149
SK	SK2D09	27.59	64.5429	65.5815	86.6849	-0.183453	14.7654	10.7928	28.5867	3613.86	0.379355
SK	SK2D10	27.34	69.2761	70.9517	87.2938	-0.327898	15.5637	10.0594	26.8867	3943.86	0.301768
SK	SK2D11	33.59	67.9324	74.6767	86.2032	-0.301231	17.0437	10.3428	31.8401	3457.19	0.333487
SK	SK2D12	29.59	61.465	59.9684	86.0471	-0.312898	16.6082	10.4094	22.9834	4360.52	0.363449
SK	SK2E01	29.34	67.7512	71.8556	86.9293	-0.367679	17.0481	10.9153	29.0124	3642.52	0.36521
SK	SK2E02	25.34	71.4745	77.0812	87.4204	-0.488453	16.7359	10.7094	32.2434	3390.52	0.330978
SK	SK2E03	25.34	65.239	70.4976	87.9115	-0.339009	14.292	10.8261	28.3634	3743.86	0.320012
SK	SK2E04	32.09	67.4796	68.3656	87.3682	-0.326231	15.6037	9.97611	26.1534	3930.52	0.349701
SK	SK2E05	27.59	67.8118	73.2726	87.0921	-0.294564	15.4837	8.97611	29.9201	3613.86	0.300932
SK	SK2E06	30.84	65.3399	70.5863	87.1649	-0.284009	16.307	10.9928	25.6767	3910.52	0.321219
SK	SK2E07	27.84	63.9116	68.0053	87.4071	0.046547	13.5265	12.9428	29.3601	3663.86	0.307181
SK	SK2E08	24.59	65.6014	74.9525	86.9793	-0.100676	13.8654	11.3428	30.4367	3527.19	0.329452
SK	SK2E09	26.59	65.9042	66.7292	87.2065	-0.500676	16.4687	9.32611	24.3001	4420.52	0.34415
SK	SK2E10	25.09	61.4196	69.503	86.7918	0.311488	12.959	13.3653	39.3524	3282.52	0.343092
SK	SK2E11	30.09	66.2432	74.5623	87.3115	-0.376787	16.4765	9.54277	29.0334	3797.19	0.355626
SK	SK2E12	35.09	69.7875	76.347	86.7251	-0.285179	16.859	9.29032	30.5424	3577.52	0.342281
SK	SK2F01	27.59	64.6722	63.0964	87.1182	-0.389564	15.6809	10.6261	25.7067	4100.52	0.350598
SK	SK2F02	29.09	63.0966	68.4928	86.6885	-0.234345	16.3456	11.0653	25.9924	4197.52	0.353277
SK	SK2F03	25.59	66.4273	73.0502	87.031	-0.203453	15.3143	10.7094	34.2067	3350.52	0.31238
SK	SK2F04	25.34	63.1517	65.0947	85.8636	-0.130357	15.0979	12.4306	25.8849	3855.04	0.336798
SK	SK2F05	27.59	69.5067	76.3009	87.4156	-0.39518	15.5639	9.68916	29.1001	3665.79	0.302445
SK	SK2F06	36.84	63.0917	64.3747	86.5836	-0.230357	16.7179	12.0806	23.0049	4065.04	0.395592
SK	SK2F07	27.09	71.9606	73.4163	86.6331	-0.07768	14.6089	10.3392	28.8401	3680.79	0.287353
SK	SK2F08	39.35
SK	SK2F09	29.09	64.6083	70.3773	86.9906	-0.02518	14.2289	12.2892	33.5601	3435.79	0.321406
SK	SK2F10	28.34	65.827	75.578	86.9881	-0.24518	14.9139	10.3642	35.1001	3400.79	0.342737
SK	SK2F11	28.34	67.5259	74.4126	87.5906	-0.58518	16.8189	11.3642	31.0901	3675.79	0.304099
SK	SK2F12	33.34	68.6309	75.5762	86.6056	-0.40768	17.3364	10.9142	30.8751	3625.79	0.392313
SK	SK2G01	25.84	65.0028	65.4924	87.0431	-0.60268	16.3389	9.88916	23.3601	4390.79	0.318196
SK	SK2G02	34.09	66.2917	69.2647	86.9236	-0.210357	15.7579	10.6806	25.3949	3905.04	0.439794
SK	SK2G03	34.84	63.4117	65.0447	87.2136	-0.480357	16.8779	10.4306	22.9349	4115.04	0.388633
SK	SK2G04	32.84	66.0217	61.7847	86.7336	-0.210357	15.1279	11.5306	20.3949	4845.04	0.309771
SK	SK2G05	36.02
SK	SK2G06	25.349	66.0487	75.3943	86.1827	-0.045003	13.5699	11.1477	31.7753	3316.54	0.311971
SK	SK2G07	29.34	64.8594	67.2466	86.5831	-0.33768	15.8789	9.91416	26.8601	3745.79	0.348386
SK	SK2G08	33.84	69.7617	76.2347	87.2036	-0.510357	16.7379	9.13064	29.2749	3555.04	0.339965
SK	SK2G09	29.34	67.0566	65.9444	87.8756	-0.37768	14.2464	9.04749	25.8951	3945.79	0.337427
SK	SK2G10	31.59	62.0817	75.8747	85.1936	0.249643	15.8279	12.6806			0.389391
SK	SK2G11	32.84	66.8406	68.1946	88.1231	-0.32268	14.2139	10.4892	25.1751	4325.79	0.331888
SK	SK2G12	30.59	64.3478	69.0548	86.9956	-0.12518	14.1564	10.5142	26.5451	4195.79	0.327753
SK	SK2H01	30.34	63.5417	66.1707	87.4931	-0.17768	13.7689	12.0642	28.2751	3605.79	0.344697
SK	SK2H02	26.59	66.4311	69.5373	87.2181	0.12982	13.4039	12.2392	31.8501	3340.79	0.337759
SK	SK2H03	27.84	69.2675	69.7087	87.0656	-0.30768	15.1014	10.5392	24.7401	3975.79	0.327699
SK	SK2H04	27.84	66.8807	67.3072	86.5006	-0.45018	15.7114	8.98916	25.9251	3925.79	0.373317
SK	SK2H05	26.34	67.7517	62.6247	86.8036	-0.270357	15.0879	11.0806	22.2949	4445.04	0.356798
SK	SK2H06	30.59	64.1532	66.5962	86.5306	-0.13518	14.5789	12.0642	28.4201	3655.79	0.374469
SK	SK2H07	29.34	61.6645	65.1008	86.4781	-0.35518	15.6989	10.2142	30.0251	3565.79	0.397181
SK	SK2H08	27.09	66.688	72.5927	87.1406	-0.29268	15.8639	10.2392	31.3001	3465.79	0.342212
SK	SK2H09	30.349
SK	SK2H10	28.59	62.1117	57.8247	86.7936	-0.350357	15.6679	9.98064	20.7249	4555.04	0.391526
SK	SK2H11	32.84	66.1753	70.1466	86.8081	-0.21018	14.5189	10.7892	27.0401	3750.79	0.330789
SK	SK2H12	28.09	63.9018	63.0508	86.8481	-0.40768	15.4739	11.3642	23.8751	4280.79	0.334059
TK	TK1A03	32.682	67.042	69.3276	87.1763	-0.170002	14.7908	9.64884	29.2827	3618.27	0.32
TK	TK1A04	33.349	67.4688	68.8502	86.6505	-0.351668	16.5183	10.2238	28.1076	3518.27	0.335
TK	TK1A05	26.09	64.5401	71.02	86.2626	0.20488	13.9115	12.5428	28.3201	3790.52	0.340442
TK	TK1A06	26.682	61.6189	71.7137	85.7922	-0.025835	14.4249	11.3238	30.2577	3398.27	0.34
TK	TK1A07	27.349	64.1832	68.0235	86.823	0.077498	12.9408	12.3488	29.6426	3463.27	0.315
TK	TK1A08	25.682	57.5971	67.0905	87.1955	-0.151668	13.4533	11.7488	27.4977	3713.27	0.35
TK	TK1A09	28.09	65.054	66.3831	87.2421	0.111547	13.0887	11.3428	27.6001	3583.86	0.327442
TK	TK1A10	30.682	64.1939	68.2631	87.113	-0.345002	15.4766	9.64884	27.6377	3873.27	0.315
TK	TK1A11	25.34	64.195	67.1988	87.0821	-0.104009	14.442	11.6928	26.9167	3693.86	0.337442
TK	TK1A12	29.682	68.1206	64.2771	86.8347	-0.474168	16.3033	11.4488	28.4027	3483.27	0.305
TK	TK1B01	30.682	67.4837	71.7444	86.9472	-0.189168	14.6341	9.92384	27.6476	3658.27	0.33
TK	TK1B02	28.09	63.6781	64.2456	86.9599	-0.10512	14.1837	11.1428	26.9034	4013.86	0.339692
TK	TK1B03	32.682	66.7143	68.7103	86.5955	-0.145835	15.0841	10.6238	28.0526	3943.27	0.32
TK	TK1B04	33.682	66.2266	71.5593	87.1563	-0.100835	14.4291	10.3738	28.9227	3688.27	0.32
TK	TK1B05	32.349	66.2373	74.6163	85.8205	0.184998	13.2849	11.9738	33.6527	3338.27	0.385
TK	TK1B06	28.682	66.5017	69.3576	87.1172	-0.425835	15.3449	9.94884	28.9876	3518.27	0.32
TK	TK1B07	28.09	67.8161	70.3069	87.2165	-0.154564	13.9648	10.5094	29.2767	3583.86	0.351192
TK	TK1B08	28.84	64.5782	71.235	86.6532	0.15988	13.6993	11.9928	34.7901	3237.19	0.323942
TK	TK1B09	25.09	65.3283	69.582	87.6701	0.128988	12.5581	12.5153	29.7574	3432.52	0.334192
TK	TK1B10	28.016	63.2323	61.8211	86.435	0.026666	16.175	9.95	24.09	4280	0.315
TK	TK1B11	29.09	66.5328	69.4277	87.6826	0.150991	12.9832	11.3594	29.4434	3690.52	0.320192
TK	TK1B12	28.34	67.3688	71.602	87.6354	-0.220676	15.157	10.0594	28.9734	3623.86	0.314442
TK	TK1C01	23.84	57.3724	59.457	87.5076	-0.180676	14.3226	12.4594	25.2267	3853.86	0.335692
TK	TK1C02	27.59	68.7278	68.1687	87.6626	-0.311787	15.3198	11.1594	28.1434	3700.52	0.305692
TK	TK1C03	31.016	65.201	66.3749	87.0522	-0.018335	13.9891	10.0238	26.3076	3873.27	0.325
TK	TK1C04	29.349	66.6827	69.457	86.6322	-0.054168	15.3291	10.9988	28.2277	3603.27	0.32
TK	TK1C05	28.349	65.4194	65.5454	86.598	-0.223335	14.2408	9.69884	24.7676	3848.27	0.37
TK	TK1C06	27.84	66.1827	74.5942	87.3204	-0.080676	13.542	11.2594	36.7067	3117.19	0.330692
TK	TK1C07	33.016	66.9752	70.6864	86.4488	0.169165	12.6516	9.42384	26.5327	3833.27	0.33
TK	TK1C08	29.09	62.724	64.7448	87.301	-0.064345	14.5648	10.2903	23.6824	4167.52	0.318442
TK	TK1C09	31.349	60.0798	70.7193	86.8723	0.064934	13.9621	10.3159	27.9391	4058.78	0.325375
TK	TK1C10	29.09	64.4209	66.3765	87.676	-0.351012	15.4598	10.4403	25.0774	3937.52	0.310942
TK	TK1C11	31.682	64.5646	57.6836	86.0447	0.020832	13.7549	11.4738	27.3926	3608.27	0.365
TK	TK1C12	29.016	66.9837	68.893	87.2913	-0.181668	14.0441	10.2738	27.2427	3758.27	0.335
TK	TK1D01	27.682	65.7378	72.3795	85.3663	0.202498	13.7224	10.7238	30.8626	3393.27	0.38
TK	TK1D02	27.09	62.8427	74.208	86.4249	0.142102	12.092	12.4428	37.5367	3283.86	0.334192
TK	TK1D03	25.84	64.4021	71.4518	87.2593	0.266488	12.6073	12.1903	33.3474	3297.52	0.310942
TK	TK1D04	28.682	65.7401	71.7153	87.304	-0.088399	14.173	11.8659	33.3891	3323.78	0.317875
TK	TK1D05	28.016	63.8139	71.9143	86.8138	0.141665	12.3908	10.7488	27.4627	3778.27	0.32
TK	TK1D06	28.349	62.4398	61.589	86.4115	-0.265899	15.553	10.0409	23.0691	4313.78	0.357875
TK	TK1D07	30.016	63.0946	66.7908	86.854	-0.350066	14.6696	10.8409	25.1441	4028.78	0.330375
TK	TK1D08	29.016	66.5691	69.1582	86.4255	-0.152502	14.4516	11.3238	29.9577	3638.27	0.34
TK	TK1D09	24.84	65.8611	60.6126	86.8932	-0.387898	16.8215	11.2094	24.7701	3887.19	0.346442
TK	TK1D10	28.59	66.9045	70.3335	87.0426	0.294821	13.2673	13.1403	31.8524	3462.52	0.321942
TK	TK1D11	34.016	62.6824	69.5064	86.338	0.094998	13.4183	12.7738	30.3026	3618.27	0.325
TK	TK1D12	27.59	69.2852	72.3951	87.1843	-0.334009	16.6709	10.9094	31.2401	3597.19	0.309692
TK	TK1E01	26.016	60.8608	61.0197	87.37	-0.121667	14.1567	11.3	23.86	4110	0.32
TK	TK1E02	28.34	61.4468	65.7627	87.1949	-0.149564	14.7576	12.0594	28.7334	3653.86	0.321692
TK	TK1E03	31.349	68.3481	69.4339	86.6163	0.068332	13.5258	10.6238	27.7127	3583.27	0.33
TK	TK1E04	27.09	59.6376	73.5574	85.956	0.460991	12.4332	12.6761	44.1967	2873.86	0.383442
TK	TK1E05	25.682	60.3754	62.1524	85.5323	-0.235066	15.6505	9.86589	22.7691	4188.78	0.407875
TK	TK1E06	26.09	65.9802	69.5279	87.2499	-0.009564	13.9354	11.7928	30.4401	3577.19	0.331692
TK	TK1E07	28.016	63.3914	58.2446	85.7523	0.030767	14.5705	11.5409	25.3841	3843.78	0.360375
TK	TK1E08	29.016	62.9969	62.5417	85.1805	0.461665	12.2508	12.5238	27.4627	3663.27	0.4
TK	TK1E09	31.349	67.709	65.9248	86.503	-0.105835	13.8741	10.4238	24.5077	4103.27	0.295
TK	TK1E10	27.09	67.0098	69.6203	87.4082	-0.033453	14.0715	11.0594	28.7634	3553.86	0.322692
TK	TK1E11	33.016	66.6202	67.5615	87.5505	-0.180835	13.0916	10.3488	27.6626	3703.27	0.315
TK	TK1E12	31.016	67.7613	62.8594	87.273	-0.420002	15.4808	9.32384	24.8327	3978.27	0.31
TK	TK1F01	26.84	62.1174	61.8535	86.7849	-0.165676	15.6326	11.8928	26.3667	3847.19	0.332942
TK	TK1F02	30.349	65.0317	74.0907	86.8963	0.284998	12.1908	12.8988	31.4253	3396.54	0.345
TK	TK1F03	28.09	64.7089	68.7513	87.0843	-0.13012	14.0004	10.6094	25.6467	3957.19	0.307192
TK	TK1F04	31.682	61.7021	63.711	86.5183	0.01	14.3517	11.15	24.07	4190	0.34
TK	TK1F05	32.349	68.7335	68.923	86.7813	-0.330835	15.5141	10.5738	25.2376	3983.27	0.315
TK	TK1F06	33.349	61.4454	67.9517	86.993	-0.180002	15.0333	11.0238	29.1126	3573.27	0.33
TK	TK1F07	27.349	63.0812	61.909	87.1915	-0.239233	14.2738	11.3909	25.4941	3923.78	0.332875
TK	TK1F08	30.349	63.5428	65.8336	86.7431	-0.445066	16.2121	10.4409	26.4141	3903.78	0.327875
TK	TK1F09	32.349	63.3393	66.6924	87.1048	-0.450066	16.4855	10.6409	28.1391	3943.78	0.317875
TK	TK1F10	28.682	57.6734	60.0194	86.6698	-0.289233	15.8688	9.59089	23.7241	4163.78	0.367875
TK	TK1F11	26.84	60.7195	69.9694	86.8393	0.182102	13.2654	12.3594	32.2767	3357.19	0.326442
TK	TK1F12	30.682	65.5366	71.1607	86.2288	0.176665	13.2941	10.4738	27.1877	3993.27	0.325
TK	TK1G01	27.59	62.0568	69.7714	86.856	0.382658	12.1609	13.6094	36.1567	3263.86	0.339942
TK	TK1G02	23.6825	65.8595	69.5209	87.1599	0.037102	13.8898	12.2928	33.0634	3537.19	0.302942
TK	TK1G03	24.84	65.0136	69.2647	87.0032	0.085991	13.6915	13.4594	34.2301	3393.86	0.334192
TK	TK1G04	29.016	66.6222	72.4316	86.848	-0.007502	13.3883	10.8238	30.8727	3543.27	0.305
TK	TK1G05	26.09	66.4704	75.8935	86.9554	0.053213	13.8076	12.5928	41.6034	3137.19	0.310442
TK	TK1G06	32.349	65.3113	73.5481	86.9897	0.094165	13.4116	10.5238	34.8026	3203.27	0.325
TK	TK1G07	24.84	64.2586	67.8948	86.9132	0.147102	13.6648	12.3094	31.5967	3503.86	0.342192
TK	TK1G08	24.84	62.2625	64.4375	87.1343	-0.076787	13.0265	12.5928	27.2801	3677.19	0.343442
TK	TK1G09	27.682	63.113	58.6819	86.6763	-0.404168	16.0891	10.5988	23.5977	4198.27	0.325
TK	TK1G10	27.016	67.258	72.092	86.5865	-0.154233	14.753	10.8909	30.4291	3658.78	0.320375
TK	TK1G11	25.09	64.3695	65.6402	86.671	-0.17012	15.6093	12.1094	26.5501	3643.86	0.317942
TK	TK1G12	26.84	63.4269	67.5983	87.2038	-0.394564	15.8293	13.2094	31.6234	3513.86	0.340442
TK	TK1H01	25.59	64.2396	71.0834	86.8643	0.045991	13.9409	11.5094	31.7001	3413.86	0.310942
TK	TK1H02	25.09	67.478	77.1451	86.0793	0.139324	14.1465	11.3261	37.9501	3273.86	0.331192
TK	TK1H03	25.349	61.0498	64.8325	86.3838	-0.050835	14.1649	11.7238	27.6327	3598.27	0.38
TK	TK1H04	26.349	59.9681	64.386	86.3297	0.074165	13.6833	11.2238	24.3276	4183.27	0.38
TK	TK1H05	26.84	61.5619	68.2972	86.7643	0.012321	14.0181	11.6153	28.2974	3592.52	0.340942
TK	TK1H06	26.59	62.7532	70.8414	86.9476	0.312321	12.2356	13.1653	37.0024	3332.52	0.337442
TK	TK1H07	33.682	65.7691	59.6468	86.5947	0.018332	13.9366	11.2738	26.9727	3713.27	0.34
TK	TK1H08	30.349	58.9905	62.9136	85.7555	0.245832	13.3574	12.2988	28.0477	3528.27	0.39
TK	TK1H09	28.016	66.8193	65.5608	86.7663	-0.235835	15.4283	10.2738	26.2277	3858.27	0.33
TK	TK1H10	32.349	65.1179	66.8548	86.858	-0.378335	15.4024	10.2488	24.8626	4203.27	0.305
TK	TK1H11	25.09	64.0871	62.5067	87.296	-0.185676	15.0987	10.1094	24.6634	3887.19	0.344442
TK	TK1H12	26.09	66.0583	71.7771	86.6504	-0.544009	18.2393	10.1428	27.3101	3973.86	0.314442
TK	TK2A03	28.84	65.4491	69.6971	87.3271	-0.220676	14.3565	10.8761	29.0234	3430.52	0.306942
TK	TK2A04	30.016	66.3324	62.3905	86.6413	-0.379168	16.7224	10.6488	25.5127	4003.27	0.28
TK	TK2A05	29.682	62.4637	61.6953	86.0515	-0.125066	14.7488	11.0909	22.8991	4343.78	0.345375
TK	TK2A06	30.016	66.8952	70.1069	87.4005	-0.347502	14.7733	9.24884	26.4276	3823.27	0.315
TK	TK2A07	28.682	62.864	66.4943	86.603	-0.065835	14.6458	10.6988	26.7526	3818.27	0.365
TK	TK2A08	29.349	62.2497	65.4194	87.098	-0.015835	13.9374	11.1988	26.8177	3853.27	0.315
TK	TK2A09	26.682	63.321	69.4127	86.803	-0.162502	14.8599	10.7738	30.0376	3448.27	0.355
TK	TK2A10	27.59	62.4626	67.8756	87.1465	0.018213	13.8376	10.6094	28.7934	3660.52	0.367192
TK	TK2A11	25.09	64.6127	74.2229	86.9865	0.270991	12.6326	11.9928	41.7934	2990.52	0.353692
TK	TK2A12	34.016	65.8717	67.3664	86.8481	-0.094233	13.828	9.76589	26.4641	3868.78	0.332875
TK	TK2B01	30.682	63.3274	69.7919	87.0655	0.065832	13.4958	11.1488	29.0226	3468.27	0.305
TK	TK2B02	31.349	63.6307	67.1162	87.7438	-0.205835	13.7783	10.1238	25.8776	3813.27	0.295
TK	TK2B03	26.34	61.7345	68.8407	86.4165	-0.16012	15.4337	11.7094	28.9067	3653.86	0.331942
TK	TK2B04	28.016	66.4077	66.1704	87.3305	-0.425002	15.4983	8.54884	24.7977	4113.27	0.33
TK	TK2B05	28.682	63.0505	71.9867	87.1663	-0.004168	13.1241	10.6988	26.5977	3858.27	0.31
TK	TK2B06	27.349	64.697	61.8422	85.9798	-0.355899	16.1396	10.4409	24.9441	4023.78	0.355375
TK	TK2B07	28.016	65.9521	69.2163	86.8047	-0.121668	15.0283	9.99884	28.4977	3753.27	0.29
TK	TK2B08	30.682	64.2726	66.2522	86.444	-0.084233	15.1421	11.0909	27.0791	3633.78	0.340375
TK	TK2B09	27.349	61.9296	63.9869	87.658	-0.284168	12.8299	10.5988	24.2577	3903.27	0.305
TK	TK2B10	31.016	64.7292	71.339	86.9122	-0.232502	14.9158	9.77384	27.2326	3888.27	0.325
TK	TK2B11	28.59	65.8277	73.0317	86.911	-0.030676	13.287	10.8428	30.4567	3510.52	0.334692
TK	TK2B12	27.84	64.4637	69.0185	86.3976	0.209821	13.664	10.8403	27.8124	3512.52	0.352192
TK	TK2C01	31.016	65.1319	67.543	86.9022	0.007498	13.5666	13.1238	29.0026	3528.27	0.32
TK	TK2C02	28.349	64.5387	62.3615	86.393	-0.390002	17.1274	10.4988	24.0627	4048.27	0.315
TK	TK2C03	24.09	59.1418	66.6999	87.1335	-0.136012	13.199	12.7153	28.6274	3662.52	0.352192
TK	TK2C04	27.34	64.8141	69.015	86.8093	-0.22012	15.6009	10.6761	27.5067	3737.19	0.333442
TK	TK2C05	28.09	65.5436	63.8878	87.0099	-0.029009	13.7337	12.5928	26.0834	3737.19	0.321942
TK	TK2C06	26.84	63.095	61.1581	87.1632	-0.152898	14.4115	10.4761	25.3501	3683.86	0.316942
TK	TK2C07	29.016	62.2509	61.0293	85.8415	-0.137566	15.8396	12.4909	24.7441	4048.78	0.352875
TK	TK2C08	34.016	68.9435	69.3365	87.7788	-0.135835	14.0608	9.77384	28.7526	3573.27	0.29
TK	TK2C09	26.682	65.8059	70.4348	86.2588	0.105832	14.4349	11.0988	31.0026	3288.27	0.335
TK	TK2C10	29.682	66.173	66.2785	87.1405	-0.105835	13.9749	10.4988	28.6027	3678.27	0.31
TK	TK2C11	31.016	57.6166	63.6613	86.7597	0.060832	14.0149	11.4988	27.9876	3703.27	0.315
TK	TK2C12	31.349	67.4391	69.1124	87.0722	-0.112502	15.1291	12.1738	28.9176	3628.27	0.29
TK	TK2D01	27.84	65.6607	64.9483	87.5365	-0.057898	13.6137	11.8261	27.5367	3530.52	0.328442
TK	TK2D02	24.6825	66.2338	64.7115	87.2055	-0.090835	14.2733	10.6238	26.4526	3928.27	0.305
TK	TK2D03	25.84	58.5083	64.0942	87.621	0.035655	13.2331	12.7403	26.7524	3722.52	0.335192
TK	TK2D04	34.68	63.4676	67.0999	87.0272	-0.095002	13.8966	10.1738	26.9326	3823.27	0.32
TK	TK2D05	30.016	67.1515	64.3994	87.0147	-0.348335	16.2724	11.1988	27.4577	3788.27	0.33
TK	TK2D06	29.016	61.3949	58.163	86.7347	-0.515002	16.3458	9.79884	22.1577	4793.27	0.32
TK	TK2D07	26.016	65.7931	72.7854	87.1897	-0.099168	14.0008	11.8238	32.8877	3183.27	0.33
TK	TK2D08	31.016	68.8478	74.1259	86.3205	-0.095002	15.6858	10.8738	30.9826	3643.27	0.305
TK	TK2D09	28.016	62.3462	59.4589	86.6815	-0.275066	15.058	10.1909	22.5641	4303.78	0.335375
TK	TK2D10	26.84	62.0011	71.3491	86.451	0.236488	12.7848	13.3903	35.0474	3267.52	0.380192
TK	TK2D11	29.09	64.4236	68.0559	86.0585	-0.186845	15.169	11.0403	30.0974	3417.52	0.365692
TK	TK2D12	30.349	65.4239	69.0948	86.7347	-0.025002	13.5691	10.7238	28.3976	3508.27	0.31
TK	TK2E01	29.682	65.4601	70.7589	86.9597	0.038332	13.9316	11.6988	27.3677	3858.27	0.33
TK	TK2E02	25.59	66.4182	67.1021	86.5288	-0.145676	14.2943	10.9928	27.4934	3540.52	0.355192
TK	TK2E03	28.016	62.4209	68.0185	87.0922	-0.180002	14.3183	11.7988	31.8426	3428.27	0.33
TK	TK2E04	31.016	67.5044	70.5663	86.4738	0.160832	13.6283	11.0738	31.2676	3333.27	0.375
TK	TK2E05	26.09	63.3004	73.8838	86.3565	0.148769	13.8509	12.5594	41.1167	3227.19	0.354442
TK	TK2E06	28.09	68.522	77.8958	87.2643	-0.066845	13.6398	10.3153	39.6074	3057.52	0.335192
TK	TK2E07	25.682	58.5994	66.6231	86.1482	0.20988	14.4293	14.3761	30.3501	3593.86	0.353442
TK	TK2E08	29.016	62.2814	61.4188	86.6238	-0.365835	17.2783	11.0488	22.9326	4423.27	0.31
TK	TK2E09	25.59	62.8972	70.9834	86.8299	0.177658	13.2204	11.7761	30.9401	3367.19	0.325192
TK	TK2E10	27.59	68.2423	74.0428	87.231	-0.176231	14.7576	10.6761	33.7401	3510.52	0.307692
TK	TK2E11	24.59	63.4162	64.4685	87.3654	-0.047898	13.8854	12.1761	27.0167	3543.86	0.315192
TK	TK2E12	26.59	65.899	69.5932	87.096	-0.341845	16.479	10.8153	29.4224	3562.52	0.304942
TK	TK2F01	28.682	65.6097	70.448	87.1013	-0.253335	15.1099	11.1988	29.3677	3393.27	0.295
TK	TK2F02	37.35	64.2742	63.939	86.5222	-0.247502	16.2116	11.9988	25.7827	4073.27	0.34
TK	TK2F03	30.349	62.6235	64.4822	87.2763	0.120832	13.4208	11.5238	24.5477	4073.27	0.315
TK	TK2F04	27.34	64.7825	73.7529	87.1832	0.120436	13.6598	13.2761	39.8801	3213.86	0.323942
TK	TK2F05	24.0158	58.1492	61.9556	87.3621	-0.04512	13.2165	13.1261	26.5134	3607.19	0.328192
TK	TK2F06	28.682	61.1548	60.9619	86.7105	-0.169168	16.2074	10.8738	25.1377	4058.27	0.31
TK	TK2F07	27.34	66.0653	63.0163	86.3121	0.062102	14.1087	12.1594	28.0001	3770.52	0.331442
TK	TK2F08	26.59	63.9076	65.7975	86.6215	-0.026231	14.672	11.5094	27.3567	3587.19	0.350692
TK	TK2F09	31.349	64.5397	60.5154	87.207	-0.717567	17.8904	8.98973	23.5018	4312.05	0.315749
TK	TK2F10	31.682	62.8323	69.0419	86.1262	0.029868	13.0709	9.58178	24.3583	4167.56	0.345749
TK	TK2F11	28.682	62.1701	68.0957	86.6045	0.082433	13.9304	10.7647	31.7718	3597.05	0.325749
TK	TK2F12	31.016	66.4951	70.0539	87.3295	-0.182567	14.4104	10.9397	29.4418	3637.05	0.315749
TK	TK2G01	28.016	64.0158	65.2364	87.192	-0.190067	14.2354	11.4897	25.0018	3957.05	0.305749
TK	TK2G02	28.682
TK	TK2G03	27.682	62.0186	68.023	86.3245	0.114933	13.8254	12.0397	29.9318	3652.05	0.325749
TK	TK2G04	28.016	62.3239	60.001	87.142	-0.372567	14.8779	10.3897	23.8518	3997.05	0.305749
TK	TK2G05	29.349	64.8603	64.6296	87.5412	-0.075132	13.2959	9.13178	22.9583	4327.56	0.305749
TK	TK2G06	29.682	62.257	69.9357	86.5495	-0.062567	13.1504	11.9897	29.9868	3582.05	0.335749
TK	TK2G07	29.682	64.1672	68.5827	86.0612	-0.185132	14.7409	11.5318	22.7983	4277.56	0.335749
TK	TK2G08	25.682	63.6487	64.6745	86.5562	-0.045132	13.3259	10.8818	23.9483	4027.56	0.325749
TK	TK2G09	32.349	64.0443	65.4976	87.3695	-0.130067	13.6679	12.9147	32.6718	3467.05	0.315749
TK	TK2G10	31.349	65.6004	66.1423	86.827	-0.140067	15.2604	11.4897	27.1868	3827.05	0.335749
TK	TK2G11	31.349	68.2273	72.1545	87.272	-0.210067	14.5954	10.9897	29.0968	3782.05	0.285749
TK	TK2G12	24.0158	63.6281	65.2006	86.3295	-0.095067	14.4479	10.6647	24.5968	3972.05	0.335749
TK	TK2H01	29.682	64.7609	69.07	87.397	-0.062567	13.5454	10.6897	28.4468	3857.05	0.295749
TK	TK2H02	29.016	60.9396	65.3886	85.6712	-0.065132	14.9709	9.93178	23.3183	4147.56	0.345749
TK	TK2H03	28.682	67.411	66.0117	86.682	-0.332567	15.2479	11.1397	25.8118	3902.05	0.335749
TK	TK2H04	30.016	62.1567	64.7029	85.9745	0.082433	14.5029	12.1397	27.5218	3757.05	0.365749
TK	TK2H05	29.349	65.7956	65.8999	86.962	0.154933	12.6254	11.3647	27.0768	3777.05	0.305749
TK	TK2H06	33.349	68.5428	67.2344	87.602	-0.445067	15.9479	9.71473	26.3518	3812.05	0.265749
TK	TK2H07	29.349	66.0384	64.1593	86.5945	-0.145067	14.8504	10.8397	25.9518	3787.05	0.315749
TK	TK2H08	31.349	66.2759	71.5297	87.0895	-0.247567	14.5679	9.31473	27.9668	3922.05	0.295749
TK	TK2H09	29.682	65.0591	67.4592	86.8395	-0.280067	15.5204	9.46473	25.3918	3952.05	0.315749
TK	TK2H10	31.016	61.2705	67.472	86.9295	-0.585067	18.0479	10.0147	27.5068	3637.05	0.315749
TK	TK2H11	23.3492	63.6306	67.5774	86.9612	-0.185132	14.5809	10.3818	25.4283	3837.56	0.315749
TK	TK2H12	24.3492	63.3643	68.2545	87.332	-0.082567	13.4629	11.3147	27.5068	3857.05	0.295749
