# Supplementary material for: Multifamily QTL analysis and comprehensive design of genotypes for high-quality soft wheat
Source: PLoS One. 2020 Mar 11;15(3):e0230326. doi: 10.1371/journal.pone.0230326 (PMC7065826; doi:10.1371/journal.pone.0230326)
Supplement: S7 Table — (XLSX) [file pone.0230326.s013.xlsx]

## Sheet: S7 Table
S7 Table. Thresholds of posterior probability at 5% levels
Trait	KK	SK	TK	Multifamily
DH	0.468	0.485	0.376	0.707
FlYd	0.372	0.379	0.372	0.446
FlEf	0.354	0.308	0.306	0.632
FlL	0.261	0.343	0.26	0.651
Fla	0.332	0.418	0.539	0.344
Flb	0.346	0.256	0.486	0.759
FPC	0.357	0.392	0.365	0.716
x50	0.36	0.368	0.83	0.676
Sm	0.33	0.556	0.313	0.728
Fash	0.336	0.251	0.241	0.454
