# Supplementary material for: Multifamily QTL analysis and comprehensive design of genotypes for high-quality soft wheat
Source: PLoS One. 2020 Mar 11;15(3):e0230326. doi: 10.1371/journal.pone.0230326 (PMC7065826; doi:10.1371/journal.pone.0230326)
Supplement: S8 Table — (XLSX) [file pone.0230326.s014.xlsx]

## Sheet: S8 Table
Pop	Trait	QTL	LG	Pos [cM]	Probability	Contribution	Effect
KK	DH	QDh.kk.tarc-1D	1D	199.888	0.5272	0.0470319	0.59719
		QDh.kk.tarc-2D	2D.2	21.3234	1.0056	0.313104	1.5268
		QDh.kk.tarc-4A	4A.1	28.6656	0.9856	0.042801	0.558331
		QDh.kk.tarc-6B	6B	111.343	0.7792	0.0496847	0.609046
		QDh.kk.tarc-7B	7B	27.2522	0.7392	0.0503768	0.649829
		QDh.kk.tarc-7D	7D.1	103.348	1.002	0.169818	-1.14194
	FlYd	QFlyd.kk.tarc-2D	2D.2	87.5715	0.66	0.0811271	0.794013
		QFlyd.kk.tarc-4D	4D	43.213	0.3924	0.0639587	0.739568
		QFlyd.kk.tarc-7A	7A	136.232	0.8996	0.100352	0.897087
	FlEf	QFlef.kk.tarc-1A	1A	114.584	1.0136	0.0938242	1.40742
		QFlef.kk.tarc-2D	2D.2	121.593	0.5472	0.0489996	1.02997
		QFlef.kk.tarc-3A	3A.2	17.8535	0.9448	0.0835602	-1.26578
		QFlef.kk.tarc-4B	4B	84.1315	0.806	0.0599815	1.08951
		QFlef.kk.tarc-7A	7A	161.543	1.002	0.221868	2.05126
	Fla	QFla.kk.tarc-1A	1A	96.0907	1.0012	0.112713	0.0827388
		QFla.kk.tarc-5D	5D	55.2446	0.7652	0.0835809	-0.0653997
		QFla.kk.tarc-7A	7A	125.14	1.004	0.102576	0.0705916
	Flb	QFlb.kk.tarc-4A	4A.2	7.68535	0.4424	0.0539526	0.283861
		QFlb.kk.tarc-6A	6A.1	29.3844	0.8804	0.0708415	0.32059
		QFlb.kk.tarc-7A	7A	125.899	1.0232	0.127548	-0.427185
		QFlb.kk.tarc-7B	7B	150.98	1.2416	0.0952963	-0.205609
	x50	Qx50.kk.tarc-1A	1A	92.4243	0.956	0.0881549	0.826474
		Qx50.kk.tarc-3A	3A.2	24.1814	0.8028	0.0786368	-0.716201
		Qx50.kk.tarc-4B	4B	74.3769	0.9636	0.0857043	0.736798
		Qx50.kk.tarc-7A	7A	124.775	0.9984	0.108957	0.837931
	Sm	QSm.kk.tarc-1A	1A	85.7282	0.34	0.0611789	-70.803
		QSm.kk.tarc-4A	4A.1	99.95	0.336	0.0615125	67.6846
		QSm.kk.tarc-4B	4B	79.0014	0.8808	0.0843241	-80.5914
		QSm.kk.tarc-7A	7A	92.5307	0.4884	0.0627902	-70.942
		QSm.kk.tarc-7B	7B	163.408	1.1144	0.109926	-73.5967
SK	DH	QDh.sk.tarc-2A	2A.2	27.6667	1.0008	0.117986	-1.00537
		QDh.sk.tarc-2D	2D	56.3411	1.0004	0.252387	1.44886
		QDh.sk.tarc-4A	4A	117.269	0.9804	0.0599543	0.719845
		QDh.sk.tarc-7B	7B.1	14.8777	0.9976	0.0736707	0.855778
		QDh.sk.tarc-7D	7D.1	91.5038	1.0004	0.144176	-1.13563
	FlYd	QFlyd.sk.tarc-3B	3B.1	72.7098	1.0008	0.136217	0.871207
		QFlyd.sk.tarc-4D	4D	40.9122	0.4692	0.0513268	0.535322
		QFlyd.sk.tarc-5A	5A	212.216	1.082	0.0859946	-0.641773
		QFlyd.sk.tarc-7A	7A	103.859	1	0.133363	0.860055
		QFlyd.sk.tarc-7B	7B.1	42.0951	1.0012	0.117989	0.82645
		QFlyd.sk.tarc-7D	7D.1	118.735	0.5772	0.0639134	-0.622446
	FlEf	QFlef.sk.tarc-1A	1A.1	53.8327	0.9708	0.0923957	-1.4481
		QFlef.sk.tarc-7A	7A	100.781	1.0032	0.166754	1.87678
		QFlef.sk.tarc-7B	7B.2	28.7711	0.5924	0.0573943	1.11255
	FlL	QFll.sk.tarc-1B	1B.1	27.3153	0.444	0.0646569	0.122089
		QFll.sk.tarc-5A	5A	225.783	0.7516	0.101148	-0.147849
	Fla	QFla.sk.tarc-1B	1B.1	34.9103	0.4992	0.0576162	-0.0446526
		QFla.sk.tarc-4A	4A	144.878	0.5208	0.0749272	-0.0500384
		QFla.sk.tarc-7A	7A	210.632	0.8656	0.096461	0.0576171
		QFla.sk.tarc-7B	7B.2	26.0156	0.9988	0.111682	0.0603566
	Flb	QFlb.sk.tarc-1A	1A.1	56.6498	1.0052	0.0903277	-0.390394
		QFlb.sk.tarc-1D	1D	162.927	0.5124	0.0368188	0.242068
		QFlb.sk.tarc-2D	2D	69.1266	0.4296	0.0342815	0.233713
		QFlb.sk.tarc-4A	4A	134.282	0.9732	0.0413593	0.274183
		QFlb.sk.tarc-6D	6D.2	50.9588	1.0004	0.0572794	0.306319
		QFlb.sk.tarc-7A	7A	214.328	1.0792	0.220319	-0.613059
		QFlb.sk.tarc-7B.1	7B.1	50.0531	0.6704	0.0328037	0.232454
		QFlb.sk.tarc-7B.2	7B.2	27.4902	1.0004	0.175178	-0.528013
		QFlb.sk.tarc-7D	7D.1	94.873	0.9732	0.0758763	-0.364602
	FPC	QFpc.sk.tarc-5D	5D	114.165	0.8728	0.0949102	0.278758
		QFpc.sk.tarc-7A	7A	112.038	0.4376	0.0715355	-0.232228
		QFpc.sk.tarc-7B	7B.1	24.5539	1.0024	0.101252	-0.300655
		QFpc.sk.tarc-7D	7D.1	123.432	0.678	0.0783963	0.242511
	x50	Qx50.sk.tarc-1B	1B.1	27.4426	0.582	0.0729723	0.953387
		Qx50.sk.tarc-7A	7A	102.932	0.4532	0.0677848	0.884814
		Qx50.sk.tarc-7B	7B.2	31.3894	0.984	0.115492	1.15228
	Sm	QSm.sk.tarc-1A	1A.1	0.307354	1.0008	0.110895	113.932
		QSm.sk.tarc-1B	1B.1	16.6254	0.7848	0.0581599	-87.2462
		QSm.sk.tarc-4B	4B	122.247	0.6864	0.0615251	-89.1591
		QSm.sk.tarc-7A	7A	79.0367	0.9488	0.0914804	-108.086
		QSm.sk.tarc-7B	7B.2	30.4162	1.0004	0.124315	-122.234
	Fash	QFash.sk.tarc-2A	2A.2	65.9585	0.386	0.0969088	-0.00901015
		QFash.sk.tarc-4A	4A	107.427	0.282	0.0954499	0.00908744
		QFash.sk.tarc-7D	7D.1	81.8259	0.9236	0.154534	-0.0121897
TK	DH	QDh.tk.tarc-2D	2D.2	19.6314	1.0852	0.182125	1.00361
		QDh.tk.tarc-7D	7D	126.881	1.0216	0.24361	-1.3707
	FlYd	QFlyd.tk.tarc-2B	2B.2	29.3277	0.382	0.0496546	0.56759
		QFlyd.tk.tarc-2D	2D.2	56.1868	0.3876	0.0593805	0.621481
		QFlyd.tk.tarc-3B	3B.1	83.6466	0.9972	0.0917547	0.777925
		QFlyd.tk.tarc-4D	4D	114.055	0.9924	0.0991225	0.811411
		QFlyd.tk.tarc-6B	6B	124.389	0.682	0.07573	0.690602
		QFlyd.tk.tarc-7A	7A	198.495	0.9156	0.0846379	0.740389
	FlEf	QFlef.tk.tarc-1A	1A	138.698	0.49	0.05549	0.967955
		QFlef.tk.tarc-2B	2B.1	2.13757	0.8432	0.0602075	-1.00416
		QFlef.tk.tarc-3A	3A.3	21.7726	0.5188	0.0479665	-0.978634
		QFlef.tk.tarc-4B	4B	216.171	0.6208	0.0702719	1.10795
		QFlef.tk.tarc-5A	5A.2	96.4323	0.6236	0.0635461	-1.03137
		QFlef.tk.tarc-7A	7A	148.507	1.0036	0.225752	1.92894
	Fla	QFla.tk.tarc-1A	1A	119.975	0.9608	0.102859	0.0677232
		QFla.tk.tarc-7A	7A	159.915	0.8592	0.0953657	0.0638498
	Flb	QFlb.tk.tarc-4B	4B	60.5812	0.914	0.0749756	-0.337789
		QFlb.tk.tarc-6A.1	6A.1	21.7053	0.9556	0.0729325	0.342372
		QFlb.tk.tarc-6A.2	6A.2	3.78771	0.5728	0.0535399	0.276194
		QFlb.tk.tarc-7A	7A	172.199	0.9612	0.0903036	-0.366392
		QFlb.tk.tarc-7B	7B	244.643	0.9528	0.0852817	-0.36759
	FPC	QFpc.tk.tarc-6B	6B	119.042	0.8956	0.0970423	-0.328191
		QFpc.tk.tarc-7D	7D	119.595	1.0164	0.107416	0.355384
	x50	Qx50.tk.tarc-2B	2B.1	3.35023	1.0256	0.155269	-1.26891
		Qx50.tk.tarc-7A	7A	151.681	0.888	0.0999946	1.23789
	Sm	QSm.tk.tarc-2B	2B.1	4.17971	0.9304	0.0961779	96.3938
		QSm.tk.tarc-6D	6D.1	9.04909	0.4156	0.0589104	74.9086
		QSm.tk.tarc-7A	7A	154.117	0.4264	0.0742763	-83.995
