# Supplementary material for: Multifamily QTL analysis and comprehensive design of genotypes for high-quality soft wheat
Source: PLoS One. 2020 Mar 11;15(3):e0230326. doi: 10.1371/journal.pone.0230326 (PMC7065826; doi:10.1371/journal.pone.0230326)
Supplement: S9 Table — (XLSX) [file pone.0230326.s015.xlsx]

## Sheet: S9 Table
	Chr	Pos [cM]	DH	FlYd	FlEf	FlL	Fla	Flb	FPC	x50	Sm	Fash
1	1A	0	0	0.006	0	0.0008	0	0	0	0.0432	0.5068	0.0008
1	1A	1	0	0.0008	0	0	0	0	0	0.0124	0.1508	0
1	1A	2	0	0.0004	0	0.0008	0	0	0	0.0108	0.154	0.0004
1	1A	3	0	0.0004	0	0	0	0	0	0.008	0.1184	0
1	1A	4	0	0.0008	0	0.0004	0	0	0	0.0072	0.0488	0
1	1A	5	0	0	0	0	0	0	0	0.002	0.0164	0.0004
1	1A	6	0	0	0	0	0	0	0	0.002	0.004	0
1	1A	7	0	0	0	0	0	0	0.0004	0.0012	0.0004	0
1	1A	8	0	0	0	0.0008	0	0	0	0.0004	0.0004	0.0016
1	1A	9	0	0	0	0	0	0	0	0	0	0
1	1A	10	0	0	0	0.0004	0	0	0	0.0012	0	0.0004
1	1A	11	0	0	0	0	0	0	0	0.0008	0	0.0004
1	1A	12	0	0	0	0	0	0	0	0.0016	0	0
1	1A	13	0	0	0	0.0012	0	0	0	0	0	0
1	1A	14	0	0	0	0	0	0	0	0.0008	0	0
1	1A	15	0	0.0004	0	0.0004	0	0	0	0.0008	0	0.0004
1	1A	16	0	0	0	0	0	0	0	0.0004	0	0
1	1A	17	0	0	0	0.0004	0	0	0	0.0004	0	0.0004
1	1A	18	0	0	0	0.0004	0	0	0	0.0012	0	0
1	1A	19	0	0	0	0	0	0	0	0.0008	0	0
1	1A	20	0	0	0	0.0004	0	0	0	0.0016	0	0
1	1A	21	0	0.0004	0	0.0004	0	0	0	0.0004	0	0
1	1A	22	0	0	0	0.0016	0	0	0	0.0012	0	0
1	1A	23	0	0	0	0.0004	0	0	0	0	0	0
1	1A	24	0	0	0	0.0012	0	0	0	0.0004	0	0.0004
1	1A	25	0	0	0	0.0008	0	0.0004	0	0.0008	0	0.0004
1	1A	26	0	0	0	0.0004	0	0	0	0.0028	0	0
1	1A	27	0.0004	0	0	0.0008	0	0	0	0.0008	0	0
1	1A	28	0	0	0	0	0	0	0	0	0	0
1	1A	29	0	0	0	0.0008	0	0	0	0	0	0
1	1A	30	0.0004	0	0	0.0008	0	0	0	0	0	0
1	1A	31	0	0	0	0	0	0	0	0.0004	0	0
1	1A	32	0	0	0	0	0	0	0	0.0016	0	0.0004
1	1A	33	0	0	0	0.0012	0	0	0	0	0	0
1	1A	34	0	0	0	0.0004	0	0	0	0	0	0
1	1A	35	0	0	0.0004	0	0	0	0	0.002	0	0
1	1A	36	0.0004	0	0	0	0	0	0	0	0	0
1	1A	37	0	0	0	0	0	0	0	0.0004	0	0
1	1A	38	0	0	0.0004	0	0	0	0	0.0016	0	0
1	1A	39	0	0	0	0	0	0	0	0.0008	0	0
1	1A	40	0	0	0	0	0	0	0	0.0016	0	0
1	1A	41	0	0	0	0	0	0	0	0.0028	0	0
1	1A	42	0	0	0	0	0	0	0	0.0008	0	0
1	1A	43	0	0	0	0	0	0	0	0	0	0
1	1A	44	0	0	0	0	0	0	0	0.0012	0	0
1	1A	45	0	0	0	0	0	0	0	0.0004	0	0
1	1A	46	0	0.0012	0	0.0004	0	0	0	0	0	0
1	1A	47	0	0	0	0.0008	0	0	0	0.0028	0	0
1	1A	48	0	0	0	0	0	0	0	0	0	0.0004
1	1A	49	0	0.0036	0	0	0	0	0	0.004	0	0
1	1A	50	0.0004	0	0	0	0	0	0	0	0	0
1	1A	51	0	0.0008	0	0	0	0	0	0.0004	0	0
1	1A	52	0	0.0184	0	0	0	0	0	0	0	0
1	1A	53	0	0	0	0	0	0	0	0	0	0
1	1A	54	0	0.0012	0	0	0	0	0	0	0	0
1	1A	55	0	0	0	0	0	0	0	0	0	0
1	1A	56	0	0	0	0	0	0	0	0.0008	0	0
1	1A	57	0	0	0	0	0	0	0	0	0	0
1	1A	58	0	0	0	0	0.0008	0	0	0	0	0
1	1A	59	0	0	0	0	0	0	0.0004	0.0004	0	0
1	1A	60	0	0	0	0	0	0	0	0	0	0
1	1A	61	0	0	0	0	0	0	0	0	0	0
1	1A	62	0	0	0	0	0	0	0	0	0	0
1	1A	63	0	0	0.0008	0	0	0	0.0004	0	0	0
1	1A	64	0	0	0.0028	0	0	0	0.0004	0	0	0
1	1A	65	0	0	0.0032	0	0	0	0	0	0	0.0004
1	1A	66	0	0	0.0048	0	0	0	0.0036	0.0008	0	0
1	1A	67	0	0	0.022	0	0	0	0.002	0	0	0
1	1A	68	0	0.0004	0.0132	0	0	0	0	0	0	0
1	1A	69	0.0004	0.0008	0.0172	0	0	0	0.0012	0	0	0
1	1A	70	0	0	0.0268	0	0.0008	0	0.0016	0	0	0
1	1A	71	0	0	0.0272	0	0.0008	0	0.0048	0.002	0	0
1	1A	72	0	0.0008	0.0388	0	0.0004	0	0.002	0	0	0
1	1A	73	0	0.0008	0.0196	0	0	0	0.0016	0.0004	0	0
1	1A	74	0	0.0008	0.0468	0	0.0012	0.022	0.0028	0	0	0
1	1A	75	0.0004	0.0008	0.034	0	0	0.0004	0.0008	0.0004	0.0004	0
1	1A	76	0	0.0008	0.026	0	0.0016	0.0564	0.0032	0.0004	0	0
1	1A	77	0.0004	0.002	0.02	0	0.0008	0.0484	0.0016	0.0004	0	0
1	1A	78	0	0.0028	0.0204	0	0.002	0.0256	0.0024	0	0	0
1	1A	79	0	0.0028	0.0168	0	0.0036	0.0164	0.0016	0	0	0
1	1A	80	0	0.0032	0.018	0	0.0008	0.0536	0.0028	0	0	0
1	1A	81	0	0.0032	0.018	0	0.0008	0.1032	0.0024	0	0	0
1	1A	82	0	0.0044	0.0184	0	0.002	0.1316	0.0008	0.0004	0	0
1	1A	83	0	0.004	0.0232	0	0.0012	0.1324	0.0008	0	0	0
1	1A	84	0	0.0032	0.0216	0	0.0004	0.0996	0.0008	0	0	0
1	1A	85	0	0.0032	0.024	0	0	0.0608	0.0016	0	0	0
1	1A	86	0	0.0004	0.0228	0	0.0004	0.0092	0.002	0	0	0
1	1A	87	0	0.0008	0.01	0	0.0008	0.0172	0.0016	0	0	0
1	1A	88	0	0.0012	0.0056	0	0.0012	0.0932	0.004	0	0	0
1	1A	89	0.0008	0.0008	0.0052	0	0.002	0.0612	0.0024	0	0	0
1	1A	90	0	0.0008	0.0064	0	0.0016	0.0252	0.002	0	0	0
1	1A	91	0	0.0004	0.002	0	0.0008	0.0148	0.002	0	0	0.0004
1	1A	92	0	0.0004	0.0048	0.0004	0	0.0068	0.002	0	0	0
1	1A	93	0	0.0008	0.0064	0	0.0032	0.0108	0.0012	0	0.0004	0
1	1A	94	0	0.0012	0.006	0.0004	0.0032	0.0072	0.0036	0	0	0
1	1A	95	0	0.0012	0.0104	0	0.0024	0.0024	0.0072	0	0.0004	0
1	1A	96	0	0.0016	0.0152	0	0.0024	0.002	0.0052	0	0	0
1	1A	97	0.0004	0.0016	0.0368	0	0.0008	0.0008	0.008	0	0	0
1	1A	98	0	0.0024	0.0372	0	0.0004	0	0.0076	0	0	0
1	1A	99	0	0.0012	0.0284	0	0	0.0004	0.0076	0	0	0
1	1A	100	0	0.0004	0.0296	0	0.0004	0.0004	0.0032	0	0	0
1	1A	101	0	0.0008	0.0228	0	0	0	0.006	0	0	0
1	1A	102	0	0.0008	0.0216	0	0	0.0008	0.0072	0	0.0004	0
1	1A	103	0	0	0.032	0	0	0	0.0096	0	0.0004	0
1	1A	104	0	0.0004	0.0184	0	0	0	0.0124	0	0	0
1	1A	105	0	0.0008	0.016	0	0	0	0.0148	0	0.0004	0
1	1A	106	0	0.0008	0.0184	0.0004	0	0	0.0204	0	0.0012	0
1	1A	107	0	0.0008	0.014	0	0	0	0.022	0	0.0008	0
1	1A	108	0	0.0008	0.0116	0	0	0.0004	0.0232	0	0.0004	0
1	1A	109	0	0.0004	0.0108	0	0	0	0.0504	0	0.0004	0
1	1A	110	0	0.0024	0.0152	0	0	0	0.038	0	0.0004	0
1	1A	111	0	0.0024	0.0056	0	0	0	0.0524	0	0.0008	0
1	1A	112	0	0.0016	0.0076	0	0	0	0.0592	0	0.0008	0
1	1A	113	0	0.0024	0.0068	0.0004	0	0	0.068	0	0.002	0
1	1A	114	0	0.0036	0.0048	0	0	0	0.0584	0.0008	0.0008	0
1	1A	115	0	0.0032	0.0036	0	0	0	0.0524	0.0004	0.0004	0
1	1A	116	0	0.0044	0.0012	0	0	0	0.0364	0.0004	0.002	0
1	1A	117	0	0.0024	0.002	0	0.0008	0	0.0304	0.002	0.0016	0
1	1A	118	0	0.0016	0.0072	0	0.0004	0	0.0268	0.002	0.0024	0
1	1A	119	0	0.0024	0.0068	0	0	0	0.0172	0.0044	0.004	0
1	1A	120	0	0.0032	0.0088	0	0.0024	0	0.018	0.0116	0.0024	0
1	1A	121	0	0	0.0036	0	0.0384	0	0.014	0.0128	0.006	0.0004
1	1A	122	0	0.0016	0.0172	0	0.0472	0	0.0104	0.0188	0.0144	0
1	1A	123	0	0.0016	0.01	0	0.0308	0	0.0068	0.0152	0.0056	0
1	1A	124	0.0004	0.0004	0.0104	0	0.142	0	0.0056	0.026	0.0084	0
1	1A	125	0.0008	0.0012	0.0052	0	0.0952	0	0.0032	0.0372	0.0112	0
1	1A	126	0	0.0016	0.006	0	0.196	0	0.0016	0.0536	0.0088	0
1	1A	127	0.0004	0	0.002	0	0.0836	0	0.0024	0.044	0.0048	0
1	1A	128	0.0004	0.0004	0.0096	0	0.1948	0	0	0.0344	0.0068	0
1	1A	129	0.0004	0.0008	0.0008	0	0.0328	0	0.0012	0.05	0.0032	0
1	1A	130	0.0008	0	0.0068	0.0004	0.0548	0	0.0004	0.0392	0.0028	0
1	1A	131	0	0.0004	0.0004	0	0.0412	0	0	0.0428	0.0024	0
1	1A	132	0	0.0004	0.0024	0	0.0188	0	0.0012	0.0388	0.0068	0
1	1A	133	0.0016	0.0004	0.0004	0	0.0092	0	0.0004	0.0404	0.006	0
1	1A	134	0	0.0012	0	0	0.0084	0	0.0004	0.0484	0.0032	0
1	1A	135	0.0004	0.0004	0	0	0.0036	0	0.0004	0.0504	0.0036	0
1	1A	136	0	0	0.0004	0	0	0	0	0.0432	0.0032	0.0004
1	1A	137	0	0.004	0	0	0.0004	0	0	0.0308	0.0032	0
1	1A	138	0	0.0004	0.0016	0	0	0	0	0.0296	0.002	0
1	1A	139	0.0012	0.0004	0.0008	0	0	0	0	0.0244	0.0012	0.0004
1	1A	140	0	0.0008	0.0012	0	0	0	0	0.0236	0	0
1	1A	141	0.0004	0.0008	0.0044	0	0	0	0	0.022	0.0008	0
1	1A	142	0	0	0.008	0	0	0	0	0.0188	0.0012	0
1	1A	143	0	0	0.0064	0	0	0	0.0004	0.0116	0	0
1	1A	144	0	0	0.0032	0	0	0	0	0.0136	0.0004	0
1	1A	145	0	0	0.004	0	0	0	0.0004	0.0084	0	0
1	1A	146	0.0004	0	0.002	0	0	0	0	0.0072	0	0
1	1A	147	0.0004	0	0.0028	0	0	0	0.0004	0.0016	0	0
1	1A	148	0	0	0.0012	0	0.0004	0	0	0.0008	0	0
1	1A	149	0	0	0.0004	0.0004	0	0	0	0.0036	0	0
1	1A	150	0	0	0.0052	0	0	0	0.0008	0.006	0.0004	0
1	1A	151	0	0	0.0108	0.0004	0.0004	0	0.0008	0.0064	0	0
1	1A	152	0	0	0.0144	0	0	0	0	0.008	0.0004	0.0004
1	1A	153	0	0	0.026	0	0	0	0	0.0116	0	0
1	1A	154	0	0	0.0208	0.0008	0	0	0	0.0068	0	0
1	1A	155	0	0	0.0284	0	0	0	0.0004	0.006	0.0008	0.0004
1	1A	156	0	0	0.012	0	0	0	0.0004	0.004	0	0
1	1A	157	0	0	0.016	0	0	0	0	0.0008	0.0008	0
1	1A	158	0	0	0.04	0	0	0	0	0.0012	0	0.0004
1	1A	159	0	0	0.0264	0	0	0	0	0.0036	0	0
1	1A	160	0	0	0.0656	0	0	0	0	0.0052	0.0004	0
1	1A	161	0	0	0.0708	0	0	0	0	0.006	0	0
1	1A	162	0	0	0.104	0	0	0	0	0.0048	0	0
1	1A	163	0	0	0.0628	0	0	0	0	0.0056	0.0016	0
1	1A	164	0	0	0.1088	0	0	0	0	0.0112	0	0
1	1A	165	0	0	0.0836	0	0	0	0	0.0092	0.0008	0
1	1A	166	0	0	0.0848	0	0	0	0	0.0116	0	0
1	1A	167	0	0	0.0704	0	0	0	0	0.0108	0	0
1	1A	168	0	0	0.0328	0	0	0.0004	0.0004	0.0052	0	0
1	1A	169	0	0	0.0128	0	0	0	0	0.0016	0	0.0004
1	1A	170	0	0	0.038	0	0	0	0	0.0028	0	0
1	1A	171	0	0	0.0088	0	0	0	0.0004	0.0032	0	0.0004
1	1A	172	0	0	0.01	0	0	0	0	0.0016	0	0
1	1A	173	0	0	0.0012	0	0	0	0	0.0012	0.0004	0
1	1A	174	0	0	0	0	0	0	0	0.0016	0.0004	0
1	1A	175	0	0	0.0008	0	0	0	0	0	0	0
1	1A	176	0	0	0.0012	0	0	0	0	0	0.0004	0.0004
1	1A	177	0	0	0.0004	0	0	0	0	0.0004	0	0
1	1A	178	0	0.0004	0.0008	0	0	0	0.0004	0	0	0
1	1A	179	0	0	0.0016	0	0	0	0	0	0	0
1	1A	180	0	0	0.002	0	0	0	0	0	0	0
1	1A	181	0	0	0.0004	0.0004	0	0	0	0	0	0
1	1A	182	0	0	0.0012	0	0	0	0	0	0	0
1	1A	183	0	0.0004	0.0004	0	0	0	0	0	0	0
1	1A	184	0	0.0004	0.0004	0.0004	0	0	0	0	0.0008	0
1	1A	185	0	0	0	0	0	0	0	0.0016	0.0008	0
1	1A	186	0	0	0	0	0	0	0	0.0004	0	0
1	1A	187	0	0	0	0	0	0	0	0.0004	0	0
1	1A	188	0	0	0	0	0	0	0	0	0	0
1	1A	189	0	0	0	0	0	0	0	0	0	0
1	1A	190	0	0	0	0	0	0	0	0.0004	0	0
1	1A	191	0	0	0	0	0	0	0	0	0	0
1	1A	192	0	0	0	0	0	0	0	0.0004	0.0004	0
1	1A	193	0	0	0	0	0	0	0	0	0	0
1	1A	194	0	0	0	0	0	0	0	0.0004	0.0004	0
1	1A	195	0	0	0	0	0	0	0	0	0	0
1	1A	196	0	0	0	0	0	0	0	0	0.0008	0
1	1A	197	0	0	0.0004	0	0	0	0	0	0	0
1	1A	198	0	0	0	0	0	0	0	0	0	0
1	1A	199	0	0	0	0	0	0	0	0	0	0
1	1A	200	0	0	0	0	0	0	0	0	0.0004	0
1	1A	201	0	0	0	0	0	0	0	0	0	0
1	1A	202	0	0	0	0	0	0	0	0	0	0
1	1A	203	0	0	0	0	0	0	0	0	0	0
1	1A	204	0	0	0	0	0	0	0	0.0008	0	0
1	1A	205	0	0	0	0	0	0	0	0.0012	0	0
1	1A	206	0	0	0	0	0	0	0	0	0	0
1	1A	207	0	0	0	0	0	0	0	0	0	0
1	1A	208	0	0	0	0	0	0	0	0	0	0
1	1A	209	0	0	0	0	0	0	0	0.0004	0	0
1	1A	210	0	0	0	0	0	0	0	0	0	0
1	1A	211	0	0	0	0.0004	0	0	0	0	0	0
1	1A	212	0	0	0	0.0004	0	0	0	0	0	0
1	1A	213	0	0	0	0	0	0	0	0	0	0
1	1A	214	0	0	0	0	0	0	0.0004	0	0	0
1	1A	215	0	0	0	0	0	0	0	0	0	0
1	1A	216	0	0.0004	0	0	0	0	0	0	0	0
1	1A	217	0	0	0	0	0	0	0	0	0	0
1	1A	218	0	0	0	0	0	0	0	0	0	0
1	1A	219	0	0	0	0	0	0	0	0	0	0
1	1A	220	0	0	0.0004	0	0	0	0	0	0	0
1	1A	221	0	0	0	0.0004	0	0	0	0	0	0
1	1A	222	0	0	0	0	0	0	0	0	0	0
1	1A	223	0	0	0	0	0.0004	0	0	0.0004	0	0
1	1A	224	0	0	0	0	0	0	0	0	0	0
1	1A	225	0	0	0	0	0	0	0	0	0	0.0004
1	1A	226	0	0	0	0	0	0	0	0	0	0
1	1A	227	0	0	0	0	0	0	0	0	0	0.0004
1	1A	228	0	0	0	0	0	0	0	0	0	0
1	1A	229	0	0	0	0	0	0	0	0	0	0
1	1A	230	0	0	0	0	0	0.0004	0	0	0	0
1	1A	231	0	0	0	0	0	0	0	0	0	0
1	1A	232	0	0	0	0.0004	0	0	0	0	0	0
1	1A	233	0	0	0	0	0	0	0	0	0	0
1	1A	234	0	0	0	0	0	0	0	0	0	0.0004
1	1A	235	0	0	0	0	0	0	0	0	0	0
2	1B	0	0	0.0036	0	0	0.002	0	0	0.0072	0.0176	0
2	1B	1	0	0	0	0	0.0004	0	0	0.0008	0.014	0
2	1B	2	0	0	0	0.0004	0.0008	0	0	0.0028	0.0296	0.0004
2	1B	3	0	0.0008	0	0	0	0	0	0.0024	0.038	0
2	1B	4	0	0.0012	0	0.0008	0.0004	0	0	0.0004	0.0344	0.0004
2	1B	5	0	0	0	0	0.0004	0	0	0.0028	0.0364	0
2	1B	6	0	0	0	0	0.0008	0	0	0.0016	0.0252	0
2	1B	7	0.0004	0	0	0.0012	0.0016	0	0	0	0.0148	0
2	1B	8	0	0.0004	0	0	0.0012	0	0	0.0008	0.0096	0
2	1B	9	0	0	0	0	0.0008	0	0	0.0012	0.0056	0
2	1B	10	0	0	0	0.0004	0	0	0	0.0012	0.004	0
2	1B	11	0	0	0	0.0004	0.0008	0	0	0.0004	0.0072	0
2	1B	12	0	0.0004	0	0.0008	0.0004	0	0	0.0008	0.0096	0
2	1B	13	0	0	0	0.0028	0.0036	0	0	0.0024	0.0152	0
2	1B	14	0	0	0	0.002	0.004	0	0	0.0012	0.0168	0
2	1B	15	0	0	0	0.002	0.002	0	0	0.0016	0.0176	0
2	1B	16	0	0.0004	0	0.0012	0.0064	0	0	0.0012	0.0208	0
2	1B	17	0.0004	0	0	0.0028	0.0052	0	0	0.0044	0.0304	0.0004
2	1B	18	0	0.0004	0	0.0024	0.006	0	0	0.0016	0.0288	0
2	1B	19	0	0	0	0.0012	0.0072	0	0.0004	0.0028	0.0388	0
2	1B	20	0	0	0	0.0024	0.008	0	0.0004	0.0036	0.0452	0
2	1B	21	0	0.0008	0	0.0024	0.0048	0	0	0.0104	0.0456	0
2	1B	22	0	0	0	0.0012	0.0048	0	0	0.0052	0.0416	0
2	1B	23	0	0	0	0.0004	0.0036	0	0	0.0036	0.0452	0
2	1B	24	0	0	0	0.0008	0.0096	0	0.0012	0.0032	0.0424	0
2	1B	25	0	0	0	0.0016	0.0096	0	0	0.0044	0.0328	0.0004
2	1B	26	0	0	0	0.0012	0.0132	0	0	0.0028	0.0364	0
2	1B	27	0	0	0	0.0016	0.0056	0	0.0004	0	0.0352	0
2	1B	28	0.0004	0	0	0.0012	0.0064	0	0	0.002	0.034	0
2	1B	29	0	0	0	0.0028	0.0104	0	0.0004	0.0016	0.0092	0.0004
2	1B	30	0	0	0	0.0012	0.0088	0	0.0004	0.002	0.0108	0
2	1B	31	0	0	0	0.0032	0.0052	0	0.0012	0.002	0.0064	0
2	1B	32	0.0004	0	0	0.0012	0.0072	0	0.0004	0.0036	0.006	0
2	1B	33	0	0	0	0.002	0.0064	0	0	0.0012	0.0048	0
2	1B	34	0.0004	0.0004	0	0.002	0.0076	0.0004	0	0.002	0.0052	0
2	1B	35	0	0	0	0.0012	0.006	0	0.0004	0	0.002	0
2	1B	36	0.0004	0	0	0.0008	0.0064	0	0	0.0004	0.0028	0
2	1B	37	0.0016	0	0	0	0.004	0.0004	0.0004	0.0008	0.0016	0
2	1B	38	0	0	0	0.0004	0.0032	0.0004	0	0.0004	0.0008	0
2	1B	39	0.0016	0	0	0	0.0064	0	0.0012	0.0008	0	0
2	1B	40	0.0012	0	0	0.0004	0.0056	0	0	0.0004	0.0028	0
2	1B	41	0	0	0	0	0.0036	0	0.0004	0	0.0012	0
2	1B	42	0.0004	0	0	0.0004	0.002	0	0	0.0004	0	0
2	1B	43	0.0008	0	0	0.0004	0.0016	0.0004	0.0012	0.0008	0.0008	0
2	1B	44	0.0012	0	0	0	0.0024	0.0004	0	0.0004	0	0
2	1B	45	0.0004	0	0	0	0.0004	0.0004	0.0012	0.0016	0.0008	0
2	1B	46	0.0012	0	0	0	0.0012	0	0.0008	0.0004	0.0004	0.0004
2	1B	47	0.002	0	0	0	0.0012	0.0004	0	0.0004	0	0
2	1B	48	0.0048	0	0	0	0.0004	0	0.0012	0	0.0004	0
2	1B	49	0.0024	0	0	0.0004	0.0004	0	0.0004	0.0008	0.0004	0
2	1B	50	0.0036	0	0	0	0	0	0.0004	0.0004	0.0004	0
2	1B	51	0.0024	0	0	0	0	0	0.0028	0	0.0004	0
2	1B	52	0.0016	0	0	0	0	0	0.0024	0.0012	0.0004	0.0004
2	1B	53	0.0012	0	0	0.0004	0	0	0.004	0	0.0004	0
2	1B	54	0.0016	0	0	0	0	0	0.0028	0	0.0004	0
2	1B	55	0	0	0	0	0	0	0.0012	0	0	0
2	1B	56	0.0004	0	0	0	0	0	0.0008	0	0.0004	0
2	1B	57	0.0004	0	0	0	0.0004	0	0.0016	0.0004	0	0
2	1B	58	0.0004	0	0	0	0	0	0.002	0	0	0
2	1B	59	0.0004	0	0	0	0	0	0.002	0	0	0
2	1B	60	0.0004	0	0	0	0	0	0.004	0	0.0004	0
2	1B	61	0	0	0	0	0	0	0.0024	0	0	0
2	1B	62	0.0004	0	0	0	0	0	0.0028	0	0	0
2	1B	63	0	0	0	0	0	0.0004	0.0012	0	0	0
2	1B	64	0.0004	0	0	0	0	0	0.0016	0	0.0004	0
2	1B	65	0	0	0	0	0	0	0.0004	0	0	0
2	1B	66	0	0	0	0	0	0	0.0008	0	0	0
2	1B	67	0	0	0	0	0	0	0.0004	0	0	0
2	1B	68	0	0	0	0.0004	0	0	0.0004	0	0	0
2	1B	69	0	0	0	0.0004	0	0	0.0008	0	0	0
2	1B	70	0	0	0	0	0	0	0.0004	0	0	0
2	1B	71	0	0	0	0	0	0	0.0004	0	0.0004	0
2	1B	72	0	0	0	0	0	0	0.0004	0	0	0
2	1B	73	0	0	0	0	0	0	0.0004	0	0	0
2	1B	74	0	0	0	0	0	0	0	0	0.0004	0
2	1B	75	0	0	0	0	0	0	0	0	0.0004	0
2	1B	76	0	0	0	0	0	0	0.0004	0	0.0004	0
2	1B	77	0	0	0	0	0	0	0.0004	0	0.0012	0
2	1B	78	0	0	0	0	0	0	0	0	0	0.0004
2	1B	79	0	0	0.0008	0	0	0	0	0	0	0
2	1B	80	0	0	0	0	0	0	0.0004	0	0	0
2	1B	81	0	0	0.0004	0	0	0	0	0	0.0004	0
2	1B	82	0	0	0	0	0	0	0	0	0	0
2	1B	83	0	0	0.0004	0	0	0	0	0	0.0008	0
2	1B	84	0	0	0.0008	0	0.0004	0	0	0	0.0004	0
2	1B	85	0	0	0.0004	0	0	0	0	0	0.0012	0
2	1B	86	0	0	0.0004	0	0.0004	0	0	0	0.0004	0
2	1B	87	0	0	0	0.0004	0	0	0	0	0.0012	0
2	1B	88	0	0	0.0008	0	0	0	0	0	0.0004	0
2	1B	89	0	0	0	0	0	0	0	0	0	0
2	1B	90	0	0	0	0	0	0	0	0	0.0004	0
2	1B	91	0	0	0	0	0	0	0	0	0.0008	0
2	1B	92	0	0	0	0	0	0	0	0	0	0.0004
2	1B	93	0	0	0	0	0	0	0	0	0	0
2	1B	94	0	0	0	0	0	0	0	0	0	0
2	1B	95	0	0	0.0004	0	0	0	0	0	0	0.0004
2	1B	96	0	0	0	0	0	0	0	0	0	0
2	1B	97	0	0	0	0	0	0	0	0	0.0004	0
2	1B	98	0	0	0	0	0	0	0	0	0	0
2	1B	99	0	0	0	0	0	0	0	0	0	0.0004
2	1B	100	0	0	0	0	0	0	0	0	0	0
2	1B	101	0	0.0004	0	0.0004	0	0	0	0	0	0
2	1B	102	0	0	0	0	0.0004	0	0	0	0.0004	0.0004
2	1B	103	0	0	0	0	0	0	0	0	0	0
2	1B	104	0	0	0	0.0004	0	0	0	0	0	0
2	1B	105	0	0	0	0	0	0	0	0	0	0
2	1B	106	0	0	0	0	0	0	0	0	0	0
2	1B	107	0	0	0	0	0.0004	0	0	0	0	0
2	1B	108	0	0	0	0	0	0	0.0004	0	0	0
2	1B	109	0	0	0	0	0	0	0	0	0	0
2	1B	110	0	0	0	0	0.0004	0	0.0004	0	0	0
2	1B	111	0	0.0004	0	0	0	0	0	0	0	0
2	1B	112	0	0	0	0	0	0	0.0004	0	0	0
2	1B	113	0	0	0	0	0	0	0.0004	0	0	0
2	1B	114	0	0	0	0	0	0	0	0	0	0
2	1B	115	0	0	0	0.0004	0	0	0.0004	0	0	0
2	1B	116	0	0	0	0	0	0.0004	0	0	0	0.0004
2	1B	117	0	0	0	0	0	0	0	0	0	0
2	1B	118	0	0	0	0	0.0004	0	0.0004	0	0	0
2	1B	119	0	0	0	0.0004	0	0	0	0	0.0004	0
2	1B	120	0	0	0	0.0004	0.0004	0	0	0	0	0
2	1B	121	0	0	0	0.0004	0	0	0	0	0	0.0004
2	1B	122	0	0	0	0	0	0	0	0	0	0
2	1B	123	0	0	0	0	0	0	0	0	0	0.0004
2	1B	124	0	0	0	0	0	0	0	0	0	0
2	1B	125	0	0	0.0004	0	0	0	0	0	0	0
2	1B	126	0	0	0	0	0	0	0	0	0	0
2	1B	127	0	0	0	0	0	0	0	0	0	0
2	1B	128	0	0	0	0	0	0	0	0	0	0
2	1B	129	0	0	0	0	0	0	0	0	0	0
2	1B	130	0	0	0	0	0	0	0	0	0	0
2	1B	131	0	0	0	0	0	0	0	0	0	0
2	1B	132	0	0.0004	0	0	0	0	0	0	0	0
2	1B	133	0	0	0	0.0004	0	0	0	0	0	0
2	1B	134	0	0	0	0	0	0	0.0004	0	0	0
2	1B	135	0	0.0004	0	0	0	0	0	0	0	0.0004
2	1B	136	0	0.0012	0	0	0	0	0	0	0	0
2	1B	137	0	0	0	0	0	0	0	0	0	0
2	1B	138	0	0	0	0	0	0	0	0	0.0004	0
2	1B	139	0	0.0004	0	0	0	0	0	0	0	0
2	1B	140	0	0	0	0	0	0	0	0	0	0
2	1B	141	0	0.0004	0	0	0	0	0	0	0	0
2	1B	142	0	0	0	0	0	0	0	0	0	0
2	1B	143	0	0.0004	0	0	0	0	0	0	0	0
2	1B	144	0	0.0004	0	0	0	0	0	0	0	0
2	1B	145	0	0.0004	0	0	0	0	0	0	0	0
2	1B	146	0	0.0008	0	0	0	0	0	0	0	0
2	1B	147	0	0.0008	0	0	0	0	0	0	0	0
2	1B	148	0	0.0004	0	0	0	0	0	0	0	0
2	1B	149	0	0.0012	0	0	0	0	0	0	0.0004	0.0004
2	1B	150	0	0.0004	0	0	0	0	0	0	0.0004	0
2	1B	151	0	0.0004	0	0	0	0	0	0	0	0
2	1B	152	0	0.0032	0	0	0	0	0	0	0	0
2	1B	153	0	0.0004	0	0	0	0	0	0	0	0
2	1B	154	0	0.002	0	0	0	0	0	0	0	0
2	1B	155	0	0.0052	0	0	0	0	0	0	0	0
2	1B	156	0	0.0004	0	0	0	0	0	0	0	0
2	1B	157	0.0004	0.0028	0	0	0	0	0	0.0004	0	0
2	1B	158	0	0.0024	0	0	0	0.0004	0	0.0004	0	0
2	1B	159	0	0.0032	0	0	0	0.0004	0	0	0	0
2	1B	160	0	0.0036	0	0	0	0	0	0.0004	0	0
2	1B	161	0.0004	0.0036	0	0	0	0	0	0	0	0
2	1B	162	0	0.0032	0	0	0.0004	0	0	0	0	0
2	1B	163	0	0.0092	0	0	0	0	0	0	0	0
2	1B	164	0	0.0028	0	0	0	0	0	0	0	0
2	1B	165	0	0.0024	0	0	0	0	0	0	0	0
2	1B	166	0.0004	0.0012	0	0	0	0	0	0	0	0
2	1B	167	0	0.004	0	0	0	0	0	0	0	0
2	1B	168	0	0.0012	0	0	0	0	0	0	0	0
2	1B	169	0	0.0004	0	0	0	0	0	0	0	0
2	1B	170	0	0.0012	0	0	0	0	0	0	0	0
2	1B	171	0	0.0012	0	0	0	0	0	0	0	0
2	1B	172	0	0.0024	0	0	0	0	0	0	0	0.0004
2	1B	173	0	0.0004	0	0	0	0	0	0	0	0
2	1B	174	0	0	0	0	0	0	0	0	0	0
2	1B	175	0	0.0016	0	0	0	0	0	0	0	0
2	1B	176	0	0.0016	0	0	0	0	0	0	0	0
2	1B	177	0	0.0012	0	0	0	0	0	0	0	0
2	1B	178	0	0.0008	0	0.0004	0	0	0	0	0	0
2	1B	179	0	0.0008	0	0	0	0	0	0	0	0
2	1B	180	0	0	0	0	0	0	0	0.0004	0	0
2	1B	181	0	0	0	0	0	0	0	0	0	0
2	1B	182	0	0.0004	0	0	0	0	0	0	0	0
2	1B	183	0	0	0	0	0	0	0	0	0	0.0004
2	1B	184	0	0	0	0	0	0	0	0	0	0
2	1B	185	0	0	0	0	0	0	0	0	0	0
2	1B	186	0	0	0	0	0	0.0004	0	0	0	0
2	1B	187	0	0	0	0	0	0	0	0	0	0
2	1B	188	0	0	0.0004	0	0	0	0	0	0	0
2	1B	189	0	0	0	0.0004	0	0	0	0	0	0
2	1B	190	0	0.0008	0	0	0	0	0	0	0	0
2	1B	191	0	0.0004	0.0008	0	0	0	0	0	0	0
2	1B	192	0	0.0004	0.0004	0	0	0	0	0	0	0
2	1B	193	0	0	0.0008	0	0.0004	0	0	0	0	0
2	1B	194	0	0.0004	0.0004	0	0	0	0	0	0	0
2	1B	195	0	0.0004	0.0004	0	0	0	0	0	0	0
2	1B	196	0	0	0.0004	0	0	0	0	0	0	0
2	1B	197	0	0.0004	0.002	0	0	0	0	0	0	0
2	1B	198	0	0.0004	0.0008	0	0	0	0	0	0	0
2	1B	199	0	0	0.0008	0	0	0	0	0	0	0
2	1B	200	0	0	0.0004	0	0	0	0	0	0	0
2	1B	201	0	0	0.0068	0	0	0	0	0.0004	0	0
3	1D	0	0	0.0008	0	0.0004	0	0	0	0	0	0
3	1D	1	0	0	0	0	0.0004	0	0	0	0	0
3	1D	2	0	0	0	0	0	0	0	0	0	0
3	1D	3	0	0	0	0.0004	0	0	0	0	0	0.0004
3	1D	4	0	0.0004	0	0	0	0	0	0	0	0
3	1D	5	0	0	0	0	0	0	0	0	0	0
3	1D	6	0	0	0	0.0008	0	0	0	0	0	0
3	1D	7	0	0	0	0	0	0	0	0	0	0
3	1D	8	0	0	0	0	0	0	0	0	0	0
3	1D	9	0	0.0008	0	0	0	0	0	0.0004	0	0
3	1D	10	0	0.0008	0	0	0	0	0.0004	0	0	0
3	1D	11	0	0.0008	0	0.0004	0	0	0	0	0	0.0004
3	1D	12	0	0.0004	0	0.0012	0	0	0	0	0	0
3	1D	13	0	0	0	0.0004	0	0	0	0	0	0
3	1D	14	0	0.0008	0	0	0	0	0	0.0004	0.0008	0.0004
3	1D	15	0	0.0004	0	0.0004	0	0	0	0	0	0.0004
3	1D	16	0	0.0012	0	0.0004	0	0	0	0	0	0
3	1D	17	0	0	0	0.0004	0	0	0	0	0	0
3	1D	18	0	0.0004	0	0.0004	0	0	0	0	0.0004	0
3	1D	19	0	0	0	0.0004	0	0	0	0	0	0
3	1D	20	0	0	0	0	0	0	0	0	0	0
3	1D	21	0	0	0	0	0	0	0	0.0004	0	0
3	1D	22	0	0	0	0.0008	0	0	0	0	0	0
3	1D	23	0	0	0	0	0.0004	0	0	0	0	0
3	1D	24	0	0	0	0.0008	0	0	0	0.0004	0	0
3	1D	25	0	0	0	0.0004	0	0	0	0.0004	0	0
3	1D	26	0	0	0	0.0008	0	0	0	0.0004	0.0004	0
3	1D	27	0	0	0.0004	0.0004	0	0	0	0	0	0
3	1D	28	0	0	0	0	0	0	0	0.0004	0.0004	0
3	1D	29	0	0	0.0004	0	0	0	0	0.0004	0.0004	0
3	1D	30	0	0.0008	0	0.0004	0	0	0	0.0004	0	0
3	1D	31	0	0	0	0	0	0.0004	0	0	0	0
3	1D	32	0	0	0	0	0	0	0	0	0	0
3	1D	33	0	0.0012	0	0.0004	0	0	0	0	0	0
3	1D	34	0	0.0004	0.0004	0	0	0	0	0	0	0
3	1D	35	0	0.0004	0	0.0004	0	0	0	0	0	0
3	1D	36	0	0.0004	0	0	0	0	0	0	0	0
3	1D	37	0	0.0008	0	0	0	0	0	0	0	0
3	1D	38	0	0.0012	0	0.0004	0	0	0	0	0	0
3	1D	39	0	0.0008	0	0	0	0	0	0	0	0
3	1D	40	0	0.0012	0	0	0	0	0	0	0	0
3	1D	41	0	0	0	0	0	0	0	0	0	0
3	1D	42	0	0.0004	0	0	0	0	0	0	0	0
3	1D	43	0	0.0004	0	0	0	0	0	0	0	0
3	1D	44	0	0.0008	0	0	0	0	0	0	0	0
3	1D	45	0	0.0004	0	0	0	0	0	0	0	0
3	1D	46	0	0.0004	0	0	0	0	0	0	0	0
3	1D	47	0	0.0004	0	0	0	0.0004	0	0	0	0
3	1D	48	0	0	0	0	0	0	0	0	0	0
3	1D	49	0	0.0004	0	0	0	0	0	0	0	0
3	1D	50	0	0.0008	0	0	0	0	0	0	0	0
3	1D	51	0	0	0	0	0	0	0	0	0	0
3	1D	52	0	0	0	0	0	0	0	0	0	0
3	1D	53	0	0.0012	0	0	0	0	0	0	0	0
3	1D	54	0	0	0	0	0	0	0	0	0	0
3	1D	55	0	0.0004	0	0	0	0	0	0	0	0
3	1D	56	0	0	0	0	0	0	0	0	0	0
3	1D	57	0	0	0	0	0	0	0	0	0	0
3	1D	58	0	0	0	0	0	0	0	0.0004	0	0
3	1D	59	0	0	0	0	0	0	0	0.0008	0	0
3	1D	60	0	0	0.0004	0	0.0004	0	0	0	0	0
3	1D	61	0	0	0	0	0	0	0	0	0	0
3	1D	62	0	0	0	0	0	0	0	0.0004	0	0.0004
3	1D	63	0	0	0	0	0	0	0	0	0	0
3	1D	64	0	0	0	0	0	0	0	0.0004	0	0
3	1D	65	0	0	0	0	0	0	0	0	0	0.0004
3	1D	66	0	0	0	0	0	0	0	0	0	0
3	1D	67	0	0	0	0	0	0	0	0	0	0
3	1D	68	0	0	0	0	0	0.0004	0	0	0	0
3	1D	69	0	0	0	0	0	0.0004	0	0	0	0.0004
3	1D	70	0	0	0	0	0	0	0	0	0.0004	0
3	1D	71	0	0	0	0	0	0.0004	0	0	0	0
3	1D	72	0	0.0004	0	0.0004	0	0.0004	0	0	0	0
3	1D	73	0	0	0	0	0	0.0004	0	0	0.0004	0
3	1D	74	0	0	0	0	0	0.0016	0	0	0.0004	0.0004
3	1D	75	0	0	0	0	0	0.0004	0	0.0004	0.0012	0
3	1D	76	0	0	0	0.0004	0	0.0016	0	0	0	0
3	1D	77	0	0	0	0	0	0.002	0	0	0	0.0004
3	1D	78	0	0	0	0	0	0.0004	0	0	0.0008	0
3	1D	79	0	0	0	0	0	0.0008	0	0	0.0004	0
3	1D	80	0	0	0.0004	0	0	0	0	0	0.0008	0
3	1D	81	0	0	0	0	0	0	0	0	0.0004	0
3	1D	82	0	0	0	0	0.0004	0	0	0	0	0
3	1D	83	0	0	0	0	0	0	0	0	0.0004	0
3	1D	84	0	0	0	0	0	0	0	0	0.0008	0
3	1D	85	0	0	0	0	0	0	0	0	0	0
3	1D	86	0	0	0	0	0	0	0	0.0004	0.0004	0
3	1D	87	0	0	0	0.0004	0	0	0	0	0	0
3	1D	88	0	0	0	0	0	0	0	0	0.0008	0
3	1D	89	0	0	0	0	0	0	0	0.0004	0.0004	0
3	1D	90	0	0	0	0	0	0	0	0.0004	0.0004	0
3	1D	91	0	0	0	0	0	0	0	0.0004	0.0004	0
3	1D	92	0	0	0	0	0	0	0	0	0.0008	0
3	1D	93	0	0	0	0	0	0	0	0.0008	0.0004	0
3	1D	94	0	0	0	0.0004	0	0	0	0	0.0012	0
3	1D	95	0	0	0	0	0	0	0	0	0	0.0004
3	1D	96	0	0	0	0.0004	0	0.0008	0	0.0004	0.0012	0
3	1D	97	0	0	0	0	0	0	0	0.0004	0.0012	0
3	1D	98	0	0	0	0	0	0	0.0004	0	0.0028	0
3	1D	99	0	0	0	0	0	0	0.0004	0.0004	0.0052	0
3	1D	100	0.0004	0	0	0	0	0.0004	0	0.0004	0.0044	0
3	1D	101	0	0	0	0	0	0	0	0.0008	0.002	0
3	1D	102	0	0	0	0	0	0	0	0	0.0012	0
3	1D	103	0	0	0	0	0	0	0	0	0.0036	0
3	1D	104	0	0	0	0	0	0.0008	0	0	0.004	0
3	1D	105	0	0	0	0	0	0	0	0	0.0016	0
3	1D	106	0	0	0	0	0	0	0	0	0.002	0
3	1D	107	0	0	0	0	0	0	0	0.0004	0.0044	0
3	1D	108	0	0	0	0	0	0	0	0	0.004	0
3	1D	109	0	0	0	0	0	0	0	0	0.0036	0
3	1D	110	0	0	0	0	0	0	0	0	0.0068	0
3	1D	111	0	0	0	0	0	0	0	0	0.01	0
3	1D	112	0	0	0	0	0	0	0	0	0.0068	0
3	1D	113	0	0	0	0	0	0	0	0.0004	0.004	0
3	1D	114	0	0	0	0	0.0004	0	0	0.0004	0.0108	0
3	1D	115	0	0	0	0	0.0004	0	0	0	0.0072	0.0004
3	1D	116	0	0	0	0	0	0	0	0	0.0036	0
3	1D	117	0	0	0	0	0	0	0	0.0004	0.0044	0
3	1D	118	0	0	0	0	0	0	0	0	0.0012	0
3	1D	119	0	0	0	0	0	0	0	0	0.002	0
3	1D	120	0	0	0	0	0	0	0	0	0.0016	0
3	1D	121	0	0	0	0	0	0	0	0	0.0004	0
3	1D	122	0	0	0	0	0	0	0	0	0	0
3	1D	123	0	0	0	0	0	0	0	0	0.0004	0
3	1D	124	0	0	0	0	0	0	0	0	0.0016	0
3	1D	125	0	0	0	0	0	0	0	0	0	0
3	1D	126	0	0	0	0	0	0	0	0	0	0
3	1D	127	0	0	0	0.0004	0	0	0	0	0	0
3	1D	128	0	0	0	0	0	0	0	0	0.0008	0
3	1D	129	0	0	0	0	0	0	0	0	0	0
3	1D	130	0	0	0	0	0	0	0	0	0	0.0004
3	1D	131	0	0	0	0	0	0	0	0	0	0
3	1D	132	0	0	0	0	0	0.0004	0	0	0	0
3	1D	133	0	0	0	0	0.0004	0	0	0	0	0.0004
3	1D	134	0	0	0	0	0	0	0	0	0	0
3	1D	135	0	0	0	0	0	0	0	0	0	0
3	1D	136	0	0	0	0	0	0	0	0	0	0
3	1D	137	0	0	0	0	0	0.0004	0.0004	0	0	0
3	1D	138	0	0	0	0	0	0	0	0	0	0
3	1D	139	0	0	0	0	0	0	0.0004	0.0004	0	0
3	1D	140	0	0	0	0	0	0	0.0004	0	0	0
3	1D	141	0	0	0	0	0	0	0.0004	0	0	0
3	1D	142	0	0	0	0	0	0	0	0	0	0
3	1D	143	0	0	0	0	0	0	0	0	0	0
3	1D	144	0	0	0	0	0	0.0004	0	0	0	0
3	1D	145	0	0	0	0	0	0	0	0	0	0
3	1D	146	0	0	0	0	0	0	0.0004	0.0004	0	0
3	1D	147	0	0	0	0	0	0	0	0	0	0
3	1D	148	0	0	0	0	0	0	0	0	0	0
3	1D	149	0	0	0	0	0	0	0	0	0	0
3	1D	150	0.0004	0	0	0	0	0	0	0	0	0
3	1D	151	0.0012	0	0	0	0	0	0	0	0	0
3	1D	152	0	0	0	0	0	0	0	0	0	0
3	1D	153	0	0	0	0	0	0	0	0	0	0.0004
3	1D	154	0	0	0	0	0	0	0	0	0	0.0004
3	1D	155	0	0	0	0	0	0	0	0	0	0
3	1D	156	0	0	0	0	0	0	0	0	0	0
3	1D	157	0	0	0	0	0	0	0	0	0	0
3	1D	158	0	0	0.0004	0	0	0	0	0	0	0
3	1D	159	0	0	0	0	0	0	0	0	0	0
3	1D	160	0	0	0	0.0004	0	0	0	0	0	0
3	1D	161	0	0	0	0	0	0	0	0	0	0
3	1D	162	0	0	0	0	0	0	0	0	0	0
3	1D	163	0	0	0	0	0	0	0	0	0	0.0004
3	1D	164	0	0	0	0	0	0	0	0	0	0
3	1D	165	0	0	0	0	0	0	0	0	0	0
3	1D	166	0	0	0	0	0	0	0.0004	0	0	0
3	1D	167	0	0	0	0	0	0	0	0	0	0
3	1D	168	0	0	0	0	0	0	0	0	0	0
3	1D	169	0	0	0	0	0	0	0	0	0	0
3	1D	170	0	0	0	0	0	0	0	0	0.0004	0
3	1D	171	0	0	0	0	0	0	0	0	0	0
3	1D	172	0	0	0	0	0	0	0	0	0	0
3	1D	173	0	0	0	0.0004	0	0	0	0	0	0
3	1D	174	0	0	0	0	0	0	0	0	0	0
3	1D	175	0	0	0	0.0004	0	0	0	0	0	0
3	1D	176	0	0	0	0	0	0	0	0	0	0
3	1D	177	0	0	0	0	0	0	0	0	0	0
3	1D	178	0	0	0	0	0	0	0	0	0	0
3	1D	179	0	0	0	0	0	0	0	0	0	0
3	1D	180	0	0	0	0	0	0	0	0	0	0
3	1D	181	0	0	0	0	0	0	0	0	0	0
3	1D	182	0	0	0	0	0	0	0	0	0	0
3	1D	183	0	0	0	0	0	0	0	0	0	0
3	1D	184	0	0	0	0.0004	0	0	0	0	0	0
3	1D	185	0	0	0	0	0	0	0	0	0	0
3	1D	186	0	0	0	0	0	0	0	0	0	0
3	1D	187	0	0	0	0	0	0	0	0	0	0
3	1D	188	0	0	0	0.0004	0	0	0	0	0	0
3	1D	189	0	0	0	0	0	0	0	0	0	0
3	1D	190	0	0	0	0	0	0	0	0	0	0
3	1D	191	0	0	0.0008	0	0.0004	0	0	0	0	0
3	1D	192	0	0	0.0008	0	0	0	0	0	0	0
3	1D	193	0	0	0	0	0	0	0	0	0	0.0004
3	1D	194	0	0	0	0	0	0	0	0	0	0
3	1D	195	0	0	0	0	0	0	0.0004	0	0	0
3	1D	196	0	0	0	0	0	0	0	0	0	0
3	1D	197	0	0	0	0	0	0	0	0	0	0.0004
3	1D	198	0	0	0	0	0	0	0	0	0	0
3	1D	199	0	0	0.0008	0	0	0	0	0	0	0
3	1D	200	0	0	0	0	0	0	0	0	0	0
3	1D	201	0	0	0	0	0	0	0	0	0	0
3	1D	202	0	0	0	0.0004	0	0	0	0	0	0
3	1D	203	0	0	0	0	0	0	0	0	0	0
3	1D	204	0	0	0	0.0004	0	0	0	0	0	0
3	1D	205	0	0	0.0008	0	0	0	0	0.0036	0	0
3	1D	206	0	0	0.0008	0	0	0	0	0.0068	0	0
3	1D	207	0	0	0	0	0	0	0	0.0008	0.0004	0
3	1D	208	0	0	0	0	0	0	0	0	0	0
3	1D	209	0	0	0.0012	0	0	0	0	0.0012	0	0
3	1D	210	0	0	0.0004	0	0.0004	0	0	0.0032	0	0
3	1D	211	0	0	0	0	0	0	0.0004	0.0104	0	0
3	1D	212	0	0	0	0	0	0	0	0.0036	0	0
3	1D	213	0	0	0	0	0	0	0.0004	0.0036	0	0
3	1D	214	0	0	0	0	0	0	0	0.0012	0	0.0004
3	1D	215	0	0	0	0	0	0	0	0.0036	0	0
3	1D	216	0	0	0	0	0	0	0	0.0032	0	0
3	1D	217	0	0	0	0	0	0	0	0.0008	0	0
3	1D	218	0	0	0.0012	0.0004	0	0	0	0.006	0	0
3	1D	219	0	0	0.0004	0	0	0	0	0.0036	0	0
3	1D	220	0	0	0	0	0	0	0.0004	0.0072	0	0
3	1D	221	0	0	0.0004	0	0	0	0	0.0112	0	0
3	1D	222	0	0	0.002	0	0	0	0	0.0056	0	0
3	1D	223	0	0	0.0024	0	0	0	0	0.0048	0	0
3	1D	224	0	0	0	0	0	0	0	0.0048	0	0
3	1D	225	0	0	0.0008	0	0	0	0	0.0036	0	0
3	1D	226	0	0	0.0016	0	0	0	0	0.0036	0	0
3	1D	227	0	0	0.002	0	0	0	0	0.0044	0	0
3	1D	228	0	0	0.0012	0	0	0	0	0.0024	0	0
3	1D	229	0	0	0.0004	0	0	0	0	0.0028	0	0.0004
3	1D	230	0	0	0.0012	0	0	0	0	0.0004	0	0
3	1D	231	0	0	0	0	0	0	0	0.0012	0	0
3	1D	232	0	0	0.0008	0	0	0.0008	0	0.0004	0	0
3	1D	233	0	0	0	0.0004	0	0.0004	0	0.0008	0	0
3	1D	234	0	0	0	0	0.0004	0.0008	0	0.0004	0	0
3	1D	235	0	0	0	0.0004	0	0.0004	0.0004	0	0	0
3	1D	236	0	0	0.0004	0	0	0.0016	0	0	0	0
3	1D	237	0	0	0	0	0.0004	0.0012	0.0004	0	0	0
3	1D	238	0	0	0	0	0	0.0004	0.0004	0	0	0.0004
3	1D	239	0	0	0	0.0004	0	0.0004	0	0	0	0
3	1D	240	0	0	0	0	0	0	0.0004	0	0	0
3	1D	241	0	0	0	0	0	0	0.0004	0	0	0
3	1D	242	0	0	0	0	0	0.0004	0.0004	0	0	0
3	1D	243	0	0	0	0	0.0004	0.0004	0	0	0	0
3	1D	244	0	0.0004	0	0	0	0.0012	0	0	0	0
3	1D	245	0	0.0004	0	0	0	0.0012	0	0	0	0
3	1D	246	0.0016	0.0004	0	0	0	0	0.0004	0	0	0.0004
3	1D	247	0.0016	0.0012	0	0.0004	0.0004	0	0	0	0	0
3	1D	248	0.0004	0.0036	0	0	0	0	0.0004	0.0004	0	0
3	1D	249	0.002	0.0024	0	0	0	0	0	0	0	0
3	1D	250	0.002	0.004	0	0	0	0.0008	0	0	0	0
3	1D	251	0.0028	0.006	0	0	0	0	0	0	0	0
3	1D	252	0.0028	0.0084	0.0004	0	0	0	0	0	0	0
3	1D	253	0.006	0.0096	0	0	0.0004	0	0	0	0	0
3	1D	254	0.0056	0.0076	0	0	0	0	0	0	0	0
3	1D	255	0.0084	0.0092	0	0.0004	0.0004	0.0004	0	0	0	0
3	1D	256	0.0244	0.0168	0	0	0	0	0	0	0	0
3	1D	257	0.0352	0.008	0	0	0	0	0	0	0	0
3	1D	258	0.0324	0.0104	0	0.0004	0	0.0004	0	0	0	0
3	1D	259	0.0596	0.0076	0	0	0	0.0012	0	0	0	0
3	1D	260	0.0816	0.016	0	0	0	0.0004	0	0	0	0
3	1D	261	0.0816	0.006	0	0	0	0	0	0	0	0
3	1D	262	0.0876	0.0088	0	0	0	0.0008	0	0	0	0
3	1D	263	0.0804	0.0032	0	0	0	0	0	0	0	0
3	1D	264	0.072	0.002	0.0004	0	0	0.0008	0.0004	0	0	0
3	1D	265	0.2548	0.0036	0	0	0.0004	0.0008	0.0004	0	0	0
4	2A	0	0	0	0	0	0	0.0008	0	0	0	0
4	2A	1	0	0	0.0004	0	0	0	0	0	0	0
4	2A	2	0	0.0004	0	0	0	0	0	0	0	0
4	2A	3	0	0	0	0	0	0	0	0	0	0
4	2A	4	0	0.0008	0	0	0	0.0004	0	0.0004	0	0
4	2A	5	0	0	0	0	0	0.0004	0	0	0	0
4	2A	6	0	0	0	0	0	0	0	0	0	0
4	2A	7	0	0	0	0	0	0	0	0	0	0
4	2A	8	0	0	0	0	0	0	0	0	0	0
4	2A	9	0	0.0004	0	0	0	0.0004	0	0	0	0
4	2A	10	0	0.0004	0	0	0	0	0	0	0	0
4	2A	11	0	0.0004	0	0	0	0.0004	0	0	0	0
4	2A	12	0	0.0012	0	0	0	0	0	0	0	0
4	2A	13	0	0.0004	0.0004	0	0	0.0004	0	0	0	0
4	2A	14	0	0.0004	0	0	0	0	0	0	0	0
4	2A	15	0	0.0008	0	0	0	0	0	0.0004	0	0
4	2A	16	0	0	0	0	0	0	0	0.0004	0	0
4	2A	17	0.0004	0	0	0	0	0	0	0	0	0
4	2A	18	0.0008	0.0004	0.0004	0	0	0	0	0	0.0004	0
4	2A	19	0.052	0.0004	0	0	0.0004	0	0	0	0	0
4	2A	20	0.1616	0.0008	0	0	0	0	0	0	0	0
4	2A	21	0.2148	0	0	0	0.0004	0	0	0.0004	0	0
4	2A	22	0.2076	0.0008	0	0	0	0	0	0	0	0.0004
4	2A	23	0.2028	0	0	0	0	0	0	0	0	0
4	2A	24	0.066	0.0004	0	0	0	0	0	0	0	0
4	2A	25	0.0664	0.0008	0	0	0	0	0	0	0	0
4	2A	26	0.0336	0.0008	0.0008	0.0004	0.0004	0	0	0	0	0
4	2A	27	0.0004	0.0016	0	0	0	0	0	0	0	0
4	2A	28	0.0048	0.0008	0	0	0	0	0	0	0	0
4	2A	29	0	0.0004	0	0	0	0	0	0	0	0
4	2A	30	0	0.0004	0	0	0	0	0	0	0	0
4	2A	31	0.0004	0	0	0	0	0	0	0	0	0
4	2A	32	0	0.0004	0.0004	0.0004	0	0	0	0	0.0004	0
4	2A	33	0	0	0	0	0	0	0	0	0	0
4	2A	34	0	0	0	0	0.0004	0	0	0	0	0
4	2A	35	0	0	0	0	0	0	0	0.0004	0	0
4	2A	36	0	0.0004	0	0	0.0008	0.0008	0	0	0	0
4	2A	37	0	0.0004	0	0	0.0004	0	0	0	0	0
4	2A	38	0	0	0	0	0	0.0008	0	0	0	0
4	2A	39	0	0	0	0	0.0016	0.0004	0	0	0	0
4	2A	40	0	0.0004	0	0	0.0008	0.0004	0	0.0004	0	0.0004
4	2A	41	0	0.0008	0	0	0.0024	0.0004	0	0	0	0
4	2A	42	0	0.0004	0.0004	0	0.0004	0.0004	0	0	0	0
4	2A	43	0	0.0012	0	0	0	0	0	0	0	0
4	2A	44	0	0.0004	0	0	0	0.0008	0	0	0	0.0004
4	2A	45	0	0.0004	0	0	0.0008	0	0	0.0004	0.0004	0
4	2A	46	0	0.0012	0	0	0.0008	0.0016	0	0	0	0
4	2A	47	0	0.0012	0	0	0.0004	0.0008	0	0	0	0.0004
4	2A	48	0	0.002	0	0	0.0008	0	0	0	0	0.0004
4	2A	49	0	0.0028	0	0.0004	0.0008	0.0008	0	0	0	0
4	2A	50	0	0.0036	0	0.0004	0.0016	0	0	0	0	0.0012
4	2A	51	0	0.0048	0	0.0004	0.0012	0	0	0	0	0
4	2A	52	0	0.0068	0	0	0	0.0004	0.0004	0	0	0.0004
4	2A	53	0.0004	0.004	0	0	0	0	0	0	0	0
4	2A	54	0	0.0056	0	0	0.0008	0	0	0	0	0
4	2A	55	0	0.0088	0	0	0	0	0	0.0004	0	0.0004
4	2A	56	0	0.0076	0	0.0004	0	0.0008	0	0.0004	0	0.0004
4	2A	57	0	0.0168	0	0	0	0.0016	0	0	0	0
4	2A	58	0	0.014	0	0.0004	0	0.004	0	0	0.0004	0
4	2A	59	0	0.0104	0	0	0.0004	0.0024	0	0.0004	0	0
4	2A	60	0	0.0164	0	0.0004	0	0.0016	0	0.0004	0.0008	0.0004
4	2A	61	0.0004	0.0148	0	0	0.0012	0.0112	0	0.0004	0	0.002
4	2A	62	0	0.0164	0	0.0004	0.0004	0.0104	0	0	0	0
4	2A	63	0	0.0088	0	0	0.0024	0.0172	0	0	0	0.0032
4	2A	64	0	0.0108	0	0.0004	0.0008	0.0264	0.0004	0	0	0.0016
4	2A	65	0	0.0104	0	0	0.0012	0.0144	0	0	0	0.0024
4	2A	66	0	0.0116	0	0.0004	0.0036	0.018	0	0	0	0.002
4	2A	67	0	0.008	0	0	0.0008	0.0268	0	0	0	0.006
4	2A	68	0	0.0088	0	0	0.002	0.0124	0	0	0	0.006
4	2A	69	0	0.0064	0	0.0012	0.0004	0.0176	0	0	0	0.0048
4	2A	70	0	0.0104	0	0	0.0004	0.0232	0	0	0	0.0044
4	2A	71	0	0.0076	0	0	0.0012	0.028	0	0	0	0.006
4	2A	72	0	0.0064	0	0	0.0012	0.0288	0	0	0	0.0064
4	2A	73	0	0.0072	0	0	0.0008	0.0376	0	0	0	0.0044
4	2A	74	0	0.004	0	0	0.0012	0.0272	0	0	0	0.004
4	2A	75	0	0.0016	0	0	0	0.0244	0	0	0	0.0032
4	2A	76	0	0.0004	0	0	0.0004	0.0388	0	0	0	0.002
4	2A	77	0	0.0012	0	0	0	0.0476	0	0	0	0.0068
4	2A	78	0	0.0012	0	0	0	0.046	0	0	0	0.0088
4	2A	79	0	0.0008	0	0	0	0.0404	0	0	0	0.0144
4	2A	80	0	0	0	0	0.0016	0.022	0.0004	0	0	0.0224
4	2A	81	0	0.0004	0	0	0	0.0292	0	0	0	0.0312
4	2A	82	0	0.0016	0	0	0	0.0116	0	0	0	0.05
4	2A	83	0	0.0008	0	0.0004	0.0004	0.0036	0	0	0	0.0452
4	2A	84	0	0.0012	0	0	0	0.0024	0.0004	0	0	0.0664
4	2A	85	0	0.0008	0	0	0	0.0016	0	0	0	0.0632
4	2A	86	0	0.0016	0	0	0	0.0012	0	0	0	0.0564
4	2A	87	0	0.0008	0	0.0004	0	0	0.0004	0	0	0.0396
4	2A	88	0	0.0012	0	0	0	0	0	0	0	0.0216
4	2A	89	0	0	0	0.0004	0	0	0.0004	0	0	0.0168
4	2A	90	0	0.0004	0	0	0	0.0032	0	0	0	0.0152
4	2A	91	0	0	0	0	0	0.0016	0.0004	0	0	0.018
4	2A	92	0	0	0	0	0.0004	0.0032	0	0	0	0.0208
4	2A	93	0	0.0004	0	0	0	0.004	0	0	0	0.0284
4	2A	94	0	0	0	0	0	0.0056	0	0	0	0.0228
4	2A	95	0	0	0	0	0	0.0084	0	0	0	0.0308
4	2A	96	0	0.0004	0	0	0	0.0052	0	0	0	0.0268
4	2A	97	0	0.0008	0	0	0	0.008	0	0	0	0.0292
4	2A	98	0	0.0008	0	0	0	0.0132	0	0	0	0.0172
4	2A	99	0	0.0004	0	0	0.0004	0.008	0	0	0	0.0256
4	2A	100	0	0.0008	0	0	0	0.004	0	0	0	0.0188
4	2A	101	0.0004	0	0	0	0	0.0004	0	0	0	0.0212
4	2A	102	0	0.0004	0	0	0	0.0024	0	0	0	0.0172
4	2A	103	0	0.0004	0	0.0004	0	0.0012	0	0	0	0.0124
4	2A	104	0	0.0004	0	0	0	0.0012	0	0	0	0.0168
4	2A	105	0	0	0	0	0	0.0036	0	0	0	0.0112
4	2A	106	0	0.0012	0	0	0.0004	0.0008	0	0	0	0.0156
4	2A	107	0	0	0	0	0.0004	0.0036	0	0	0	0.0064
4	2A	108	0	0.0004	0	0.0004	0	0.0088	0	0	0	0.0084
4	2A	109	0	0	0	0	0.0004	0.0032	0	0	0	0.0064
4	2A	110	0	0	0	0	0	0.0032	0	0	0	0.0032
4	2A	111	0	0	0	0	0.0004	0.002	0	0	0	0.0044
4	2A	112	0	0	0	0	0	0.0044	0	0	0	0.002
4	2A	113	0	0	0	0	0	0.0036	0	0	0	0.0028
4	2A	114	0	0	0	0	0	0.0004	0	0	0	0.0008
4	2A	115	0	0	0	0	0	0.0004	0	0	0	0.0012
4	2A	116	0	0	0	0	0	0.0004	0	0	0	0.002
4	2A	117	0	0	0	0	0	0	0	0	0	0.0004
4	2A	118	0	0	0	0	0.0004	0	0	0	0	0.0004
4	2A	119	0.0004	0	0	0	0.0004	0.0004	0	0	0	0.0008
4	2A	120	0	0	0	0	0.0004	0	0	0	0	0.0008
4	2A	121	0	0	0	0	0	0	0	0	0	0.002
4	2A	122	0	0	0	0	0	0	0	0	0	0.0004
4	2A	123	0	0	0	0	0.0004	0	0	0	0	0.0012
4	2A	124	0	0	0	0	0	0	0	0	0	0
4	2A	125	0	0	0	0	0	0	0	0	0	0
4	2A	126	0	0	0	0	0	0	0	0	0	0
4	2A	127	0	0	0	0	0	0	0	0	0	0
4	2A	128	0	0	0	0	0	0	0	0	0.0004	0
4	2A	129	0	0.0004	0	0	0	0	0	0	0	0
4	2A	130	0	0	0	0	0	0	0	0	0	0
4	2A	131	0	0.0004	0	0	0	0	0	0	0	0
4	2A	132	0	0.0004	0	0	0	0	0	0	0	0
4	2A	133	0	0.0004	0	0	0	0	0	0	0	0
4	2A	134	0	0.0004	0	0	0	0	0	0	0	0
4	2A	135	0	0.0004	0	0	0	0	0	0	0	0
4	2A	136	0	0.0008	0	0	0	0	0	0	0	0
4	2A	137	0	0	0	0	0	0	0	0	0	0
4	2A	138	0	0	0	0	0	0	0	0.0004	0	0
4	2A	139	0	0.0008	0	0	0	0	0	0	0	0
4	2A	140	0	0.0004	0	0.0004	0	0	0	0	0	0
4	2A	141	0	0	0	0	0	0	0	0	0	0
4	2A	142	0	0	0	0.0004	0	0	0	0	0	0
4	2A	143	0	0.0008	0	0.0004	0	0	0	0	0	0
4	2A	144	0	0	0	0	0	0	0	0	0	0
4	2A	145	0	0.0008	0	0	0	0	0	0	0	0
4	2A	146	0	0.0004	0	0	0	0	0	0	0	0
4	2A	147	0	0	0.0008	0	0	0	0	0	0	0
4	2A	148	0	0.0008	0	0	0	0	0	0	0	0
4	2A	149	0	0	0.0004	0	0	0	0	0	0	0
4	2A	150	0	0.0004	0	0	0	0	0	0	0	0
4	2A	151	0	0	0.0004	0	0	0	0	0	0	0
4	2A	152	0	0.0004	0	0	0	0	0	0.0004	0	0
4	2A	153	0	0	0	0	0	0.0004	0	0	0	0
4	2A	154	0	0	0	0	0	0	0	0	0	0
4	2A	155	0	0	0	0	0	0	0	0	0	0
4	2A	156	0	0	0	0	0	0	0	0	0	0
4	2A	157	0	0	0	0	0	0	0	0	0	0
4	2A	158	0	0.0004	0	0	0	0	0	0.0004	0	0
4	2A	159	0	0	0	0	0	0	0	0	0	0
4	2A	160	0	0.0004	0	0	0	0	0	0	0	0
4	2A	161	0	0	0	0	0	0	0	0	0	0
4	2A	162	0	0.0004	0	0	0	0	0	0	0	0
4	2A	163	0	0	0	0	0.0004	0	0	0	0	0
4	2A	164	0	0	0	0	0	0	0	0	0	0
4	2A	165	0	0	0	0	0	0	0	0	0	0
4	2A	166	0	0	0	0	0	0	0	0	0	0.0004
4	2A	167	0	0.0004	0	0.0004	0	0	0	0	0	0
4	2A	168	0	0	0	0	0	0	0	0	0	0
4	2A	169	0	0.0004	0	0	0	0	0	0	0	0
4	2A	170	0	0	0	0.0004	0	0	0	0	0	0
4	2A	171	0	0	0	0	0	0	0	0	0	0
4	2A	172	0	0	0	0	0	0	0	0	0	0
4	2A	173	0	0	0	0	0	0	0	0	0	0
4	2A	174	0	0	0	0	0	0	0	0	0	0
4	2A	175	0	0	0	0	0	0	0	0	0	0
4	2A	176	0	0	0	0	0	0	0	0	0	0
4	2A	177	0	0	0	0	0	0	0	0	0	0
4	2A	178	0	0	0	0	0	0	0	0	0	0
4	2A	179	0	0	0	0	0	0	0	0	0	0
4	2A	180	0	0	0	0	0	0	0	0	0	0
4	2A	181	0	0	0	0	0	0.0004	0	0	0	0
4	2A	182	0	0	0	0	0	0	0	0	0	0
4	2A	183	0	0	0	0	0	0	0	0	0	0
4	2A	184	0	0	0	0	0	0	0	0	0	0
4	2A	185	0	0	0	0	0	0	0	0	0	0
4	2A	186	0	0	0	0	0	0	0	0	0	0
4	2A	187	0	0	0	0	0	0	0	0	0	0
4	2A	188	0	0	0	0.0004	0	0.0004	0.0004	0	0	0
4	2A	189	0	0	0	0	0	0	0	0	0	0
4	2A	190	0	0	0	0	0	0	0	0	0	0
4	2A	191	0	0	0	0	0	0	0	0	0	0
4	2A	192	0	0	0	0.0004	0	0.0004	0	0	0	0
4	2A	193	0	0	0	0	0.0004	0	0	0	0	0
4	2A	194	0	0	0	0	0	0	0	0	0.0004	0
4	2A	195	0	0	0	0	0	0	0	0	0.0004	0
4	2A	196	0	0	0	0	0	0	0	0	0	0
4	2A	197	0	0	0	0	0	0	0	0	0	0
4	2A	198	0	0	0	0	0	0	0	0	0	0
4	2A	199	0	0	0	0.0004	0	0	0	0	0	0
4	2A	200	0	0	0	0	0	0	0	0	0	0
4	2A	201	0	0	0	0	0	0.0004	0	0	0	0
4	2A	202	0	0	0	0	0	0	0	0	0	0
4	2A	203	0	0	0	0	0	0	0	0.0004	0	0
4	2A	204	0	0	0	0	0	0	0	0	0	0
4	2A	205	0	0	0	0.0004	0	0	0	0	0	0
4	2A	206	0	0	0	0	0	0.0004	0	0	0	0
4	2A	207	0	0	0.0004	0.0004	0	0	0	0	0.0004	0
4	2A	208	0	0	0	0	0	0	0	0	0.0004	0
4	2A	209	0	0	0	0	0	0	0	0	0.0004	0
4	2A	210	0	0	0	0	0	0	0	0	0.0004	0
4	2A	211	0	0	0	0	0	0	0	0	0.0004	0
4	2A	212	0	0	0	0	0	0	0	0	0.0004	0
4	2A	213	0	0	0	0	0	0	0.0004	0	0.0024	0
4	2A	214	0	0	0	0	0	0	0	0	0	0
4	2A	215	0.0004	0	0.0004	0	0	0	0	0	0	0
4	2A	216	0	0	0	0	0	0	0	0	0	0
4	2A	217	0	0	0	0	0	0	0	0	0.0016	0
4	2A	218	0	0	0	0	0	0	0	0	0.0004	0
4	2A	219	0	0	0	0	0	0	0	0	0.0004	0
4	2A	220	0	0	0	0	0	0	0	0	0	0
4	2A	221	0	0	0	0	0	0	0.0004	0	0	0
5	2B	0	0.0972	0	0	0	0	0.0004	0	0	0	0
5	2B	1	0.0016	0	0	0	0	0	0	0	0.0016	0
5	2B	2	0	0	0	0	0	0	0	0	0	0
5	2B	3	0.0116	0	0	0	0	0.0004	0	0.002	0	0
5	2B	4	0.0008	0	0	0	0	0	0.0024	0	0	0
5	2B	5	0	0	0	0	0	0	0	0.0028	0	0
5	2B	6	0	0.0028	0	0.0004	0.0008	0	0	0	0	0.0004
5	2B	7	0.0008	0	0	0	0	0	0.1176	0	0	0
5	2B	8	0	0	0	0	0	0	0.0056	0	0	0
5	2B	9	0.0024	0	0	0	0	0	0.0028	0	0	0
5	2B	10	0	0.0008	0	0	0	0	0.0244	0.0004	0	0
5	2B	11	0	0	0	0	0	0	0.0056	0	0	0.0004
5	2B	12	0	0	0.0004	0	0.0012	0	0.0064	0	0	0
5	2B	13	0.0004	0	0	0	0	0	0.0324	0.0008	0	0
5	2B	14	0	0	0	0	0.0012	0	0.0152	0	0	0
5	2B	15	0.002	0.0004	0	0	0.0016	0	0.0208	0.0004	0	0
5	2B	16	0.0036	0	0	0	0.0008	0	0.0232	0	0	0
5	2B	17	0.0068	0	0	0	0.0008	0	0.024	0	0	0
5	2B	18	0.006	0	0	0	0.0024	0	0.0084	0	0	0
5	2B	19	0.0024	0	0	0	0.002	0	0.0284	0	0	0
5	2B	20	0.004	0	0	0	0.0024	0	0.028	0	0	0
5	2B	21	0.0136	0	0	0.0004	0.0032	0	0.02	0	0	0.0004
5	2B	22	0.0048	0.0004	0	0	0.0012	0	0.0184	0	0	0
5	2B	23	0.0048	0.0004	0	0	0.0016	0	0.022	0	0	0
5	2B	24	0.0056	0.0004	0	0	0.0012	0	0.0192	0	0	0
5	2B	25	0.0068	0	0	0	0.0004	0	0.012	0	0	0
5	2B	26	0.006	0.0024	0	0	0.0008	0	0.01	0	0	0
5	2B	27	0.006	0.0012	0.0004	0	0.0004	0	0.0112	0	0	0
5	2B	28	0.0056	0.0008	0	0	0.0012	0	0.0092	0	0	0
5	2B	29	0.0116	0.0016	0	0	0	0	0.0104	0	0	0
5	2B	30	0.0208	0.0028	0	0.0004	0	0	0.008	0	0	0
5	2B	31	0.0364	0.0036	0	0	0.0004	0	0.0052	0	0	0
5	2B	32	0.0452	0.0016	0.0004	0	0.0004	0	0.0076	0	0	0
5	2B	33	0.0424	0.0004	0.0004	0	0.0008	0	0.0048	0	0	0
5	2B	34	0.0404	0.0008	0	0	0.0004	0	0.0008	0	0	0
5	2B	35	0.0228	0.0016	0	0	0.0012	0	0.0016	0.0004	0	0
5	2B	36	0.028	0.002	0	0.0004	0.0008	0	0.0004	0	0	0
5	2B	37	0.014	0.0008	0	0	0.0008	0	0.002	0	0	0
5	2B	38	0.0048	0.0004	0.0004	0	0.0004	0	0.0008	0	0	0
5	2B	39	0.0032	0	0	0	0	0	0.0016	0	0	0
5	2B	40	0.0012	0.0012	0.0004	0.0004	0.0008	0	0.0044	0	0	0.0004
5	2B	41	0.0012	0.0012	0	0.0004	0.0028	0	0.0052	0	0	0
5	2B	42	0.002	0.002	0	0	0.0032	0	0.014	0	0	0
5	2B	43	0.0008	0.004	0	0	0.004	0	0.0244	0	0	0
5	2B	44	0	0.0048	0.0004	0	0.0056	0	0.0216	0	0	0
5	2B	45	0.0008	0.0084	0.0004	0	0.0096	0	0.0356	0	0	0.0004
5	2B	46	0	0.0044	0	0.0004	0.0028	0	0.0212	0	0	0
5	2B	47	0.0004	0.002	0	0	0.0016	0	0.0196	0	0	0
5	2B	48	0.0008	0.0008	0	0	0.0016	0	0.012	0	0	0
5	2B	49	0.0004	0.0012	0	0	0.0028	0	0.016	0	0	0
5	2B	50	0.0008	0.0008	0	0	0.0052	0	0.0112	0	0	0
5	2B	51	0	0.0024	0	0	0.0068	0	0.0136	0	0	0
5	2B	52	0.0004	0.004	0	0	0.004	0	0.0072	0.0004	0	0
5	2B	53	0	0.0016	0	0	0.0056	0	0.0084	0.0004	0	0
5	2B	54	0	0.0024	0	0.0004	0.0064	0.0004	0.0064	0	0	0
5	2B	55	0	0.0016	0	0	0.0048	0	0.0056	0	0	0.0004
5	2B	56	0	0.0008	0	0	0.0032	0	0.0032	0	0	0
5	2B	57	0	0.0016	0	0	0.0068	0	0.0036	0	0	0
5	2B	58	0	0.0016	0	0	0.0148	0.0004	0.0044	0	0	0.0004
5	2B	59	0	0.0008	0	0	0.0148	0.0012	0.0032	0	0	0
5	2B	60	0	0.0028	0	0	0.014	0.0008	0.0024	0	0	0
5	2B	61	0	0	0.0004	0	0.0156	0.0004	0.0028	0	0	0
5	2B	62	0	0	0	0	0.02	0.0004	0.0048	0	0	0
5	2B	63	0	0.0008	0	0	0.0236	0.0016	0.0044	0	0	0
5	2B	64	0	0.0008	0	0	0.0292	0.002	0.0032	0	0	0.0004
5	2B	65	0	0.0008	0	0	0.0296	0.0068	0.0016	0	0	0
5	2B	66	0	0	0	0	0.0396	0.004	0.0008	0	0	0
5	2B	67	0	0.0004	0	0	0.0312	0.0072	0.0004	0	0	0
5	2B	68	0	0.0004	0	0.0004	0.0268	0.0044	0.0004	0	0	0
5	2B	69	0	0	0	0	0.014	0.0076	0.0004	0	0	0
5	2B	70	0	0	0	0	0.0032	0.0024	0.0004	0	0	0
5	2B	71	0	0	0	0	0.0028	0.0012	0.0004	0	0	0
5	2B	72	0	0	0	0	0.0032	0.002	0.0012	0	0	0
5	2B	73	0	0.0004	0	0	0.0036	0.0016	0.0004	0	0	0.0008
5	2B	74	0	0	0	0	0.0024	0	0	0	0	0
5	2B	75	0	0	0	0	0.0044	0.0008	0.0012	0	0	0
5	2B	76	0	0	0	0	0.0008	0.0012	0.0008	0	0	0
5	2B	77	0	0	0.0004	0	0.0024	0	0.0016	0.0004	0	0
5	2B	78	0	0	0	0	0.0032	0	0.0012	0.0004	0	0
5	2B	79	0	0.0008	0	0	0.0016	0	0.0032	0	0	0.0004
5	2B	80	0	0.0004	0	0	0	0	0.0008	0	0	0
5	2B	81	0	0	0	0	0	0.0004	0.0028	0	0	0
5	2B	82	0	0	0	0	0.0004	0	0.0012	0	0	0
5	2B	83	0	0	0	0	0.0012	0	0.0004	0	0	0
5	2B	84	0	0.0004	0	0	0.0044	0	0	0	0	0.0012
5	2B	85	0	0	0	0	0.0036	0	0.0008	0.0004	0	0.0008
5	2B	86	0	0.0004	0	0	0.0032	0	0	0	0	0
5	2B	87	0	0	0	0	0.0028	0	0.0008	0	0	0
5	2B	88	0	0	0	0	0.0032	0	0.0012	0.0004	0	0.0004
5	2B	89	0	0	0	0	0.0036	0	0.0004	0	0	0
5	2B	90	0	0	0	0	0.0016	0	0.0036	0	0	0
5	2B	91	0.0004	0	0	0	0.0008	0	0.006	0	0	0
5	2B	92	0.0004	0	0	0	0.0016	0	0.0076	0	0	0
5	2B	93	0	0	0	0	0	0	0.006	0.0004	0	0
5	2B	94	0	0	0	0	0	0	0.0116	0	0	0
5	2B	95	0	0	0	0	0.0004	0	0.0128	0	0	0
5	2B	96	0	0.0004	0	0	0.0008	0	0.0064	0	0	0
5	2B	97	0	0	0	0.0004	0	0	0.0072	0.0004	0.0004	0
5	2B	98	0	0.0004	0	0	0	0	0.0064	0	0	0
5	2B	99	0	0.0004	0	0	0	0	0.0088	0	0	0
5	2B	100	0	0	0	0	0	0	0.0048	0	0	0
5	2B	101	0.0004	0.0004	0	0	0	0	0.0084	0	0	0.0004
5	2B	102	0	0.0004	0	0	0.0004	0	0.0088	0	0	0
5	2B	103	0	0.0004	0	0	0	0	0.0064	0	0	0
5	2B	104	0.0004	0	0	0	0	0	0.0072	0	0	0
5	2B	105	0	0.0008	0	0	0.0004	0	0.006	0	0	0
5	2B	106	0.0004	0.0016	0.0004	0.0004	0	0	0.0056	0	0	0
5	2B	107	0	0.0016	0	0	0	0	0.0064	0.0004	0	0
5	2B	108	0	0.0032	0	0	0	0	0.004	0	0	0
5	2B	109	0	0.004	0	0	0	0	0.0028	0	0	0
5	2B	110	0	0.0056	0	0.0004	0	0	0.0008	0	0	0
5	2B	111	0	0.0072	0	0	0	0	0.0008	0	0	0
5	2B	112	0	0.0052	0	0	0	0	0.0004	0	0	0
5	2B	113	0	0.0072	0	0	0	0	0.0004	0	0	0
5	2B	114	0	0.0068	0	0	0	0	0.0004	0	0	0
5	2B	115	0	0.0068	0	0	0	0	0	0	0	0
5	2B	116	0	0.0072	0.0004	0	0	0	0.0004	0	0	0
5	2B	117	0	0.0096	0	0	0	0.0004	0.0008	0.0008	0	0
5	2B	118	0	0.0132	0.0004	0	0	0	0	0	0	0
5	2B	119	0.0004	0.0076	0	0	0	0	0	0	0	0
5	2B	120	0.0004	0.0156	0	0	0	0	0	0	0	0
5	2B	121	0	0.008	0	0	0	0	0	0	0.0004	0
5	2B	122	0	0.0156	0	0	0	0	0	0	0	0
5	2B	123	0	0.0288	0	0	0	0	0	0	0.0004	0
5	2B	124	0.0008	0.0136	0.0012	0	0	0.0004	0	0	0	0
5	2B	125	0.0004	0.0396	0	0	0	0.0012	0	0	0	0
5	2B	126	0	0.0392	0	0	0	0.0012	0	0	0	0
5	2B	127	0.0008	0.0252	0.0004	0	0	0	0	0	0	0
5	2B	128	0.0012	0.054	0	0.0008	0.0004	0	0	0	0	0
5	2B	129	0.0036	0.0112	0.0004	0.0004	0	0.0004	0	0	0	0
5	2B	130	0	0.0624	0.0008	0	0	0.0008	0	0	0.0004	0
5	2B	131	0.002	0.0568	0.0012	0	0	0.0004	0	0	0	0
5	2B	132	0	0.0476	0.0004	0.0008	0	0	0	0	0.0004	0.0004
5	2B	133	0	0.066	0.0016	0	0	0	0	0	0	0
5	2B	134	0	0.0304	0.002	0.0008	0	0	0	0	0	0
5	2B	135	0	0.0068	0.0052	0.0004	0	0.0004	0	0	0.0004	0.0004
5	2B	136	0	0.0036	0	0	0	0.0004	0	0	0	0.0008
5	2B	137	0	0.0596	0.0004	0	0	0	0	0	0	0
5	2B	138	0	0	0.0012	0.0004	0	0	0	0	0.0004	0
5	2B	139	0	0.0004	0.0028	0	0	0.0004	0	0	0	0
5	2B	140	0.0008	0.0088	0.0016	0	0	0	0	0	0	0.0004
5	2B	141	0.0008	0.0076	0.002	0	0	0.0012	0	0	0	0
5	2B	142	0	0.0012	0.0024	0	0	0	0	0	0.0004	0
5	2B	143	0	0	0.0012	0	0	0	0	0	0	0
5	2B	144	0	0.0076	0.0004	0	0	0	0	0	0	0
5	2B	145	0.0008	0.0012	0	0	0	0	0	0	0	0
5	2B	146	0	0.002	0.0008	0	0	0	0	0	0	0
5	2B	147	0	0.0044	0	0.0004	0	0.0004	0	0	0	0
5	2B	148	0	0.0012	0	0	0	0.0008	0	0	0	0.0004
5	2B	149	0.0004	0.0016	0.0016	0	0	0	0	0	0	0
5	2B	150	0	0.0004	0.0008	0	0	0	0	0	0	0
5	2B	151	0	0.0016	0.0004	0	0	0	0	0	0	0
5	2B	152	0	0.0004	0.0004	0.0004	0	0.0004	0	0	0	0
5	2B	153	0.0004	0	0.0008	0	0	0.0004	0	0	0	0
5	2B	154	0.0004	0.0004	0.0008	0	0	0	0	0	0	0
5	2B	155	0	0	0.0004	0	0	0.0004	0	0	0.0004	0
5	2B	156	0	0.0004	0.0004	0	0	0.0004	0	0	0.0004	0
5	2B	157	0.0004	0	0	0.0004	0	0.0004	0	0	0	0
5	2B	158	0	0	0	0	0	0	0	0	0.0004	0
5	2B	159	0	0	0	0.0004	0.0004	0.0004	0	0	0	0.0004
5	2B	160	0.0004	0	0	0	0	0	0	0	0	0
5	2B	161	0	0	0	0	0	0.0004	0	0	0	0
5	2B	162	0	0	0	0	0	0	0	0	0	0
5	2B	163	0	0	0	0	0	0	0	0	0	0.0004
5	2B	164	0	0.0004	0	0	0	0.0004	0	0	0	0
5	2B	165	0.0004	0	0	0	0	0	0	0	0	0
5	2B	166	0	0	0	0	0	0.0012	0	0	0	0
5	2B	167	0	0	0	0.0004	0	0.002	0	0	0	0
5	2B	168	0	0	0	0	0	0.0008	0	0	0	0
5	2B	169	0	0	0	0	0	0.0012	0	0.0004	0	0
5	2B	170	0	0	0	0	0	0.0012	0	0	0	0
5	2B	171	0	0	0	0	0	0.0016	0	0.0004	0	0
5	2B	172	0	0	0	0	0	0.0008	0	0	0.0004	0
5	2B	173	0	0	0	0	0	0.0008	0	0	0	0
5	2B	174	0	0	0	0	0	0.002	0	0	0	0
6	2D	0	0	0	0	0	0	0	0	0	0	0
6	2D	1	0	0	0	0	0	0	0	0	0	0
6	2D	2	0	0	0	0	0	0	0	0	0	0
6	2D	3	0	0	0	0	0	0	0	0	0	0
6	2D	4	0	0	0	0.0004	0	0	0	0	0	0
6	2D	5	0	0	0	0	0	0	0	0	0	0.0004
6	2D	6	0	0	0	0	0	0	0	0	0	0.0004
6	2D	7	0	0	0	0	0	0	0	0	0	0
6	2D	8	0	0	0	0	0	0	0	0	0	0
6	2D	9	0	0	0	0	0	0	0	0.0004	0	0
6	2D	10	0	0	0	0	0	0	0	0.0004	0	0
6	2D	11	0	0	0	0	0	0	0.0004	0	0	0
6	2D	12	0	0	0	0	0	0	0	0	0	0
6	2D	13	0	0	0	0.0004	0	0	0	0	0.0004	0
6	2D	14	0	0	0	0.0004	0	0	0	0	0	0
6	2D	15	0	0	0	0	0	0	0	0	0	0
6	2D	16	0	0	0	0	0	0	0	0	0	0
6	2D	17	0	0	0	0	0	0	0	0	0	0
6	2D	18	0	0	0	0	0	0	0	0	0	0
6	2D	19	0	0	0	0.0004	0	0	0	0	0	0
6	2D	20	0	0	0	0	0	0	0	0	0	0
6	2D	21	0	0	0	0	0	0	0	0	0	0
6	2D	22	0	0	0	0	0	0	0	0	0	0
6	2D	23	0	0	0	0.0004	0	0	0	0	0	0
6	2D	24	0	0	0	0	0	0	0	0	0	0
6	2D	25	0	0	0	0	0	0	0	0	0	0
6	2D	26	0	0	0	0	0	0	0	0	0	0.0004
6	2D	27	0	0	0	0	0	0	0	0	0	0
6	2D	28	0	0	0	0	0	0	0	0	0	0
6	2D	29	0	0	0	0	0	0	0	0	0	0.0004
6	2D	30	0	0	0	0	0	0	0	0	0	0
6	2D	31	0	0	0	0	0	0	0	0	0	0
6	2D	32	0	0	0	0.0004	0	0	0	0	0	0
6	2D	33	0	0	0	0	0	0	0	0	0	0
6	2D	34	0	0	0	0.0004	0	0	0	0	0	0
6	2D	35	0	0	0	0	0	0	0	0	0	0
6	2D	36	0	0	0	0	0	0	0	0	0	0
6	2D	37	0	0	0	0	0	0	0	0	0	0
6	2D	38	0	0	0	0	0	0	0	0	0	0
6	2D	39	0	0	0	0	0	0	0	0	0	0
6	2D	40	0	0	0	0	0	0	0	0	0	0
6	2D	41	0	0	0	0	0	0	0	0	0	0
6	2D	42	0	0	0	0	0	0	0	0	0	0
6	2D	43	0	0	0	0	0	0	0	0	0	0
6	2D	44	0	0	0	0	0	0	0	0	0	0
6	2D	45	0	0	0	0	0	0	0	0	0	0
6	2D	46	0	0	0	0	0	0	0.0004	0	0	0
6	2D	47	0	0	0	0	0	0	0	0	0	0
6	2D	48	0	0	0	0	0	0	0	0	0	0
6	2D	49	0	0	0	0	0	0	0.0004	0	0	0
6	2D	50	0	0	0	0.0004	0	0	0	0	0	0
6	2D	51	0	0	0	0	0	0	0	0	0	0
6	2D	52	0	0	0	0	0	0	0.0004	0	0	0
6	2D	53	0	0	0	0	0	0	0.0004	0	0.0004	0
6	2D	54	0	0	0	0	0	0	0	0	0	0
6	2D	55	0	0	0	0.0004	0	0	0	0	0	0
6	2D	56	0	0	0	0	0	0	0	0	0	0
6	2D	57	0	0	0	0	0	0	0	0	0	0
6	2D	58	0	0	0	0	0	0	0	0	0	0
6	2D	59	0	0	0	0	0	0	0	0	0	0
6	2D	60	0	0	0	0.0004	0	0	0	0	0	0
6	2D	61	0	0	0	0	0	0	0	0	0	0
6	2D	62	0	0.0004	0	0	0	0	0	0	0	0
6	2D	63	0	0.0004	0	0	0	0	0	0	0	0
6	2D	64	0	0	0	0	0	0	0	0.0004	0	0.0004
6	2D	65	0	0	0	0	0	0	0	0	0	0
6	2D	66	0	0	0	0	0	0	0	0	0.0004	0
6	2D	67	0	0	0	0	0	0	0	0	0	0
6	2D	68	0	0	0	0	0	0	0.0004	0.0004	0	0
6	2D	69	0	0	0	0	0	0	0	0	0	0
6	2D	70	0	0	0	0	0	0	0	0	0	0
6	2D	71	0	0	0	0	0	0	0	0	0	0
6	2D	72	0	0	0	0	0	0	0	0	0	0
6	2D	73	0.0004	0	0	0	0.0004	0	0	0	0	0
6	2D	74	0	0	0	0	0	0.0008	0	0	0	0
6	2D	75	0	0	0	0	0	0.0004	0.0004	0	0	0
6	2D	76	0	0	0	0	0	0.0028	0.0004	0	0	0
6	2D	77	0	0	0	0	0	0.0004	0.0004	0	0	0
6	2D	78	0	0	0	0	0	0.002	0	0	0	0.0004
6	2D	79	0	0	0	0	0	0.002	0	0	0	0
6	2D	80	0	0	0	0	0.0004	0.0048	0	0	0	0.0004
6	2D	81	0	0	0	0	0	0.0084	0	0	0	0
6	2D	82	0	0	0	0	0	0.008	0.0004	0	0	0
6	2D	83	0	0	0	0	0	0.0096	0.0004	0	0	0
6	2D	84	0	0	0	0	0	0.0132	0.0004	0	0	0
6	2D	85	0.018	0	0	0	0	0.0312	0.0008	0	0	0
6	2D	86	0.5188	0	0	0	0	0.0632	0.004	0	0	0
6	2D	87	0.3144	0	0	0	0.0004	0.068	0.0072	0	0	0.0004
6	2D	88	0.1044	0	0	0	0	0.0796	0.0168	0	0	0
6	2D	89	0.0444	0	0	0	0.0004	0.09	0.0208	0	0	0.0004
6	2D	90	0	0	0	0	0	0.094	0.0156	0	0	0
6	2D	91	0	0	0	0	0.0012	0.0928	0.022	0	0.0004	0
6	2D	92	0	0	0	0	0	0.0848	0.02	0	0	0
6	2D	93	0	0	0	0	0	0.0704	0.0256	0	0	0
6	2D	94	0	0	0	0	0.0004	0.0588	0.03	0	0	0
6	2D	95	0	0	0.0004	0	0	0.0408	0.0292	0.0004	0	0
6	2D	96	0.0004	0	0	0	0	0.0396	0.0228	0	0	0
6	2D	97	0	0	0	0	0.0004	0.0632	0.0164	0.0004	0	0
6	2D	98	0	0	0	0.0004	0.0008	0.0124	0.016	0	0	0
6	2D	99	0	0	0	0	0.0004	0.022	0.014	0.0004	0	0
6	2D	100	0	0	0	0	0.0008	0.0132	0.0112	0	0	0
6	2D	101	0	0	0	0	0	0.0048	0.006	0	0	0.0004
6	2D	102	0	0	0	0	0.0004	0.0044	0.0028	0	0	0
6	2D	103	0	0	0	0	0.0012	0.0068	0.0032	0	0	0
6	2D	104	0	0	0	0	0.0004	0.0016	0.0028	0	0	0
6	2D	105	0	0	0	0	0	0.0004	0.002	0	0	0
6	2D	106	0	0	0	0	0.0004	0.0004	0.002	0	0	0
6	2D	107	0	0	0	0	0	0.0008	0.0004	0	0	0
6	2D	108	0	0	0	0	0	0.0008	0.0016	0	0	0
6	2D	109	0	0	0	0	0.0004	0.0008	0.002	0	0	0
6	2D	110	0	0	0	0	0	0.0004	0.0024	0	0	0
6	2D	111	0	0	0	0	0	0	0.0008	0	0	0
6	2D	112	0.0032	0.0004	0	0.0004	0	0.0012	0.0032	0	0	0
6	2D	113	0.0004	0	0	0	0.0004	0.0008	0.0008	0	0	0
6	2D	114	0.0008	0	0	0	0.0008	0.0008	0.0008	0	0	0
6	2D	115	0.0016	0	0	0	0	0	0.0004	0	0	0
6	2D	116	0.0028	0.0004	0	0	0.0008	0	0	0	0	0
6	2D	117	0.0008	0.0004	0	0	0.0004	0	0.0008	0	0	0
6	2D	118	0.004	0	0	0	0	0	0.0008	0	0	0
6	2D	119	0.0008	0	0	0	0	0	0.0004	0	0	0
6	2D	120	0.002	0.0004	0	0	0.0012	0	0.0008	0	0	0
6	2D	121	0.002	0	0	0	0.0004	0	0.0008	0	0	0
6	2D	122	0.0012	0.0004	0	0	0.0008	0	0	0	0	0.0004
6	2D	123	0.0004	0.0004	0	0	0.0012	0	0	0	0	0
6	2D	124	0.0028	0.0004	0	0	0.0028	0	0.0004	0	0	0.0008
6	2D	125	0.0032	0.0012	0	0	0.004	0	0	0	0	0
6	2D	126	0.0064	0.002	0	0	0.0032	0	0.0008	0	0	0
6	2D	127	0.0108	0.0048	0	0	0.004	0	0	0	0	0
6	2D	128	0.0136	0.0036	0	0	0.0032	0	0	0	0	0
6	2D	129	0.0136	0.0104	0	0	0.0032	0	0	0	0	0
6	2D	130	0.0252	0.0036	0	0	0.0016	0	0	0	0.0004	0
6	2D	131	0.0272	0.0108	0	0	0.002	0	0	0	0.0004	0
6	2D	132	0.034	0.014	0	0	0.0036	0	0	0	0.0004	0
6	2D	133	0.0476	0.0324	0	0	0.0052	0	0	0	0	0
6	2D	134	0.03	0.0404	0	0	0.008	0	0.0004	0	0	0
6	2D	135	0.0388	0.0668	0	0	0.0076	0	0.0008	0.0004	0	0
6	2D	136	0.0372	0.0908	0	0	0.0084	0	0	0	0	0
6	2D	137	0.0388	0.106	0	0	0.0052	0	0.0008	0	0.0004	0.0004
6	2D	138	0.0232	0.1004	0	0	0.008	0	0	0	0	0
6	2D	139	0.0296	0.118	0	0	0.0048	0	0	0	0	0.0004
6	2D	140	0.0144	0.0948	0	0	0.004	0	0.0004	0	0	0
6	2D	141	0.0132	0.0796	0	0	0.0024	0	0.0004	0	0	0.0004
6	2D	142	0.0228	0.0432	0	0	0.002	0	0	0	0	0.0004
6	2D	143	0.0256	0.0224	0	0	0.0024	0	0.0008	0	0	0
6	2D	144	0.0224	0.0124	0	0	0.0012	0	0.0004	0	0	0.0004
6	2D	145	0.0152	0.0076	0	0	0.0004	0	0.0004	0	0	0
6	2D	146	0.014	0.0156	0.0008	0	0.0016	0	0.0004	0	0	0.0004
6	2D	147	0.0072	0.0204	0.0004	0	0	0	0	0	0	0
6	2D	148	0.0044	0.0184	0.0012	0	0.0008	0	0	0	0	0
6	2D	149	0.0136	0.0128	0.0032	0	0	0	0	0	0	0.0004
6	2D	150	0.0272	0.0184	0.0036	0	0.0008	0	0.0008	0	0	0
6	2D	151	0.0408	0.014	0.0056	0	0	0	0.0004	0	0	0
6	2D	152	0.0584	0.0096	0.0084	0	0	0	0.0008	0	0	0
6	2D	153	0.0612	0.0064	0.012	0	0	0	0.0004	0	0.0004	0
6	2D	154	0.0472	0.0052	0.0084	0	0.0004	0	0.0024	0	0.0004	0
6	2D	155	0.0572	0.0012	0.0096	0	0.0004	0	0.0008	0	0	0
6	2D	156	0.0496	0.0028	0.0252	0	0	0	0.0008	0	0.0004	0.0004
6	2D	157	0.0372	0.002	0.0532	0	0	0	0.0008	0	0	0
6	2D	158	0.0368	0.0024	0.0624	0	0.0004	0	0	0	0.0004	0
6	2D	159	0.0152	0.0012	0.0728	0	0	0	0.0008	0.0004	0	0
6	2D	160	0.0084	0.0012	0.0892	0	0	0	0	0	0.0008	0
6	2D	161	0.002	0.0016	0.076	0	0	0	0	0	0.0004	0
6	2D	162	0.002	0.0004	0.0696	0	0	0	0	0	0.0012	0
6	2D	163	0.0036	0	0.0744	0	0	0	0	0	0	0
6	2D	164	0.0012	0	0.0732	0	0	0	0.0004	0	0.0004	0
6	2D	165	0	0.004	0.076	0	0	0	0	0	0.0004	0
6	2D	166	0	0.002	0.0672	0	0	0	0	0	0.0004	0.0004
6	2D	167	0	0.0004	0.0608	0.0004	0	0	0	0	0	0
6	2D	168	0.0004	0.002	0.0516	0.0004	0	0	0	0	0.0012	0
6	2D	169	0.0004	0.0004	0.0236	0	0	0	0	0	0.0004	0
6	2D	170	0	0.0004	0.0256	0	0	0	0	0	0	0
6	2D	171	0	0	0.0132	0	0	0	0	0	0.0004	0.0004
6	2D	172	0	0	0.0092	0	0	0	0	0	0	0
6	2D	173	0	0	0.008	0.0004	0	0	0	0	0.0004	0
6	2D	174	0	0	0.0112	0	0	0	0	0	0	0
6	2D	175	0	0	0.0008	0.0004	0	0	0	0	0	0
6	2D	176	0	0	0.0008	0	0	0	0	0	0	0
6	2D	177	0	0	0.0016	0	0	0	0	0	0	0
6	2D	178	0	0	0.0012	0	0	0	0	0	0	0
6	2D	179	0	0	0	0	0	0	0	0	0	0
6	2D	180	0	0	0	0.0008	0	0	0	0	0	0
6	2D	181	0	0	0	0	0	0	0	0	0.0004	0
6	2D	182	0	0	0	0.0004	0	0	0.0004	0	0	0
6	2D	183	0	0	0	0	0	0	0	0	0	0
6	2D	184	0	0	0	0	0	0	0	0	0.0004	0
6	2D	185	0	0	0	0	0	0	0	0	0.0004	0
6	2D	186	0	0	0	0	0	0	0	0	0	0
6	2D	187	0	0	0	0	0	0	0	0	0	0
6	2D	188	0	0	0	0	0	0	0	0	0	0
6	2D	189	0	0	0	0	0	0	0	0	0	0
6	2D	190	0	0	0	0.0004	0	0	0	0	0	0
6	2D	191	0	0	0	0.0004	0	0	0	0.0004	0	0
6	2D	192	0	0	0	0	0	0	0	0	0	0
6	2D	193	0	0	0	0.0004	0	0	0	0	0	0
6	2D	194	0	0	0	0	0	0	0	0	0	0
6	2D	195	0	0	0	0	0	0	0	0	0	0
6	2D	196	0	0	0	0	0	0	0	0	0	0
6	2D	197	0	0	0	0.0004	0	0	0	0	0	0
6	2D	198	0	0	0	0	0	0	0	0	0	0.0004
6	2D	199	0	0	0	0	0	0	0	0	0	0
6	2D	200	0	0	0	0.0004	0	0	0	0	0.0004	0
6	2D	201	0	0	0	0	0	0	0	0	0	0
6	2D	202	0	0	0	0	0	0	0.0004	0	0.0004	0
6	2D	203	0	0	0	0	0	0	0	0	0	0
6	2D	204	0	0	0	0	0	0	0	0	0	0
6	2D	205	0	0	0	0	0	0	0	0	0	0
6	2D	206	0	0	0	0	0	0	0	0	0	0
6	2D	207	0	0	0	0	0	0	0	0	0.0004	0
6	2D	208	0	0	0	0	0	0	0	0	0	0
6	2D	209	0	0	0	0.0008	0	0	0	0	0.0004	0.0004
6	2D	210	0	0	0	0	0	0	0	0	0	0
6	2D	211	0	0	0	0	0	0	0	0	0	0
6	2D	212	0	0	0	0	0	0	0	0.0004	0	0.0004
6	2D	213	0	0	0	0.0004	0	0	0	0	0	0
6	2D	214	0	0	0	0	0	0	0	0	0	0
6	2D	215	0	0	0	0	0	0	0	0.0004	0	0
6	2D	216	0	0	0	0	0	0	0	0.0008	0	0
6	2D	217	0	0	0	0	0	0	0	0	0	0
6	2D	218	0	0	0	0	0	0	0	0	0	0
6	2D	219	0	0	0	0	0.0004	0	0	0.0008	0	0
6	2D	220	0	0	0	0	0	0	0	0	0.0004	0
6	2D	221	0	0	0	0	0	0	0	0	0	0
6	2D	222	0	0	0	0	0	0	0	0	0	0
6	2D	223	0	0	0	0	0	0	0	0	0	0
6	2D	224	0	0	0	0	0	0	0	0	0	0
6	2D	225	0	0	0	0	0	0	0	0	0	0
6	2D	226	0	0	0	0	0	0	0	0.0004	0	0
6	2D	227	0	0	0	0.0004	0	0	0	0.0004	0	0
6	2D	228	0	0	0	0	0	0	0	0	0	0
6	2D	229	0	0	0	0	0	0	0	0	0	0
6	2D	230	0	0	0	0	0	0	0	0	0	0
6	2D	231	0	0	0	0	0	0	0	0	0	0
6	2D	232	0	0.0004	0	0	0	0	0	0	0	0
6	2D	233	0	0	0	0	0	0	0	0	0	0
6	2D	234	0	0	0	0	0	0	0	0	0	0
6	2D	235	0	0	0	0	0	0	0	0	0	0
6	2D	236	0	0	0	0	0	0	0	0	0	0
6	2D	237	0	0	0	0	0	0	0	0	0	0
6	2D	238	0	0	0	0	0	0	0	0	0	0
6	2D	239	0	0	0	0	0	0	0	0	0	0.0004
6	2D	240	0	0	0	0	0	0	0	0	0	0
6	2D	241	0	0	0	0	0	0	0	0	0	0.0004
6	2D	242	0	0	0	0	0	0	0	0	0	0
6	2D	243	0	0	0	0	0	0	0	0	0	0
6	2D	244	0	0	0	0	0	0	0	0	0	0
6	2D	245	0	0	0	0	0	0	0	0	0	0
6	2D	246	0	0	0	0	0	0	0	0	0	0
6	2D	247	0	0	0	0.0004	0	0	0	0	0	0
6	2D	248	0	0	0	0	0	0	0	0	0	0
6	2D	249	0	0	0	0	0	0	0	0	0	0
6	2D	250	0	0	0	0	0	0	0	0	0	0
6	2D	251	0	0	0	0	0	0	0	0	0	0.0004
6	2D	252	0	0	0	0	0	0	0	0	0	0
6	2D	253	0	0	0	0	0	0	0	0.0004	0	0
6	2D	254	0	0	0	0	0	0	0	0	0	0
6	2D	255	0	0	0	0	0	0	0	0	0	0
6	2D	256	0	0	0	0	0	0	0	0	0	0
6	2D	257	0	0	0	0	0	0	0	0	0	0
6	2D	258	0	0	0	0	0	0	0	0	0	0
6	2D	259	0	0	0	0	0	0	0	0	0	0
6	2D	260	0	0	0	0	0.0004	0	0	0	0	0
6	2D	261	0	0	0	0	0	0	0	0	0	0
6	2D	262	0	0	0	0	0	0	0.0004	0	0	0
6	2D	263	0	0	0	0	0	0	0	0	0	0
6	2D	264	0	0	0	0	0	0	0	0	0	0
6	2D	265	0	0	0	0	0	0	0	0	0	0
6	2D	266	0	0	0	0	0	0	0	0	0	0
6	2D	267	0	0	0	0	0	0	0	0	0	0
6	2D	268	0	0	0	0	0	0	0	0	0	0
6	2D	269	0	0	0	0	0	0	0	0	0	0
6	2D	270	0	0	0	0	0	0	0	0	0	0
6	2D	271	0	0	0	0	0	0	0	0	0	0
6	2D	272	0	0	0	0	0	0	0	0	0	0
6	2D	273	0	0	0	0	0	0	0	0	0	0
6	2D	274	0	0	0.0004	0	0	0	0	0	0	0
6	2D	275	0	0	0	0	0	0	0	0	0	0.0004
6	2D	276	0	0	0	0	0	0	0	0	0	0
6	2D	277	0	0	0	0	0	0	0	0	0	0
6	2D	278	0	0	0	0	0	0	0	0	0	0
6	2D	279	0	0	0	0	0	0	0	0	0	0
6	2D	280	0	0	0	0	0	0	0	0	0	0
6	2D	281	0	0	0	0	0	0	0	0	0	0
6	2D	282	0	0	0	0	0	0	0	0	0	0
6	2D	283	0	0	0	0.0004	0	0	0	0	0	0
6	2D	284	0	0	0.0004	0	0.0004	0	0	0	0	0
6	2D	285	0	0	0.0004	0	0	0	0	0	0	0
6	2D	286	0	0	0.0004	0	0	0	0	0	0	0
6	2D	287	0	0	0	0	0	0	0	0	0	0
6	2D	288	0	0	0	0	0	0	0	0	0	0
6	2D	289	0	0	0	0	0	0	0	0	0	0
6	2D	290	0	0	0	0	0	0	0	0	0	0
6	2D	291	0	0	0	0	0	0	0	0	0	0
6	2D	292	0	0	0	0	0	0	0	0	0	0
6	2D	293	0	0	0	0	0	0	0	0	0	0
6	2D	294	0	0	0	0	0	0	0	0	0	0
6	2D	295	0	0	0	0	0	0	0	0	0	0
6	2D	296	0	0	0	0	0	0	0	0	0	0
6	2D	297	0	0	0	0	0	0	0	0	0	0
6	2D	298	0	0	0	0	0	0	0	0	0	0
6	2D	299	0	0	0	0	0	0	0	0	0	0
6	2D	300	0	0	0	0	0	0	0	0	0	0
6	2D	301	0	0	0	0	0	0	0	0	0	0.0004
6	2D	302	0	0	0	0	0	0	0	0	0	0
6	2D	303	0	0	0	0	0	0	0.0004	0	0	0
6	2D	304	0	0	0	0.0004	0	0	0	0	0	0
6	2D	305	0	0	0	0	0	0	0	0	0	0
6	2D	306	0	0	0	0	0.0004	0.0016	0	0	0	0
6	2D	307	0	0.0004	0	0	0.0004	0.0024	0	0	0	0
6	2D	308	0	0	0	0	0.0004	0.006	0	0	0	0
6	2D	309	0	0	0	0	0	0.004	0	0	0	0
6	2D	310	0	0	0	0	0.0004	0.0168	0	0	0	0
6	2D	311	0	0	0	0	0	0.0196	0	0	0	0
6	2D	312	0	0	0	0	0	0.022	0.0012	0	0	0
6	2D	313	0	0	0	0	0.0008	0.024	0.0048	0.0124	0	0
6	2D	314	0	0	0.0008	0	0	0.0384	0.008	0.0072	0	0
6	2D	315	0	0	0	0.0004	0.0016	0.0492	0.0076	0.0192	0	0
6	2D	316	0	0	0	0	0.0028	0.0264	0.0104	0.0232	0	0
6	2D	317	0	0	0	0	0.0016	0.052	0.0176	0.0252	0	0
6	2D	318	0	0	0	0	0.0004	0.0588	0.0236	0.006	0	0
6	2D	319	0	0	0	0.0004	0.0008	0.0344	0.0196	0.0072	0	0
6	2D	320	0	0	0	0	0.0008	0.0396	0.0352	0.0144	0	0.0004
6	2D	321	0	0	0	0	0.0048	0.1396	0.1856	0.0276	0	0
7	3A	0	0	0	0	0	0	0	0	0.0004	0.0004	0
7	3A	1	0	0	0	0	0	0	0	0	0	0
7	3A	2	0	0	0	0	0	0	0	0	0.0004	0
7	3A	3	0	0	0	0	0	0	0	0	0	0
7	3A	4	0	0	0	0	0	0	0	0	0	0
7	3A	5	0	0	0	0	0	0	0	0	0	0
7	3A	6	0	0	0	0	0	0	0	0	0	0
7	3A	7	0	0	0	0.0004	0	0	0	0	0	0
7	3A	8	0	0	0	0	0	0	0	0	0	0
7	3A	9	0	0	0	0	0	0	0	0	0.0004	0
7	3A	10	0	0	0	0	0	0	0	0	0	0
7	3A	11	0	0	0	0	0	0	0	0	0	0
7	3A	12	0	0	0	0	0	0	0	0	0.0012	0
7	3A	13	0	0	0	0	0	0	0	0	0	0.0004
7	3A	14	0	0	0	0	0	0	0	0	0	0
7	3A	15	0	0	0	0.0004	0	0	0	0	0.0008	0
7	3A	16	0	0	0	0	0	0	0.0008	0	0	0
7	3A	17	0	0	0	0	0	0	0	0	0	0
7	3A	18	0	0	0	0	0	0	0	0	0	0
7	3A	19	0	0	0	0	0	0	0	0	0	0
7	3A	20	0	0	0	0	0	0	0	0	0	0
7	3A	21	0	0	0	0	0	0	0	0	0	0
7	3A	22	0	0	0	0	0	0	0	0	0	0
7	3A	23	0	0	0.0004	0	0	0	0	0	0	0.0004
7	3A	24	0.0004	0	0	0	0	0	0	0	0.0004	0
7	3A	25	0	0	0	0	0	0	0	0	0	0
7	3A	26	0	0	0	0	0	0	0	0	0	0
7	3A	27	0	0	0	0.0004	0	0	0	0	0	0
7	3A	28	0	0	0.0004	0	0	0	0	0	0	0
7	3A	29	0	0	0	0	0	0	0	0	0	0
7	3A	30	0	0	0	0	0	0	0	0	0	0
7	3A	31	0	0	0	0	0	0	0	0	0.0004	0
7	3A	32	0	0	0	0	0	0	0	0	0	0.0004
7	3A	33	0	0	0	0	0	0	0	0	0	0
7	3A	34	0	0	0	0.0004	0.0004	0	0	0	0	0
7	3A	35	0	0	0	0	0	0	0	0	0	0
7	3A	36	0	0	0	0	0	0	0	0	0	0
7	3A	37	0	0	0	0	0	0	0	0	0	0
7	3A	38	0	0	0	0	0	0	0	0	0	0
7	3A	39	0	0	0	0	0	0	0	0	0	0
7	3A	40	0	0	0	0	0	0	0	0	0	0
7	3A	41	0.0004	0	0	0	0	0	0	0	0	0
7	3A	42	0	0	0	0	0	0	0	0	0	0
7	3A	43	0	0	0	0	0	0	0	0	0	0
7	3A	44	0	0	0	0	0	0	0	0	0	0
7	3A	45	0	0	0	0.0004	0	0	0.0004	0	0	0.0004
7	3A	46	0	0	0	0	0	0	0	0	0	0
7	3A	47	0	0	0	0.0004	0	0	0	0	0	0
7	3A	48	0	0	0	0	0.0004	0	0	0	0	0
7	3A	49	0	0	0	0	0	0	0	0	0	0
7	3A	50	0	0	0	0	0	0	0	0	0	0
7	3A	51	0	0	0	0.0004	0	0	0	0	0	0
7	3A	52	0	0	0	0	0	0	0	0	0	0
7	3A	53	0.0004	0	0	0.0004	0	0	0	0	0	0
7	3A	54	0	0	0	0	0	0	0	0	0	0
7	3A	55	0.0004	0	0	0	0	0	0	0	0	0
7	3A	56	0	0	0	0	0	0	0	0	0	0
7	3A	57	0.0004	0	0	0	0	0	0	0	0	0
7	3A	58	0	0	0	0	0	0	0	0	0	0
7	3A	59	0.002	0	0	0	0	0	0	0	0	0
7	3A	60	0	0	0	0	0	0	0	0	0	0
7	3A	61	0	0.0004	0	0	0	0	0	0	0	0
7	3A	62	0	0.0004	0	0	0	0	0	0	0	0
7	3A	63	0.0008	0	0	0	0	0	0	0	0	0
7	3A	64	0	0	0	0	0	0	0	0	0	0
7	3A	65	0.002	0	0	0	0	0	0	0	0	0
7	3A	66	0	0	0	0	0	0	0	0	0	0
7	3A	67	0	0	0	0	0	0	0	0	0	0
7	3A	68	0.0024	0	0	0	0	0	0	0	0	0
7	3A	69	0	0	0	0	0	0	0	0	0	0
7	3A	70	0.0008	0	0	0	0	0	0	0	0	0
7	3A	71	0.0028	0	0	0	0	0	0	0	0	0
7	3A	72	0.0012	0	0	0	0	0	0	0	0	0
7	3A	73	0.0032	0.0004	0	0.0004	0	0	0	0	0	0.0004
7	3A	74	0.0008	0	0	0	0	0	0	0	0	0.0004
7	3A	75	0.0088	0	0	0	0	0	0	0	0.0004	0
7	3A	76	0.0052	0	0	0	0	0	0	0	0	0.0004
7	3A	77	0.0104	0	0	0	0	0	0	0	0	0.0004
7	3A	78	0.0096	0	0	0	0	0	0	0	0	0
7	3A	79	0.0076	0	0	0	0	0	0	0	0	0
7	3A	80	0.012	0	0	0	0	0	0	0	0	0.0004
7	3A	81	0.01	0.0004	0	0	0	0	0	0	0	0
7	3A	82	0.0088	0.0004	0	0	0	0	0	0	0	0.0004
7	3A	83	0.0144	0	0	0	0	0	0	0	0	0.002
7	3A	84	0.0068	0	0	0.0004	0	0	0	0	0	0
7	3A	85	0.0112	0	0	0	0	0	0.0004	0.0032	0	0.0008
7	3A	86	0.008	0	0	0	0	0	0.0004	0	0	0.0004
7	3A	87	0.0148	0	0	0	0	0	0.0004	0	0	0.0012
7	3A	88	0.012	0.0008	0	0	0	0	0.0012	0.0004	0	0
7	3A	89	0.0172	0	0	0	0	0	0.0004	0	0	0.0008
7	3A	90	0.016	0.0004	0	0	0	0	0.0016	0.0004	0	0
7	3A	91	0.0124	0	0	0	0	0	0.0004	0	0	0.0004
7	3A	92	0.016	0	0	0	0	0	0.0012	0	0	0
7	3A	93	0.0208	0.0004	0	0	0	0	0.0008	0	0	0
7	3A	94	0.0204	0	0	0	0	0	0.0008	0.0004	0	0
7	3A	95	0.018	0	0	0	0	0	0.0024	0.0004	0.0004	0
7	3A	96	0.0176	0	0	0	0	0.0008	0.0004	0	0.0004	0.0016
7	3A	97	0.0164	0	0	0	0	0	0.0004	0.0012	0.0008	0
7	3A	98	0.0236	0	0.0004	0	0	0	0.0036	0.0004	0.002	0
7	3A	99	0.018	0	0	0	0	0	0.0016	0.0012	0.0028	0
7	3A	100	0.0152	0	0.0008	0	0	0	0.0016	0.0008	0.0024	0
7	3A	101	0.0076	0.0008	0.0008	0	0	0	0.0008	0.0016	0.0012	0
7	3A	102	0.0056	0.0004	0.0028	0	0	0	0.0008	0.0024	0.0012	0.0004
7	3A	103	0.0056	0	0.0036	0	0	0	0.0012	0.0076	0.0052	0.0004
7	3A	104	0.0052	0.0004	0.018	0	0	0	0.0016	0.0112	0.0172	0.0004
7	3A	105	0.004	0	0.04	0	0	0	0	0.0336	0.0532	0
7	3A	106	0.0084	0	0.0564	0	0	0	0.0008	0.0788	0.1128	0
7	3A	107	0.006	0	0.0708	0	0	0	0.0004	0.1016	0.1324	0
7	3A	108	0.0024	0.0004	0.0696	0	0	0	0.0004	0.1124	0.0744	0
7	3A	109	0.0012	0	0.048	0	0	0	0	0.09	0.0452	0
7	3A	110	0.0004	0.0004	0.0288	0	0	0	0.0008	0.0688	0.0204	0
7	3A	111	0.0004	0.0016	0.0156	0	0	0	0.0008	0.046	0.0168	0
7	3A	112	0.0004	0.002	0.0116	0	0	0	0.0008	0.012	0.0132	0.0004
7	3A	113	0.0012	0.0008	0.0116	0	0	0	0.0016	0.0108	0.0164	0
7	3A	114	0	0.0016	0.0128	0	0	0	0	0.0072	0.0148	0
7	3A	115	0.0004	0.0008	0.008	0	0	0	0.0004	0.006	0.0212	0
7	3A	116	0.0008	0.002	0.0156	0	0	0	0	0.0116	0.02	0
7	3A	117	0.0012	0.002	0.0208	0	0	0	0	0.0148	0.0236	0
7	3A	118	0.0004	0.0024	0.0192	0	0	0	0	0.0144	0.0248	0
7	3A	119	0	0.0044	0.0164	0.0004	0	0	0	0.0148	0.024	0
7	3A	120	0.002	0.0056	0.0196	0	0	0	0	0.0136	0.0336	0
7	3A	121	0	0.0036	0.0228	0	0	0	0	0.0176	0.0324	0
7	3A	122	0.0016	0.0088	0.0276	0.0004	0	0	0	0.0196	0.0196	0
7	3A	123	0.0008	0.0048	0.0244	0	0	0	0	0.0128	0.0248	0
7	3A	124	0	0.006	0.026	0	0	0	0	0.0148	0.0204	0
7	3A	125	0.0004	0.0052	0.0244	0	0.0004	0	0	0.0216	0.0268	0
7	3A	126	0.0008	0.0132	0.0392	0	0.0004	0	0	0.0284	0.026	0
7	3A	127	0	0.0188	0.0436	0.0004	0.0004	0	0	0.0316	0.022	0
7	3A	128	0	0.0268	0.0472	0	0	0	0.0004	0.0308	0.0184	0
7	3A	129	0	0.0416	0.0476	0	0.0004	0	0	0.0264	0.014	0
7	3A	130	0	0.0576	0.04	0	0.0012	0	0	0.0292	0.0152	0
7	3A	131	0.0008	0.062	0.0336	0	0.0016	0	0	0.0132	0.01	0
7	3A	132	0	0.0604	0.0296	0	0.0008	0	0	0.016	0.0136	0
7	3A	133	0	0.06	0.03	0.0004	0	0	0	0.014	0.0048	0
7	3A	134	0	0.0684	0.0248	0	0	0	0	0.0076	0.0036	0
7	3A	135	0	0.05	0.022	0	0.0012	0	0	0.0056	0.0056	0
7	3A	136	0	0.0416	0.0112	0.0004	0	0	0	0.0088	0.0032	0
7	3A	137	0	0.03	0.008	0	0.0008	0	0	0.01	0.0024	0
7	3A	138	0	0.022	0.006	0	0	0	0	0.0072	0.0016	0
7	3A	139	0	0.0188	0.0016	0	0.0008	0	0	0.0044	0.0004	0
7	3A	140	0	0.0108	0	0	0	0	0	0.002	0.0004	0
7	3A	141	0	0.0096	0	0	0.0004	0	0	0.0028	0.0004	0
7	3A	142	0	0.0068	0	0	0	0	0	0.0008	0	0
7	3A	143	0	0.0028	0	0.0004	0	0	0	0.0008	0	0
7	3A	144	0	0.0032	0	0	0	0	0	0.0016	0	0
7	3A	145	0	0.0028	0	0	0	0	0	0.0048	0	0
7	3A	146	0	0.0024	0	0.0008	0	0	0	0.0008	0	0
7	3A	147	0	0.0016	0	0	0	0	0	0	0	0
7	3A	148	0	0.0008	0	0	0	0	0	0	0	0
7	3A	149	0	0.0004	0	0	0	0	0	0	0	0
7	3A	150	0	0.0004	0	0	0	0	0	0	0	0
7	3A	151	0	0	0	0	0	0	0	0	0	0
7	3A	152	0	0	0.0004	0.0004	0	0	0	0	0	0
7	3A	153	0	0	0	0	0	0.0004	0	0.0004	0	0
7	3A	154	0	0.0004	0	0	0	0	0.0004	0.0004	0.0004	0
7	3A	155	0	0	0	0.0004	0	0	0	0	0	0
7	3A	156	0	0	0	0	0	0	0	0	0	0
7	3A	157	0	0.0004	0	0	0	0	0	0.0004	0	0
7	3A	158	0	0	0	0	0	0	0	0.0004	0	0
7	3A	159	0	0.0004	0	0	0	0	0	0.0004	0	0.0004
7	3A	160	0	0.0008	0	0	0	0	0	0.0008	0	0
7	3A	161	0	0.0004	0	0	0	0	0	0	0	0
7	3A	162	0	0	0	0	0	0	0	0.0004	0	0
7	3A	163	0	0	0	0	0	0	0	0.0008	0	0
7	3A	164	0	0.0008	0	0.0004	0.0004	0	0	0	0	0
7	3A	165	0	0.0008	0	0.0004	0.0008	0	0	0.0008	0	0
7	3A	166	0	0.0012	0	0	0	0	0	0	0	0
7	3A	167	0	0	0	0	0	0	0	0	0	0
7	3A	168	0	0	0	0	0	0	0	0	0	0
7	3A	169	0	0	0	0	0.0004	0	0	0	0	0
7	3A	170	0	0	0	0	0	0	0	0	0	0
7	3A	171	0	0.0008	0	0	0	0	0	0	0	0
7	3A	172	0	0	0	0	0	0	0	0	0	0
7	3A	173	0	0	0.0004	0	0	0	0	0.0004	0	0
7	3A	174	0	0	0	0	0	0	0	0	0	0
7	3A	175	0	0.0004	0	0	0	0	0	0	0	0
7	3A	176	0	0	0	0.0004	0	0	0	0	0	0
7	3A	177	0	0	0	0	0	0	0	0	0	0
7	3A	178	0	0	0	0	0	0	0	0	0	0
7	3A	179	0	0	0	0	0	0	0	0	0	0
7	3A	180	0	0	0	0	0	0	0	0	0	0
7	3A	181	0	0	0	0.0004	0	0	0	0	0	0
7	3A	182	0	0	0	0	0	0	0	0	0	0.0004
7	3A	183	0	0	0	0	0	0	0	0	0	0
7	3A	184	0	0	0	0	0	0	0	0	0	0
7	3A	185	0	0	0	0	0	0	0	0	0	0
7	3A	186	0	0	0	0	0	0	0	0	0	0
7	3A	187	0	0	0	0	0	0	0	0	0	0
7	3A	188	0	0	0	0	0	0	0	0	0	0
7	3A	189	0	0	0.0008	0	0	0	0.0004	0	0	0
7	3A	190	0	0	0.0004	0.0004	0	0	0.0004	0	0	0
7	3A	191	0	0	0	0	0	0	0	0	0	0
7	3A	192	0	0	0	0	0	0	0	0	0	0
7	3A	193	0	0	0	0	0	0	0	0	0	0.0004
7	3A	194	0	0	0	0	0	0	0	0	0	0.0016
7	3A	195	0.0004	0	0	0	0	0	0	0	0	0
7	3A	196	0	0	0	0	0	0	0	0	0	0
7	3A	197	0	0	0	0	0	0	0	0	0	0
7	3A	198	0	0	0	0	0	0	0	0	0	0
7	3A	199	0	0	0	0	0	0	0	0	0	0
7	3A	200	0	0	0	0	0	0	0.0004	0	0	0.0004
7	3A	201	0	0	0	0	0	0	0	0	0	0
7	3A	202	0	0	0	0	0	0	0	0	0	0
7	3A	203	0	0	0	0	0	0	0	0	0	0.0004
7	3A	204	0	0	0	0	0	0	0	0	0	0
7	3A	205	0	0	0	0	0	0	0	0	0	0
7	3A	206	0	0	0	0	0	0	0	0	0	0
7	3A	207	0	0	0	0	0	0	0	0	0	0.0004
7	3A	208	0	0	0	0	0	0	0	0	0	0
7	3A	209	0	0	0	0	0	0	0	0	0	0.0004
7	3A	210	0	0	0	0	0	0	0.0004	0.0012	0	0
7	3A	211	0	0	0	0	0	0	0.0004	0	0	0.0004
7	3A	212	0	0	0	0	0	0	0.0004	0	0	0.0004
7	3A	213	0	0	0	0	0	0	0	0.0004	0	0
7	3A	214	0	0	0	0.0004	0	0	0	0	0	0.0012
7	3A	215	0	0	0	0	0	0	0	0	0	0
7	3A	216	0	0	0	0	0	0	0	0	0	0
7	3A	217	0	0	0	0	0	0	0	0.0004	0	0
7	3A	218	0	0	0	0	0	0	0	0	0	0.0004
7	3A	219	0	0	0	0	0	0	0	0	0	0.0008
7	3A	220	0	0	0	0	0	0	0	0	0	0.002
7	3A	221	0	0	0	0	0	0	0.0004	0	0	0.0012
7	3A	222	0	0	0	0.0004	0.0004	0	0	0.0004	0.0008	0.0008
7	3A	223	0	0	0	0	0	0	0	0	0	0
7	3A	224	0	0	0	0	0	0	0	0	0	0
7	3A	225	0	0	0	0	0	0	0	0	0	0.0004
7	3A	226	0	0.0004	0	0.0004	0	0	0	0	0	0
7	3A	227	0	0.0004	0	0	0	0	0	0	0	0
7	3A	228	0	0.0004	0	0	0	0	0	0	0	0
7	3A	229	0	0	0	0	0	0	0	0	0	0.0004
7	3A	230	0	0.0016	0	0.0004	0	0	0	0	0	0.0008
7	3A	231	0	0	0	0	0	0	0	0	0	0.0004
7	3A	232	0	0	0	0.0008	0	0	0	0	0	0
7	3A	233	0	0.0004	0	0.0004	0	0	0	0	0	0.0004
7	3A	234	0	0.0012	0.0012	0	0	0	0	0	0	0.0004
7	3A	235	0	0	0	0.0008	0	0	0.0004	0	0	0.0008
7	3A	236	0	0.0004	0.0012	0	0	0	0	0	0	0.0004
7	3A	237	0	0	0.0008	0	0	0	0	0	0	0.0008
7	3A	238	0	0	0.0024	0	0	0	0	0	0	0.0004
7	3A	239	0	0	0.0012	0	0	0	0	0	0	0
7	3A	240	0	0.0008	0.0004	0	0.0004	0	0	0	0	0
7	3A	241	0	0	0.0004	0	0	0	0	0.0004	0	0.0008
7	3A	242	0	0	0.0016	0.0004	0	0	0	0.0004	0	0.0004
7	3A	243	0	0	0.0016	0	0	0	0	0.0004	0	0.0004
7	3A	244	0	0	0.0024	0	0	0	0	0	0	0.0004
7	3A	245	0	0	0.0028	0	0	0	0	0	0.0008	0
7	3A	246	0	0	0.0028	0	0	0	0	0	0.0004	0.0008
7	3A	247	0	0	0.0032	0	0	0	0	0	0.0004	0
7	3A	248	0	0	0.0088	0	0	0	0	0.0008	0.0008	0
7	3A	249	0	0	0.0052	0	0	0	0	0	0.0004	0
7	3A	250	0	0	0.018	0	0	0	0	0	0.0008	0
7	3A	251	0	0	0.0104	0	0	0	0	0	0	0
7	3A	252	0	0	0.0168	0	0	0	0	0	0	0
7	3A	253	0	0	0.03	0	0	0	0	0	0.0008	0
7	3A	254	0	0	0.0588	0	0	0	0	0	0	0
7	3A	255	0	0	0.0456	0	0	0	0	0	0	0
7	3A	256	0	0	0.038	0	0	0	0	0.0004	0	0
7	3A	257	0	0	0.0416	0	0	0	0	0	0	0
7	3A	258	0	0	0.0652	0	0	0	0.0004	0	0	0
7	3A	259	0	0	0.0272	0	0	0	0	0.0004	0	0
7	3A	260	0	0	0.0544	0	0	0	0	0.0004	0	0
7	3A	261	0	0	0.072	0.0004	0	0	0	0	0	0
7	3A	262	0	0	0.0636	0	0	0	0	0	0	0
7	3A	263	0	0	0.0324	0	0	0	0	0	0	0
7	3A	264	0	0	0.0428	0	0	0	0	0	0.0004	0
7	3A	265	0	0	0.0364	0	0	0	0	0	0	0
7	3A	266	0	0	0.0236	0	0	0	0	0.0004	0	0
7	3A	267	0	0	0.02	0	0	0	0	0.0004	0	0
7	3A	268	0	0	0.0148	0	0	0	0	0	0	0
7	3A	269	0	0	0.0148	0	0	0	0	0	0	0.0008
7	3A	270	0	0	0.0064	0	0	0	0	0	0	0
7	3A	271	0	0	0.0232	0	0	0	0	0.0004	0	0
8	3B	0	0	0	0	0	0	0	0	0.0116	0.0008	0
8	3B	1	0	0	0.0008	0	0	0	0	0.0052	0	0
8	3B	2	0	0	0	0	0	0	0	0.0012	0.0004	0
8	3B	3	0	0	0	0	0	0	0	0.004	0.0008	0.0004
8	3B	4	0	0	0	0	0	0	0	0.0052	0.0012	0
8	3B	5	0	0	0	0.0004	0	0	0	0.002	0.0016	0
8	3B	6	0	0.0004	0	0	0	0	0	0.0008	0.0016	0
8	3B	7	0	0	0	0	0	0	0	0.0032	0.0008	0.0004
8	3B	8	0	0	0	0	0	0	0	0.0016	0.0008	0
8	3B	9	0	0	0.0004	0	0	0	0	0.0024	0.0004	0
8	3B	10	0	0	0	0	0	0	0	0.002	0.0008	0
8	3B	11	0	0	0	0	0.0004	0	0	0.0024	0	0
8	3B	12	0	0	0	0	0	0	0	0.0024	0.0004	0
8	3B	13	0	0	0	0	0	0	0	0.0024	0.0004	0
8	3B	14	0	0	0	0	0	0	0	0.002	0	0
8	3B	15	0	0	0	0	0	0	0	0.0032	0.0004	0
8	3B	16	0	0	0.0004	0	0	0	0	0.0016	0	0
8	3B	17	0	0	0.0004	0.0004	0	0	0	0.0004	0	0
8	3B	18	0	0	0	0	0	0	0	0	0	0
8	3B	19	0	0	0	0.0004	0	0	0	0.0004	0.0004	0
8	3B	20	0	0	0	0.0004	0	0	0	0	0.0004	0
8	3B	21	0	0	0	0	0	0.0004	0	0.0004	0.0004	0.0004
8	3B	22	0	0	0	0	0	0	0	0	0	0
8	3B	23	0	0	0	0.0004	0	0	0	0	0	0
8	3B	24	0	0	0	0	0	0	0.0004	0	0.0004	0
8	3B	25	0	0	0	0	0	0	0	0	0	0
8	3B	26	0	0	0	0.0004	0	0	0	0	0	0.0004
8	3B	27	0	0	0	0	0	0	0	0	0	0
8	3B	28	0	0	0	0	0	0	0	0.0004	0	0
8	3B	29	0	0	0	0	0	0	0	0	0	0.0004
8	3B	30	0	0	0.0004	0.0004	0	0	0	0	0	0
8	3B	31	0.0004	0	0	0.0004	0	0	0	0	0	0.0004
8	3B	32	0	0	0	0.0004	0	0	0	0	0	0
8	3B	33	0	0	0	0	0	0	0	0	0	0.0004
8	3B	34	0	0	0	0	0	0	0	0	0	0.0004
8	3B	35	0	0	0	0.0004	0	0	0	0	0	0.0016
8	3B	36	0	0	0	0.0008	0	0	0	0	0	0.0008
8	3B	37	0	0	0	0	0	0	0	0	0	0
8	3B	38	0	0	0	0	0	0	0	0	0	0.0008
8	3B	39	0.0004	0	0	0.0004	0	0	0	0	0	0.0012
8	3B	40	0	0	0	0.0004	0	0	0	0	0	0
8	3B	41	0.0008	0	0	0.0008	0	0	0	0	0	0.0004
8	3B	42	0	0	0.0004	0.0008	0	0	0	0	0	0
8	3B	43	0	0	0	0.0004	0	0	0	0	0	0.0004
8	3B	44	0	0	0	0.0004	0	0	0	0	0	0
8	3B	45	0	0	0	0.0004	0	0	0	0	0	0.0004
8	3B	46	0	0	0	0.0004	0	0	0.0004	0	0	0
8	3B	47	0	0	0	0	0	0	0	0	0	0.0004
8	3B	48	0	0	0	0	0	0	0	0	0	0.0008
8	3B	49	0	0	0.0004	0	0	0	0	0	0	0.0008
8	3B	50	0	0	0	0	0	0	0	0	0	0.0008
8	3B	51	0	0	0	0	0	0	0	0	0	0.0004
8	3B	52	0	0	0	0.0004	0	0	0	0	0	0.0008
8	3B	53	0	0	0	0	0	0	0	0	0	0
8	3B	54	0	0	0	0	0	0	0	0	0	0.002
8	3B	55	0	0	0	0	0	0	0	0	0	0.002
8	3B	56	0	0	0	0.0004	0	0	0	0	0	0.0004
8	3B	57	0	0	0	0	0	0	0	0	0	0.0016
8	3B	58	0	0	0	0.0004	0	0	0	0	0	0.0016
8	3B	59	0	0	0	0	0	0	0	0	0	0.0032
8	3B	60	0	0	0	0	0	0	0	0	0.0008	0.0028
8	3B	61	0	0	0	0.0004	0	0	0	0	0	0.0044
8	3B	62	0	0	0	0.0008	0	0	0	0	0	0.0028
8	3B	63	0	0	0	0.0004	0.0004	0	0	0	0	0.002
8	3B	64	0	0	0	0.0004	0	0	0	0	0	0.0008
8	3B	65	0.0024	0	0	0	0	0	0	0	0	0.0036
8	3B	66	0.0004	0.0004	0	0	0	0	0.0004	0	0	0.0008
8	3B	67	0	0	0	0.0004	0	0	0	0	0	0.0004
8	3B	68	0.0004	0	0	0	0	0	0	0	0	0.0008
8	3B	69	0.002	0	0	0	0	0	0	0.0008	0	0.0012
8	3B	70	0.0008	0.0004	0	0	0	0	0.0004	0	0.0004	0.0012
8	3B	71	0	0	0	0	0	0	0	0	0.0008	0.0016
8	3B	72	0.0004	0	0	0.0004	0	0	0	0	0	0.0016
8	3B	73	0.0004	0	0	0	0	0	0	0	0.0008	0.0004
8	3B	74	0	0	0	0.0004	0	0	0	0	0.0004	0
8	3B	75	0.0004	0	0	0	0	0	0	0	0.0004	0
8	3B	76	0	0	0	0	0	0	0	0	0.0008	0.0008
8	3B	77	0.0004	0	0	0	0	0.0008	0	0.0004	0.0012	0.0008
8	3B	78	0	0	0	0.0004	0	0	0	0	0.0012	0
8	3B	79	0	0	0	0	0	0.0012	0	0	0	0.0012
8	3B	80	0	0	0	0	0	0.0036	0	0	0	0.0004
8	3B	81	0	0	0	0	0	0.0008	0	0.0004	0.002	0
8	3B	82	0	0.0004	0	0	0	0.002	0	0	0.0008	0.0004
8	3B	83	0.0008	0	0	0	0	0.0016	0	0.0008	0	0.0008
8	3B	84	0.0004	0	0	0	0	0.0028	0	0.0012	0.0008	0.0012
8	3B	85	0	0	0	0	0	0.0028	0	0	0.0008	0
8	3B	86	0.0008	0	0	0	0	0.0052	0.0004	0.0008	0.0004	0.0004
8	3B	87	0.0008	0	0.002	0	0	0.0088	0	0	0.0012	0.0004
8	3B	88	0.0008	0	0.0004	0	0	0.004	0	0.0004	0.0024	0
8	3B	89	0.002	0.0008	0.0028	0	0	0.0108	0	0.0004	0.0028	0.0004
8	3B	90	0.0016	0.0036	0.0044	0	0	0.008	0	0.0004	0.0024	0
8	3B	91	0.0008	0.0068	0.0204	0	0	0.0092	0	0.0004	0.0024	0.0004
8	3B	92	0.0012	0.0096	0.0216	0.0004	0	0.0092	0	0.0008	0.0056	0
8	3B	93	0.0004	0.0096	0.0268	0	0	0.0056	0	0.0008	0.0012	0.0012
8	3B	94	0.0008	0.0116	0.0308	0	0	0.0056	0.0008	0.0004	0.0008	0.0008
8	3B	95	0.0004	0.0444	0.0888	0	0	0.01	0	0.0004	0.002	0.0008
8	3B	96	0	0.1596	0.1816	0	0	0.008	0	0.0016	0.0016	0.0024
8	3B	97	0.0004	0.2384	0.1392	0	0	0.01	0	0.0004	0.0028	0.0028
8	3B	98	0	0.1764	0.1436	0	0	0.006	0.0004	0.0004	0.0024	0.0008
8	3B	99	0.0012	0.0976	0.1548	0	0	0.004	0.0004	0.0004	0.002	0.002
8	3B	100	0.0012	0.0728	0.1116	0.0004	0	0.0024	0.0004	0.0004	0.0032	0.0008
8	3B	101	0.0008	0.0684	0.0344	0.0004	0	0.0024	0	0.0004	0.0012	0.0016
8	3B	102	0	0.01	0.0084	0	0	0.0012	0.0004	0.0004	0.0004	0.0004
8	3B	103	0	0.0004	0.0088	0.0008	0	0.0004	0.0004	0.0004	0.0012	0.0004
8	3B	104	0	0.0004	0.0068	0.0004	0	0.0004	0.0004	0.0004	0.0016	0.0004
8	3B	105	0	0.004	0.0068	0	0	0	0	0	0.0016	0.0008
8	3B	106	0	0.0204	0.0032	0	0	0	0	0.0008	0.0024	0
8	3B	107	0.0004	0.0452	0.002	0	0	0.0004	0.0004	0.0016	0.0032	0.0012
8	3B	108	0.0004	0.0076	0.0008	0	0	0.0004	0.0008	0.0016	0	0.0004
8	3B	109	0.0004	0.0008	0	0	0	0.0004	0	0.0012	0.0024	0.0004
8	3B	110	0	0.0004	0	0	0	0	0	0	0.0024	0.0008
8	3B	111	0.0004	0	0	0	0	0	0.0004	0.0004	0.0008	0.0024
8	3B	112	0.0004	0.0016	0	0	0	0	0.0008	0.0004	0.0032	0.002
8	3B	113	0	0.0008	0	0.0004	0	0	0	0.0008	0.0036	0.0016
8	3B	114	0	0	0	0	0.0004	0	0.0008	0	0.0068	0.0012
8	3B	115	0	0.0056	0	0	0	0.0004	0.0004	0	0.0028	0.0012
8	3B	116	0	0.0032	0	0.0004	0	0	0	0	0.0064	0.002
8	3B	117	0.0008	0.0012	0	0	0	0	0	0.0004	0.0028	0.0008
8	3B	118	0.0004	0	0	0.0004	0	0	0	0	0.0036	0.0008
8	3B	119	0	0	0	0	0	0	0.0004	0.0004	0.0016	0.0016
8	3B	120	0	0	0	0	0	0	0.0004	0.0004	0.0028	0.0016
8	3B	121	0	0	0	0	0	0	0.0004	0	0.0028	0.0012
8	3B	122	0.0004	0.0004	0	0.0004	0	0	0.0008	0	0.002	0.0008
8	3B	123	0.0004	0	0	0	0	0.0004	0.0012	0.0008	0.002	0.0024
8	3B	124	0	0.0004	0	0	0	0.0008	0.0008	0	0.0004	0.002
8	3B	125	0	0	0	0	0	0.0004	0.0012	0	0.0008	0.0008
8	3B	126	0	0	0	0	0	0.0008	0.0004	0	0	0.0028
8	3B	127	0	0	0	0	0	0.0016	0	0	0.0008	0.0036
8	3B	128	0	0	0	0	0	0.0008	0	0	0.0008	0.004
8	3B	129	0	0	0	0	0.0004	0.0016	0	0	0	0.0096
8	3B	130	0	0	0	0	0	0.0016	0.0004	0	0	0.0064
8	3B	131	0	0	0	0	0	0.0008	0	0	0.0008	0.0044
8	3B	132	0	0	0	0	0	0.0016	0.0008	0	0.0004	0.0024
8	3B	133	0.0004	0	0	0	0	0.0016	0.0004	0	0	0.0008
8	3B	134	0.0004	0	0	0	0	0	0	0	0	0.0008
8	3B	135	0	0	0	0	0.0004	0.0004	0	0	0.0004	0.0016
8	3B	136	0	0	0	0	0	0.0012	0	0	0	0.0004
8	3B	137	0	0	0	0.0004	0	0.0004	0	0	0	0.0008
8	3B	138	0	0	0	0	0	0	0	0	0	0.0004
8	3B	139	0	0	0	0	0	0.0004	0	0	0	0
8	3B	140	0	0	0	0	0	0	0	0	0	0.0012
8	3B	141	0	0	0	0	0	0	0	0	0	0.0004
8	3B	142	0	0	0	0	0	0	0	0.0004	0	0.0028
8	3B	143	0	0	0	0	0	0	0	0	0	0.002
8	3B	144	0.0004	0	0	0	0	0	0	0	0	0.0016
8	3B	145	0	0	0	0	0	0	0	0	0	0.0008
8	3B	146	0	0	0	0.0008	0	0	0.0004	0	0	0
8	3B	147	0	0.0004	0	0	0	0	0	0	0	0.0012
8	3B	148	0	0	0	0	0	0	0	0	0	0.0008
8	3B	149	0	0.0008	0.0004	0	0	0	0	0.0004	0	0
8	3B	150	0	0	0	0	0	0	0	0	0	0.0004
8	3B	151	0	0	0	0	0	0	0	0	0	0.0008
8	3B	152	0	0	0	0	0	0	0	0	0	0
8	3B	153	0	0	0	0.0004	0	0	0	0	0.0004	0
8	3B	154	0	0	0	0	0	0	0	0	0	0
8	3B	155	0	0	0	0	0	0	0	0	0	0.0004
8	3B	156	0	0	0	0	0	0	0	0	0	0.0004
9	3D	0	0	0	0	0	0.0004	0	0	0	0	0
9	3D	1	0	0	0	0	0	0	0	0	0	0
9	3D	2	0	0	0	0	0	0	0	0.0004	0	0
9	3D	3	0	0	0	0	0	0	0	0	0	0
9	3D	4	0	0	0	0	0	0	0	0	0	0
9	3D	5	0	0	0	0	0	0	0	0	0	0
9	3D	6	0	0	0	0	0	0	0	0	0	0
9	3D	7	0	0	0	0	0	0	0	0	0	0
9	3D	8	0.0004	0	0	0	0	0	0	0	0	0
9	3D	9	0	0	0	0.0004	0	0	0	0	0	0
9	3D	10	0	0	0	0	0	0	0	0	0	0
9	3D	11	0	0	0	0	0	0	0	0	0	0
9	3D	12	0	0	0	0	0	0	0	0	0	0
9	3D	13	0	0	0	0	0	0	0	0	0	0
9	3D	14	0	0	0	0	0	0	0	0	0	0
9	3D	15	0	0	0	0.0004	0	0	0	0	0	0
9	3D	16	0	0	0	0	0	0	0	0	0	0
9	3D	17	0	0	0	0.0004	0	0	0	0	0	0
9	3D	18	0	0	0	0.0004	0	0	0	0	0	0
9	3D	19	0	0	0	0	0	0	0	0	0	0
9	3D	20	0	0	0	0	0	0	0	0	0	0.0004
9	3D	21	0	0	0	0	0	0	0	0	0	0
9	3D	22	0	0	0	0.0004	0	0	0	0	0	0
9	3D	23	0	0	0	0	0	0	0	0	0	0
9	3D	24	0	0	0	0	0	0	0	0	0	0
9	3D	25	0	0	0	0.0004	0	0	0	0	0	0
9	3D	26	0	0	0	0.0004	0	0	0	0	0	0
9	3D	27	0	0	0	0.0004	0	0	0	0	0	0
9	3D	28	0	0	0	0.0004	0	0	0	0	0	0.0004
9	3D	29	0	0	0	0	0	0	0	0	0	0
9	3D	30	0	0	0	0	0	0	0	0	0	0
9	3D	31	0	0	0	0	0	0	0	0	0	0
9	3D	32	0	0	0	0.0008	0	0	0	0	0	0
9	3D	33	0	0	0	0.0008	0	0	0	0	0	0
9	3D	34	0	0	0	0.0012	0	0	0	0	0	0
9	3D	35	0	0	0	0.0024	0	0	0	0	0	0
9	3D	36	0	0	0	0	0	0	0	0	0	0
9	3D	37	0	0	0	0.0008	0	0	0	0	0	0
9	3D	38	0	0.0004	0	0.0008	0	0	0	0	0	0
9	3D	39	0	0	0	0.0016	0	0	0	0	0	0
9	3D	40	0	0	0	0.0012	0	0	0	0	0	0
9	3D	41	0	0	0	0.0004	0	0	0	0	0	0
9	3D	42	0	0	0	0.0004	0	0	0	0	0	0
9	3D	43	0	0	0	0.0012	0	0	0	0	0	0
9	3D	44	0	0	0.0004	0.0004	0	0	0	0	0	0
9	3D	45	0	0	0	0.0008	0	0	0	0	0	0
9	3D	46	0	0	0.0004	0	0	0	0	0	0	0
9	3D	47	0	0	0	0.0008	0	0	0	0	0	0
9	3D	48	0	0	0.0008	0	0	0	0.0004	0	0	0
9	3D	49	0	0	0.0004	0.0004	0	0	0	0	0	0
9	3D	50	0	0	0	0.0012	0	0	0	0	0	0
9	3D	51	0	0	0.0004	0.0004	0	0	0	0	0	0
9	3D	52	0.0004	0	0	0	0	0	0	0.0004	0	0
9	3D	53	0	0	0	0.0008	0	0	0	0	0	0
9	3D	54	0	0	0	0.0004	0	0	0	0	0	0
9	3D	55	0	0	0	0	0	0	0	0	0	0
9	3D	56	0	0	0.0008	0	0	0	0.0004	0	0	0
9	3D	57	0	0	0	0	0	0	0	0	0	0
9	3D	58	0	0	0.0004	0	0	0	0	0	0	0.0004
9	3D	59	0	0	0.0004	0	0	0	0	0	0	0
9	3D	60	0	0	0.0004	0	0	0	0	0	0	0
9	3D	61	0	0	0.0004	0	0	0	0.0004	0	0	0
9	3D	62	0	0	0	0	0	0	0	0	0	0
9	3D	63	0	0	0.0004	0	0	0	0	0	0	0.0004
9	3D	64	0	0	0	0	0	0	0	0	0	0
9	3D	65	0	0	0.0008	0	0	0	0	0	0	0
9	3D	66	0	0	0	0	0	0	0	0	0	0
9	3D	67	0	0	0	0	0	0	0	0	0	0
9	3D	68	0	0	0.0004	0	0	0	0	0	0	0
9	3D	69	0	0	0.0004	0	0	0	0	0	0	0
9	3D	70	0	0	0	0	0	0	0	0	0	0.0004
9	3D	71	0	0	0	0.0008	0	0	0	0	0	0
9	3D	72	0	0	0	0.0008	0.0004	0	0	0	0	0
9	3D	73	0	0	0	0	0	0	0	0	0	0
9	3D	74	0	0	0	0	0	0	0	0	0	0
9	3D	75	0	0	0	0.0008	0	0	0	0	0	0
9	3D	76	0	0	0	0.0004	0	0	0	0	0	0
9	3D	77	0	0	0	0.0008	0	0	0	0	0	0
9	3D	78	0	0	0	0	0	0	0.0008	0	0	0
9	3D	79	0	0	0	0	0	0	0	0	0	0
9	3D	80	0	0.0004	0.0004	0	0	0	0.0004	0	0	0
9	3D	81	0	0.0004	0	0.0004	0.0004	0	0	0	0	0
9	3D	82	0	0	0	0	0	0	0.0004	0	0	0
9	3D	83	0	0	0	0	0	0	0.0008	0	0	0
9	3D	84	0.0004	0	0	0.0008	0	0	0	0	0	0.0004
9	3D	85	0	0	0.0008	0	0	0	0	0	0	0
9	3D	86	0	0	0	0.0008	0	0	0.0004	0	0	0
9	3D	87	0	0	0	0	0	0	0.0008	0	0	0
9	3D	88	0	0	0.0004	0	0	0	0	0	0.0004	0
9	3D	89	0	0.0004	0.0004	0.0004	0	0	0	0	0	0
9	3D	90	0	0	0	0	0	0	0	0	0	0
9	3D	91	0	0	0.0012	0.0008	0	0.0004	0.0004	0	0	0
9	3D	92	0	0	0	0.0004	0	0	0	0	0	0
9	3D	93	0	0	0	0	0	0	0	0	0	0
9	3D	94	0	0	0	0.0004	0	0	0	0	0	0
9	3D	95	0	0	0	0.0004	0	0	0	0	0	0
9	3D	96	0	0	0.0004	0	0.0004	0	0.0004	0	0	0
9	3D	97	0	0	0	0	0	0	0.0004	0	0	0
9	3D	98	0	0	0.0004	0	0	0	0	0	0	0.0004
9	3D	99	0	0	0.0004	0	0	0	0	0	0	0
9	3D	100	0	0	0	0	0.0004	0	0	0	0	0
9	3D	101	0	0	0	0	0	0	0	0	0	0
9	3D	102	0	0	0.0008	0	0	0	0	0	0	0
9	3D	103	0	0	0	0	0.0008	0	0	0	0	0
9	3D	104	0	0	0.0004	0	0	0	0	0	0	0
9	3D	105	0	0	0	0	0	0	0	0	0	0
9	3D	106	0	0	0	0	0	0	0.0004	0.0004	0	0
9	3D	107	0	0	0	0	0.0004	0	0.0008	0	0	0
9	3D	108	0.0008	0	0	0	0	0	0	0	0	0
9	3D	109	0	0	0	0.0004	0	0	0.0008	0	0	0
9	3D	110	0.0004	0	0	0.0004	0	0	0.0004	0	0	0
9	3D	111	0	0	0	0	0	0	0.0012	0	0	0
9	3D	112	0	0	0	0.0024	0	0	0.0016	0	0	0
9	3D	113	0	0	0	0.0008	0	0	0.0008	0	0	0.0004
9	3D	114	0.0008	0	0	0.0012	0	0	0.0008	0	0	0
9	3D	115	0.0024	0	0	0.0024	0	0	0	0	0	0
9	3D	116	0.0012	0	0	0.0004	0	0	0.0028	0	0	0
9	3D	117	0.0012	0	0	0.002	0	0	0.0004	0	0	0.0004
9	3D	118	0.0012	0	0	0.0024	0	0	0.0024	0	0	0
9	3D	119	0	0	0	0.002	0	0	0.0012	0	0	0
9	3D	120	0.0016	0	0	0.0012	0	0	0.0036	0	0	0
9	3D	121	0.0012	0	0	0.0012	0.0004	0	0.0028	0	0	0
9	3D	122	0.002	0	0	0.0004	0	0	0.0004	0	0	0
9	3D	123	0.0024	0	0	0.0008	0	0	0.0008	0	0	0
9	3D	124	0.0004	0	0	0.0012	0	0	0.0036	0	0	0
9	3D	125	0	0	0	0.0012	0	0	0.0024	0	0	0
9	3D	126	0.0024	0	0	0.0004	0	0	0.0008	0	0	0
9	3D	127	0	0	0	0.0008	0	0	0.0012	0	0	0
9	3D	128	0.0016	0	0	0.0024	0	0	0.0024	0	0	0
9	3D	129	0.0024	0	0	0.0016	0	0	0.002	0	0	0
9	3D	130	0	0	0	0.0016	0	0	0	0	0	0
9	3D	131	0.0008	0	0	0.0012	0	0	0.0016	0	0	0
9	3D	132	0.006	0	0	0.0004	0	0	0.0012	0	0.0004	0
9	3D	133	0.002	0	0	0	0	0	0.0004	0	0	0
9	3D	134	0.0016	0	0	0	0	0	0.0004	0	0	0
9	3D	135	0	0	0	0.0012	0	0	0	0	0	0
9	3D	136	0	0	0	0.0004	0	0	0	0	0	0
9	3D	137	0	0	0	0.0004	0	0	0	0	0	0
9	3D	138	0.0008	0	0	0	0	0	0	0	0	0
9	3D	139	0.0024	0	0	0.0012	0	0	0.0004	0	0	0
9	3D	140	0	0	0	0	0	0	0.0008	0	0	0
9	3D	141	0	0	0	0	0	0	0.0004	0	0	0
9	3D	142	0	0	0	0	0	0	0	0	0	0
9	3D	143	0	0	0	0.0004	0	0	0	0	0	0
9	3D	144	0	0	0	0	0	0	0.0008	0	0	0
9	3D	145	0	0	0	0	0	0	0	0	0.0004	0
9	3D	146	0	0	0	0.0008	0.0004	0	0	0	0	0
[truncated: 3,250 more rows]
