# Supplementary material for: Multifamily QTL analysis and comprehensive design of genotypes for high-quality soft wheat
Source: PLoS One. 2020 Mar 11;15(3):e0230326. doi: 10.1371/journal.pone.0230326 (PMC7065826; doi:10.1371/journal.pone.0230326)
Supplement: S10 Table — (XLSX) [file pone.0230326.s016.xlsx]

## Sheet: S10 Table
					Probability of QTL segregation
Trait	QTL	Chr	Pos [cM]	Probability	KK	SK	TK	Contribution	Effect
DH	QDh.m.tarc-1D	1D	261.466	0.8448	0.99905	0.61411	0.34517	0.0298022	0.488666
	QDh.m.tarc-2A	2A	22.1768	1.0136	0.98777	0.99882	0.46014	0.0571457	-0.697142
	QDh.m.tarc-2D.1	2D	86.6367	1.0008	0.9996	0.9996	0.9996	0.270048	1.4411
	QDh.m.tarc-2D.2	2D	144.169	1.0036	0.0829	0.00438	0.9988	0.0669534	-0.733665
	QDh.m.tarc-4A	4A	127.192	1.3064	0.99847	0.77526	0.876	0.0299772	0.499341
	QDh.m.tarc-4D	4D	79.819	0.9812	0.57888	0.96576	0.95964	0.0136597	0.346734
	QDh.m.tarc-5A	5A	103.213	1.0596	0.54549	0.99358	0.97206	0.0223297	0.430103
	QDh.m.tarc-6B	6B	131.975	0.9912	0.99475	0.10008	0.99475	0.0303852	0.48445
	QDh.m.tarc-7A	7A	144.818	0.8084	0.98911	0.2098	0.77833	0.0237624	0.404004
	QDh.m.tarc-7B	7B	22.0859	1.006	0.99563	0.9996	0.99205	0.0499587	0.709841
	QDh.m.tarc-7D.1	7D	110.904	0.8764	1	1	1	0.121162	-1.04964
	QDh.m.tarc-7D.2	7D	157.47	1.0968	0.60467	0.79832	0.99672	0.0482189	-0.590636
FlYd	QFlyd.m.tarc-2B	2B	119.72	0.7948	0.95269	0.09864	0.13437	0.0536283	0.789971
	QFlyd.m.tarc-2D	2D	139.574	1.0124	0.99328	0.66258	0.98775	0.0373596	0.553578
	QFlyd.m.tarc-3A	3A	132.998	0.6824	0.72743	0.67351	0.98652	0.0206422	-0.421171
	QFlyd.m.tarc-3B	3B	98.4749	1.0048	0.99323	0.99881	0.9992	0.0653888	0.716556
	QFlyd.m.tarc-4D	4D	65.7312	1.006	0.99602	0.99205	0.99563	0.0437802	0.58698
	QFlyd.m.tarc-5A	5A	268.171	1.1384	0.44729	0.98384	0.13985	0.0502514	-0.281698
	QFlyd.m.tarc-5D	5D	261.748	1.1784	0.76035	0.43856	0.95519	0.0297886	0.444014
	QFlyd.m.tarc-6B	6B	127.142	1.0124	0.93441	0.95891	0.99565	0.0259859	0.442055
	QFlyd.m.tarc-6D	6D	111.45	0.5784	0.99516	0.03596	0.14385	0.103371	0.952101
	QFlyd.m.tarc-7A	7A	145.223	1.0076	0.99841	0.99881	0.99762	0.0884229	0.827303
	QFlyd.m.tarc-7B	7B	59.931	1.0904	0.42517	0.9325	0.26706	0.0533014	0.671146
	QFlyd.m.tarc-7D	7D	179.696	0.9848	0.32413	0.99391	0.98294	0.0300649	-0.497005
FlEf	QFlef.m.tarc-1A.1	1A	91.0663	1.0012	0.0016	0.9996	0.02797	0.0782535	-1.47613
	QFlef.m.tarc-1A.2	1A	161.994	1.0008	1	0.17826	0.9996	0.0490625	1.23791
	QFlef.m.tarc-2D	2D	162.836	1.0028	0.9992	0.99122	0.05425	0.0326704	0.919325
	QFlef.m.tarc-3A.1	3A	119.296	1.002	0.99641	0.99601	0.52655	0.0245553	-0.791075
	QFlef.m.tarc-3A.2	3A	258.988	0.7936	0.03579	0.98488	0.99446	0.0263176	-0.912238
	QFlef.m.tarc-3B	3B	97.0901	1.0036	0.99801	0.99721	0.9988	0.0312005	0.872948
	QFlef.m.tarc-4B	4B	169.605	1.0596	0.82371	0.94677	0.95847	0.0255697	0.822945
	QFlef.m.tarc-5A	5A	317.93	1.0112	0.19146	0.99604	0.99051	0.0341503	-0.905276
	QFlef.m.tarc-7A	7A	142.952	1.0072	0.99603	0.99643	0.99801	0.167062	1.99185
	QFlef.m.tarc-7B	7B	211.48	1.1144	0.87904	0.99749	0.54307	0.0205757	0.742724
	QFlef.m.tarc-7D	7D	130.712	0.8416	0.80846	0.99335	0.64971	0.0184959	-0.715334
FlL	QFll.m.tarc-5A	5A	314.026	1.0024	0.8735	0.97965	0.14006	0.0612953	-0.0872907
Fla	QFla.m.tarc-1A	1A	125.005	1.0388	0.9973	0.05699	0.99191	0.0736252	0.0661522
	QFla.m.tarc-2B	2B	61.133	0.436	0.77615	0.08257	0.98807	0.028681	-0.0384601
	QFla.m.tarc-4A	4A	205.013	1.0368	0.95409	0.97454	0.04012	0.0357808	-0.0470497
	QFla.m.tarc-5D	5D	79.5923	1.0272	0.98014	0.00935	0.99688	0.0506436	-0.0497045
	QFla.m.tarc-6A	6A	19.1361	0.9992	0.91553	0.04724	0.9984	0.0324058	-0.042242
	QFla.m.tarc-6B	6B	163.139	0.9804	0.9947	0.9898	0.00245	0.029342	0.04405
	QFla.m.tarc-6D	6D	133.748	0.682	0.98768	0.20821	0.66921	0.0282228	-0.0411141
	QFla.m.tarc-7A.1	7A	142.213	1.0032	0.9992	0.25439	0.99761	0.0811758	0.0633757
	QFla.m.tarc-7A.2	7A	310.388	1.0004	0.72611	1	0.67173	0.0323893	0.0409197
	QFla.m.tarc-7B.1	7B	50.5917	1.016	0.98228	0.98661	0.5315	0.0292697	-0.0390016
	QFla.m.tarc-7B.2	7B	229.196	1	1	1	0.9496	0.0668084	0.0590627
	QFla.m.tarc-7D	7D	39.6848	0.6308	0.92391	0.90552	0.96386	0.0181184	-0.0298268
Flb	QFlb.m.tarc-1A	1A	83.2879	1.0044	0.99482	0.99721	0.98606	0.0356632	-0.268093
	QFlb.m.tarc-2D	2D	169.766	1.5352	0.8494	0.82204	0.47603	0.0243165	0.070493
	QFlb.m.tarc-4A	4A	177.695	1.0156	0.97676	0.92477	0.75463	0.0164045	0.211684
	QFlb.m.tarc-4D	4D	52.9353	1.0012	0.9996	0.0008	0.9996	0.041195	0.299824
	QFlb.m.tarc-5D	5D	70.4341	1.0016	0.9988	0.04233	0.9992	0.0344263	0.26417
	QFlb.m.tarc-6A.1	6A	5.67582	1.0056	0.99523	0.7852	1	0.0373899	0.271604
	QFlb.m.tarc-6A.2	6A	105.671	0.9028	0.99202	0.66593	0.98715	0.0192274	0.193692
	QFlb.m.tarc-6D	6D	121.474	1.0032	0.98206	0.99841	0.99841	0.0298045	0.258025
	QFlb.m.tarc-7A.1	7A	142.834	1.0012	1	0.0004	0.9992	0.0862873	-0.403655
	QFlb.m.tarc-7A.2	7A	300.144	1.0032	0.00279	0.9988	0.00199	0.188666	-0.637855
	QFlb.m.tarc-7B.1	7B	86.7161	1.0032	0.99761	0.98166	0.59211	0.0240735	0.221746
	QFlb.m.tarc-7B.2	7B	231.454	1.0008	0.9996	1	1	0.096352	-0.441838
	QFlb.m.tarc-7D	7D	139.451	1.018	0.01807	0.98585	0.99607	0.0517732	-0.337363
FPC	QFpc.m.tarc-1A	1A	109.773	0.776	0.61237	0.98608	0.9567	0.0258695	0.168908
	QFpc.m.tarc-2B	2B	39.4155	0.932	0.70129	0.04335	0.86094	0.0557964	-0.246915
	QFpc.m.tarc-4D	4D	50.5975	1.0108	0.99446	0.00356	0.99802	0.06246	-0.263766
	QFpc.m.tarc-5D	5D	175.788	1.0032	0.00359	0.9988	0.99841	0.0728815	0.285058
	QFpc.m.tarc-7A.1	7A	89.6267	0.7576	0.99947	0.4377	0.05544	0.0692019	0.27122
	QFpc.m.tarc-7A.2	7A	161.869	0.8928	0.92563	0.99866	0.15009	0.0622341	-0.252808
	QFpc.m.tarc-7B	7B	24.4446	1.014	0.97633	0.99448	0.99606	0.0451966	-0.241451
	QFpc.m.tarc-7D.1	7D	59.6025	0.954	0.99665	0.8608	0.9673	0.0369539	-0.197464
	QFpc.m.tarc-7D.2	7D	137.804	1.2416	0.76353	0.83473	0.97841	0.0598129	0.241027
x50	Qx50.m.tarc-1A	1A	121.728	1.0856	0.82682	0.13522	0.90715	0.0417136	0.591547
	Qx50.m.tarc-3A	3A	116.639	1.0132	0.9696	0.9925	0.98776	0.0368806	-0.694978
	Qx50.m.tarc-4B.1	4B	75.878	0.872	0.70046	0.00596	0.99083	0.0745792	0.97578
	Qx50.m.tarc-4B.2	4B	177.695	1.0004	0.17833	0.9996	0.9988	0.0666548	0.943136
	Qx50.m.tarc-7A	7A	142.77	1.014	0.99566	0.99487	0.99882	0.0764135	0.977382
	Qx50.m.tarc-7B	7B	225.552	1.0432	0.79141	0.96472	0.09816	0.0545835	0.81833
Sm	QSm.m.tarc-1A	1A	16.6716	1.1388	0.07411	0.88549	0.12013	0.108212	93.5448
	QSm.m.tarc-1B	1B	18.3732	0.8436	0.02134	0.98815	0.03841	0.0604101	-87.0573
	QSm.m.tarc-3A	3A	114.673	0.9564	0.97114	0.9197	0.97198	0.0223512	49.6747
	QSm.m.tarc-4A	4A	148.393	1.0004	0.9992	0.9992	0.9988	0.047592	72.6015
	QSm.m.tarc-4B.1	4B	75.6173	0.948	0.95992	0.1654	0.99367	0.0446804	-70.3642
	QSm.m.tarc-4B.2	4B	176.304	1	0.9664	1	1	0.0427358	-70.4404
	QSm.m.tarc-4D	4D	51.0164	1.0016	0.89137	0.00399	0.9992	0.0450142	74.8209
	QSm.m.tarc-7A	7A	105.443	1.0312	0.98216	0.99884	0.99457	0.0603937	-89.2039
	QSm.m.tarc-7B	7B	205.845	1.1928	0.99363	0.85077	0.9507	0.069889	-72.7851
Fash	QFash.m.tarc-2A	2A	89.3706	0.898	0.02049	0.99911	0.03073	0.136045	-0.00982223
